# Supplementary material for: Super-enhancer hijacking drives ectopic expression of hedgehog pathway ligands in meningiomas
Source: Nat Commun. 2023 Oct 7;14:6279. doi: 10.1038/s41467-023-41926-y (PMC10560290; doi:10.1038/s41467-023-41926-y)
Supplement: Supplementary file 3 — Supplementary Data 1 [file 41467_2023_41926_MOESM3_ESM.xlsx]

## Sheet: SD1
Supplementary Data 1: Sample information
MID, meningioma sample identifier.
published, Published samples in Clark et al. (2016) Nat Genet 48(10):1253-9.
WES_status, exome-pass: included in SCNA statistical analysis; exome-usable: excluded from SCNA statistical analysis due to large noise in coverage ratio distribution but usable to visually assess 22q-loss and 3p-loss; exome-mutation: excluded from SCNA statistical analysis due to extremely noisy coverage ratio distribution so used only to assess mutations.
WGS_status, paired: both tumor and normal samples were sequenced; tumor-only: only tumor sample was sequenced; low-coverage: tumor mean coverage < 25x.
otherExperiments: indicated if a sample is subjected to RNA-seq, H3K27ac ChIP-seq, HiChIP or GLI1 staining experiments.
published_experiments: experiments used in this paper that have been published in our previous publications.
Mutation in known driver genes or 22q-loss, Mutations in previously known driver genes. (*) indicates mutations reported in Clark et al. (2016) Nat Genet 48(10):1253-9, for the samples without exome data.
n_wChrGains, the number of whole-chromosomal gains or copy-neutral LOHs.
WES_new_driver, SCNAs mutually exclusive to 22q-loss or other mutations identified from WES analysis.
WGS_new_driver, somatic structural variations identiffied from WGS analysis.
RNAseq_clusters, sample clustering result using RNA-seq data. Cluster labels are consistent with Figure 3a.
Hh_ligand_ectopicExpression, samples showing ectopic expression of Hedgehog ligands (IHH or SHH) in RNA-seq.
preOpRadiated, whether the patient received radiation therapy prior to surgery.
L1-L3, anatomic locations of meningiomas.
L1 (cranial or axial location): NSB, non-skull base. SB, skull base. EC, extra-cranial.
L2 (sagittal location): NSB meningiomas (SP, spinal; ANT, anterior; POST, posterior; TENT, tentorial; VENT, intraventricular). SB meningiomas (AF/MF/PF, anterior/middle/posterior cranial fossa).
L3 (coronal location): medial or lateral for SB, midline or non-midline for NSB.
meningioma_subtypes: Unclassifiable, samples that acquired multiple driver alterations. '+/' means with or without.
didRecur: Whether tumor recurred based on available MRI records.
The age range of patients in this cohort is 18-91 years.
MID	published	WES_status	WGS_status	otherExperiments	published_experiments	Mutation in known driver genes or 22q-loss	n_wChrGains	WES_new_driver	WGS_new_driver	RNAseq_clusters	Hh_ligand_ectopicExpression	meningioma_subtypes	Primary	preOpRadiated	Multiplicity	Grade	Histology	L1	L2	L3	didRecur
MN-50008	No	exome-pass	paired				0	DYRK1B:c.955-1G>C				Hedgehog-novel	Primary	No	No	I	Meningothelial	SB	AF	Medial	No
MN-51500	No	exome-pass	tumor-only, low-coverage				0	IHH: 2q complex rearrangement	IHH: Inversion between DIRC3 and ZFAND2B			Hedgehog-novel	Primary	-	-	I	-	NSB		Midline	Unknown
MN-50006	No	exome-pass					0	IHH: 2q complex rearrangement				Hedgehog-novel	Primary	-	-	I	-	SB	MF	Lateral	Unknown
MN-60160	Yes	exome-pass					1	IHH: 2q complex rearrangement				Hedgehog-novel	Primary	No	-	I	Psammomatous	NSB			Unknown
MN-63119	Yes	exome-pass		RNAseq			0	IHH: 2q complex rearrangement		1_Hh	IHH	Hedgehog-novel	Primary	No	-	I	Fibrous	SB	AF	Medial	Unknown
MN-64408	Yes	exome-pass					0	IHH: 2q complex rearrangement				Hedgehog-novel	Primary	No	-	I	Meningothelial	SB	MF	Lateral	Unknown
MN-64499	Yes	exome-pass					0	IHH: 2q complex rearrangement				Hedgehog-novel	Primary	No	-	I	Transitional	NSB	POST	Midline	Unknown
MN-52420	No	exome-pass	paired	RNAseq|H3K27acChIPSeq|GAB1/SSTR2stain			0	IHH: 2q complex rearrangement (chromothripsis)	IHH: 2q chromothripsis	1_Hh	IHH	Hedgehog-novel	Primary	No	-	I	Meningothelial	NSB	ANT	Non-midline	No
MN-51200	No	exome-pass		H3K27acChIPSeq			0	IHH: 2q complex rearrangement (chromothripsis)				Hedgehog-novel	Primary	-	-	I	-	NSB		Midline	Unknown
MN-52336	No	exome-pass		GAB1/SSTR2stain			0	IHH: 2q complex rearrangement (chromothripsis)				Hedgehog-novel	Primary	No	No	I	Meningothelial	NSB	ANT	Non-midline	No
MN-60890	Yes	exome-pass					0	IHH: 2q complex rearrangement (chromothripsis)				Hedgehog-novel	Primary	No	-	I	Transitional	NSB		Midline	Unknown
MN-52323	No	exome-pass	paired	H3K27acChIPSeq|HiChIP|GAB1/SSTR2stain			0	IHH: Focal gain at 2q35	IHH: Tandem duplication at 2q35			Hedgehog-novel	Primary	No	No	I	Meningothelial	SB	AF	Medial	Yes
MN-60370	Yes	exome-pass	paired		WES		0	IHH: Focal gain at 2q35	IHH: Tandem duplication at 2q35			Hedgehog-novel	Primary	No	-	I	Transitional	SB	AF	Medial	Unknown
MN-61891	Yes	exome-pass	paired	RNAseq|HiChIP	WES		0	IHH: Focal gain at 2q35	IHH: Tandem duplication at 2q35	1_Hh	IHH	Hedgehog-novel	Primary	No	-	I	Transitional	SB	AF	Medial	Unknown
MN-61983	Yes	exome-pass	tumor-only, low-coverage	RNAseq			0	IHH: Focal gain at 2q35	IHH: Tandem duplication at 2q35	1_Hh	IHH	Hedgehog-novel	Primary	No	-	I	Meningothelial	SB	MF	Lateral	Unknown
MN-3479	Yes	exome-pass			WES		0	IHH: Focal gain at 2q35				Hedgehog-novel	Primary	No	No	I	Meningothelial	SB	AF	Medial	No
MN-52506	No	exome-pass		GAB1/SSTR2stain			0	IHH: Focal gain at 2q35				Hedgehog-novel	Primary	No	No	I	-	SB		Medial	No
MN-60697	Yes	exome-pass	tumor-only, low-coverage	RNAseq	WES		0	IHH: Focal gain at 2q35		1_Hh	IHH	Hedgehog-novel	Primary	No	-	II	Atypical	SB	AF	Medial	Unknown
MN-64315	Yes	exome-pass					0	IHH: Focal gain at 2q35				Hedgehog-novel	Primary	No	-	I	Meningothelial	SB	MF	Lateral	Unknown
MN-63779	Yes	exome-pass		RNAseq	WES		0	PTCH1:c.1503+3A>G		1_Hh	-	Hedgehog-novel	Primary	No	-	II	Atypical	SB	MF	Lateral	Unknown
MN-52454	No	exome-pass	paired	GAB1/SSTR2stain			0	SHH: 7q complex gains	SHH: 7q chromothripsis			Hedgehog-novel	Primary	-	Yes	I	-	NSB	ANT	Midline	Yes
MN-61063	Yes	exome-pass	paired	RNAseq	WES		0	SHH: 7q complex rearrangement (chromothripsis)	SHH: 7q chromothripsis	1_Hh	SHH	Hedgehog-novel	Primary	No	-	I	Meningothelial	SB	AF	Medial	Unknown
MN-64767	Yes	exome-pass			WES		0	SHH: 7q complex rearrangement (chromothripsis)				Hedgehog-novel	Primary	No	-	I	Transitional	SB	MF		Unknown
MN-60924	Yes	exome-pass		RNAseq			0	SHH: Focal gain at 2q35		1_Hh	SHH	Hedgehog-novel	Primary	No	-	I	Meningothelial	SB	AF	Medial	Unknown
MN-52288	No	exome-pass	paired	RNAseq|H3K27acChIPSeq|GAB1/SSTR2stain			0		IHH: Reciprocal inter-chromosomal translocation (SLC23A3-LRMDA fusion)	1_Hh	IHH	Hedgehog-novel	Primary	No	-	I	Meningothelial	SB	MF	Medial	Yes
MN-61486	Yes	exome-pass	tumor-only, low-coverage	RNAseq	WES		0		SHH: Inter-chromosomal translocation (7q36.3-18q12.3)	1_Hh	SHH	Hedgehog-novel	Primary	No	-	I	Meningothelial	SB	AF	Medial	Unknown
MN-52406	No	exome-pass	paired	H3K27acChIPSeq|GAB1/SSTR2stain			0		SHH: Inversion			Hedgehog-novel	Primary	No	No	I	Meningothelial	SB	MF		No
MN-63565	Yes	exome-pass	paired		WES		0		SHH: Reciprocal inter-chromosomal translocation (7q36.3-C8orf34)			Hedgehog-novel	Primary	No	-	I	Meningothelial	SB	MF	Medial	Unknown
MN-63401	Yes	no-exome	tumor-only	H3K27acChIPSeq					IHH: Inter-chromosomal translocation (SLC23A3-1q41/15q22.31)			Hedgehog-novel	Primary	No	-	I	Meningothelial	SB	MF	Medial	Unknown
MN-52396	No	no-exome	paired	H3K27acChIPSeq					Tandem duplication at 12q13.13-q14.2 involving GLI1, with an overlapping inversion			Hedgehog-novel	Recurrence	Yes	No	II	Atypical	NSB	ANT	Midline	Unknown
MN-51412	No	exome-pass					0	3pLOSS				3pLOSS	Primary	-	-	I	-	NSB			Unknown
MN-51452	No	exome-pass					0	3pLOSS				3pLOSS	Primary	-	-	I	-	NSB			Unknown
MN-51461	No	exome-pass					0	3pLOSS				3pLOSS	Primary	-	-	I	-	NSB		Midline	Unknown
MN-51488	No	exome-pass					0	3pLOSS				3pLOSS	Primary	-	-	I	-	NSB			Unknown
MN-51546	No	exome-pass					1	3pLOSS				3pLOSS	Primary	-	-	I	-	NSB			Unknown
MN-51612	No	exome-pass					0	3pLOSS				3pLOSS	Primary	-	-	I	-	NSB			Unknown
MN-52345	No	exome-pass					0	3pLOSS				3pLOSS	Primary	Yes	Yes	I	Transitional	NSB	POST	Midline	No
MN-52477	No	exome-pass					0	3pLOSS				3pLOSS	Primary	-	No	I	-	NSB	ANT	Non-midline	Unknown
MN-60706	Yes	exome-pass			WES		0	3pLOSS				3pLOSS	-	No	-	I	Meningothelial	NSB		Midline	Unknown
MN-61974	Yes	exome-pass			WES		0	3pLOSS				3pLOSS	Primary	No	-	I	Meningothelial	SB	MF	Lateral	Unknown
MN-62704	Yes	exome-pass					0	3pLOSS				3pLOSS	Primary	No	-	I	Meningothelial				Unknown
MN-64009	Yes	exome-pass			WES		0	3pLOSS				3pLOSS	Primary	No	-	II	Chordoid	SB	MF	Lateral	Unknown
MN-64448	Yes	exome-pass		RNAseq	WES		0	3pLOSS		4_3pLOSS	-	3pLOSS	Primary	No	-	II	Chordoid	NSB			Unknown
MN-52314	No	exome-pass		RNAseq			0	BAP1:p.Gly128Ter:LOSS		4_3pLOSS	-	3pLOSS	Primary	No	No	I	Transitional	SB	MF	Lateral	No
MN-51398	No	exome-pass		H3K27acChIPSeq			0	PBRM1:p.Gln98Ter:LOSS				3pLOSS	Primary	-	-	I	-	NSB		Midline	Unknown
MN-52407	No	exome-pass		H3K27acChIPSeq|HiChIP			0	PBRM1:p.Glu160GlyfsTer10:LOSS				3pLOSS	Primary	Yes	Yes	II	Chordoid	SB	MF	Lateral	Unknown
MN-63999	Yes	exome-pass					0	PBRM1:p.Ile875PhefsTer40:LOSS				3pLOSS	Primary	No	-	I	Angiomatous	NSB		Midline	Unknown
MN-51548	No	exome-usable						(3pLOSS)				3pLOSS	Primary	-	-	I	-	NSB			Unknown
MN-62392	Yes	exome-usable						(3pLOSS)				3pLOSS	Primary	No	-	II	Atypical	NSB			Unknown
MN-1182	Yes	exome-usable						(PBRM1:p.Lys1283ArgfsTer5:LOSS)				3pLOSS	Primary	No	No	I	Transitional	NSB	ANT	Non-midline	No
MN-63380	Yes	exome-usable		RNAseq						4_3pLOSS	-	3pLOSS	Primary	No	-	I	Meningothelial	NSB		Midline	Unknown
MN-1051	Yes	exome-pass					14	Multiple whole-chromosomal gains				Multiple whole-chromosomal gains	Primary	No	No	I	Microcystic	NSB	ANT	Midline	No
MN-50013	No	exome-pass					10	Multiple whole-chromosomal gains				Multiple whole-chromosomal gains	Primary	-	-	I	-	NSB			Unknown
MN-50015	No	exome-pass					19	Multiple whole-chromosomal gains				Multiple whole-chromosomal gains	Primary	-	-	I	-	NSB		Non-midline	Unknown
MN-51228	No	exome-pass					10	Multiple whole-chromosomal gains				Multiple whole-chromosomal gains	Primary	-	-	I	-	NSB			Unknown
MN-51307	No	exome-pass					8	Multiple whole-chromosomal gains				Multiple whole-chromosomal gains	Primary	-	-	I	-	NSB			Unknown
MN-51420	No	exome-pass					11	Multiple whole-chromosomal gains				Multiple whole-chromosomal gains	Primary	-	-	I	-	NSB		Midline	Unknown
MN-51450	No	exome-pass					13	Multiple whole-chromosomal gains				Multiple whole-chromosomal gains	Primary	-	-	I	Microcystic	NSB			Unknown
MN-52291	No	exome-pass					16	Multiple whole-chromosomal gains				Multiple whole-chromosomal gains	Primary	No	-	I	Meningothelial	NSB	ANT	Midline	No
MN-52416	No	exome-pass					16	Multiple whole-chromosomal gains				Multiple whole-chromosomal gains	Primary	No	No	I	Angiomatous	SB	AF	Medial	Unknown
MN-52450	No	exome-pass					14	Multiple whole-chromosomal gains				Multiple whole-chromosomal gains	Primary	-	No	I	-	NSB		Non-midline	Unknown
MN-52485	No	exome-pass					14	Multiple whole-chromosomal gains				Multiple whole-chromosomal gains	Primary	No	No	I	Angiomatous	NSB	ANT	Non-midline	No
MN-52499	No	exome-pass					11	Multiple whole-chromosomal gains				Multiple whole-chromosomal gains	Primary	-	No	I	-	NSB	ANT	Non-midline	No
MN-61902	Yes	exome-pass					8	Multiple whole-chromosomal gains				Multiple whole-chromosomal gains	Primary	No	-	I	Angiomatous	NSB			Unknown
MN-63776	Yes	exome-pass					15	Multiple whole-chromosomal gains				Multiple whole-chromosomal gains	Primary	No	-	I	Microcystic	NSB		Midline	Unknown
MN-63796	Yes	exome-pass					11	Multiple whole-chromosomal gains				Multiple whole-chromosomal gains	Primary	No	-	I	Angiomatous				Unknown
MN-63898	Yes	exome-pass					10	Multiple whole-chromosomal gains				Multiple whole-chromosomal gains	Primary	No	-	I	Angiomatous	NSB		Midline	Unknown
MN-64266	Yes	exome-pass			WES		9	Multiple whole-chromosomal gains				Multiple whole-chromosomal gains	Primary	No	-	I	Meningothelial	SB	MF	Lateral	Unknown
MN-1133	Yes	exome-pass			WES	NF2:p.Tyr207PhefsTer2:LOSS	0	3pLOSS				Unclassifiable	Primary	No	No	I	Transitional	NSB	TENT		No
MN-50001	No	exome-pass				22qLOSS	2	3pLOSS				Unclassifiable	Primary	-	-	I	-	NSB			Unknown
MN-50010	No	exome-pass				22qLOSS	0	3pLOSS				Unclassifiable	Primary	-	-	I	-	NSB			Unknown
MN-52283	No	exome-pass				22qLOSS	1	3pLOSS				Unclassifiable	Primary	No	-	II	Chordoid	NSB	ANT	Non-midline	No
MN-52404	No	exome-pass				NF2:p.Lys159SerfsTer15:LOSS	0	3pLOSS				Unclassifiable	Primary	No	No	I	Meningothelial	NSB	ANT	Midline	No
MN-52423	No	exome-pass				NF2:p.Pro91GlnfsTer32:LOSS	0	3pLOSS				Unclassifiable	Primary	No	No	I	-	NSB		Non-midline	Unknown
MN-52332	No	exome-pass				22qLOSS	2	3pLOSS + IHH: 2q complex rearrangement				Unclassifiable	Recurrence	Yes	Yes	II	ClearCell	NSB	ANT	Midline	No
MN-1057	Yes	exome-pass			WES	NF2:p.Glu408Ter:LOSS	7	Multiple whole-chromosomal gains				Unclassifiable	Recurrence	No	No	II	Atypical	NSB	ANT		Unknown
MN-289	Yes	exome-pass			WES	PIK3CA:p.Arg108His:GAIN	7	Multiple whole-chromosomal gains				Unclassifiable	Primary	No	-	I	Fibrous	NSB	TENT		Unknown
MN-52286	No	exome-pass				NF2:c.1737+1G>A:LOSS	8	Multiple whole-chromosomal gains				Unclassifiable	Primary	No	-	II	Atypical	NSB	POST	Non-midline	No
MN-52360	No	exome-pass				NF2:p.Gln333AlafsTer18:LOSS	13	Multiple whole-chromosomal gains				Unclassifiable	Primary	No	No	I	Transitional	NSB	POST	Midline	No
MN-52491	No	exome-pass				NF2:p.Ala98_Phe100del:LOSS	6	Multiple whole-chromosomal gains				Unclassifiable	Primary	-	No	II	-	NSB	ANT		Yes
MN-62714	Yes	exome-pass				22qLOSS	6	Multiple whole-chromosomal gains				Unclassifiable	Primary	No	-	I	Meningothelial	NSB			Unknown
MN-307	Yes	exome-pass			WES	AKT1:p.Glu17Lys + NF2:p.Pro170GlnfsTer4:LOSS	0					Unclassifiable	Recurrence	No	-	I	Fibrous	SB	MF	Medial	Unknown
MN-51272	No	exome-pass				PIK3CA:p.Glu545Ala + NF2:c.448-2A>G:LOSS	0					Unclassifiable	Primary	-	-	II	Atypical	NSB		Midline	Unknown
MN-51403	No	exome-pass				KLF4:p.Lys409Gln + TRAF7:p.Asn520Ser + NF2:p.Gln538Pro:LOSS	0					Unclassifiable	Primary	-	-	II	Atypical	NSB		Non-midline	Unknown
MN-52400	No	exome-pass				KLF4:p.Lys409Gln + TRAF7:p.Ser537Phe+22qLOSS	0					Unclassifiable	Primary	No	No	I	Angiomatous	SB	MF	Lateral	No
MN-1054	Yes	exome-usable			WES	NF2:p.Arg262Ter:LOSS		(3pLOSS)				Unclassifiable	Primary	No	No	II	Atypical	NSB	ANT	Non-midline	No
MN-47	Yes	exome-usable			WES	NF2:p.Gln453Ter:LOSS						Unclassifiable	Primary	No	-	I	-				Unknown
MN-62105	Yes	exome-pass	paired		WES		0		Reciprocal inter-chromosomal translocation (EWSR1-CREB1 fusion)			EWSR1-CREB1 fusion	Primary	No	-	I	Meningothelial	SB	MF	Lateral	Unknown
MN-52391	No	exome-pass	paired				0		Reciprocal inter-chromosomal translocation (FOSB-LMNA fusion)			FOSB-LMNA fusion	Primary	No	No	I	Transitional	NSB	TENT		No
MN-293	Yes	exome-mutation			WES	NF2:p.Gln459Ter						22qLOSS+/NF2	Primary	No	-	I	-				Unknown
MN-294	Yes	exome-mutation			WES	NF2:c.363+1G>C						22qLOSS+/NF2	Primary	No	-	I	Fibrous				Unknown
MN-52367	No	exome-mutation				NF2:p.Gln453SerfsTer2						22qLOSS+/NF2	Primary	No	No	I	Transitional	NSB	TENT		No
MN-1041	Yes	exome-pass			WES	22qLOSS	0					22qLOSS+/NF2	Primary	No	No	I	Meningothelial	NSB		Non-midline	Yes
MN-1047	Yes	exome-pass			WES	22qLOSS	0					22qLOSS+/NF2	Primary	No	No	I	Transitional	NSB	ANT	Midline	No
MN-1091	Yes	exome-pass			WES	NF2:p.Lys15GlnfsTer34:LOSS	0					22qLOSS+/NF2	Primary	No	No	I	Transitional	NSB	ANT	Non-midline	No
MN-1137	Yes	exome-pass		RNAseq	WES;RNAseq	22qLOSS	0			3_22qLOSS	-	22qLOSS+/NF2	Primary	No	No	I	Fibrous	NSB	VENT		No
MN-1145	Yes	exome-pass				22qLOSS	0					22qLOSS+/NF2	Primary	No	No	I	Transitional	NSB	POST	Non-midline	No
MN-1234	Yes	exome-pass				22qLOSS	0					22qLOSS+/NF2	Primary	No	Yes	I	Transitional				No
MN-169	Yes	exome-pass		H3K27acChIPSeq	WES;H3K27acChIPSeq	NF2:p.Glu460Ter:LOSS	0					22qLOSS+/NF2	Primary	No	-	I	Fibrous	NSB	POST	Non-midline	Unknown
MN-288	Yes	exome-pass		H3K27acChIPSeq	WES;H3K27acChIPSeq	NF2:p.Lys17_Met29del:LOSS	1					22qLOSS+/NF2	Primary	No	-	I	Transitional	NSB	VENT		Unknown
MN-290	Yes	exome-pass			WES	22qLOSS	0					22qLOSS+/NF2	Primary	No	-	I	Fibrous	NSB	TENT		Unknown
MN-291	Yes	exome-pass		H3K27acChIPSeq	WES;H3K27acChIPSeq	NF2:p.Ala211SerfsTer17:LOSS	0					22qLOSS+/NF2	Primary	No	-	I	Fibrous				Unknown
MN-298	Yes	exome-pass			WES	NF2:p.Arg25GlufsTer24:LOSS	0					22qLOSS+/NF2	Primary	No	-	II	Atypical	SB	PF	Medial	Unknown
MN-306	Yes	exome-pass			WES	NF2:p.Lys44Ter:LOSS	0					22qLOSS+/NF2	Primary	No	-	I	Fibrous	SB	MF	Medial	Unknown
MN-51169	No	exome-pass				22qLOSS	0					22qLOSS+/NF2	Primary	-	-	I	-	NSB	VENT		Unknown
MN-51185	No	exome-pass				22qLOSS	0					22qLOSS+/NF2	Primary	-	-	I	-	NSB		Midline	Unknown
MN-51234	No	exome-pass				NF2:p.Gln111Ter:LOSS	0					22qLOSS+/NF2	Primary	-	-	I	-	NSB			Unknown
MN-51238	No	exome-pass				22qLOSS	0					22qLOSS+/NF2	Primary	-	-	I	-				Unknown
MN-51475	No	exome-pass				22qLOSS	1					22qLOSS+/NF2	Primary	-	-	I	-				Unknown
MN-51571	No	exome-pass				NF2:p.Leu360ArgfsTer13:LOSS	0					22qLOSS+/NF2	Primary	-	-	I	-	EC	SP		Unknown
MN-51610	No	exome-pass				NF2:p.Gly63AspfsTer60:LOSS	0					22qLOSS+/NF2	Primary	-	-	I	-				Unknown
MN-51629	No	exome-pass				NF2:p.Tyr144Ter:LOSS	0					22qLOSS+/NF2	Primary	-	-	I	-	NSB		Midline	Unknown
MN-51635	No	exome-pass				22qLOSS	0					22qLOSS+/NF2	Primary	-	-	I	-	NSB	TENT		Unknown
MN-52294	No	exome-pass				NF2:p.Glu112Ter:LOSS	0					22qLOSS+/NF2	Primary	No	-	I	Fibrous	NSB	ANT	Midline	No
MN-52301	No	exome-pass				NF2:p.Met519GlufsTer19:LOSS	0					22qLOSS+/NF2	Primary	No	-	I	Psammomatous	EC	SP		No
MN-52305	No	exome-pass				NF2:p.Gln428ArgfsTer11:LOSS	0					22qLOSS+/NF2	Primary	No	No	II	Atypical	NSB	POST	Midline	No
MN-52333	No	exome-pass				NF2:c.448-1G>A:LOSS	0					22qLOSS+/NF2	Primary	No	No	I	Meningothelial	SB		Medial	Unknown
MN-52334	No	exome-pass				22qLOSS	0					22qLOSS+/NF2	Primary	Yes	Yes	III	Anaplastic	NSB	POST	Midline	Yes
MN-52339	No	exome-pass				NF2:p.Thr21ArgfsTer4:LOSS	0					22qLOSS+/NF2	Primary	No	No	I	Transitional	NSB	POST	Midline	No
MN-52342	No	exome-pass				22qLOSS	0					22qLOSS+/NF2	Primary	No	No	I	Transitional	NSB		Midline	Yes
MN-52346	No	exome-pass				NF2:p.His158ThrfsTer16:LOSS	0					22qLOSS+/NF2	Primary	No	No	I	Transitional	SB	PF	Lateral	No
MN-52352	No	exome-pass				NF2:p.Lys99IlefsTer4:LOSS	2					22qLOSS+/NF2	Recurrence	Yes	Yes	II	Atypical	NSB	POST	Midline	Yes
MN-52353	No	exome-pass				NF2:p.Tyr144Ter:LOSS	0					22qLOSS+/NF2	Primary	No	Yes	II	Atypical	NSB	VENT		No
MN-52362	No	exome-pass				NF2:p.Asn175SerfsTer25:LOSS	0					22qLOSS+/NF2	Primary	No	No	I	Meningothelial	NSB		Midline	No
MN-52368	No	exome-pass				NF2:p.Tyr144Ter:LOSS	0					22qLOSS+/NF2	Primary	No	No	I	Transitional	NSB	POST	Midline	No
MN-52375	No	exome-pass				NF2:p.Lys209Ter:LOSS	0					22qLOSS+/NF2	Primary	No	No	I	Transitional	NSB	ANT	Midline	No
MN-52377	No	exome-pass				NF2:p.Glu32Ter:LOSS	0					22qLOSS+/NF2	Primary	No	No	I	Meningothelial	NSB	ANT	Non-midline	No
MN-52384	No	exome-pass				NF2:p.Glu463ArgfsTer32:LOSS	0					22qLOSS+/NF2	Primary	No	No	I	Transitional	NSB	TENT		No
MN-52385	No	exome-pass				22qLOSS	0					22qLOSS+/NF2	Recurrence	Yes	Yes	I	Transitional	NSB	ANT	Midline	No
MN-52388	No	exome-pass				22qLOSS	0					22qLOSS+/NF2	Primary	No	No	I	-	SB	PF	Medial	No
MN-52389	No	exome-pass				22qLOSS	0					22qLOSS+/NF2	Recurrence	Yes	No	I	Transitional	NSB	POST	Midline	Unknown
MN-52390	No	exome-pass				22qLOSS	0					22qLOSS+/NF2	Recurrence	No	No	I	Meningothelial	NSB	ANT		No
MN-52392	No	exome-pass				NF2:c.448-2A>C:LOSS	0					22qLOSS+/NF2	Primary	No	No	I	Transitional	NSB	ANT	Midline	No
MN-52393	No	exome-pass				NF2:p.Phe307Ter:LOSS	1					22qLOSS+/NF2	Primary	No	No	I	Transitional	SB	MF	Lateral	Yes
MN-52401	No	exome-pass		GAB1/SSTR2stain		NF2:p.Lys253ArgfsTer43:LOSS	1					22qLOSS+/NF2	Primary	No	Yes	I	Transitional	SB		Medial	No
MN-52402	No	exome-pass				22qLOSS	0					22qLOSS+/NF2	Primary	No	No	I	Meningothelial	NSB	ANT	Midline	No
MN-52405	No	exome-pass				NF2:c.364-2A>G:LOSS	0					22qLOSS+/NF2	Primary	No	No	I	Fibrous	NSB		Midline	Yes
MN-52411	No	exome-pass				NF2:p.Arg57Ter:LOSS	0					22qLOSS+/NF2	Primary	No	No	I	Meningothelial	SB	PF	Lateral	No
MN-52412	No	exome-pass				NF2:p.Arg341Ter:LOSS	0					22qLOSS+/NF2	Primary	No	Yes	I	Transitional	NSB	ANT	Non-midline	No
MN-52427	No	exome-pass				22qLOSS	0					22qLOSS+/NF2	Primary	No	No	I	Transitional	NSB	TENT		Yes
MN-52431	No	exome-pass				22qLOSS	0					22qLOSS+/NF2	Primary	No	No	I	Transitional	SB	PF	Lateral	No
MN-52449	No	exome-pass				22qLOSS	0					22qLOSS+/NF2	Primary	-	No	I	-	NSB	ANT	Midline	No
MN-52453	No	exome-pass				NF2:p.Gln410Ter:LOSS	0					22qLOSS+/NF2	Primary	No	Yes	I	Transitional	NSB	POST	Non-midline	No
MN-52456	No	exome-pass				NF2:p.Gln212Ter:LOSS	0					22qLOSS+/NF2	Primary	No	No	I	Fibrous	SB	PF	Lateral	No
MN-52458	No	exome-pass				22qLOSS	0					22qLOSS+/NF2	-	-	No	II	Atypical	NSB		Non-midline	No
MN-52459	No	exome-pass				NF2:c.447+2T>C:LOSS	0					22qLOSS+/NF2	Primary	No	No	I	Meningothelial	SB	MF	Medial	No
MN-52463	No	exome-pass				NF2:p.Pro246LeufsTer5:LOSS	0					22qLOSS+/NF2	Recurrence	-	Yes	II	Atypical	SB	AF		Unknown
MN-52466	No	exome-pass				NF2:p.Gln125Ter:LOSS	0					22qLOSS+/NF2	Primary	No	No	I	Fibrous	SB	PF	Lateral	No
MN-52471	No	exome-pass				NF2:c.1341-1G>T:LOSS	0					22qLOSS+/NF2	Primary	-	No	I	-	NSB	TENT		No
MN-52473	No	exome-pass				NF2:p.Glu450ArgfsTer5:LOSS	0					22qLOSS+/NF2	Primary	No	No	I	-	SB	PF	Lateral	No
MN-52475	No	exome-pass				NF2:p.Thr272IlefsTer24:LOSS	0					22qLOSS+/NF2	Primary	No	No	I	-	SB	PF		No
MN-52476	No	exome-pass				NF2:p.Thr21ArgfsTer4:LOSS	0					22qLOSS+/NF2	Primary	No	No	I	-	SB	PF	Lateral	No
MN-52481	No	exome-pass				22qLOSS	0					22qLOSS+/NF2	Recurrence	Yes	-	II	Atypical	NSB	ANT	Non-midline	No
MN-52484	No	exome-pass				NF2:p.Val24Ter:LOSS	0					22qLOSS+/NF2	Primary	No	-	II	-	NSB	ANT	Non-midline	No
MN-52487	No	exome-pass				NF2:p.Glu260GlyfsTer38:LOSS	0					22qLOSS+/NF2	Primary	No	No	I	-	NSB	ANT	Midline	No
MN-52488	No	exome-pass				NF2:c.1446+1G>C:LOSS	0					22qLOSS+/NF2	Primary	-	No	I	-	NSB	ANT	Non-midline	No
MN-52492	No	exome-pass				NF2:p.Phe118SerfsTer5:LOSS	0					22qLOSS+/NF2	Primary	-	No	I	-	NSB	POST	Non-midline	No
MN-52500	No	exome-pass				NF2:p.Gln125Ter:LOSS	0					22qLOSS+/NF2	Primary	-	No	I	-	SB	MF	Lateral	No
MN-52502	No	exome-pass				22qLOSS	0					22qLOSS+/NF2	Primary	-	No	II	Atypical	SB	AF	Medial	No
MN-60083	Yes	exome-pass				NF2:p.Arg57Ter:LOSS	0					22qLOSS+/NF2	Recurrence	No	-	II	Atypical	SB	MF	Lateral	Unknown
MN-60590	Yes	exome-pass				NF2:c.441_447+1del:LOSS	0					22qLOSS+/NF2	Primary	No	-	II	Atypical	SB	MF	Lateral	Unknown
MN-60993	Yes	exome-pass			WES	NF2:p.Asp511AlafsTer26:LOSS	0					22qLOSS+/NF2	Primary	No	-	II	Atypical	NSB	ANT	Midline	Unknown
MN-61599	Yes	exome-pass				NF2:p.Ser444Ter:LOSS	0					22qLOSS+/NF2	Primary	No	-	II	Atypical	NSB	ANT	Midline	Unknown
MN-61624	Yes	exome-pass				NF2:c.241del:LOSS	0					22qLOSS+/NF2	Primary	No	-	II	Atypical				Unknown
MN-61675	Yes	exome-pass				NF2:p.Lys253GlnfsTer8:LOSS	0					22qLOSS+/NF2	Primary	No	-	II	Atypical	NSB		Midline	Unknown
MN-62203	Yes	exome-pass				NF2:p.Glu445Ter:LOSS	0					22qLOSS+/NF2	Primary	No	-	II	Atypical	NSB	ANT	Midline	Unknown
MN-62525	Yes	exome-pass				NF2:p.Gln410Ter:LOSS	0					22qLOSS+/NF2	Primary	No	-	II	Atypical				Unknown
MN-63525	Yes	exome-pass				NF2:c.1340+1G>A:LOSS	0					22qLOSS+/NF2	Primary	No	-	I	Transitional	NSB	POST	Midline	Unknown
MN-63720	Yes	exome-pass				NF2:p.Trp191GlyfsTer18:LOSS	0					22qLOSS+/NF2	Primary	No	-	II	-	EC	SP		Unknown
MN-63752	Yes	exome-pass				22qLOSS	0					22qLOSS+/NF2	Primary	No	-	II	Atypical	NSB	ANT	Midline	Unknown
MN-63811	Yes	exome-pass				NF2:c.241-1G>T:LOSS	0					22qLOSS+/NF2	Primary	No	-	II	Atypical	NSB	ANT	Non-midline	Unknown
MN-63868	Yes	exome-pass				NF2:p.Tyr192Ter:LOSS	0					22qLOSS+/NF2	Primary	No	-	II	-	NSB	ANT	Midline	Unknown
MN-64101	Yes	exome-pass				22qLOSS	0					22qLOSS+/NF2	Primary	No	-	II	-				Unknown
MN-64147	Yes	exome-pass				NF2:p.Gln320Ter:LOSS	0					22qLOSS+/NF2	Recurrence	No	-	I	Meningothelial	NSB	ANT	Midline	Unknown
MN-64479	Yes	exome-pass				NF2:c.600-3C>G:LOSS	0					22qLOSS+/NF2	Primary	No	-	II	Atypical	NSB			Unknown
MN-1050	Yes	exome-usable			WES	NF2:p.Ala395GlufsTer31:LOSS						22qLOSS+/NF2	Recurrence	Yes	No	II	Atypical	NSB	POST	Non-midline	No
MN-22	Yes	exome-usable			WES	NF2:c.115-1G>A:LOSS						22qLOSS+/NF2	Primary	No	-	II	Atypical	NSB	POST	Non-midline	Unknown
MN-297	Yes	exome-usable		H3K27acChIPSeq	WES;H3K27acChIPSeq	NF2:p.Lys99ArgfsTer20:LOSS						22qLOSS+/NF2	Primary	No	-	I	Fibrous	NSB			Unknown
MN-50007	No	exome-usable				22qLOSS						22qLOSS+/NF2	Primary	-	-	I	-	NSB			Unknown
MN-52366	No	exome-usable		H3K27acChIPSeq		22qLOSS						22qLOSS+/NF2	Primary	No	No	I	Meningothelial	SB	PF	Medial	No
MN-54	Yes	exome-usable			WES	NF2:p.Gln319Ter:LOSS						22qLOSS+/NF2	Primary	No	-	II	Atypical	NSB	VENT		Unknown
MN-81	Yes	exome-usable			WES	NF2:p.Gln65HisfsTer19:LOSS						22qLOSS+/NF2	Primary	No	-	I	Fibrous	NSB	POST	Non-midline	Unknown
MN-1071	Yes	no-exome		RNAseq	RNAseq	NF2:c.599+1G>A:LOSS (*)				3_22qLOSS	-	22qLOSS+/NF2	Recurrence	Yes	Yes	I	Psammomatous	NSB		Non-midline	No
MN-1161	Yes	no-exome		RNAseq	RNAseq	NF2:c.447+2T>C:LOSS (*)				4_22qLOSS	-	22qLOSS+/NF2	Primary	No	No	I	Meningothelial	NSB	ANT	Midline	No
MN-1236	Yes	no-exome		RNAseq	RNAseq	NF2:p.Ala385GlufsTer40:LOSS (*)				3_22qLOSS	-	22qLOSS+/NF2	Primary	No	No	I	Meningothelial	EC			No
MN-1237	Yes	no-exome		RNAseq	RNAseq	NF2:p.Phe222LeufsTer29:LOSS (*)				3_22qLOSS	-	22qLOSS+/NF2	Primary	No	No	I	Fibrous	SB	PF	Lateral	No
MN-5	Yes	no-exome		RNAseq	RNAseq	22qLOSS (*)				4_22qLOSS	-	22qLOSS+/NF2	Primary	No	-	I	Meningothelial	SB	PF	Medial	Unknown
MN-60835	Yes	no-exome		RNAseq	RNAseq	NF2:p.Thr180IlefsTer29:LOSS (*)				3_22qLOSS	-	22qLOSS+/NF2	Primary	No	-	I	Meningothelial	NSB	POST	Midline	Unknown
MN-301	Yes	exome-pass			WES	SMARCB1:p.Arg377His:LOSS	0					22qLOSS+SMARCB1+/NF2	Primary	No	-	I	Psammomatous				Unknown
MN-52369	No	exome-pass		H3K27acChIPSeq		SMARCB1:p.Arg374Gln:LOSS + NF2:p.Glu38=:LOSS	0					22qLOSS+SMARCB1+/NF2	Primary	No	No	II	Atypical	NSB	ANT	Midline	No
MN-52451	No	exome-pass				SMARCB1:p.Arg377His:LOSS + NF2:p.Glu32Ter:LOSS	0					22qLOSS+SMARCB1+/NF2	Primary	No	No	I	Psammomatous	EC	SP		No
MN-52472	No	exome-pass				SMARCB1:p.Arg377His:LOSS + NF2:p.Cys37LeufsTer12:LOSS	0					22qLOSS+SMARCB1+/NF2	Primary	No	No	I	-	NSB	ANT	Midline	No
MN-295	Yes	exome-usable			WES	SMARCB1:p.Gln348SerfsTer9:LOSS + NF2:p.Asn104LysfsTer17:LOSS						22qLOSS+SMARCB1+/NF2	Primary	No	-	II	Atypical				Unknown
MN-56	Yes	no-exome		RNAseq|H3K27acChIPSeq		SMARCB1:p.Arg377His:LOSS + NF2:p.Trp191Ter:LOSS (*)				3_22qLOSS	-	22qLOSS+SMARCB1+/NF2	Primary	No	-	I	Transitional	SB	PF	Lateral	Unknown
MN-105	Yes	exome-mutation		H3K27acChIPSeq	WES;H3K27acChIPSeq	AKT1:p.Glu17Lys + TRAF7:p.Arg641Cys						PI3K+/TRAF7	Primary	No	-	I	Transitional	SB	AF	Medial	Unknown
MN-26	Yes	exome-mutation			WES	AKT1:p.Glu17Lys + TRAF7:p.Cys388Tyr						PI3K+/TRAF7	Primary	No	-	I	Psammomatous	SB	PF	Medial	Unknown
MN-303	Yes	exome-mutation			WES	PIK3R1:p.Thr576_Arg577del + TRAF7:p.Ser561Asn						PI3K+/TRAF7	Primary	No	-	I	Meningothelial				Unknown
MN-3445	Yes	exome-mutation			WES	AKT1:p.Glu17Lys						PI3K+/TRAF7	Primary	No	No	I	Meningothelial	SB	MF	Medial	No
MN-1082	Yes	exome-pass				PIK3CA:p.His1047Arg	0					PI3K+/TRAF7	Primary	No	No	I	Meningothelial	SB	AF	Medial	No
MN-3097	Yes	exome-pass			WES	PIK3CA:p.Glu545Lys + TRAF7:p.Cys670LeufsTer12	0					PI3K+/TRAF7	Primary	No	No	I	Meningothelial	SB	AF	Medial	No
MN-3122	Yes	exome-pass			WES	AKT1:p.Glu17Lys + TRAF7:c.1136-3C>G	0					PI3K+/TRAF7	Primary	No	No	I	Meningothelial	NSB	ANT	Non-midline	No
MN-4711	Yes	exome-pass			WES	AKT1:p.Glu17Lys + TRAF7:c.1135+5G>A	0					PI3K+/TRAF7	Primary	No	-	I	-	NSB	ANT	Midline	Unknown
MN-4747	Yes	exome-pass			WES	PIK3CA:p.Arg108_Lys111del + TRAF7:p.Lys389Glu	0					PI3K+/TRAF7	Primary	No	-	I	-	SB	AF	Medial	Unknown
MN-52285	No	exome-pass				AKT1:p.Glu17Lys + TRAF7:p.Tyr577Cys	0					PI3K+/TRAF7	Primary	No	No	I	Meningothelial	SB	AF	Medial	No
MN-52290	No	exome-pass				AKT1:p.Glu17Lys + TRAF7:p.Asn520Ser	0					PI3K+/TRAF7	Primary	-	-	I	-	NSB	TENT		No
MN-52370	No	exome-pass				AKT1:p.Glu17Lys + TRAF7:p.Asn520Ser	0					PI3K+/TRAF7	Primary	No	No	I	Transitional	SB		Medial	No
MN-52383	No	exome-pass				AKT1:p.Glu17Lys + TRAF7:p.Tyr563Cys	0					PI3K+/TRAF7	Primary	No	No	I	Meningothelial	SB	MF	Lateral	No
MN-52409	No	exome-pass				AKT1:p.Glu17Lys + TRAF7:p.Tyr538His	0					PI3K+/TRAF7	Primary	No	No	I	Meningothelial	SB	MF	Lateral	No
MN-52461	No	exome-pass				AKT1:p.Glu17Lys	0					PI3K+/TRAF7	Primary	-	No	I	-	SB	MF	Medial	No
MN-52464	No	exome-pass				AKT1:p.Glu17Lys	0					PI3K+/TRAF7	Primary	No	No	I	-	SB	AF	Medial	Yes
MN-52469	No	exome-pass				AKT1:p.Glu17Lys + TRAF7:p.Arg641Cys	0					PI3K+/TRAF7	Primary	No	Yes	I	Meningothelial	NSB	TENT		No
MN-52489	No	exome-pass				AKT1:p.Glu17Lys + TRAF7:p.Gly536Ser	0					PI3K+/TRAF7	Primary	-	No	II	-	NSB	TENT		No
MN-52490	No	exome-pass		GAB1/SSTR2stain		AKT1:p.Glu17Lys + TRAF7:p.Glu578Asp	0					PI3K+/TRAF7	Primary	No	No	I	-	SB	AF	Medial	No
MN-52493	No	exome-pass				PIK3CA:p.His1047Arg + TRAF7:p.Arg653Pro	0					PI3K+/TRAF7	Primary	-	No	I	-	NSB	ANT	Non-midline	No
MN-62093	Yes	exome-pass			WES	AKT3:p.Glu17Lys + TRAF7:p.Arg641His	0					PI3K+/TRAF7	Primary	No	-	I	Meningothelial	SB	MF	Lateral	Unknown
MN-292	Yes	exome-usable			WES	AKT1:p.Glu17Lys + TRAF7:p.Gln637His						PI3K+/TRAF7	Primary	No	-	I	Transitional	SB	AF	Medial	Unknown
MN-1037	Yes	no-exome		RNAseq|H3K27acChIPSeq	RNAseq;H3K27acChIPSeq	AKT1:p.Glu17Lys + TRAF7:p.Asn520Ser (*)				2_PI3K	-	PI3K+/TRAF7	Primary	No	No	I	Meningothelial	SB	AF	Medial	No
MN-1268	Yes	no-exome		RNAseq|GAB1/SSTR2stain	RNAseq	AKT1:p.Glu17Lys + TRAF7:c.1135+5G>A (*)				2_PI3K	-	PI3K+/TRAF7	Primary	No	No	I	Meningothelial	NSB	ANT	Non-midline	No
MN-163	Yes	no-exome		H3K27acChIPSeq	H3K27acChIPSeq	AKT1:p.Glu17Lys + TRAF7:p.Val665Ala (*)						PI3K+/TRAF7	Primary	No	-	I	Meningothelial	SB	AF	Lateral	Unknown
MN-63571	Yes	no-exome		RNAseq	RNAseq	AKT1:p.Glu17Lys + TRAF7:c.1135+6T>A (*)				2_PI3K	-	PI3K+/TRAF7	Primary	No	-	I	Meningothelial	SB	MF	Lateral	Unknown
MN-63730	Yes	no-exome		RNAseq	RNAseq	AKT1:p.Glu17Lys + TRAF7:c.1135+4A>C (*)				2_PI3K	-	PI3K+/TRAF7	Primary	-	-	I	-	SB	MF	Lateral	Unknown
MN-51352	No	exome-mutation				TRAF7:p.Cys670LeufsTer13						TRAF7	Primary	-	-	I	-				Unknown
MN-304	Yes	exome-pass			WES	TRAF7:p.Arg653Gln	0					TRAF7	Primary	No	-	I	Psammomatous	SB	MF	Medial	Unknown
MN-52099	No	exome-pass				AKT1:p.Glu17Lys + TRAF7:c.1135+4A>T	0					TRAF7	Primary	No	-	I	-	SB	AF	Medial	Unknown
MN-52365	No	exome-pass				TRAF7:p.Gly536Ser	0					TRAF7	Primary	No	No	I	Meningothelial	SB		Medial	No
MN-52376	No	exome-pass				TRAF7:p.Asn520Ser	0					TRAF7	Primary	No	Yes	I	Meningothelial	SB		Lateral	Unknown
MN-52399	No	exome-pass		H3K27acChIPSeq		TRAF7:p.Lys498Glu	0					TRAF7	Primary	No	No	I	Secretory	NSB	ANT	Non-midline	No
MN-52425	No	exome-pass				TRAF7:p.His521Arg	0					TRAF7	Primary	No	No	I	Meningothelial	SB	MF	Lateral	No
MN-52433	No	exome-pass				TRAF7:p.Asn520Ser:LOSS	0					TRAF7	Primary	-	No	I	Meningothelial	SB	MF	Lateral	No
MN-52462	No	exome-pass				TRAF7:p.Asn520Ser	0					TRAF7	Primary	No	No	I	Meningothelial	SB	MF	Medial	Yes
MN-52465	No	exome-pass				TRAF7:p.Cys388Trp	0					TRAF7	Primary	No	No	I	-	SB	MF	Lateral	No
MN-52483	No	exome-pass				TRAF7:p.Asn520Ser	0					TRAF7	Recurrence	Yes	No	I	Meningothelial	SB	MF	Medial	No
MN-305	Yes	exome-usable			WES	TRAF7:p.Gly536Ser						TRAF7	Primary	No	-	I	Transitional	SB	AF	Medial	Unknown
MN-1066	Yes	exome-pass		H3K27acChIPSeq	WES;H3K27acChIPSeq	KLF4:p.Lys409Gln + TRAF7:p.Asn520Ser	0					KLF4+/TRAF7	Primary	No	No	I	-	SB		Lateral	No
MN-51250	No	exome-pass				KLF4:p.Lys409Gln + TRAF7:p.Asn520Ser	0					KLF4+/TRAF7	Primary	-	-	I	-	SB	MF	Lateral	Unknown
MN-52299	No	exome-pass		GAB1/SSTR2stain		KLF4:p.Lys409Gln + TRAF7:p.Asn520Ser	0					KLF4+/TRAF7	Primary	No	-	I	Meningothelial	NSB	ANT	Midline	No
MN-52349	No	exome-pass				KLF4:p.Lys409Gln + TRAF7:p.Lys387Gln	0					KLF4+/TRAF7	Primary	No	-	I	Secretory	SB	MF	Medial	No
MN-52395	No	exome-pass				KLF4:p.Lys409Gln + TRAF7:p.Asn520Ser	0					KLF4+/TRAF7	Primary	No	No	I	Secretory	SB	MF	Lateral	No
MN-52397	No	exome-pass				KLF4:p.Lys409Gln	0					KLF4+/TRAF7	Primary	No	No	I	Meningothelial	SB	MF		No
MN-52414	No	exome-pass				KLF4:p.Lys409Gln + TRAF7:p.Asn520Ser	0					KLF4+/TRAF7	Primary	No	No	I	Meningothelial	SB	AF	Lateral	No
MN-52467	No	exome-pass				KLF4:p.Lys409Gln + TRAF7:p.Gly560Asp	0					KLF4+/TRAF7	Primary	-	No	I	Secretory	SB	MF	Lateral	No
MN-52468	No	exome-pass				KLF4:p.Lys409Gln + TRAF7:p.Arg641Pro	0					KLF4+/TRAF7	Primary	-	No	I	-	SB	MF	Lateral	No
MN-52503	No	exome-pass				KLF4:p.Lys409Gln + TRAF7:p.Gln613Glu	0					KLF4+/TRAF7	Primary	-	No	I	-	SB			No
MN-1025	Yes	exome-usable			WES	KLF4:p.Lys409Gln + TRAF7:p.Gly536Ser						KLF4+/TRAF7	Primary	No	No	I	Meningothelial	SB		Medial	No
MN-249	Yes	exome-usable		RNAseq|H3K27acChIPSeq	WES;RNAseq;H3K27acChIPSeq	KLF4:p.Lys409Gln + TRAF7:p.Arg641Cys				2_KLF4	-	KLF4+/TRAF7	Primary	No	-	I	Secretory	SB	AF	Medial	Unknown
MN-1076	Yes	no-exome		RNAseq	RNAseq	KLF4:p.Lys409Gln + TRAF7:c.1135+2T>C (*)				2_KLF4	-	KLF4+/TRAF7	Primary	No	No	I	Meningothelial			Lateral	No
MN-1200	Yes	no-exome		H3K27acChIPSeq	H3K27acChIPSeq	KLF4:p.Lys409Gln + TRAF7:p.Pro398Thr (*)						KLF4+/TRAF7	Primary	No	No	I	Transitional	SB	PF	Medial	No
MN-191	Yes	no-exome		H3K27acChIPSeq	H3K27acChIPSeq	KLF4:p.Lys409Gln + TRAF7:p.Lys615Glu (*)						KLF4+/TRAF7	Primary	No	-	I	Secretory	NSB	ANT	Non-midline	Unknown
MN-201	Yes	no-exome		H3K27acChIPSeq	H3K27acChIPSeq	KLF4:p.Lys409Gln + TRAF7:p.Leu580del (*)						KLF4+/TRAF7	Primary	No	-	I	Secretory	SB	PF	Lateral	Unknown
MN-61690	Yes	no-exome		RNAseq	RNAseq	KLF4:p.Lys409Gln + TRAF7:p.Lys615Glu (*)				2_KLF4	-	KLF4+/TRAF7	Primary	No	-	I	Secretory	SB	AF	Medial	Unknown
MN-69	Yes	no-exome		RNAseq	RNAseq	KLF4:p.Lys409Gln + TRAF7:p.Thr391Ile (*)				2_KLF4	-	KLF4+/TRAF7	Primary	No	-	I	Meningothelial	SB	MF	Medial	Unknown
MN-1045	Yes	exome-pass			WES	SMO:p.Leu412Phe	0					Hedgehog-known	Primary	No	No	I	Meningothelial	SB	AF	Medial	Yes
MN-1132	Yes	exome-pass		GAB1/SSTR2stain	WES	SMO:p.Trp535Leu	0					Hedgehog-known	Primary	No	No	I	Transitional	SB		Medial	No
MN-52098	No	exome-pass				PRKAR1A:p.Ala213Asp	0					Hedgehog-known	Primary	No	-	I	-	SB	AF	Medial	Unknown
MN-52430	No	exome-pass		HiChIP		SMO:p.Leu412Phe	0					Hedgehog-known	Primary	No	No	I	Meningothelial	SB	MF	Medial	No
MN-52505	No	exome-pass				SMO:p.Leu412Phe	0					Hedgehog-known	Primary	-	No	I	-	SB	AF	Medial	No
MN-1044	Yes	no-exome		H3K27acChIPSeq|GAB1/SSTR2stain	H3K27acChIPSeq	SMO:p.Leu412Phe (*)						Hedgehog-known	Recurrence	No	No	I	Meningothelial	SB	AF	Medial	No
MN-24	Yes	no-exome		H3K27acChIPSeq	H3K27acChIPSeq	SMO:p.Leu412Phe (*)						Hedgehog-known	Primary	No	-	I	Meningothelial	SB	AF	Medial	Unknown
MN-60826	Yes	no-exome		HiChIP		SMO:p.Leu412Phe (*)						Hedgehog-known	Primary	No	-	I	Transitional	SB	AF	Medial	Unknown
MN-79	Yes	no-exome		RNAseq|H3K27acChIPSeq	H3K27acChIPSeq	SMO:p.Leu412Phe (*)				1_Hh	-	Hedgehog-known	Primary	No	-	I	Meningothelial	SB	AF	Medial	Unknown
MN-63291	Yes	exome-mutation			WES	POLR2A:p.Gln403Lys						POLR2A	Primary	No	-	I	Meningothelial	SB			Unknown
MN-63866	Yes	exome-mutation			WES	POLR2A:p.His439_Leu440del						POLR2A	Primary	No	-	I	Meningothelial	NSB	TENT		Unknown
MN-4752	Yes	exome-pass			WES	POLR2A:p.Gln403Lys	0					POLR2A	Primary	No	-	I	-				Unknown
MN-51545	No	exome-pass				POLR2A:p.His439_Leu440del	0					POLR2A	Primary	-	-	I	-	EC	SP		Unknown
MN-52096	No	exome-pass				POLR2A:p.Gln403Lys	0					POLR2A	Primary	No	-	I	-	SB	AF	Medial	Unknown
MN-52398	No	exome-pass				POLR2A:p.Gln403Lys	0					POLR2A	Primary	No	No	I	Meningothelial	SB	PF	Lateral	No
MN-52457	No	exome-pass				POLR2A:p.Gln403Lys	0					POLR2A	Primary	No	No	I	-	SB	PF	Lateral	No
MN-60355	Yes	exome-pass		RNAseq|H3K27acChIPSeq	WES;RNAseq;H3K27acChIPSeq	POLR2A:p.Gln403Lys	0			5_POLR2A	-	POLR2A	Primary	No	-	I	Meningothelial	SB			Unknown
MN-62009	Yes	exome-pass			WES	POLR2A:p.Gln403Lys	0					POLR2A	Primary	No	-	I	Meningothelial	NSB		Non-midline	Unknown
MN-62409	Yes	exome-pass			WES	POLR2A:p.Gln403Lys	0					POLR2A	Primary	No	-	I	Meningothelial	SB	PF	Medial	Unknown
MN-63345	Yes	exome-pass		RNAseq|H3K27acChIPSeq	WES;RNAseq;H3K27acChIPSeq	POLR2A:p.Gln403Lys	0			5_POLR2A	-	POLR2A	Primary	No	-	I	Meningothelial	SB	AF	Medial	Unknown
MN-63670	Yes	exome-pass		RNAseq|H3K27acChIPSeq	WES;RNAseq;H3K27acChIPSeq	POLR2A:p.His439_Leu440del	0			5_POLR2A	-	POLR2A	Primary	No	-	I	Psammomatous	SB	MF	Medial	Unknown
MN-64273	Yes	exome-pass		H3K27acChIPSeq	WES;H3K27acChIPSeq	POLR2A:p.Gln403Lys	0					POLR2A	Primary	No	-	I	Meningothelial	SB	MF	Medial	Unknown
MN-64636	Yes	exome-pass			WES	POLR2A:p.Gln403Lys	0					POLR2A	Primary	No	-	I	Meningothelial	NSB	ANT	Midline	Unknown
MN-296	Yes	exome-usable		H3K27acChIPSeq	WES;H3K27acChIPSeq	POLR2A:p.His439_Leu440del						POLR2A	Primary	No	-	I	Meningothelial	SB	PF	Medial	Unknown
MN-82152	Yes	no-exome		RNAseq	RNAseq	POLR2A:p.His439_Leu440del (*)				5_POLR2A	-	POLR2A	Primary	No	-	I	-	SB	MF	Medial	Unknown
MN-51692	No	exome-pass				SMARCE1:p.Glu261LysfsTer16:LOSS	0					SMARCE1	-	-	-	II	ClearCell				Unknown
MN-62802	Yes	exome-pass				SMARCE1:p.Gln238Ter	1					SMARCE1	Primary	No	-	II	ClearCell	EC	SP		Unknown
MN-152	Yes	exome-mutation			WES							unknown	Primary	No	-	I	Meningothelial	SB	MF	Medial	Unknown
MN-300	Yes	exome-mutation			WES							unknown	Primary	No	-	I	Fibrous	SB	MF	Medial	Unknown
MN-50016	No	exome-mutation										unknown	Primary	-	-	I	-	NSB			Unknown
MN-50044	No	exome-mutation										unknown	Primary	-	No	I	Meningothelial	SB	MF	Medial	No
MN-51355	No	exome-mutation										unknown	Primary	-	-	I	-	NSB			Unknown
MN-60367	Yes	exome-mutation			WES							unknown	Primary	-	-	I	-	SB	AF	Medial	Unknown
MN-60720	Yes	exome-mutation										unknown	Primary	-	-	I	-	SB	AF	Medial	Unknown
MN-61102	Yes	exome-mutation										unknown	Primary	No	-	I	Meningothelial	NSB		Midline	Unknown
MN-62942	Yes	exome-mutation		RNAseq	WES					1_Hh	SHH	unknown	Primary	No	-	I	Meningothelial	SB	AF	Medial	Unknown
MN-63361	Yes	exome-mutation										unknown	Primary	-	-	I	-	SB	AF	Medial	Unknown
MN-1053	Yes	exome-pass			WES		0					unknown	Primary	No	No	I	Transitional	SB	AF	Medial	No
MN-41049	Yes	exome-pass			WES		0					unknown	Primary	No	-	I	-	SB	AF	Medial	Unknown
MN-51266	No	exome-pass					0					unknown	Primary	-	-	I	-	EC	SP		Unknown
MN-51361	No	exome-pass					0					unknown	Primary	-	-	I	-	NSB		Midline	Unknown
MN-51656	No	exome-pass					0					unknown	Primary	-	-	I	-	SB	MF	Lateral	Unknown
MN-52357	No	exome-pass	paired				0					unknown	Primary	No	No	I	Angiomatous	NSB	POST	Non-midline	No
MN-52361	No	exome-pass	paired				0					unknown	Recurrence	No	No	I	Microcystic	NSB	ANT	Midline	No
MN-52364	No	exome-pass					0					unknown	Primary	No	No	I	Meningothelial	SB	PF	Lateral	No
MN-52426	No	exome-pass	paired				0					unknown	Primary	Yes	Yes	II	Atypical	NSB		Non-midline	No
MN-52452	No	exome-pass	paired				0					unknown	Primary	-	No	II	Atypical	SB	MF	Lateral	No
MN-52474	No	exome-pass					0					unknown	Primary	No	-	II	Atypical	NSB	ANT	Midline	No
MN-52501	No	exome-pass					0					unknown	Primary	-	No	I	-	SB	PF	Medial	No
MN-60181	Yes	exome-pass			WES		0					unknown	Recurrence	No	-	I	Meningothelial	SB	MF	Medial	Unknown
MN-60183	Yes	exome-pass					0					unknown	Primary	No	-	I	Transitional	SB	MF	Lateral	Unknown
MN-60360	Yes	exome-pass			WES		0					unknown	Primary	No	-	I	Transitional	SB	MF	Lateral	Unknown
MN-60465	Yes	exome-pass					0					unknown	Primary	No	-	I	Transitional	NSB		Midline	Unknown
MN-60822	Yes	exome-pass	paired		WES		0					unknown	Primary	No	-	I	Transitional	NSB		Midline	Unknown
MN-61306	Yes	exome-pass	tumor-only, low-coverage	RNAseq			0			1_Hh	IHH	unknown	Primary	No	-	I	Meningothelial	SB	AF	Medial	Unknown
MN-62278	Yes	exome-pass					0					unknown	Primary	No	-	I	Meningothelial				Unknown
MN-62622	Yes	exome-pass			WES		0					unknown	Primary	No	-	I	Meningothelial	SB	AF		Unknown
MN-63285	Yes	exome-pass					0					unknown	Primary	No	-	I	Meningothelial	SB	MF		Unknown
MN-63460	Yes	exome-pass		RNAseq	WES		0			1_Hh	SHH	unknown	Primary	No	-	I	Meningothelial	SB	AF	Medial	Unknown
MN-63949	Yes	exome-pass					0					unknown	Primary	No	-	I	Transitional	SB	MF	Lateral	Unknown
MN-64031	Yes	exome-pass			WES		0					unknown	Primary	No	-	II	Atypical				Unknown
MN-64098	Yes	exome-pass					0					unknown	Primary	No	-	I	Psammomatous	SB	AF	Medial	Unknown
MN-64539	Yes	exome-pass			WES		0					unknown	Primary	No	-	II	Atypical	NSB		Midline	Unknown
MN-64811	Yes	exome-pass					0					unknown	Primary	No	-	I	Transitional	SB	MF	Lateral	Unknown
MN-299	Yes	exome-usable			WES							unknown	Primary	No	-	I	Transitional	SB	AF	Medial	Unknown
MN-51650	No	exome-usable										unknown	Primary	-	-	I	-	EC	SP		Unknown
MN-52419	No	exome-usable		H3K27acChIPSeq								unknown	Primary	No	-	II	Atypical	NSB	POST	Midline	No
MN-36	Yes	no-exome		RNAseq						4_3pLOSS	-	unknown	Primary	No	-	I	Meningothelial	SB	MF	Medial	Unknown
MN-50300	No	no-exome		RNAseq						3_22qLOSS	-	unknown	Primary	No	No	I	Meningothelial	NSB	ANT	Non-midline	No
MN-50349	No	no-exome		RNAseq						4_22qLOSS	-	unknown	Recurrence	No	Yes	II	Atypical	SB	AF	Medial	Yes
MN-50970	No	no-exome		RNAseq						4_3pLOSS	-	unknown	-	-	-	-	-				No
MN-51129	No	no-exome		H3K27acChIPSeq								unknown	-	-	-	-	-				No
MN-52267	No	no-exome		H3K27acChIPSeq								unknown	Primary	-	-	II	Atypical	NSB	POST	Non-midline	No
MN-52324	No	no-exome		H3K27acChIPSeq								unknown	Recurrence	Yes	No	III	Anaplastic	NSB	POST	Midline	Yes
MN-62379	Yes	no-exome		RNAseq						1_Hh	-	unknown	Primary	No	-	I	Meningothelial	SB	AF	Medial	Unknown
