# Supplementary material for: Super-enhancer hijacking drives ectopic expression of hedgehog pathway ligands in meningiomas
Source: Nat Commun. 2023 Oct 7;14:6279. doi: 10.1038/s41467-023-41926-y (PMC10560290; doi:10.1038/s41467-023-41926-y)
Supplement: Supplementary file 4 — Supplementary Data 2 [file 41467_2023_41926_MOESM4_ESM.xlsx]

## Sheet: SD2
Supplementary Data 2: Frequencies of large SCNA events
Parents, the event is a subset of events listed [name(nEvents)]. Descendants, listed events are subsets of the event [name(nEvents)]. When both gain and CN-LOH were identified, they were counted together.
chrom	chrom_arm	Type	name	nEvents	pEvents	Parents	nParents	Descendants	nDescendants
22	22q	LOSS	22q_LOSS	103	0.41			10q_LOSS(4),12p_LOSS(4),1q_LOSS(3),5q_LOSS(3),9p_LOSS(3),10_LOSS(3),13q_LOSS(3),15q_LOSS(3),5p_LOSS(2),12q_GAIN(2),20p_LOSS(2),3p_CNLOH(1),5p_GAIN(1),8p_LOSS(1),8p_GAIN(1),11q_LOSS(1),16q_LOSS(1),20q_LOSS(1),21q_LOSS(1)	19
1	1p	LOSS	1p_LOSS|1_LOSS	64	0.255			1q_GAIN(14),2p_LOSS(8),10q_LOSS(4),11p_LOSS(4),1p_GAIN(3),4q_LOSS(3),5q_LOSS(3),9p_LOSS(3),10_LOSS(3),13q_LOSS(3),5p_LOSS(2),6p_LOSS(2),6q_GAIN(2),12q_GAIN(2),16p_LOSS(2),17p_LOSS(2),19p_GAIN(2),20p_LOSS(2),2q_CNLOH(1),3p_CNLOH(1),5p_GAIN(1),8p_LOSS(1),8p_GAIN(1),11q_LOSS(1),16q_LOSS(1),20q_LOSS(1),20q_GAIN(1),21q_LOSS(1)	28
20	20p20q	GAIN	20_GAIN	29	0.116			12_GAIN(23),17_GAIN(22),6_GAIN(14),19_GAIN(14),16_GAIN(13),9_GAIN(12),11_GAIN(12),18_GAIN(12),10_GAIN(11),3_GAIN(8),7_GAIN(7),4_GAIN(6),8_GAIN(6),1_GAIN(3),2_GAIN(2),12q_GAIN(2),X_GAIN(2),5p_GAIN(1),11p_GAIN(1),16q_LOSS(1)	20
3	3p	LOSS	3p_LOSS|3_LOSS	25	0.1			1p_GAIN(3),3p_GAIN(2),3p_CNLOH(1),5p_GAIN(1),16q_LOSS(1),20q_LOSS(1),20q_GAIN(1)	7
5	5p5q	GAIN	5_GAIN	23	0.092			9_GAIN(12),18_GAIN(12),7_GAIN(7),4_GAIN(6),8_GAIN(6),1_GAIN(3),2_GAIN(2),X_GAIN(2),2q_CNLOH(1),11p_GAIN(1),20p_GAIN(1)	11
12	12p12q	GAIN	12_GAIN	23	0.092	20_GAIN(29)	1	3_GAIN(8),7_GAIN(7),4_GAIN(6),8_GAIN(6),1_GAIN(3),2_GAIN(2),X_GAIN(2)	7
7	7p	LOSS	7p_LOSS|7_LOSS	22	0.088			3p_CNLOH(1),11q_LOSS(1),21q_LOSS(1)	3
17	17p17q	GAIN	17_GAIN	22	0.088	20_GAIN(29)	1	6_GAIN(14),19_GAIN(14),16_GAIN(13),18_GAIN(12),10_GAIN(11),7_GAIN(7),8_GAIN(6),1_GAIN(3),2_GAIN(2),X_GAIN(2),11p_GAIN(1)	11
6	6q	LOSS	6q_LOSS|6_LOSS	21	0.084			3p_CNLOH(1),5p_GAIN(1),16q_LOSS(1),20q_LOSS(1)	4
13	13q	GAIN	13q_GAIN	21	0.084			1_GAIN(3),11q_GAIN(2),11p_GAIN(1)	3
14	14q	LOSS	14q_LOSS	19	0.076			9p_LOSS(3),10_LOSS(3)	2
18	18q	LOSS	18q_LOSS|18_LOSS	17	0.068			10_LOSS(3),3p_CNLOH(1)	2
19	19p	LOSS	19p_LOSS	17	0.068			20p_LOSS(2),3p_CNLOH(1),3q_LOSS(1)	3
21	21q	GAIN	21q_GAIN|21q_CNLOH	16	0.064			11p_GAIN(1)	1
1	1q	GAIN	1q_GAIN|1q_CNLOH	14	0.056	1p_LOSS(64)	1	3p_CNLOH(1),8p_GAIN(1)	2
6	6p6q	GAIN	6_GAIN	14	0.056	20_GAIN(29),17_GAIN(22)	2	11p_GAIN(1)	1
19	19p19q	GAIN	19_GAIN	14	0.056	20_GAIN(29),17_GAIN(22)	2	2_GAIN(2),11p_GAIN(1)	2
16	16p16q	GAIN	16_GAIN|16_CNLOH	13	0.052	20_GAIN(29),17_GAIN(22)	2	1_GAIN(3),11p_GAIN(1)	2
X	XpXq	LOSS	X_LOSS	13	0.052			5p_GAIN(1),11p_GAIN(1),16q_LOSS(1),20q_LOSS(1)	4
9	9p9q	GAIN	9_GAIN|9_CNLOH	12	0.048	20_GAIN(29),5_GAIN(23)	2	X_GAIN(2),11p_GAIN(1)	2
11	11p11q	GAIN	11_GAIN|11_CNLOH	12	0.048	20_GAIN(29)	1	2_GAIN(2),X_GAIN(2),5p_GAIN(1),16q_LOSS(1),20q_LOSS(1)	5
18	18p18q	GAIN	18_GAIN	12	0.048	20_GAIN(29),5_GAIN(23),17_GAIN(22)	3	1_GAIN(3),11p_GAIN(1)	2
10	10p10q	GAIN	10_GAIN|10_CNLOH	11	0.044	20_GAIN(29),17_GAIN(22)	2	11p_GAIN(1)	1
2	2q	LOSS	2q_LOSS	10	0.04			2q_CNLOH(1),5p_GAIN(1),16q_LOSS(1),20q_LOSS(1)	4
4	4p	LOSS	4p_LOSS|4_LOSS	9	0.036			3p_CNLOH(1),11q_LOSS(1)	2
15	15q	GAIN	15q_GAIN	9	0.036			2_GAIN(2),X_GAIN(2)	2
2	2p	LOSS	2p_LOSS	8	0.032	1p_LOSS(64)	1	2q_CNLOH(1),3p_CNLOH(1),5p_GAIN(1),16q_LOSS(1),20q_LOSS(1)	5
3	3p3q	GAIN	3_GAIN|3_CNLOH	8	0.032	20_GAIN(29),12_GAIN(23)	2	X_GAIN(2)	1
7	7p7q	GAIN	7_GAIN|7_CNLOH	7	0.028	20_GAIN(29),5_GAIN(23),12_GAIN(23),17_GAIN(22)	4	1_GAIN(3),X_GAIN(2)	2
14	14q	GAIN	14q_GAIN|14q_CNLOH	7	0.028			8q_GAIN(1)	1
17	17q	GAIN	17q_GAIN|17q_CNLOH	7	0.028			3p_CNLOH(1),5p_GAIN(1),16q_LOSS(1),20p_GAIN(1),20q_LOSS(1)	5
22	22q	GAIN	22q_GAIN	7	0.028
4	4p4q	GAIN	4_GAIN	6	0.024	20_GAIN(29),5_GAIN(23),12_GAIN(23)	3	1_GAIN(3)	1
7	7q	LOSS	7q_LOSS	6	0.024			5p_GAIN(1),16q_LOSS(1),20q_LOSS(1)	3
7	7q	GAIN	7q_GAIN	6	0.024			8p_GAIN(1)	1
8	8p8q	GAIN	8_GAIN	6	0.024	20_GAIN(29),5_GAIN(23),12_GAIN(23),17_GAIN(22)	4	X_GAIN(2)	1
3	3q	GAIN	3q_GAIN	4	0.016
8	8p8q	LOSS	8_LOSS	4	0.016			21q_LOSS(1)	1
10	10q	LOSS	10q_LOSS	4	0.016	22q_LOSS(103),1p_LOSS(64)	2
11	11p	LOSS	11p_LOSS	4	0.016	1p_LOSS(64)	1	8p_LOSS(1)	1
12	12p	LOSS	12p_LOSS	4	0.016	22q_LOSS(103)	1	3p_CNLOH(1)	1
19	19q	GAIN	19q_GAIN	4	0.016			19q_LOSS(2),20p_GAIN(1)	2
1	1p1q	GAIN	1_GAIN|1_CNLOH	3	0.012	20_GAIN(29),5_GAIN(23),12_GAIN(23),17_GAIN(22),13q_GAIN(21),16_GAIN(13),18_GAIN(12),7_GAIN(7),4_GAIN(6)	9
1	1p	GAIN	1p_GAIN	3	0.012	1p_LOSS(64),3p_LOSS(25)	2
1	1q	LOSS	1q_LOSS	3	0.012	22q_LOSS(103)	1
2	2q	GAIN	2q_GAIN	3	0.012
4	4q	LOSS	4q_LOSS	3	0.012	1p_LOSS(64)	1
5	5q	LOSS	5q_LOSS	3	0.012	22q_LOSS(103),1p_LOSS(64)	2	8p_LOSS(1)	1
9	9p	LOSS	9p_LOSS	3	0.012	22q_LOSS(103),1p_LOSS(64),14q_LOSS(19)	3
10	10p10q	LOSS	10_LOSS	3	0.012	22q_LOSS(103),1p_LOSS(64),14q_LOSS(19),18q_LOSS(17)	4
12	12q	LOSS	12q_LOSS	3	0.012			5p_GAIN(1),16q_LOSS(1),20q_LOSS(1)	3
13	13q	LOSS	13q_LOSS	3	0.012	22q_LOSS(103),1p_LOSS(64)	2	8p_GAIN(1)	1
15	15q	LOSS	15q_LOSS	3	0.012	22q_LOSS(103)	1	21q_LOSS(1)	1
2	2p2q	GAIN	2_GAIN|2_CNLOH	2	0.008	20_GAIN(29),5_GAIN(23),12_GAIN(23),17_GAIN(22),19_GAIN(14),11_GAIN(12),15q_GAIN(9)	7
3	3p	GAIN	3p_GAIN	2	0.008	3p_LOSS(25)	1
5	5p	LOSS	5p_LOSS	2	0.008	22q_LOSS(103),1p_LOSS(64)	2
6	6p	LOSS	6p_LOSS	2	0.008	1p_LOSS(64)	1
6	6q	GAIN	6q_GAIN	2	0.008	1p_LOSS(64)	1
9	9q	CNLOH	9q_CNLOH	2	0.008
11	11q	GAIN	11q_GAIN	2	0.008	13q_GAIN(21)	1
12	12q	GAIN	12q_GAIN	2	0.008	22q_LOSS(103),1p_LOSS(64),20_GAIN(29)	3	5p_GAIN(1),16q_LOSS(1),20q_LOSS(1)	3
16	16p	LOSS	16p_LOSS	2	0.008	1p_LOSS(64)	1
17	17p	LOSS	17p_LOSS	2	0.008	1p_LOSS(64)	1
17	17q	LOSS	17q_LOSS	2	0.008			8q_GAIN(1)	1
19	19p	GAIN	19p_GAIN	2	0.008	1p_LOSS(64)	1
19	19q	LOSS	19q_LOSS	2	0.008	19q_GAIN(4)	1	20p_GAIN(1)	1
20	20p	LOSS	20p_LOSS	2	0.008	22q_LOSS(103),1p_LOSS(64),19p_LOSS(17)	3	3p_CNLOH(1)	1
X	XpXq	GAIN	X_GAIN	2	0.008	20_GAIN(29),5_GAIN(23),12_GAIN(23),17_GAIN(22),9_GAIN(12),11_GAIN(12),15q_GAIN(9),3_GAIN(8),7_GAIN(7),8_GAIN(6)	10
2	2q	CNLOH	2q_CNLOH	1	0.004	1p_LOSS(64),5_GAIN(23),2q_LOSS(10),2p_LOSS(8)	4
3	3p	CNLOH	3p_CNLOH	1	0.004	22q_LOSS(103),1p_LOSS(64),3p_LOSS(25),7p_LOSS(22),6q_LOSS(21),18q_LOSS(17),19p_LOSS(17),1q_GAIN(14),4p_LOSS(9),2p_LOSS(8),17q_GAIN(7),12p_LOSS(4),20p_LOSS(2)	13
3	3q	LOSS	3q_LOSS	1	0.004	19p_LOSS(17)	1
5	5p	GAIN	5p_GAIN	1	0.004	22q_LOSS(103),1p_LOSS(64),20_GAIN(29),3p_LOSS(25),6q_LOSS(21),X_LOSS(13),11_GAIN(12),2q_LOSS(10),2p_LOSS(8),17q_GAIN(7),7q_LOSS(6),12q_LOSS(3),12q_GAIN(2),16q_LOSS(1),20q_LOSS(1)	15
8	8p	LOSS	8p_LOSS	1	0.004	22q_LOSS(103),1p_LOSS(64),11p_LOSS(4),5q_LOSS(3)	4
8	8p	GAIN	8p_GAIN	1	0.004	22q_LOSS(103),1p_LOSS(64),1q_GAIN(14),7q_GAIN(6),13q_LOSS(3)	5
8	8q	GAIN	8q_GAIN	1	0.004	14q_GAIN(7),17q_LOSS(2)	2
11	11p	GAIN	11p_GAIN	1	0.004	20_GAIN(29),5_GAIN(23),17_GAIN(22),13q_GAIN(21),21q_GAIN(16),6_GAIN(14),19_GAIN(14),16_GAIN(13),X_LOSS(13),9_GAIN(12),18_GAIN(12),10_GAIN(11)	12
11	11q	LOSS	11q_LOSS	1	0.004	22q_LOSS(103),1p_LOSS(64),7p_LOSS(22),4p_LOSS(9)	4
16	16q	LOSS	16q_LOSS	1	0.004	22q_LOSS(103),1p_LOSS(64),20_GAIN(29),3p_LOSS(25),6q_LOSS(21),X_LOSS(13),11_GAIN(12),2q_LOSS(10),2p_LOSS(8),17q_GAIN(7),7q_LOSS(6),12q_LOSS(3),12q_GAIN(2),20q_LOSS(1)	14	5p_GAIN(1)	1
20	20p	GAIN	20p_GAIN	1	0.004	5_GAIN(23),17q_GAIN(7),19q_GAIN(4),19q_LOSS(2)	4
20	20q	LOSS	20q_LOSS	1	0.004	22q_LOSS(103),1p_LOSS(64),3p_LOSS(25),6q_LOSS(21),X_LOSS(13),11_GAIN(12),2q_LOSS(10),2p_LOSS(8),17q_GAIN(7),7q_LOSS(6),12q_LOSS(3),12q_GAIN(2)	12	5p_GAIN(1),16q_LOSS(1)	2
20	20q	GAIN	20q_GAIN	1	0.004	1p_LOSS(64),3p_LOSS(25)	2
21	21q	LOSS	21q_LOSS	1	0.004	22q_LOSS(103),1p_LOSS(64),7p_LOSS(22),8_LOSS(4),15q_LOSS(3)	5
