# Supplementary material for: Super-enhancer hijacking drives ectopic expression of hedgehog pathway ligands in meningiomas
Source: Nat Commun. 2023 Oct 7;14:6279. doi: 10.1038/s41467-023-41926-y (PMC10560290; doi:10.1038/s41467-023-41926-y)
Supplement: Supplementary file 5 — Supplementary Data 3 [file 41467_2023_41926_MOESM5_ESM.xlsx]

## Sheet: SD3
Supplementary Data 3: Mutually exclusive event pairs
Event pairs with q-value < 0.05 are retained.
nxy, number of samples that acquired both x and y. nx0/n0y, number of samples that acquired only x/y. n00, number of samples that acquired neither x nor y.
pxy_cond = nxy / (nxy + nx0 + n0y). px_cond_y = nxy / ny. py_cond_x = nxy / nx.
me_pval, mutual exclusivity P-value (DISCOVER method, two-sided). me_qval, mutual exclusivity q-value (derived from me_pval).
chrom_x	chrom_y	name_x	name_y	n	nxy	nx0	n0y	n00	nx	ny	pxy_cond	px_cond_y	py_cond_x	me_pval	me_qval
1	3	1p_LOSS|1_LOSS	3_GAIN|3_CNLOH	251	1	63	7	180	64	8	0.014	0.125	0.016	0.0269	0.0423
1	4	1p_LOSS|1_LOSS	4_GAIN	251	0	64	6	181	64	6	0	0	0	0.0162	0.0306
1	5	1p_LOSS|1_LOSS	5_GAIN	251	4	60	19	168	64	23	0.048	0.174	0.062	0.000371	0.00052
1	6	1p_LOSS|1_LOSS	6_GAIN	251	0	64	14	173	64	14	0	0	0	4.89e-05	0.000113
1	9	1p_LOSS|1_LOSS	9_GAIN|9_CNLOH	251	0	64	12	175	64	12	0	0	0	0.000215	0.000311
1	10	1p_LOSS|1_LOSS	10_GAIN|10_CNLOH	251	2	62	9	178	64	11	0.027	0.182	0.031	0.0195	0.0342
1	11	1p_LOSS|1_LOSS	11_GAIN|11_CNLOH	251	1	63	11	176	64	12	0.013	0.083	0.016	0.0022	0.00328
1	12	1p_LOSS|1_LOSS	12_GAIN	251	3	61	20	167	64	23	0.036	0.13	0.047	7.48e-05	0.000114
1	13	1p_LOSS|1_LOSS	13q_GAIN	251	4	60	17	170	64	21	0.049	0.19	0.062	0.00115	0.00147
1	16	1p_LOSS|1_LOSS	16_GAIN|16_CNLOH	251	0	64	13	174	64	13	0	0	0	0.000103	0.000167
1	17	1p_LOSS|1_LOSS	17_GAIN	251	3	61	19	168	64	22	0.036	0.136	0.047	0.000139	0.000213
1	18	1p_LOSS|1_LOSS	18_GAIN	251	0	64	12	175	64	12	0	0	0	0.000215	0.000311
1	19	1p_LOSS|1_LOSS	19_GAIN	251	0	64	14	173	64	14	0	0	0	4.89e-05	0.000113
1	20	1p_LOSS|1_LOSS	20_GAIN	251	7	57	22	165	64	29	0.081	0.241	0.109	0.000774	0.00108
2	22	2q_LOSS	22q_LOSS	251	1	9	102	139	10	103	0.009	0.01	0.1	0.00115	0.00145
3	5	3p_LOSS|3_LOSS	5_GAIN	251	0	25	23	203	25	23	0	0	0	0.000552	0.000699
3	6	3p_LOSS|3_LOSS	6_GAIN	251	0	25	14	212	25	14	0	0	0	0.00967	0.0171
3	9	3p_LOSS|3_LOSS	9_GAIN|9_CNLOH	251	0	25	12	214	25	12	0	0	0	0.0186	0.0332
3	10	3p_LOSS|3_LOSS	10_GAIN|10_CNLOH	251	0	25	11	215	25	11	0	0	0	0.0258	0.04
3	12	3p_LOSS|3_LOSS	12_GAIN	251	1	24	22	204	25	23	0.021	0.043	0.04	0.00511	0.00879
3	13	3p_LOSS|3_LOSS	13q_GAIN	251	0	25	21	205	25	21	0	0	0	0.00103	0.00137
3	14	3p_LOSS|3_LOSS	14q_LOSS	251	0	25	19	207	25	19	0	0	0	0.00194	0.00314
3	16	3p_LOSS|3_LOSS	16_GAIN|16_CNLOH	251	0	25	13	213	25	13	0	0	0	0.0134	0.0232
3	17	3p_LOSS|3_LOSS	17_GAIN	251	0	25	22	204	25	22	0	0	0	0.000754	0.00108
3	18	3p_LOSS|3_LOSS	18_GAIN	251	0	25	12	214	25	12	0	0	0	0.0186	0.0332
3	19	3p_LOSS|3_LOSS	19_GAIN	251	0	25	14	212	25	14	0	0	0	0.00967	0.0171
3	20	3p_LOSS|3_LOSS	20_GAIN	251	3	22	26	200	25	29	0.059	0.103	0.12	0.0214	0.0343
3	22	3p_LOSS|3_LOSS	22q_LOSS	251	7	18	96	130	25	103	0.058	0.068	0.28	6.88e-05	0.000113
4	22	4_GAIN	22q_LOSS	251	0	6	103	142	6	103	0	0	0	0.00468	0.00736
5	6	5_GAIN	6q_LOSS|6_LOSS	251	0	23	21	207	23	21	0	0	0	0.00172	0.00242
5	7	5_GAIN	7p_LOSS|7_LOSS	251	1	22	21	207	23	22	0.023	0.045	0.043	0.0107	0.0183
5	14	5_GAIN	14q_LOSS	251	1	22	18	210	23	19	0.024	0.053	0.043	0.0223	0.0346
5	19	5_GAIN	19p_LOSS	251	0	23	17	211	23	17	0	0	0	0.00555	0.00936
5	22	5_GAIN	22q_LOSS	251	4	19	99	129	23	103	0.033	0.039	0.174	3.46e-06	2.48e-05
6	7	6_GAIN	7p_LOSS|7_LOSS	251	0	14	22	215	14	22	0	0	0	0.0161	0.0302
6	14	6_GAIN	14q_LOSS	251	0	14	19	218	14	19	0	0	0	0.0271	0.0423
6	22	6_GAIN	22q_LOSS	251	0	14	103	134	14	103	0	0	0	1.96e-06	2.2e-05
6	12	6q_LOSS|6_LOSS	12_GAIN	251	1	20	22	208	21	23	0.023	0.043	0.048	0.0136	0.0255
6	13	6q_LOSS|6_LOSS	13q_GAIN	251	1	20	20	210	21	21	0.024	0.048	0.048	0.0213	0.0343
6	16	6q_LOSS|6_LOSS	16_GAIN|16_CNLOH	251	0	21	13	217	21	13	0	0	0	0.0251	0.04
6	17	6q_LOSS|6_LOSS	17_GAIN	251	0	21	22	208	21	22	0	0	0	0.00224	0.00346
6	19	6q_LOSS|6_LOSS	19_GAIN	251	0	21	14	216	21	14	0	0	0	0.0191	0.0341
7	9	7p_LOSS|7_LOSS	9_GAIN|9_CNLOH	251	0	22	12	217	22	12	0	0	0	0.0286	0.0442
7	11	7p_LOSS|7_LOSS	11_GAIN|11_CNLOH	251	0	22	12	217	22	12	0	0	0	0.0286	0.0442
7	12	7p_LOSS|7_LOSS	12_GAIN	251	1	21	22	207	22	23	0.023	0.043	0.045	0.0107	0.0183
7	13	7p_LOSS|7_LOSS	13q_GAIN	251	1	21	20	209	22	21	0.024	0.048	0.045	0.017	0.0311
7	16	7p_LOSS|7_LOSS	16_GAIN|16_CNLOH	251	0	22	13	216	22	13	0	0	0	0.0214	0.0346
7	17	7p_LOSS|7_LOSS	17_GAIN	251	1	21	21	208	22	22	0.023	0.045	0.045	0.0135	0.0232
7	18	7p_LOSS|7_LOSS	18_GAIN	251	0	22	12	217	22	12	0	0	0	0.0286	0.0442
7	19	7p_LOSS|7_LOSS	19_GAIN	251	0	22	14	215	22	14	0	0	0	0.0161	0.0302
9	22	9_GAIN|9_CNLOH	22q_LOSS	251	1	11	102	137	12	103	0.009	0.01	0.083	0.000194	0.000309
10	22	10_GAIN|10_CNLOH	22q_LOSS	251	2	9	101	139	11	103	0.018	0.019	0.182	0.00286	0.00438
11	22	11_GAIN|11_CNLOH	22q_LOSS	251	2	10	101	138	12	103	0.018	0.019	0.167	0.00128	0.00176
12	14	12_GAIN	14q_LOSS	251	1	22	18	210	23	19	0.024	0.053	0.043	0.0223	0.0346
12	22	12_GAIN	22q_LOSS	251	6	17	97	131	23	103	0.05	0.058	0.261	8.21e-05	0.000142
12	X	12_GAIN	X_LOSS	251	0	23	13	215	23	13	0	0	0	0.0183	0.0332
13	19	13q_GAIN	19p_LOSS	251	0	21	17	213	21	17	0	0	0	0.00844	0.0153
13	22	13q_GAIN	22q_LOSS	251	6	15	97	133	21	103	0.051	0.058	0.286	0.000374	0.000522
14	17	14q_LOSS	17_GAIN	251	1	18	21	211	19	22	0.025	0.045	0.053	0.0272	0.0426
14	19	14q_LOSS	19_GAIN	251	0	19	14	218	19	14	0	0	0	0.0271	0.0423
14	20	14q_LOSS	20_GAIN	251	2	17	27	205	19	29	0.043	0.069	0.105	0.0304	0.0481
14	21	14q_LOSS	21q_GAIN|21q_CNLOH	251	0	19	16	216	19	16	0	0	0	0.0165	0.0306
14	22	14q_GAIN|14q_CNLOH	22q_LOSS	251	1	6	102	142	7	103	0.009	0.01	0.143	0.0141	0.0261
16	22	16_GAIN|16_CNLOH	22q_LOSS	251	0	13	103	135	13	103	0	0	0	5.38e-06	2.79e-05
17	19	17_GAIN	19p_LOSS	251	0	22	17	212	22	17	0	0	0	0.00683	0.0117
17	22	17_GAIN	22q_LOSS	251	5	17	98	131	22	103	0.042	0.049	0.227	4.24e-05	0.000113
18	22	18_GAIN	22q_LOSS	251	0	12	103	136	12	103	0	0	0	1.46e-05	4.87e-05
19	22	19_GAIN	22q_LOSS	251	1	13	102	135	14	103	0.009	0.01	0.071	3.09e-05	9.85e-05
19	20	19p_LOSS	20_GAIN	251	1	16	28	206	17	29	0.022	0.034	0.059	0.0131	0.0222
19	21	19p_LOSS	21q_GAIN|21q_CNLOH	251	0	17	16	218	17	16	0	0	0	0.0248	0.0392
20	22	20_GAIN	22q_LOSS	251	11	18	92	130	29	103	0.091	0.107	0.379	0.000458	0.000592
21	22	21q_GAIN|21q_CNLOH	22q_LOSS	251	4	12	99	136	16	103	0.035	0.039	0.25	0.0011	0.00139
22	22	22q_LOSS	22q_GAIN	251	1	102	6	142	103	7	0.009	0.143	0.01	0.0141	0.0261
