# Supplementary material for: Super-enhancer hijacking drives ectopic expression of hedgehog pathway ligands in meningiomas
Source: Nat Commun. 2023 Oct 7;14:6279. doi: 10.1038/s41467-023-41926-y (PMC10560290; doi:10.1038/s41467-023-41926-y)
Supplement: Supplementary file 6 — Supplementary Data 4 [file 41467_2023_41926_MOESM6_ESM.xlsx]

## Sheet: SD4
Supplementary Data 4: Co-occurring event pairs.
Event pairs with a conditional proportion (px_cond_y or py_cond_x) is greater than or equal to 0.5 are retained.
Those events that were mutually exclusive to 22q-loss (22q_LOSS) are labeled by an asterisk.
nxy, number of samples that acquired both x and y. nx0/n0y, number of samples that acquired only x/y. n00, number of samples that acquired neither x nor y.
pxy_cond = nxy / (nxy + nx0 + n0y). px_cond_y = nxy / ny. py_cond_x = nxy / nx.
co_pval, co-occcurrence P-value (DISCOVER method, two-sided). co_qval, mutual exclusivity q-value (derived from co_pval).
chrom_x	chrom_y	name_x	name_y	n	nxy	nx0	n0y	n00	nx	ny	pxy_cond	px_cond_y	py_cond_x	co_pval	co_qval
1	3	1_GAIN|1_CNLOH	3_GAIN|3_CNLOH	251	2	1	6	242	3	8	0.222	0.25	0.667	0.0486	0.222
1	4	1_GAIN|1_CNLOH	4_GAIN*	251	3	0	3	245	3	6	0.5	0.5	1	0.00243	0.0224
1	5	1_GAIN|1_CNLOH	5_GAIN*	251	3	0	20	228	3	23	0.13	0.13	1	0.064	0.269
1	7	1_GAIN|1_CNLOH	7_GAIN|7_CNLOH	251	3	0	4	244	3	7	0.429	0.429	1	0.00368	0.0297
1	8	1_GAIN|1_CNLOH	8_GAIN	251	2	1	4	244	3	6	0.286	0.333	0.667	0.0296	0.147
1	9	1_GAIN|1_CNLOH	9_GAIN|9_CNLOH*	251	2	1	10	238	3	12	0.154	0.167	0.667	0.0941	0.352
1	11	1_GAIN|1_CNLOH	11_GAIN|11_CNLOH*	251	2	1	10	238	3	12	0.154	0.167	0.667	0.0941	0.352
1	12	1_GAIN|1_CNLOH	12_GAIN*	251	3	0	20	228	3	23	0.13	0.13	1	0.064	0.269
1	13	1_GAIN|1_CNLOH	13q_GAIN*	251	3	0	18	230	3	21	0.143	0.143	1	0.053	0.234
1	14	1_GAIN|1_CNLOH	14q_GAIN|14q_CNLOH*	251	2	1	5	243	3	7	0.25	0.286	0.667	0.0387	0.193
1	15	1_GAIN|1_CNLOH	15q_GAIN	251	2	1	7	241	3	9	0.2	0.222	0.667	0.0592	0.254
1	16	1_GAIN|1_CNLOH	16_GAIN|16_CNLOH*	251	3	0	10	238	3	13	0.231	0.231	1	0.0179	0.104
1	17	1_GAIN|1_CNLOH	17_GAIN*	251	3	0	19	229	3	22	0.136	0.136	1	0.0584	0.247
1	18	1_GAIN|1_CNLOH	18_GAIN*	251	3	0	9	239	3	12	0.25	0.25	1	0.0147	0.0893
1	20	1_GAIN|1_CNLOH	20_GAIN*	251	3	0	26	222	3	29	0.103	0.103	1	0.101	0.365
1	21	1_GAIN|1_CNLOH	21q_GAIN|21q_CNLOH*	251	2	1	14	234	3	16	0.118	0.125	0.667	0.145	0.52
1	22	1_GAIN|1_CNLOH	22q_GAIN*	251	2	1	5	243	3	7	0.25	0.286	0.667	0.0387	0.193
1	1	1p_LOSS|1_LOSS	1p_GAIN	251	3	61	0	187	64	3	0.047	1	0.047	0.321	0.947
1	1	1p_LOSS|1_LOSS	1q_GAIN|1q_CNLOH	251	14	50	0	187	64	14	0.219	1	0.219	0.0566	0.244
1	2	1p_LOSS|1_LOSS	2p_LOSS	251	8	56	0	187	64	8	0.125	1	0.125	0.148	0.522
1	3	1p_LOSS|1_LOSS	3p_LOSS|3_LOSS*	251	22	42	3	184	64	25	0.328	0.88	0.344	0.0449	0.206
1	3	1p_LOSS|1_LOSS	3q_GAIN	251	3	61	1	186	64	4	0.046	0.75	0.047	0.498	1
1	4	1p_LOSS|1_LOSS	4p_LOSS|4_LOSS	251	8	56	1	186	64	9	0.123	0.889	0.125	0.229	0.735
1	4	1p_LOSS|1_LOSS	4q_LOSS	251	3	61	0	187	64	3	0.047	1	0.047	0.321	0.947
1	5	1p_LOSS|1_LOSS	5q_LOSS	251	3	61	0	187	64	3	0.047	1	0.047	0.321	0.947
1	6	1p_LOSS|1_LOSS	6q_LOSS|6_LOSS	251	19	45	2	185	64	21	0.288	0.905	0.297	0.0546	0.244
1	7	1p_LOSS|1_LOSS	7p_LOSS|7_LOSS	251	17	47	5	182	64	22	0.246	0.773	0.266	0.204	0.674
1	7	1p_LOSS|1_LOSS	7q_LOSS	251	4	60	2	185	64	6	0.061	0.667	0.062	0.565	1
1	8	1p_LOSS|1_LOSS	8_LOSS	251	3	61	1	186	64	4	0.046	0.75	0.047	0.498	1
1	9	1p_LOSS|1_LOSS	9p_LOSS	251	3	61	0	187	64	3	0.047	1	0.047	0.321	0.947
1	10	1p_LOSS|1_LOSS	10_LOSS	251	3	61	0	187	64	3	0.047	1	0.047	0.321	0.947
1	10	1p_LOSS|1_LOSS	10q_LOSS	251	4	60	0	187	64	4	0.062	1	0.062	0.272	0.874
1	11	1p_LOSS|1_LOSS	11p_LOSS	251	4	60	0	187	64	4	0.062	1	0.062	0.272	0.874
1	12	1p_LOSS|1_LOSS	12p_LOSS	251	3	61	1	186	64	4	0.046	0.75	0.047	0.498	1
1	12	1p_LOSS|1_LOSS	12q_LOSS	251	2	62	1	186	64	3	0.031	0.667	0.031	0.598	1
1	13	1p_LOSS|1_LOSS	13q_LOSS	251	3	61	0	187	64	3	0.047	1	0.047	0.321	0.947
1	14	1p_LOSS|1_LOSS	14q_LOSS	251	12	52	7	180	64	19	0.169	0.632	0.188	0.56	1
1	15	1p_LOSS|1_LOSS	15q_LOSS	251	2	62	1	186	64	3	0.031	0.667	0.031	0.598	1
1	17	1p_LOSS|1_LOSS	17q_GAIN|17q_CNLOH	251	4	60	3	184	64	7	0.06	0.571	0.062	0.687	1
1	18	1p_LOSS|1_LOSS	18q_LOSS|18_LOSS	251	16	48	1	186	64	17	0.246	0.941	0.25	0.0628	0.263
1	19	1p_LOSS|1_LOSS	19p_LOSS	251	12	52	5	182	64	17	0.174	0.706	0.188	0.401	1
1	19	1p_LOSS|1_LOSS	19q_GAIN	251	2	62	2	185	64	4	0.03	0.5	0.031	0.751	1
1	22	1p_LOSS|1_LOSS	22q_LOSS	251	44	20	59	128	64	103	0.358	0.427	0.688	0.91	1
1	X	1p_LOSS|1_LOSS	X_LOSS	251	8	56	5	182	64	13	0.116	0.615	0.125	0.617	1
1	3	1p_GAIN	3p_LOSS|3_LOSS*	251	3	0	22	226	3	25	0.12	0.12	1	0.0757	0.303
1	7	1p_GAIN	7p_LOSS|7_LOSS	251	2	1	20	228	3	22	0.087	0.091	0.667	0.222	0.711
1	22	1q_LOSS	22q_LOSS	251	3	0	100	148	3	103	0.029	0.029	1	0.477	1
1	3	1q_GAIN|1q_CNLOH	3q_GAIN	251	2	12	2	235	14	4	0.125	0.5	0.143	0.186	0.645
1	10	1q_GAIN|1q_CNLOH	10_LOSS	251	2	12	1	236	14	3	0.133	0.667	0.143	0.119	0.433
1	13	1q_GAIN|1q_CNLOH	13q_LOSS	251	2	12	1	236	14	3	0.133	0.667	0.143	0.119	0.433
1	18	1q_GAIN|1q_CNLOH	18q_LOSS|18_LOSS	251	7	7	10	227	14	17	0.292	0.412	0.5	0.0326	0.165
1	22	1q_GAIN|1q_CNLOH	22q_LOSS	251	12	2	91	146	14	103	0.114	0.117	0.857	0.527	1
2	3	2p_LOSS	3p_LOSS|3_LOSS*	251	5	3	20	223	8	25	0.179	0.2	0.625	0.112	0.401
2	22	2p_LOSS	22q_LOSS	251	4	4	99	144	8	103	0.037	0.039	0.5	0.921	1
2	12	2q_LOSS*	12q_LOSS	251	2	8	1	240	10	3	0.182	0.667	0.2	0.0704	0.287
3	4	3_GAIN|3_CNLOH	4_GAIN*	251	4	4	2	241	8	6	0.4	0.667	0.5	0.00489	0.0346
3	5	3_GAIN|3_CNLOH	5_GAIN*	251	7	1	16	227	8	23	0.292	0.304	0.875	0.00883	0.0579
3	7	3_GAIN|3_CNLOH	7_GAIN|7_CNLOH	251	4	4	3	240	8	7	0.364	0.571	0.5	0.00819	0.0549
3	8	3_GAIN|3_CNLOH	8_GAIN	251	4	4	2	241	8	6	0.4	0.667	0.5	0.00489	0.0346
3	9	3_GAIN|3_CNLOH	9_GAIN|9_CNLOH*	251	6	2	6	237	8	12	0.429	0.5	0.75	0.00192	0.0195
3	12	3_GAIN|3_CNLOH	12_GAIN*	251	8	0	15	228	8	23	0.348	0.348	1	0.00221	0.0207
3	13	3_GAIN|3_CNLOH	13q_GAIN*	251	5	3	16	227	8	21	0.208	0.238	0.625	0.0679	0.286
3	15	3_GAIN|3_CNLOH	15q_GAIN	251	5	3	4	239	8	9	0.417	0.556	0.625	0.00327	0.0278
3	17	3_GAIN|3_CNLOH	17_GAIN*	251	7	1	15	228	8	22	0.304	0.318	0.875	0.00719	0.0488
3	20	3_GAIN|3_CNLOH	20_GAIN*	251	8	0	21	222	8	29	0.276	0.276	1	0.00738	0.0494
3	3	3p_LOSS|3_LOSS*	3q_GAIN	251	2	23	2	224	25	4	0.074	0.5	0.08	0.38	1
3	4	3p_LOSS|3_LOSS*	4q_LOSS	251	2	23	1	225	25	3	0.077	0.667	0.08	0.26	0.825
3	7	3p_LOSS|3_LOSS*	7q_LOSS	251	3	22	3	223	25	6	0.107	0.5	0.12	0.309	0.947
3	6	3q_GAIN	6q_LOSS|6_LOSS	251	2	2	19	228	4	21	0.087	0.095	0.5	0.313	0.947
3	7	3q_GAIN	7p_LOSS|7_LOSS	251	3	1	19	228	4	22	0.13	0.136	0.75	0.113	0.404
3	18	3q_GAIN	18q_LOSS|18_LOSS	251	2	2	15	232	4	17	0.105	0.118	0.5	0.242	0.78
3	22	3q_GAIN	22q_LOSS	251	3	1	100	147	4	103	0.029	0.029	0.75	0.673	1
4	5	4_GAIN*	5_GAIN*	251	6	0	17	228	6	23	0.261	0.261	1	0.00872	0.0579
4	7	4_GAIN*	7_GAIN|7_CNLOH	251	3	3	4	241	6	7	0.3	0.429	0.5	0.0228	0.122
4	8	4_GAIN*	8_GAIN	251	4	2	2	243	6	6	0.5	0.667	0.667	0.00182	0.0188
4	9	4_GAIN*	9_GAIN|9_CNLOH*	251	4	2	8	237	6	12	0.286	0.333	0.667	0.018	0.104
4	10	4_GAIN*	10_GAIN|10_CNLOH*	251	3	3	8	237	6	11	0.214	0.273	0.5	0.0662	0.277
4	11	4_GAIN*	11_GAIN|11_CNLOH*	251	3	3	9	236	6	12	0.2	0.25	0.5	0.0801	0.314
4	12	4_GAIN*	12_GAIN*	251	6	0	17	228	6	23	0.261	0.261	1	0.00872	0.0579
4	13	4_GAIN*	13q_GAIN*	251	5	1	16	229	6	21	0.227	0.238	0.833	0.0249	0.128
4	14	4_GAIN*	14q_GAIN|14q_CNLOH*	251	4	2	3	242	6	7	0.444	0.571	0.667	0.00311	0.0278
4	15	4_GAIN*	15q_GAIN	251	3	3	6	239	6	9	0.25	0.333	0.5	0.0419	0.193
4	16	4_GAIN*	16_GAIN|16_CNLOH*	251	3	3	10	235	6	13	0.188	0.231	0.5	0.095	0.353
4	17	4_GAIN*	17_GAIN*	251	5	1	17	228	6	22	0.217	0.227	0.833	0.029	0.141
4	18	4_GAIN*	18_GAIN*	251	4	2	8	237	6	12	0.286	0.333	0.667	0.018	0.104
4	19	4_GAIN*	19_GAIN*	251	3	3	11	234	6	14	0.176	0.214	0.5	0.111	0.401
4	20	4_GAIN*	20_GAIN*	251	6	0	23	222	6	29	0.207	0.207	1	0.0213	0.116
4	21	4_GAIN*	21q_GAIN|21q_CNLOH*	251	4	2	12	233	6	16	0.222	0.25	0.667	0.0417	0.193
4	18	4p_LOSS|4_LOSS	18q_LOSS|18_LOSS	251	5	4	12	230	9	17	0.238	0.294	0.556	0.0523	0.234
4	22	4p_LOSS|4_LOSS	22q_LOSS	251	7	2	96	146	9	103	0.067	0.068	0.778	0.657	1
5	6	5_GAIN*	6_GAIN*	251	13	10	1	227	23	14	0.542	0.929	0.565	0.00011	0.00242
5	7	5_GAIN*	7_GAIN|7_CNLOH	251	7	16	0	228	23	7	0.304	1	0.304	0.00442	0.033
5	8	5_GAIN*	8_GAIN	251	6	17	0	228	23	6	0.261	1	0.261	0.00872	0.0579
5	9	5_GAIN*	9_GAIN|9_CNLOH*	251	12	11	0	228	23	12	0.522	1	0.522	0.000117	0.00243
5	10	5_GAIN*	10_GAIN|10_CNLOH*	251	10	13	1	227	23	11	0.417	0.909	0.435	0.00107	0.0128
5	11	5_GAIN*	11_GAIN|11_CNLOH*	251	10	13	2	226	23	12	0.4	0.833	0.435	0.002	0.0197
5	12	5_GAIN*	12_GAIN*	251	19	4	4	224	23	23	0.704	0.826	0.826	4.8e-06	0.000389
5	13	5_GAIN*	13q_GAIN*	251	17	6	4	224	23	21	0.63	0.81	0.739	2.72e-05	0.00115
5	14	5_GAIN*	14q_GAIN|14q_CNLOH*	251	6	17	1	227	23	7	0.25	0.857	0.261	0.0173	0.102
5	15	5_GAIN*	15q_GAIN	251	6	17	3	225	23	9	0.231	0.667	0.261	0.0486	0.215
5	16	5_GAIN*	16_GAIN|16_CNLOH*	251	12	11	1	227	23	13	0.5	0.923	0.522	0.000239	0.0039
5	17	5_GAIN*	17_GAIN*	251	20	3	2	226	23	22	0.8	0.909	0.87	5.44e-07	8.26e-05
5	18	5_GAIN*	18_GAIN*	251	12	11	0	228	23	12	0.522	1	0.522	0.000117	0.00243
5	19	5_GAIN*	19_GAIN*	251	13	10	1	227	23	14	0.542	0.929	0.565	0.00011	0.00242
5	19	5_GAIN*	19q_GAIN	251	2	21	2	226	23	4	0.08	0.5	0.087	0.347	1
5	20	5_GAIN*	20_GAIN*	251	21	2	8	220	23	29	0.677	0.724	0.913	6.92e-06	0.000453
5	21	5_GAIN*	21q_GAIN|21q_CNLOH*	251	12	11	4	224	23	16	0.444	0.75	0.522	0.00139	0.0143
5	22	5_GAIN*	22q_GAIN*	251	5	18	2	226	23	7	0.2	0.714	0.217	0.0573	0.246
5	6	5q_LOSS	6q_LOSS|6_LOSS	251	2	1	19	229	3	21	0.091	0.095	0.667	0.21	0.674
5	22	5q_LOSS	22q_LOSS	251	3	0	100	148	3	103	0.029	0.029	1	0.477	1
6	9	6_GAIN*	9_GAIN|9_CNLOH*	251	7	7	5	232	14	12	0.368	0.583	0.5	0.00638	0.0442
6	10	6_GAIN*	10_GAIN|10_CNLOH*	251	7	7	4	233	14	11	0.389	0.636	0.5	0.00409	0.0319
6	11	6_GAIN*	11_GAIN|11_CNLOH*	251	9	5	3	234	14	12	0.529	0.75	0.643	0.000304	0.00496
6	12	6_GAIN*	12_GAIN*	251	13	1	10	227	14	23	0.542	0.565	0.929	0.00011	0.00242
6	13	6_GAIN*	13q_GAIN*	251	12	2	9	228	14	21	0.522	0.571	0.857	0.000215	0.00386
6	16	6_GAIN*	16_GAIN|16_CNLOH*	251	11	3	2	235	14	13	0.688	0.846	0.786	1.75e-05	0.000812
6	17	6_GAIN*	17_GAIN*	251	14	0	8	229	14	22	0.636	0.636	1	1.53e-05	0.000812
6	18	6_GAIN*	18_GAIN*	251	10	4	2	235	14	12	0.625	0.833	0.714	5.43e-05	0.00192
6	19	6_GAIN*	19_GAIN*	251	12	2	2	235	14	14	0.75	0.857	0.857	5.47e-06	0.000389
6	20	6_GAIN*	20_GAIN*	251	14	0	15	222	14	29	0.483	0.483	1	0.000222	0.00386
6	21	6_GAIN*	21q_GAIN|21q_CNLOH*	251	9	5	7	230	14	16	0.429	0.562	0.643	0.00207	0.0198
6	22	6_GAIN*	22q_GAIN*	251	5	9	2	235	14	7	0.312	0.714	0.357	0.0107	0.0655
6	10	6q_LOSS|6_LOSS	10q_LOSS	251	2	19	2	228	21	4	0.087	0.5	0.095	0.313	0.947
6	12	6q_LOSS|6_LOSS	12p_LOSS	251	2	19	2	228	21	4	0.087	0.5	0.095	0.313	0.947
6	12	6q_LOSS|6_LOSS	12q_LOSS	251	2	19	1	229	21	3	0.091	0.667	0.095	0.21	0.674
6	13	6q_LOSS|6_LOSS	13q_LOSS	251	2	19	1	229	21	3	0.091	0.667	0.095	0.21	0.674
6	19	6q_LOSS|6_LOSS	19q_GAIN	251	2	19	2	228	21	4	0.087	0.5	0.095	0.313	0.947
6	22	6q_LOSS|6_LOSS	22q_LOSS	251	18	3	85	145	21	103	0.17	0.175	0.857	0.497	1
7	8	7_GAIN|7_CNLOH	8_GAIN	251	3	4	3	241	7	6	0.3	0.5	0.429	0.0228	0.122
7	9	7_GAIN|7_CNLOH	9_GAIN|9_CNLOH*	251	5	2	7	237	7	12	0.357	0.417	0.714	0.00596	0.042
7	11	7_GAIN|7_CNLOH	11_GAIN|11_CNLOH*	251	5	2	7	237	7	12	0.357	0.417	0.714	0.00596	0.042
7	12	7_GAIN|7_CNLOH	12_GAIN*	251	7	0	16	228	7	23	0.304	0.304	1	0.00442	0.033
7	13	7_GAIN|7_CNLOH	13q_GAIN*	251	6	1	15	229	7	21	0.273	0.286	0.857	0.0121	0.0728
7	16	7_GAIN|7_CNLOH	16_GAIN|16_CNLOH*	251	5	2	8	236	7	13	0.333	0.385	0.714	0.0081	0.0545
7	17	7_GAIN|7_CNLOH	17_GAIN*	251	7	0	15	229	7	22	0.318	0.318	1	0.00357	0.0297
7	18	7_GAIN|7_CNLOH	18_GAIN*	251	5	2	7	237	7	12	0.357	0.417	0.714	0.00596	0.042
7	19	7_GAIN|7_CNLOH	19_GAIN*	251	4	3	10	234	7	14	0.235	0.286	0.571	0.0453	0.208
7	20	7_GAIN|7_CNLOH	20_GAIN*	251	7	0	22	222	7	29	0.241	0.241	1	0.0126	0.0731
7	21	7_GAIN|7_CNLOH	21q_GAIN|21q_CNLOH*	251	4	3	12	232	7	16	0.211	0.25	0.571	0.0652	0.276
7	12	7p_LOSS|7_LOSS	12p_LOSS	251	2	20	2	227	22	4	0.083	0.5	0.091	0.33	0.966
7	15	7p_LOSS|7_LOSS	15q_LOSS	251	2	20	1	228	22	3	0.087	0.667	0.091	0.222	0.711
7	22	7p_LOSS|7_LOSS	22q_LOSS	251	14	8	89	140	22	103	0.126	0.136	0.636	0.911	1
7	19	7q_LOSS	19p_LOSS	251	3	3	14	231	6	17	0.15	0.176	0.5	0.162	0.548
7	22	7q_LOSS	22q_LOSS	251	3	3	100	145	6	103	0.028	0.029	0.5	0.896	1
8	22	8_LOSS	22q_LOSS	251	3	1	100	147	4	103	0.029	0.029	0.75	0.673	1
8	9	8_GAIN	9_GAIN|9_CNLOH*	251	4	2	8	237	6	12	0.286	0.333	0.667	0.018	0.104
8	10	8_GAIN	10_GAIN|10_CNLOH*	251	4	2	7	238	6	11	0.308	0.364	0.667	0.0137	0.0776
8	11	8_GAIN	11_GAIN|11_CNLOH*	251	3	3	9	236	6	12	0.2	0.25	0.5	0.0801	0.314
8	12	8_GAIN	12_GAIN*	251	6	0	17	228	6	23	0.261	0.261	1	0.00872	0.0579
8	13	8_GAIN	13q_GAIN*	251	5	1	16	229	6	21	0.227	0.238	0.833	0.0249	0.128
8	14	8_GAIN	14q_GAIN|14q_CNLOH*	251	4	2	3	242	6	7	0.444	0.571	0.667	0.00311	0.0278
8	15	8_GAIN	15q_GAIN	251	3	3	6	239	6	9	0.25	0.333	0.5	0.0419	0.193
8	17	8_GAIN	17_GAIN*	251	6	0	16	229	6	22	0.273	0.273	1	0.00727	0.0492
8	18	8_GAIN	18_GAIN*	251	3	3	9	236	6	12	0.2	0.25	0.5	0.0801	0.314
8	19	8_GAIN	19_GAIN*	251	3	3	11	234	6	14	0.176	0.214	0.5	0.111	0.401
8	20	8_GAIN	20_GAIN*	251	6	0	23	222	6	29	0.207	0.207	1	0.0213	0.116
8	21	8_GAIN	21q_GAIN|21q_CNLOH*	251	4	2	12	233	6	16	0.222	0.25	0.667	0.0417	0.193
9	10	9_GAIN|9_CNLOH*	10_GAIN|10_CNLOH*	251	7	5	4	235	12	11	0.438	0.636	0.583	0.00183	0.0188
9	11	9_GAIN|9_CNLOH*	11_GAIN|11_CNLOH*	251	6	6	6	233	12	12	0.333	0.5	0.5	0.0123	0.0731
9	12	9_GAIN|9_CNLOH*	12_GAIN*	251	11	1	12	227	12	23	0.458	0.478	0.917	0.000511	0.00685
9	13	9_GAIN|9_CNLOH*	13q_GAIN*	251	9	3	12	227	12	21	0.375	0.429	0.75	0.00411	0.0319
9	14	9_GAIN|9_CNLOH*	14q_GAIN|14q_CNLOH*	251	4	8	3	236	12	7	0.267	0.571	0.333	0.0291	0.141
9	16	9_GAIN|9_CNLOH*	16_GAIN|16_CNLOH*	251	7	5	6	233	12	13	0.389	0.538	0.583	0.00439	0.033
9	17	9_GAIN|9_CNLOH*	17_GAIN*	251	11	1	11	228	12	22	0.478	0.5	0.917	0.000364	0.00591
9	18	9_GAIN|9_CNLOH*	18_GAIN*	251	7	5	5	234	12	12	0.412	0.583	0.583	0.0029	0.0275
9	19	9_GAIN|9_CNLOH*	19_GAIN*	251	7	5	7	232	12	14	0.368	0.5	0.583	0.00638	0.0442
9	20	9_GAIN|9_CNLOH*	20_GAIN*	251	12	0	17	222	12	29	0.414	0.414	1	0.000759	0.00894
9	21	9_GAIN|9_CNLOH*	21q_GAIN|21q_CNLOH*	251	6	6	10	229	12	16	0.273	0.375	0.5	0.0394	0.193
9	10	9p_LOSS	10_LOSS	251	2	1	1	247	3	3	0.5	0.667	0.667	0.00833	0.0551
9	14	9p_LOSS	14q_LOSS	251	3	0	16	232	3	19	0.158	0.158	1	0.0428	0.194
9	18	9p_LOSS	18q_LOSS|18_LOSS	251	2	1	15	233	3	17	0.111	0.118	0.667	0.158	0.548
9	22	9p_LOSS	22q_LOSS	251	3	0	100	148	3	103	0.029	0.029	1	0.477	1
10	14	10_LOSS	14q_LOSS	251	3	0	16	232	3	19	0.158	0.158	1	0.0428	0.194
10	18	10_LOSS	18q_LOSS|18_LOSS	251	3	0	14	234	3	17	0.176	0.176	1	0.0334	0.171
10	22	10_LOSS	22q_LOSS	251	3	0	100	148	3	103	0.029	0.029	1	0.477	1
10	X	10_LOSS	X_LOSS	251	2	1	11	237	3	13	0.143	0.154	0.667	0.106	0.388
10	12	10_GAIN|10_CNLOH*	12_GAIN*	251	9	2	14	226	11	23	0.36	0.391	0.818	0.00406	0.0319
10	13	10_GAIN|10_CNLOH*	13q_GAIN*	251	10	1	11	229	11	21	0.455	0.476	0.909	0.000571	0.00739
10	14	10_GAIN|10_CNLOH*	14q_GAIN|14q_CNLOH*	251	5	6	2	238	11	7	0.385	0.714	0.455	0.00424	0.0319
10	16	10_GAIN|10_CNLOH*	16_GAIN|16_CNLOH*	251	6	5	7	233	11	13	0.333	0.462	0.545	0.0119	0.0722
10	17	10_GAIN|10_CNLOH*	17_GAIN*	251	11	0	11	229	11	22	0.5	0.5	1	0.000177	0.00362
10	18	10_GAIN|10_CNLOH*	18_GAIN*	251	6	5	6	234	11	12	0.353	0.5	0.545	0.00842	0.0579
10	19	10_GAIN|10_CNLOH*	19_GAIN*	251	7	4	7	233	11	14	0.389	0.5	0.636	0.00409	0.0319
10	20	10_GAIN|10_CNLOH*	20_GAIN*	251	11	0	18	222	11	29	0.379	0.379	1	0.00137	0.0143
10	21	10_GAIN|10_CNLOH*	21q_GAIN|21q_CNLOH*	251	10	1	6	234	11	16	0.588	0.625	0.909	7.69e-05	0.00221
10	18	10q_LOSS	18q_LOSS|18_LOSS	251	2	2	15	232	4	17	0.105	0.118	0.5	0.242	0.78
10	19	10q_LOSS	19p_LOSS	251	2	2	15	232	4	17	0.105	0.118	0.5	0.242	0.78
10	22	10q_LOSS	22q_LOSS	251	4	0	99	148	4	103	0.039	0.039	1	0.449	1
11	12	11_GAIN|11_CNLOH*	12_GAIN*	251	11	1	12	227	12	23	0.458	0.478	0.917	0.000511	0.00685
11	13	11_GAIN|11_CNLOH*	13q_GAIN*	251	9	3	12	227	12	21	0.375	0.429	0.75	0.00411	0.0319
11	16	11_GAIN|11_CNLOH*	16_GAIN|16_CNLOH*	251	8	4	5	234	12	13	0.471	0.615	0.667	0.000959	0.0113
11	17	11_GAIN|11_CNLOH*	17_GAIN*	251	11	1	11	228	12	22	0.478	0.5	0.917	0.000364	0.00591
11	18	11_GAIN|11_CNLOH*	18_GAIN*	251	8	4	4	235	12	12	0.5	0.667	0.667	0.000587	0.00739
11	19	11_GAIN|11_CNLOH*	19_GAIN*	251	9	3	5	234	12	14	0.529	0.643	0.75	0.000304	0.00496
11	20	11_GAIN|11_CNLOH*	20_GAIN*	251	12	0	17	222	12	29	0.414	0.414	1	0.000759	0.00894
11	21	11_GAIN|11_CNLOH*	21q_GAIN|21q_CNLOH*	251	8	4	8	231	12	16	0.4	0.5	0.667	0.00323	0.0278
11	22	11_GAIN|11_CNLOH*	22q_GAIN*	251	5	7	2	237	12	7	0.357	0.714	0.417	0.00596	0.042
11	22	11p_LOSS	22q_LOSS	251	3	1	100	147	4	103	0.029	0.029	0.75	0.673	1
12	13	12_GAIN*	13q_GAIN*	251	17	6	4	224	23	21	0.63	0.81	0.739	2.72e-05	0.00115
12	14	12_GAIN*	14q_GAIN|14q_CNLOH*	251	5	18	2	226	23	7	0.2	0.714	0.217	0.0573	0.246
12	15	12_GAIN*	15q_GAIN	251	7	16	2	226	23	9	0.28	0.778	0.304	0.0158	0.0982
12	16	12_GAIN*	16_GAIN|16_CNLOH*	251	12	11	1	227	23	13	0.5	0.923	0.522	0.000239	0.0039
12	17	12_GAIN*	17_GAIN*	251	20	3	2	226	23	22	0.8	0.909	0.87	5.44e-07	8.26e-05
12	18	12_GAIN*	18_GAIN*	251	11	12	1	227	23	12	0.458	0.917	0.478	0.000511	0.00685
12	19	12_GAIN*	19_GAIN*	251	13	10	1	227	23	14	0.542	0.929	0.565	0.00011	0.00242
12	20	12_GAIN*	20_GAIN*	251	23	0	6	222	23	29	0.793	0.793	1	3.75e-07	8.26e-05
12	21	12_GAIN*	21q_GAIN|21q_CNLOH*	251	11	12	5	223	23	16	0.393	0.688	0.478	0.00456	0.0335
12	22	12_GAIN*	22q_GAIN*	251	6	17	1	227	23	7	0.25	0.857	0.261	0.0173	0.102
12	14	12p_LOSS	14q_LOSS	251	2	2	17	230	4	19	0.095	0.105	0.5	0.278	0.891
12	22	12p_LOSS	22q_LOSS	251	4	0	99	148	4	103	0.039	0.039	1	0.449	1
12	22	12q_LOSS	22q_LOSS	251	2	1	101	147	3	103	0.019	0.019	0.667	0.734	1
13	22	13q_LOSS	22q_LOSS	251	3	0	100	148	3	103	0.029	0.029	1	0.477	1
13	14	13q_GAIN*	14q_GAIN|14q_CNLOH*	251	6	15	1	229	21	7	0.273	0.857	0.286	0.0121	0.0728
13	15	13q_GAIN*	15q_GAIN	251	5	16	4	226	21	9	0.2	0.556	0.238	0.0988	0.364
13	16	13q_GAIN*	16_GAIN|16_CNLOH*	251	12	9	1	229	21	13	0.545	0.923	0.571	0.000111	0.00242
13	17	13q_GAIN*	17_GAIN*	251	19	2	3	227	21	22	0.792	0.864	0.905	7.28e-07	8.26e-05
13	18	13q_GAIN*	18_GAIN*	251	10	11	2	228	21	12	0.435	0.833	0.476	0.00108	0.0128
13	19	13q_GAIN*	19_GAIN*	251	12	9	2	228	21	14	0.522	0.857	0.571	0.000215	0.00386
13	20	13q_GAIN*	20_GAIN*	251	19	2	10	220	21	29	0.613	0.655	0.905	2.96e-05	0.00115
13	21	13q_GAIN*	21q_GAIN|21q_CNLOH*	251	12	9	4	226	21	16	0.48	0.75	0.571	0.000678	0.00841
13	22	13q_GAIN*	22q_GAIN*	251	6	15	1	229	21	7	0.273	0.857	0.286	0.0121	0.0728
14	15	14q_LOSS	15q_LOSS	251	2	17	1	231	19	3	0.1	0.667	0.105	0.184	0.627
14	22	14q_LOSS	22q_LOSS	251	18	1	85	147	19	103	0.173	0.175	0.947	0.319	0.947
14	17	14q_GAIN|14q_CNLOH*	17_GAIN*	251	6	1	16	228	7	22	0.261	0.273	0.857	0.0145	0.089
14	18	14q_GAIN|14q_CNLOH*	18_GAIN*	251	4	3	8	236	7	12	0.267	0.333	0.571	0.0291	0.141
14	20	14q_GAIN|14q_CNLOH*	20_GAIN*	251	6	1	23	221	7	29	0.2	0.207	0.857	0.0404	0.193
14	21	14q_GAIN|14q_CNLOH*	21q_GAIN|21q_CNLOH*	251	5	2	11	233	7	16	0.278	0.312	0.714	0.0174	0.103
15	22	15q_LOSS	22q_LOSS	251	3	0	100	148	3	103	0.029	0.029	1	0.477	1
15	17	15q_GAIN	17_GAIN*	251	6	3	16	226	9	22	0.24	0.273	0.667	0.0414	0.193
15	20	15q_GAIN	20_GAIN*	251	7	2	22	220	9	29	0.226	0.241	0.778	0.0411	0.193
16	17	16_GAIN|16_CNLOH*	17_GAIN*	251	13	0	9	229	13	22	0.591	0.591	1	3.53e-05	0.0014
16	18	16_GAIN|16_CNLOH*	18_GAIN*	251	9	4	3	235	13	12	0.562	0.75	0.692	0.000182	0.00362
16	19	16_GAIN|16_CNLOH*	19_GAIN*	251	11	2	3	235	13	14	0.688	0.786	0.846	1.75e-05	0.000812
16	20	16_GAIN|16_CNLOH*	20_GAIN*	251	13	0	16	222	13	29	0.448	0.448	1	0.000414	0.00628
16	21	16_GAIN|16_CNLOH*	21q_GAIN|21q_CNLOH*	251	9	4	7	231	13	16	0.45	0.562	0.692	0.00128	0.0143
16	22	16_GAIN|16_CNLOH*	22q_GAIN*	251	6	7	1	237	13	7	0.429	0.857	0.462	0.00146	0.0143
17	18	17_GAIN*	18_GAIN*	251	12	10	0	229	22	12	0.545	1	0.545	7.99e-05	0.00221
17	19	17_GAIN*	19_GAIN*	251	14	8	0	229	22	14	0.636	1	0.636	1.53e-05	0.000812
17	20	17_GAIN*	20_GAIN*	251	22	0	7	222	22	29	0.759	0.759	1	8.2e-07	8.26e-05
17	21	17_GAIN*	21q_GAIN|21q_CNLOH*	251	13	9	3	226	22	16	0.52	0.812	0.591	0.00026	0.00438
17	22	17_GAIN*	22q_GAIN*	251	6	16	1	228	22	7	0.261	0.857	0.273	0.0145	0.089
17	22	17q_GAIN|17q_CNLOH	22q_LOSS	251	4	3	99	145	7	103	0.038	0.039	0.571	0.86	1
18	19	18_GAIN*	19_GAIN*	251	8	4	6	233	12	14	0.444	0.571	0.667	0.00149	0.0147
18	20	18_GAIN*	20_GAIN*	251	12	0	17	222	12	29	0.414	0.414	1	0.000759	0.00894
18	21	18_GAIN*	21q_GAIN|21q_CNLOH*	251	8	4	8	231	12	16	0.4	0.5	0.667	0.00323	0.0278
18	22	18_GAIN*	22q_GAIN*	251	4	8	3	236	12	7	0.267	0.571	0.333	0.0291	0.141
18	22	18q_LOSS|18_LOSS	22q_LOSS	251	14	3	89	145	17	103	0.132	0.136	0.824	0.583	1
19	20	19_GAIN*	20_GAIN*	251	14	0	15	222	14	29	0.483	0.483	1	0.000222	0.00386
19	21	19_GAIN*	21q_GAIN|21q_CNLOH*	251	10	4	6	231	14	16	0.5	0.625	0.714	0.000489	0.00685
19	22	19_GAIN*	22q_GAIN*	251	5	9	2	235	14	7	0.312	0.714	0.357	0.0107	0.0655
19	22	19p_LOSS	22q_LOSS	251	11	6	92	142	17	103	0.101	0.107	0.647	0.874	1
19	22	19q_GAIN	22q_LOSS	251	2	2	101	146	4	103	0.019	0.019	0.5	0.864	1
20	21	20_GAIN*	21q_GAIN|21q_CNLOH*	251	14	15	2	220	29	16	0.452	0.875	0.483	0.000812	0.0103
20	22	20_GAIN*	22q_GAIN*	251	6	23	1	221	29	7	0.2	0.857	0.207	0.0404	0.193
21	22	21q_GAIN|21q_CNLOH*	22q_GAIN*	251	4	12	3	232	16	7	0.211	0.571	0.25	0.0652	0.276
22	X	22q_LOSS	X_LOSS	251	11	92	2	146	103	13	0.105	0.846	0.107	0.55	1
