# Supplementary material for: Super-enhancer hijacking drives ectopic expression of hedgehog pathway ligands in meningiomas
Source: Nat Commun. 2023 Oct 7;14:6279. doi: 10.1038/s41467-023-41926-y (PMC10560290; doi:10.1038/s41467-023-41926-y)
Supplement: Supplementary file 7 — Supplementary Data 5 [file 41467_2023_41926_MOESM7_ESM.xlsx]

## Sheet: SD5
Supplementary Data 5: Clinical characteristics of meningiomas with 3p-loss
Driver: GeneName:LOSS, a mutation is acquired in GeneName and the copy number loss overlaps this gene.
See Supplementary Data 1 for column description.
MID	Driver	has1pLOSS	Primary	preOpRadiated	Grade	Histology	L1	L2	L3
MN-52477	3pLOSS	yes	Primary	-	I	-	NSB	ANT	Non-midline
MN-51461	3pLOSS	yes	Primary	-	I	-	NSB		Midline
MN-51412	3pLOSS	yes	Primary	-	I	-	NSB
MN-51452	3pLOSS	yes	Primary	-	I	-	NSB
MN-51488	3pLOSS	yes	Primary	-	I	-	NSB
MN-51546	3pLOSS	yes	Primary	-	I	-	NSB
MN-51612	3pLOSS	no	Primary	-	I	-	NSB
MN-61974	3pLOSS	no	Primary	No	I	Meningothelial	SB	MF	Lateral
MN-62704	3pLOSS	yes	Primary	No	I	Meningothelial
MN-52345	3pLOSS	yes	Primary	Yes	I	Transitional	NSB	POST	Midline
MN-60706	3pLOSS	yes	-	No	I	Meningothelial	NSB		Midline
MN-52314	BAP1:LOSS	yes	Primary	No	I	Transitional	SB	MF	Lateral
MN-51398	PBRM1:LOSS	yes	Primary	-	I	-	NSB		Midline
MN-63999	PBRM1:LOSS	yes	Primary	No	I	Angiomatous	NSB		Midline
MN-64448	3pLOSS	yes	Primary	No	II	Chordoid	NSB
MN-64009	3pLOSS	yes	Primary	No	II	Chordoid	SB	MF	Lateral
MN-52407	PBRM1:LOSS	yes	Primary	Yes	II	Chordoid	SB	MF	Lateral
MN-50010	3pLOSS+22qLOSS	yes	Primary	-	I	-	NSB
MN-50001	3pLOSS+22qLOSS	yes	Primary	-	I	-	NSB
MN-52404	3pLOSS+NF2:LOSS	yes	Primary	No	I	Meningothelial	NSB	ANT	Midline
MN-1133	3pLOSS+NF2:LOSS	yes	Primary	No	I	Transitional	NSB	TENT
MN-52423	3pLOSS+NF2:LOSS	yes	Primary	No	I	-	NSB		Non-midline
MN-52283	3pLOSS+22qLOSS	yes	Primary	No	II	Chordoid	NSB	ANT	Non-midline
MN-52332	3pLOSS+22qLOSS+IHH-preserving-2qLOSS	yes	Recurrence	Yes	II	ClearCell	NSB	ANT	Midline
