# Supplementary material for: Super-enhancer hijacking drives ectopic expression of hedgehog pathway ligands in meningiomas
Source: Nat Commun. 2023 Oct 7;14:6279. doi: 10.1038/s41467-023-41926-y (PMC10560290; doi:10.1038/s41467-023-41926-y)
Supplement: Supplementary file 8 — Supplementary Data 6 [file 41467_2023_41926_MOESM8_ESM.xlsx]

## Sheet: SD6
Supplementary Data 6: Clinical characteristics of meningiomas with 2q complex rearrangements
See Supplementary Data 1 for column description.
MID	Driver	Primary	preOpRadiated	Grade	Histology	L1	L2	L3
MN-52332	3pLOSS+22qLOSS+IHH-preserving-2qLOSS	Recurrence	Yes	II	ClearCell	NSB	ANT	Midline
MN-64499	IHH-preserving-2qLOSS	Primary	No	I	Transitional	NSB	POST	Midline
MN-51500	IHH-preserving-2qLOSS	Primary	-	I	-	NSB		Midline
MN-60160	IHH-preserving-2qLOSS	Primary	No	I	Psammomatous	NSB
MN-63119	IHH-preserving-2qLOSS	Primary	No	I	Fibrous	SB	AF	Medial
MN-50006	IHH-preserving-2qLOSS	Primary	-	I	-	SB	MF	Lateral
MN-64408	IHH-preserving-2qLOSS	Primary	No	I	Meningothelial	SB	MF	Lateral
MN-52336	IHH-preserving-chromthripsis	Primary	No	I	Meningothelial	NSB	ANT	Non-midline
MN-52420	IHH-preserving-chromthripsis	Primary	No	I	Meningothelial	NSB	ANT	Non-midline
MN-60890	IHH-preserving-chromthripsis	Primary	No	I	Transitional	NSB		Midline
MN-51200	IHH-preserving-chromthripsis	Primary	-	I	-	NSB		Midline
