# Supplementary material for: Super-enhancer hijacking drives ectopic expression of hedgehog pathway ligands in meningiomas
Source: Nat Commun. 2023 Oct 7;14:6279. doi: 10.1038/s41467-023-41926-y (PMC10560290; doi:10.1038/s41467-023-41926-y)
Supplement: Supplementary file 10 — Supplementary Data 8 [file 41467_2023_41926_MOESM10_ESM.xlsx]

## Sheet: SD8
Supplementary Data 8: Clinical characteristics of meningiomas with focal gain at 2q35.
See Supplementary Data 1 for column description.
MID	Primary	preOpRadiated	Grade	Histology	L1	L2	L3
MN-61891	Primary	No	I	Transitional	SB	AF	Medial
MN-60370	Primary	No	I	Transitional	SB	AF	Medial
MN-64315	Primary	No	I	Meningothelial	SB	MF	Lateral
MN-61983	Primary	No	I	Meningothelial	SB	MF	Lateral
MN-52323	Primary	No	I	Meningothelial	SB	AF	Medial
MN-3479	Primary	No	I	Meningothelial	SB	AF	Medial
MN-52506	Primary	No	I	-	SB		Medial
MN-60697	Primary	No	II	Atypical	SB	AF	Medial
