# Supplementary material for: Super-enhancer hijacking drives ectopic expression of hedgehog pathway ligands in meningiomas
Source: Nat Commun. 2023 Oct 7;14:6279. doi: 10.1038/s41467-023-41926-y (PMC10560290; doi:10.1038/s41467-023-41926-y)
Supplement: Supplementary file 12 — Supplementary Data 10 [file 41467_2023_41926_MOESM12_ESM.xlsx]

## Sheet: SD10
Supplementary Data 10: Clinical characteristics of meningiomas with SCNAs on 7q.
See Supplementary Data 1 for column description.
MID	Primary	preOpRadiated	Grade	Histology	L1	L2	L3
MN-64767	Primary	No	I	Transitional	SB	MF
MN-61063	Primary	No	I	Meningothelial	SB	AF	Medial
MN-60924	Primary	No	I	Meningothelial	SB	AF	Medial
MN-52454	Primary	-	I	-	NSB	ANT	Midline
