# Supplementary material for: Super-enhancer hijacking drives ectopic expression of hedgehog pathway ligands in meningiomas
Source: Nat Commun. 2023 Oct 7;14:6279. doi: 10.1038/s41467-023-41926-y (PMC10560290; doi:10.1038/s41467-023-41926-y)
Supplement: Supplementary file 14 — Supplementary Data 12 [file 41467_2023_41926_MOESM14_ESM.xlsx]

## Sheet: SD12
Supplementary Data 12: Differentially expressed genes in each transcriptional cluster
inCoExAnalysis and CoExModule: whether the gene is included in the gene co-expression analysis and module(s) to which the gene belongs (Supplementary Data 13), respectively
postLFC and SD_postLFC: posterior estimates of the log2 fold change (lfc) and the standard deviation
svalue_lfsr, s-value based on the local false sign rate (two-sided)
svalue_lfsosr, s-value based on the local false sign or small rate (lfc threshold at log2(1.2), two-sided)
baseMean, mean normalized counts
log2FoldChange, lfcSE and pvalue: Wald estimates of differential gene expression
pvalue, P-value of the Wald test (two-sided); padj, Benjamini-Hochberg corrected P-value
seqnames, gene_start and gene_end: genomic location of the gene in Hg38
ClusterName	gene_id	symbol	gene_biotype	inCoExAnalysis	CoExModule	postLFC	SD_postLFC	svalue_lfsr	svalue_lfsosr	baseMean	log2FoldChange	lfcSE	pvalue	padj	seqnames	gene_start	gene_end
1_Hh	ENSG00000164161.10	HHIP	protein_coding	TRUE	M5	4.4475	0.337	4.53e-40	5.28e-36	1666.61	4.4968	0.3367	1.11e-40	4.23e-36	chr4	144646156	144745271
1_Hh	ENSG00000185920.16	PTCH1	protein_coding	TRUE	M5	2.5254	0.2319	3.21e-28	2.9e-23	871.283	2.5681	0.2309	9.96e-29	1.9e-24	chr9	95442980	95517057
1_Hh	ENSG00000158560.14	DYNC1I1	protein_coding	TRUE	M5	2.4955	0.2396	3.62e-26	1.54e-21	496.249	2.5398	0.2386	1.89e-26	2.4e-22	chr7	95772506	96110322
1_Hh	ENSG00000182836.10	PLCXD3	protein_coding	TRUE	M5	3.6358	0.3753	4.28e-23	2.68e-20	362.392	3.7109	0.3742	3.47e-23	3.3e-19	chr5	41306952	41510628
1_Hh	ENSG00000117480.16	FAAH	protein_coding	TRUE	M5	2.0831	0.2248	1.93e-21	5.34e-17	332.895	2.1297	0.2234	1.49e-21	9.48e-18	chr1	46394317	46413848
1_Hh	ENSG00000136155.17	SCEL	protein_coding	TRUE	M7	-7.5959	0.8224	3.73e-21	0	795.381	-7.7715	0.7988	2.27e-22	1.73e-18	chr13	77535674	77645263
1_Hh	ENSG00000182132.13	KCNIP1	protein_coding	TRUE	M5	3.9889	0.4453	2.67e-20	6.85e-18	224.19	4.0842	0.444	3.61e-20	1.96e-16	chr5	170353487	170736632
1_Hh	ENSG00000253858.1	CTB-147C13.1	lncRNA	FALSE		4.5896	0.5137	4.9e-20	3.1e-18	13.169	4.7021	0.5136	5.46e-20	2.6e-16	chr5	170483806	170486407
1_Hh	ENSG00000112782.19	CLIC5	protein_coding	TRUE	M5,M9	3.7217	0.4201	8.87e-20	1.75e-17	1928.87	3.8133	0.4187	8.48e-20	3.23e-16	chr6	45880827	46080348
1_Hh	ENSG00000248485.2	PCP4L1	protein_coding	TRUE	M5	3.6498	0.4127	1.26e-19	2.82e-17	54.415	3.7404	0.4105	8.05e-20	3.23e-16	chr1	161258745	161285450
1_Hh	ENSG00000130270.16	ATP8B3	protein_coding	TRUE	M5,M15,M22	1.5153	0.1741	2.61e-19	3.19e-14	196.176	1.553	0.1726	2.36e-19	8.18e-16	chr19	1782075	1812276
1_Hh	ENSG00000152785.7	BMP3	protein_coding	TRUE	M5	3.812	0.4415	4.84e-19	8.97e-17	67.695	3.9114	0.4396	5.69e-19	1.81e-15	chr4	81030708	81057632
1_Hh	ENSG00000129194.8	SOX15	protein_coding	TRUE	M5	1.857	0.2176	9.9e-19	1.4e-14	26.101	1.9055	0.2159	1.07e-18	3.13e-15	chr17	7588178	7590094
1_Hh	ENSG00000166573.6	GALR1	protein_coding	TRUE	M5	2.8369	0.3418	4.65e-18	3.47e-15	197.606	2.9162	0.3392	8.09e-18	2.2e-14	chr18	77249848	77277900
1_Hh	ENSG00000128918.15	ALDH1A2	protein_coding	TRUE	M41	-4.2945	0.5357	4.05e-17	5.1e-15	570.526	-4.4228	0.521	2.07e-17	5.26e-14	chr15	57953424	58497866
1_Hh	ENSG00000171551.12	ECEL1	protein_coding	TRUE	M5	5.2062	0.6531	8.69e-17	1.65e-15	3009.93	5.362	0.6525	2.08e-16	4.16e-13	chr2	232479827	232487834
1_Hh	ENSG00000264736.1	BDP1P	processed_pseudogene	TRUE	M5	4.9	0.6188	1.52e-16	6.98e-15	6.153	5.0352	0.5996	4.54e-17	1.08e-13	chr18	77435253	77437242
1_Hh	ENSG00000158270.12	COLEC12	protein_coding	TRUE	M5,M9	2.0818	0.263	2.11e-16	3.7e-13	2289.55	2.144	0.2607	1.96e-16	4.16e-13	chr18	316737	500722
1_Hh	ENSG00000173698.18	ADGRG2	protein_coding	TRUE	M20	-2.6614	0.3365	2.68e-16	5.85e-14	393.644	-2.743	0.3288	7.34e-17	1.65e-13	chrX	18989307	19122637
1_Hh	ENSG00000189045.14	ANKDD1B	protein_coding	TRUE	M5,M22	1.9958	0.2547	3.7e-16	5.67e-13	214.246	2.0578	0.2523	3.42e-16	6.51e-13	chr5	75611182	75681773
1_Hh	ENSG00000145936.9	KCNMB1	protein_coding	TRUE	M5,M9	1.629	0.208	4.67e-16	3.36e-12	238.221	1.6789	0.206	3.65e-16	6.63e-13	chr5	170374671	170389634
1_Hh	ENSG00000253647.1	KCNIP1-OT1	lncRNA	TRUE	M5	2.9239	0.3741	5.7e-16	8.53e-14	34.858	3.0159	0.3718	4.98e-16	8.62e-13	chr5	170389493	170422844
1_Hh	ENSG00000205089.7	CCNI2	protein_coding	TRUE	M5,M9	2.7172	0.3541	9.09e-16	2.82e-13	46.555	2.8055	0.3504	1.19e-15	1.88e-12	chr5	132747445	132754403
1_Hh	ENSG00000119686.10	FLVCR2	protein_coding	TRUE	M5	1.7903	0.236	1.56e-15	7.84e-12	173.23	1.8486	0.2336	2.53e-15	3.85e-12	chr14	75578620	75663214
1_Hh	ENSG00000069482.7	GAL	protein_coding	TRUE	M5,M24	3.7605	0.4961	2.18e-15	1.26e-13	84.036	3.8854	0.4933	3.39e-15	4.96e-12	chr11	68683779	68691175
1_Hh	ENSG00000225194.3	LINC00092	lncRNA	TRUE	M5	1.5872	0.2108	3.08e-15	1.99e-11	118.254	1.6396	0.2086	3.81e-15	5.18e-12	chr9	96019724	96027993
1_Hh	ENSG00000125430.9	HS3ST3B1	protein_coding	TRUE	M8	-3.5456	0.471	3.92e-15	1.96e-13	308.761	-3.6634	0.4574	1.16e-15	1.88e-12	chr17	14301081	14349404
1_Hh	ENSG00000198454.2	LINC02692	lncRNA	TRUE	M5	2.2401	0.2978	4.74e-15	1.89e-12	8.144	2.3152	0.2943	3.64e-15	5.13e-12	chr9	136969243	136971990
1_Hh	ENSG00000271155.1	RP11-435O5.5	lncRNA	FALSE		1.6212	0.219	6.85e-15	3.42e-11	46.309	1.6773	0.2162	8.68e-15	1.07e-11	chr9	95506235	95507636
1_Hh	ENSG00000204442.4	FAM155A	protein_coding	TRUE		-2.251	0.3062	9.92e-15	6.57e-12	115.508	-2.33	0.2989	6.39e-15	8.11e-12	chr13	107163510	107867496
1_Hh	ENSG00000041982.16	TNC	protein_coding	TRUE		-3.2596	0.4435	1.28e-14	8.27e-13	981.335	-3.3751	0.4307	4.62e-15	6.07e-12	chr9	115019575	115118257
1_Hh	ENSG00000116661.11	FBXO2	protein_coding	TRUE	M5	2.5017	0.3462	2.02e-14	9.1e-12	150.777	2.5932	0.3425	3.72e-14	4.29e-11	chr1	11637018	11655785
1_Hh	ENSG00000248890.2	HHIP-AS1	lncRNA	TRUE	M5	2.3468	0.3275	3.13e-14	1.17e-11	133.258	2.4337	0.3239	5.74e-14	6.17e-11	chr4	144642922	144661357
1_Hh	ENSG00000105929.16	ATP6V0A4	protein_coding	TRUE		3.4684	0.4858	4.41e-14	2.57e-12	29.836	3.5993	0.4809	7.14e-14	7.35e-11	chr7	138706294	138799560
1_Hh	ENSG00000244300.3	GATA2-AS1	lncRNA	TRUE	M8	-3.0965	0.4362	6.09e-14	5.41e-12	87.913	-3.2128	0.4234	3.27e-14	3.89e-11	chr3	128489212	128502970
1_Hh	ENSG00000124564.17	SLC17A3	protein_coding	TRUE	M5	4.2557	0.6003	7.8e-14	1.36e-12	6.844	4.4317	0.5888	5.2e-14	5.82e-11	chr6	25833066	25882286
1_Hh	ENSG00000010322.16	NISCH	protein_coding	TRUE	M5,M9	1.3801	0.197	1.09e-13	7.39e-10	5988.69	1.4334	0.1945	1.74e-13	1.67e-10	chr3	52455118	52493068
1_Hh	ENSG00000109458.8	GAB1	protein_coding	TRUE	M5	1.4598	0.21	1.53e-13	6.17e-10	6752.39	1.5119	0.2073	3e-13	2.79e-10	chr4	143336762	143474568
1_Hh	ENSG00000113389.16	NPR3	protein_coding	TRUE	M8	-4.5479	0.6543	1.96e-13	4.21e-12	1795.68	-4.7279	0.6294	5.84e-14	6.17e-11	chr5	32689070	32791724
1_Hh	ENSG00000197903.8	H2BC12	protein_coding	TRUE		-1.7387	0.2502	2.36e-13	1.75e-10	507.382	-1.8062	0.2441	1.35e-13	1.35e-10	chr6	27146361	27146855
1_Hh	ENSG00000115738.10	ID2	protein_coding	TRUE		-1.6681	0.2413	2.88e-13	2.8e-10	1612.77	-1.7333	0.2353	1.76e-13	1.67e-10	chr2	8678845	8684461
1_Hh	ENSG00000253591.2	KCNIP1-AS1	lncRNA	TRUE	M5	3.373	0.4945	3.89e-13	1.58e-11	12.117	3.512	0.489	6.85e-13	5.67e-10	chr5	170639158	170681437
1_Hh	ENSG00000122861.16	PLAU	protein_coding	TRUE		-2.4624	0.3641	5.36e-13	7.18e-11	162.473	-2.5639	0.3531	3.81e-13	3.46e-10	chr10	73909177	73917496
1_Hh	ENSG00000107821.15	KAZALD1	protein_coding	TRUE	M8,M54	-2.7719	0.4134	7.53e-13	5.53e-11	72.71	-2.8882	0.4005	5.53e-13	4.68e-10	chr10	101061989	101068131
1_Hh	ENSG00000107104.19	KANK1	protein_coding	TRUE		-1.2841	0.1921	9.97e-13	6.89e-09	745.91	-1.3378	0.1878	1.04e-12	8.23e-10	chr9	470291	746106
1_Hh	ENSG00000128510.12	CPA4	protein_coding	TRUE	M25	-3.6887	0.5538	1.27e-12	4.09e-11	1480.36	-3.8465	0.5332	5.43e-13	4.68e-10	chr7	130293134	130324180
1_Hh	ENSG00000179348.12	GATA2	protein_coding	TRUE	M8	-2.3903	0.3599	1.57e-12	1.38e-10	99.106	-2.4922	0.3491	9.37e-13	7.59e-10	chr3	128479427	128493201
1_Hh	ENSG00000155011.9	DKK2	protein_coding	TRUE	M25,M42	-4.9627	0.7484	1.89e-12	2.38e-11	1128.05	-5.1762	0.7159	4.82e-13	4.27e-10	chr4	106921802	107283806
1_Hh	ENSG00000163501.7	IHH	protein_coding	TRUE		5.624	0.8555	2.35e-12	2.79e-11	65.217	5.8761	0.8533	5.71e-12	4.35e-09	chr2	219054424	219060921
1_Hh	ENSG00000114854.8	TNNC1	protein_coding	TRUE	M5,M9	3.0137	0.4631	3.06e-12	1.03e-10	3613.96	3.1487	0.4586	6.61e-12	4.93e-09	chr3	52451100	52454041
1_Hh	ENSG00000164761.9	TNFRSF11B	protein_coding	TRUE		-2.9249	0.4554	4.32e-12	2.25e-10	1596.83	-3.0585	0.439	3.26e-12	2.53e-09	chr8	118923557	118951885
1_Hh	ENSG00000254302.2	RP11-431M3.1	lncRNA	FALSE		1.8154	0.283	5.58e-12	2.52e-09	39.68	1.8979	0.2782	9.03e-12	6.37e-09	chr8	34174886	34207513
1_Hh	ENSG00000159307.19	SCUBE1	protein_coding	TRUE	M5,M24	2.7963	0.4403	7.49e-12	4.33e-10	2837.33	2.9281	0.4355	1.78e-11	1.16e-08	chr22	43197280	43343372
1_Hh	ENSG00000168268.11	NT5DC2	protein_coding	TRUE	M5,M9	1.7858	0.2821	9.63e-12	3.67e-09	743.857	1.8693	0.2781	1.79e-11	1.16e-08	chr3	52524385	52535054
1_Hh	ENSG00000115963.13	RND3	protein_coding	TRUE	M8,M53	-1.9096	0.3027	1.2e-11	3.19e-09	1430.47	-1.9955	0.2932	1e-11	6.95e-09	chr2	150468195	150539011
1_Hh	ENSG00000125257.16	ABCC4	protein_coding	TRUE	M5	2.0223	0.3207	1.44e-11	2.81e-09	3148.89	2.1168	0.3163	2.2e-11	1.4e-08	chr13	95019835	95301475
1_Hh	ENSG00000271314.1	RP11-435O5.6	lncRNA	FALSE		2.5947	0.4126	1.69e-11	8.72e-10	5.504	2.719	0.4098	3.23e-11	2.02e-08	chr9	95494924	95495379
1_Hh	ENSG00000117152.13	RGS4	protein_coding	TRUE		-2.6082	0.4189	2.08e-11	1.05e-09	64.959	-2.7341	0.4034	1.22e-11	8.27e-09	chr1	163068775	163076802
1_Hh	ENSG00000280165.1	PCDH20	protein_coding	TRUE		-3.6699	0.5923	2.53e-11	5.11e-10	43.782	-3.8491	0.57	1.45e-11	9.7e-09	chr13	61409685	61415522
1_Hh	ENSG00000227730.2	MTND6P5	unprocessed_pseudogene	TRUE	M55	3.8995	0.6297	2.98e-11	3.53e-10	9.875	4.0941	0.6287	7.39e-11	3.81e-08	chr9	5091093	5091604
1_Hh	ENSG00000214866.9	DCDC2C	protein_coding	TRUE	M5	2.0538	0.3351	3.66e-11	5.53e-09	152.766	2.1561	0.3301	6.53e-11	3.56e-08	chr2	3703575	3848008
1_Hh	ENSG00000103365.15	GGA2	protein_coding	TRUE	M24	0.8779	0.1435	4.36e-11	1.55e-06	1908.74	0.9191	0.1414	8e-11	4.06e-08	chr16	23463542	23521995
1_Hh	ENSG00000253108.1	RP1-84O15.2	lncRNA	FALSE		2.7176	0.4447	5.07e-11	2.22e-09	5.107	2.8554	0.4373	6.57e-11	3.56e-08	chr8	34228439	34346731
1_Hh	ENSG00000111371.16	SLC38A1	protein_coding	TRUE		-1.4377	0.2354	5.78e-11	5.04e-08	6017.12	-1.5097	0.2285	3.9e-11	2.36e-08	chr12	46183063	46270017
1_Hh	ENSG00000154736.6	ADAMTS5	protein_coding	TRUE	M14	-3.6985	0.6141	7.02e-11	1.23e-09	268.453	-3.889	0.5873	3.55e-11	2.18e-08	chr21	26917922	26967088
1_Hh	ENSG00000280219.1	RP11-752L20.3	TEC	FALSE		-1.9192	0.3191	8.27e-11	1.51e-08	289.286	-2.0171	0.3084	6.14e-11	3.44e-08	chr4	147487971	147496062
1_Hh	ENSG00000176842.15	IRX5	protein_coding	TRUE		-3.4029	0.5662	9.54e-11	1.47e-09	49.324	-3.5785	0.5419	4.02e-11	2.39e-08	chr16	54930865	54934485
1_Hh	ENSG00000287656.1	RP11-72O9.5	lncRNA	FALSE		2.4093	0.4014	1.08e-10	4.3e-09	47.473	2.5351	0.3956	1.47e-10	6.99e-08	chr6	160369200	160386934
1_Hh	ENSG00000205054.8	LINC01121	lncRNA	TRUE	M8,M54	-1.6934	0.2822	1.21e-10	3.39e-08	70.248	-1.7799	0.273	7.08e-11	3.69e-08	chr2	45164816	45323397
1_Hh	ENSG00000241749.4	RPSAP52	transcribed_processed_pseudogene	TRUE		1.9745	0.3293	1.34e-10	1.14e-08	6.821	2.0769	0.3206	9.31e-11	4.61e-08	chr12	65758020	65826997
1_Hh	ENSG00000176887.7	SOX11	protein_coding	TRUE	M4,M10	-3.5841	0.5999	1.48e-10	1.71e-09	36.682	-3.7704	0.5756	5.75e-11	3.32e-08	chr2	5692384	5701385
1_Hh	ENSG00000185610.6	DBX2	protein_coding	TRUE		-3.4739	0.5816	1.62e-10	1.97e-09	56.026	-3.6553	0.5564	5.04e-11	2.95e-08	chr12	45014672	45051099
1_Hh	ENSG00000188803.15	SHISA6	protein_coding	TRUE	M5,M9	1.7261	0.289	1.76e-10	3.59e-08	298.926	1.8168	0.2842	1.64e-10	7.61e-08	chr17	11241213	11564063
1_Hh	ENSG00000187955.12	COL14A1	protein_coding	TRUE		-2.4475	0.4105	1.9e-10	6.2e-09	584.344	-2.5756	0.3947	6.76e-11	3.58e-08	chr8	120059780	120373573
1_Hh	ENSG00000260808.1	CTD-2007L18.5	lncRNA	FALSE		1.4723	0.2472	2.05e-10	6.88e-08	34.22	1.5486	0.2431	1.88e-10	8.61e-08	chr11	68612899	68616711
1_Hh	ENSG00000124212.6	PTGIS	protein_coding	TRUE		-2.1978	0.3704	2.22e-10	9.01e-09	450.761	-2.3136	0.3568	8.94e-11	4.48e-08	chr20	49503874	49568137
1_Hh	ENSG00000113361.13	CDH6	protein_coding	TRUE	M28	-2.4017	0.4075	2.44e-10	7.89e-09	526.749	-2.53	0.3915	1.03e-10	5.02e-08	chr5	31193686	31329146
1_Hh	ENSG00000151617.17	EDNRA	protein_coding	TRUE		-2.4068	0.4131	2.77e-10	1.62e-08	2176.94	-2.5397	0.3967	1.53e-10	7.2e-08	chr4	147480917	147544954
1_Hh	ENSG00000266709.1	RP11-214O1.2	lncRNA	TRUE	M8	-2.4338	0.4182	3.11e-10	1.39e-08	18.333	-2.5672	0.405	2.3e-10	1.05e-07	chr17	14303854	14305505
1_Hh	ENSG00000162706.13	CADM3	protein_coding	TRUE		-3.5495	0.6149	3.56e-10	4.92e-09	68.967	-3.7471	0.5836	1.36e-10	6.54e-08	chr1	159171609	159203313
1_Hh	ENSG00000287200.1	RP11-181L23.11	lncRNA	TRUE	M5,M9	1.2824	0.2235	4.11e-10	3.36e-07	63.561	1.3528	0.2193	6.82e-10	2.73e-07	chr12	57457596	57462818
1_Hh	ENSG00000141576.16	RNF157	protein_coding	TRUE	M24	1.2682	0.2212	4.66e-10	3.55e-07	273.803	1.3376	0.2172	7.32e-10	2.9e-07	chr17	76142465	76240493
1_Hh	ENSG00000006016.11	CRLF1	protein_coding	TRUE	M10	-2.2518	0.393	5.21e-10	3.79e-08	194.184	-2.3786	0.3773	2.9e-10	1.3e-07	chr19	18572220	18607741
1_Hh	ENSG00000151025.11	GPR158	protein_coding	TRUE		-1.9318	0.3386	5.83e-10	6.07e-08	148.962	-2.0408	0.3257	3.71e-10	1.62e-07	chr10	25174802	25602229
1_Hh	ENSG00000163606.11	CD200R1	protein_coding	TRUE	M8	-2.4871	0.4359	6.45e-10	2.24e-08	55.703	-2.6283	0.4174	3.04e-10	1.34e-07	chr3	112921205	112975103
1_Hh	ENSG00000203527.2	SCUBE1-AS1	lncRNA	TRUE	M5	1.5966	0.2801	7.07e-10	1.35e-07	18.502	1.6869	0.2746	8.06e-10	3.17e-07	chr22	43275955	43283830
1_Hh	ENSG00000285325.1	RP4-604P14.2	lncRNA	FALSE		3.1496	0.5533	7.71e-10	1.01e-08	2.274	3.3236	0.5343	4.95e-10	2.07e-07	chr1	84785427	84786714
1_Hh	ENSG00000144645.14	OSBPL10	protein_coding	TRUE		-1.8815	0.3311	8.38e-10	7.32e-08	342.24	-1.9884	0.3184	4.23e-10	1.81e-07	chr3	31657890	32077580
1_Hh	ENSG00000146477.6	SLC22A3	protein_coding	TRUE	M5	1.8672	0.3296	9.11e-10	9.16e-08	1490.2	1.9743	0.3237	1.07e-09	3.95e-07	chr6	160348378	160452577
1_Hh	ENSG00000203805.11	PLPP4	protein_coding	TRUE		-2.6118	0.4631	9.95e-10	3.2e-08	64.702	-2.7634	0.4418	3.97e-10	1.72e-07	chr10	120457227	120592065
1_Hh	ENSG00000251538.7	LINC02201	lncRNA	TRUE		2.6642	0.4725	1.08e-09	2.81e-08	28.025	2.8216	0.4635	1.14e-09	4.15e-07	chr5	122628952	122730685
1_Hh	ENSG00000250423.2	KIAA1210	protein_coding	TRUE	M5	2.3935	0.4246	1.16e-09	4.5e-08	492.735	2.5344	0.4178	1.31e-09	4.61e-07	chrX	119078635	119150579
1_Hh	ENSG00000267532.5	MIR497HG	lncRNA	TRUE		-2.448	0.4351	1.25e-09	4.26e-08	179.085	-2.5904	0.4163	4.89e-10	2.07e-07	chr17	7015818	7019659
1_Hh	ENSG00000154678.18	PDE1C	protein_coding	TRUE		-2.9389	0.5251	1.35e-09	2.43e-08	244.203	-3.1123	0.5007	5.12e-10	2.12e-07	chr7	31751179	32428131
1_Hh	ENSG00000172965.17	MIR4435-2HG	lncRNA	TRUE	M8	-1.3486	0.2412	1.45e-09	4.86e-07	452.839	-1.4262	0.233	9.35e-10	3.56e-07	chr2	111006015	111523376
1_Hh	ENSG00000137449.16	CPEB2	protein_coding	TRUE	M5	1.0852	0.1944	1.56e-09	2.05e-06	1141.1	1.1463	0.1907	1.86e-09	6.26e-07	chr4	15002674	15070153
1_Hh	ENSG00000106070.20	GRB10	protein_coding	TRUE	M20	-1.3912	0.2497	1.68e-09	3.76e-07	1602.83	-1.4721	0.241	1.01e-09	3.81e-07	chr7	50590063	50793462
1_Hh	ENSG00000287676.1	RP11-392O17.3	lncRNA	FALSE		1.3156	0.2363	1.79e-09	6.26e-07	47.415	1.3922	0.2313	1.75e-09	5.96e-07	chr1	219294982	219297668
1_Hh	ENSG00000165802.23	NSMF	protein_coding	TRUE	M5	0.8345	0.1505	1.92e-09	1.33e-05	3653.78	0.8805	0.148	2.68e-09	8.73e-07	chr9	137447570	137459334
1_Hh	ENSG00000243910.8	TUBA4B	protein_coding	TRUE	M5	3.8486	0.6981	2.08e-09	2.06e-08	21.293	4.0885	0.6879	2.79e-09	8.92e-07	chr2	219253243	219272197
1_Hh	ENSG00000124568.12	SLC17A1	protein_coding	TRUE	M5	4.6896	0.8522	2.24e-09	1.26e-08	2.325	4.4587	0.6829	6.63e-11	3.56e-08	chr6	25782915	25832052
1_Hh	ENSG00000010379.16	SLC6A13	protein_coding	TRUE	M1	1.9205	0.3512	2.45e-09	1.71e-07	603.694	2.0387	0.3446	3.3e-09	1.03e-06	chr12	220621	262873
1_Hh	ENSG00000171951.5	SCG2	protein_coding	TRUE		-3.7722	0.6902	2.65e-09	2.62e-08	419.119	-4.0045	0.6521	8.2e-10	3.19e-07	chr2	223596940	223602361
1_Hh	ENSG00000115602.17	IL1RL1	protein_coding	TRUE	M7	-3.7108	0.6793	2.85e-09	3.01e-08	281.624	-3.9399	0.6421	8.44e-10	3.25e-07	chr2	102311502	102352037
1_Hh	ENSG00000130513.6	GDF15	protein_coding	TRUE		-2.4926	0.4564	3.04e-09	7.76e-08	109.404	-2.6453	0.4357	1.27e-09	4.57e-07	chr19	18374731	18389176
1_Hh	ENSG00000239405.1	TMED10P2	processed_pseudogene	TRUE	M8	-4.6108	0.8443	3.24e-09	1.91e-08	9.213	-4.8866	0.801	1.06e-09	3.95e-07	chr3	128538020	128538631
1_Hh	ENSG00000137486.17	ARRB1	protein_coding	TRUE	M5	0.764	0.1399	3.43e-09	2.96e-05	2181.17	0.8064	0.1376	4.67e-09	1.38e-06	chr11	75260122	75351705
1_Hh	ENSG00000201643.1	SNORA14A	snoRNA	TRUE	M17	2.2362	0.4096	3.62e-09	1.08e-07	24.825	2.3758	0.4012	3.19e-09	1e-06	chr7	75943782	75943916
1_Hh	ENSG00000159251.8	ACTC1	protein_coding	TRUE		-2.9457	0.5401	3.81e-09	5.34e-08	12.043	-3.1289	0.5158	1.31e-09	4.61e-07	chr15	34790230	34795549
1_Hh	ENSG00000171388.12	APLN	protein_coding	TRUE		-2.7301	0.501	4.01e-09	6.44e-08	46.955	-2.8989	0.4781	1.33e-09	4.65e-07	chrX	129645259	129654956
1_Hh	ENSG00000121361.5	KCNJ8	protein_coding	TRUE	M25	-3.1586	0.5797	4.2e-09	4.77e-08	246.279	-3.354	0.5501	1.08e-09	3.97e-07	chr12	21764955	21775600
1_Hh	ENSG00000286727.1	RP11-63N3.3	lncRNA	FALSE		2.1399	0.3929	4.39e-09	1.27e-07	11.401	2.2738	0.3844	3.32e-09	1.03e-06	chr18	77647014	77650973
1_Hh	ENSG00000106868.17	SUSD1	protein_coding	TRUE	M41	-1.1548	0.2123	4.59e-09	2.23e-06	125.258	-1.2248	0.2057	2.6e-09	8.53e-07	chr9	112040783	112175297
1_Hh	ENSG00000164690.8	SHH	protein_coding	TRUE		5.055	0.9297	4.79e-09	1.77e-08	74.264	5.3798	0.9194	4.88e-09	1.42e-06	chr7	155799980	155812463
1_Hh	ENSG00000189337.17	KAZN	protein_coding	TRUE		-1.2184	0.2241	4.98e-09	1.7e-06	546.844	-1.2918	0.2165	2.42e-09	8.02e-07	chr1	13892792	15118043
1_Hh	ENSG00000231054.1	AC009236.2	lncRNA	FALSE		-2.341	0.431	5.18e-09	1.02e-07	14.751	-2.487	0.4157	2.2e-09	7.35e-07	chr2	45168583	45169414
1_Hh	ENSG00000134508.12	CABLES1	protein_coding	TRUE	M8,M41	-2.0207	0.3722	5.38e-09	1.44e-07	173.963	-2.1459	0.3559	1.65e-09	5.66e-07	chr18	23134564	23260467
1_Hh	ENSG00000288547.2	C3orf36	lncRNA	TRUE	M2	2.0286	0.374	5.58e-09	1.62e-07	36.082	2.1525	0.3668	4.42e-09	1.33e-06	chr3	133928145	133929812
1_Hh	ENSG00000111087.10	GLI1	protein_coding	TRUE	M5,M9	2.4348	0.4521	5.84e-09	1.2e-07	343.696	2.5909	0.4442	5.44e-09	1.55e-06	chr12	57459785	57472268
1_Hh	ENSG00000234511.10	C5orf58	protein_coding	TRUE	M5	1.2283	0.2288	6.12e-09	2.17e-06	35.175	1.3045	0.2227	4.68e-09	1.38e-06	chr5	170232447	170252575
1_Hh	ENSG00000077264.15	PAK3	protein_coding	TRUE	M5,M9	1.015	0.1897	6.43e-09	5.19e-06	1384.41	1.077	0.1859	6.88e-09	1.88e-06	chrX	110944285	111227361
1_Hh	ENSG00000167711.13	SERPINF2	protein_coding	TRUE	M5	1.3045	0.2444	6.76e-09	1.8e-06	93.654	1.3868	0.2389	6.47e-09	1.8e-06	chr17	1742836	1755268
1_Hh	ENSG00000144227.5	NXPH2	protein_coding	TRUE	M25	-4.4662	0.8369	7.09e-09	4.03e-08	755.77	-4.7532	0.7842	1.35e-09	4.67e-07	chr2	138669157	138780390
1_Hh	ENSG00000218180.2	SLC25A5P7	processed_pseudogene	TRUE		3.0668	0.5759	7.44e-09	8.7e-08	4.559	3.2699	0.5593	5.02e-09	1.45e-06	chr6	121653795	121654690
1_Hh	ENSG00000230778.1	ANKRD63	protein_coding	TRUE		-3.0108	0.5657	7.79e-09	9.64e-08	13.33	-3.2065	0.5391	2.72e-09	8.77e-07	chr15	40281444	40282586
1_Hh	ENSG00000133937.4	GSC	protein_coding	TRUE		-4.0558	0.7684	8.25e-09	5.7e-08	6.63	-4.3203	0.7276	2.89e-09	9.17e-07	chr14	94768216	94770230
1_Hh	ENSG00000136960.12	ENPP2	protein_coding	TRUE		-1.7937	0.3415	8.78e-09	5.53e-07	690.234	-1.9115	0.3267	4.9e-09	1.42e-06	chr8	119557086	119673453
1_Hh	ENSG00000258498.8	DIO3OS	lncRNA	TRUE	M5,M24	2.0591	0.3937	9.37e-09	3.19e-07	34.485	2.1984	0.3856	1.19e-08	3.02e-06	chr14	101552221	101560431
1_Hh	ENSG00000243566.6	UPK3B	protein_coding	TRUE	M4	-2.7919	0.5356	1e-08	1.53e-07	86.038	-2.9792	0.5073	4.28e-09	1.29e-06	chr7	76510428	76516521
1_Hh	ENSG00000101871.15	MID1	protein_coding	TRUE	M8,M10,M25	-1.7025	0.3273	1.07e-08	8.51e-07	756.798	-1.8165	0.3132	6.64e-09	1.83e-06	chrX	10445310	10833654
1_Hh	ENSG00000285614.1	RP11-449F7.4	lncRNA	FALSE		1.4457	0.2779	1.14e-08	1.94e-06	16.053	1.5423	0.2718	1.38e-08	3.42e-06	chr3	97973012	97975056
1_Hh	ENSG00000102189.17	EEA1	protein_coding	FALSE		-0.6203	0.1194	1.21e-08	0.000283	2201.37	-0.6561	0.1168	1.96e-08	4.63e-06	chr12	92770637	92929331
1_Hh	ENSG00000162009.8	SSTR5	protein_coding	TRUE		-4.2713	0.8231	1.28e-08	8.23e-08	11.458	-4.5646	0.776	4.05e-09	1.24e-06	chr16	1078781	1080142
1_Hh	ENSG00000060709.15	RIMBP2	protein_coding	TRUE	M10,M25,M42	-2.8029	0.5406	1.35e-08	1.89e-07	67.172	-2.993	0.5122	5.11e-09	1.46e-06	chr12	130396137	130716281
1_Hh	ENSG00000120158.12	RCL1	protein_coding	TRUE	M5,M9	0.9363	0.1815	1.43e-08	1.79e-05	561.944	0.9975	0.1777	1.98e-08	4.66e-06	chr9	4792944	4885917
1_Hh	ENSG00000005801.18	ZNF195	protein_coding	FALSE		-0.4414	0.0856	1.51e-08	0.00419	573.026	-0.4636	0.0846	4.31e-08	8.59e-06	chr11	3339261	3379222
1_Hh	ENSG00000108823.16	SGCA	protein_coding	TRUE		-3.9458	0.7655	1.59e-08	1.14e-07	195.423	-4.2156	0.7174	4.2e-09	1.28e-06	chr17	50164214	50175928
1_Hh	ENSG00000164099.3	PRSS12	protein_coding	TRUE		-2.9142	0.5657	1.67e-08	2.09e-07	34.099	-3.1144	0.5349	5.8e-09	1.64e-06	chr4	118280038	118353003
1_Hh	ENSG00000146376.11	ARHGAP18	protein_coding	TRUE	M8	-0.9851	0.1919	1.76e-08	1.36e-05	802.83	-1.0498	0.1854	1.49e-08	3.62e-06	chr6	129576132	129710177
1_Hh	ENSG00000115525.18	ST3GAL5	protein_coding	TRUE	M49	-1.1262	0.2194	1.85e-08	5.98e-06	1915.35	-1.203	0.2114	1.27e-08	3.2e-06	chr2	85837120	85905199
1_Hh	ENSG00000105695.15	MAG	protein_coding	TRUE		3.0925	0.6031	1.94e-08	1.99e-07	9.397	3.3122	0.5845	1.45e-08	3.55e-06	chr19	35292125	35313807
1_Hh	ENSG00000198691.13	ABCA4	protein_coding	TRUE		-1.6723	0.3267	2.04e-08	1.15e-06	55.382	-1.7871	0.3119	1e-08	2.64e-06	chr1	93992834	94121148
1_Hh	ENSG00000184060.11	ADAP2	protein_coding	TRUE	M8	-1.0335	0.2024	2.14e-08	1.26e-05	620.162	-1.1032	0.1954	1.63e-08	3.93e-06	chr17	30906344	30959322
1_Hh	ENSG00000132849.20	PATJ	protein_coding	TRUE		-2.2506	0.4415	2.25e-08	4.64e-07	5416.53	-2.4081	0.4192	9.25e-09	2.5e-06	chr1	61742406	62178675
1_Hh	ENSG00000188162.11	OTOG	protein_coding	TRUE	M20,M44	-3.5481	0.6961	2.35e-08	1.8e-07	330.442	-3.7962	0.6521	5.84e-09	1.64e-06	chr11	17547373	17647150
1_Hh	ENSG00000211448.13	DIO2	protein_coding	TRUE		-1.8985	0.3736	2.46e-08	8.86e-07	86.479	-2.0311	0.3561	1.18e-08	3.01e-06	chr14	80197526	80387757
1_Hh	ENSG00000124635.9	H2BC11	protein_coding	TRUE		-1.717	0.3381	2.57e-08	1.37e-06	156.47	-1.8369	0.3229	1.28e-08	3.21e-06	chr6	27125897	27132795
1_Hh	ENSG00000161544.10	CYGB	protein_coding	TRUE		-2.1101	0.4155	2.68e-08	6.53e-07	158.5	-2.2582	0.395	1.09e-08	2.82e-06	chr17	76527356	76551175
1_Hh	ENSG00000105696.9	TMEM59L	protein_coding	TRUE	M25	-2.3736	0.4681	2.8e-08	3.98e-07	50.992	-2.541	0.4439	1.04e-08	2.7e-06	chr19	18607430	18621039
1_Hh	ENSG00000255332.8	LINC02756	lncRNA	TRUE		1.4384	0.2841	2.92e-08	2.95e-06	27.154	1.5398	0.2775	2.86e-08	6.37e-06	chr11	91794319	91872086
1_Hh	ENSG00000132359.15	RAP1GAP2	protein_coding	TRUE		0.9379	0.1853	3.04e-08	2.27e-05	246.521	1.0011	0.1812	3.3e-08	7.08e-06	chr17	2755705	3037741
1_Hh	ENSG00000154217.15	PITPNC1	protein_coding	TRUE	M1	1.1604	0.2294	3.16e-08	6.34e-06	1513.62	1.2418	0.224	2.98e-08	6.56e-06	chr17	67377281	67697261
1_Hh	ENSG00000108551.5	RASD1	protein_coding	TRUE	M28	-2.8664	0.567	3.28e-08	2.84e-07	200.301	-3.0706	0.5349	9.45e-09	2.53e-06	chr17	17494437	17496395
1_Hh	ENSG00000234377.7	OBI1-AS1	lncRNA	TRUE	M5	1.932	0.3825	3.4e-08	9.91e-07	22.861	2.0708	0.372	2.6e-08	5.89e-06	chr13	77919689	78617328
1_Hh	ENSG00000074416.14	MGLL	protein_coding	TRUE	M8	-1.3118	0.2601	3.52e-08	3.88e-06	398.823	-1.4032	0.2496	1.89e-08	4.49e-06	chr3	127689062	128052190
1_Hh	ENSG00000130635.16	COL5A1	protein_coding	TRUE		-1.075	0.2133	3.65e-08	1.23e-05	2473.08	-1.1503	0.2055	2.16e-08	4.99e-06	chr9	134641803	134844843
1_Hh	ENSG00000167106.12	FAM102A	protein_coding	TRUE	M5,M60	0.9951	0.1978	3.78e-08	1.82e-05	1120.72	1.0628	0.1933	3.85e-08	7.93e-06	chr9	127940582	127980989
1_Hh	ENSG00000177508.12	IRX3	protein_coding	TRUE		-2.533	0.5042	3.92e-08	4.42e-07	48.281	-2.7152	0.4777	1.32e-08	3.28e-06	chr16	54283304	54286787
1_Hh	ENSG00000158246.8	TENT5B	protein_coding	TRUE	M7	-3.6418	0.7253	4.06e-08	2.31e-07	57.505	-3.9029	0.6809	9.92e-09	2.62e-06	chr1	27005020	27012850
1_Hh	ENSG00000235537.3	AC009411.2	lncRNA	FALSE		2.4158	0.4813	4.19e-08	5.77e-07	5.72	2.5929	0.4701	3.48e-08	7.36e-06	chr2	21607465	21637197
1_Hh	ENSG00000103460.17	TOX3	protein_coding	TRUE		2.2002	0.4385	4.33e-08	7.61e-07	6.007	2.361	0.4259	2.97e-08	6.56e-06	chr16	52436417	52547802
1_Hh	ENSG00000096968.14	JAK2	protein_coding	TRUE	M5,M9,M19	1.1444	0.2283	4.47e-08	9.22e-06	3673.71	1.2259	0.223	3.84e-08	7.93e-06	chr9	4984390	5129948
1_Hh	ENSG00000134762.17	DSC3	protein_coding	TRUE		-3.708	0.7398	4.61e-08	2.43e-07	803.566	-3.9748	0.692	9.24e-09	2.5e-06	chr18	30989365	31042815
1_Hh	ENSG00000160963.14	COL26A1	protein_coding	TRUE	M47	-3.6511	0.7285	4.74e-08	2.54e-07	260.742	-3.9144	0.6824	9.68e-09	2.58e-06	chr7	101362875	101559024
1_Hh	ENSG00000067992.15	PDK3	protein_coding	FALSE		-0.892	0.1782	4.88e-08	3.51e-05	3670.71	-0.9488	0.1722	3.62e-08	7.61e-06	chrX	24465221	24550466
1_Hh	ENSG00000249307.7	LINC01088	lncRNA	TRUE		2.1106	0.4224	5.03e-08	9.2e-07	3111.8	2.2664	0.4131	4.11e-08	8.33e-06	chr4	78939485	79309673
1_Hh	ENSG00000021645.19	NRXN3	protein_coding	TRUE		-2.032	0.4067	5.17e-08	1.06e-06	312.952	-2.1789	0.3864	1.72e-08	4.11e-06	chr14	78170373	79868290
1_Hh	ENSG00000108219.15	TSPAN14	protein_coding	TRUE	M1	0.9133	0.183	5.32e-08	3.17e-05	2033.2	0.976	0.1789	4.9e-08	9.57e-06	chr10	80454166	80533124
1_Hh	ENSG00000140807.7	NKD1	protein_coding	TRUE		-3.443	0.6899	5.47e-08	2.68e-07	1419.44	-3.6946	0.6464	1.09e-08	2.82e-06	chr16	50548396	50649249
1_Hh	ENSG00000236665.1	AC114808.2	lncRNA	FALSE		2.7357	0.5486	5.62e-08	4.2e-07	10.233	2.9398	0.537	4.38e-08	8.69e-06	chr2	1158310	1160424
1_Hh	ENSG00000185972.6	CCIN	protein_coding	TRUE		-3.1795	0.6388	5.77e-08	3.01e-07	5.835	-3.4166	0.619	3.4e-08	7.23e-06	chr9	36169388	36171334
1_Hh	ENSG00000156269.5	NAA11	protein_coding	TRUE	M5	2.5946	0.5213	5.92e-08	6e-07	154.013	2.7884	0.5105	4.7e-08	9.24e-06	chr4	79225694	79326061
1_Hh	ENSG00000105327.18	BBC3	protein_coding	TRUE		-1.4272	0.2876	6.09e-08	3.76e-06	182.709	-1.5303	0.275	2.62e-08	5.91e-06	chr19	47220822	47232766
1_Hh	ENSG00000286519.1	RP11-421J10.1	lncRNA	FALSE		-1.0382	0.2095	6.26e-08	1.86e-05	55.438	-1.1111	0.2021	3.84e-08	7.93e-06	chr2	45173722	45175935
1_Hh	ENSG00000079482.13	OPHN1	protein_coding	FALSE		0.5995	0.121	6.43e-08	0.000594	1254.49	0.637	0.1191	8.95e-08	1.55e-05	chrX	68042344	68433913
1_Hh	ENSG00000159708.18	LRRC36	protein_coding	TRUE	M22	0.9201	0.1858	6.61e-08	3.45e-05	93.193	0.9842	0.1813	5.72e-08	1.08e-05	chr16	67326798	67385204
1_Hh	ENSG00000255746.1	RP11-283I3.4	lncRNA	TRUE		1.9571	0.3954	6.78e-08	1.6e-06	15.056	2.1031	0.3865	5.29e-08	1.01e-05	chr12	253442	257299
1_Hh	ENSG00000197921.6	HES5	protein_coding	TRUE		-2.434	0.4921	6.95e-08	8.2e-07	8.223	-2.6155	0.4727	3.14e-08	6.83e-06	chr1	2528745	2530263
1_Hh	ENSG00000198846.6	TOX	protein_coding	TRUE		-2.5423	0.514	7.13e-08	7.32e-07	60.531	-2.729	0.4866	2.04e-08	4.74e-06	chr8	58805412	59119147
1_Hh	ENSG00000186847.6	KRT14	protein_coding	TRUE		-4.7513	0.961	7.3e-08	2.2e-07	15.7	-5.1274	0.9038	1.4e-08	3.45e-06	chr17	41582279	41586895
1_Hh	ENSG00000147257.15	GPC3	protein_coding	TRUE	M5,M9	2.0841	0.4224	7.48e-08	1.2e-06	286.388	2.2412	0.413	5.74e-08	1.08e-05	chrX	133535745	133985594
1_Hh	ENSG00000131437.15	KIF3A	protein_coding	FALSE		0.6265	0.127	7.66e-08	0.000475	787.898	0.6666	0.1249	9.53e-08	1.61e-05	chr5	132692628	132737638
1_Hh	ENSG00000070366.14	SMG6	protein_coding	FALSE		0.4544	0.0922	7.85e-08	0.00438	2070.14	0.4797	0.0914	1.55e-07	2.42e-05	chr17	2059839	2303785
1_Hh	ENSG00000107317.13	PTGDS	protein_coding	TRUE	M1,M5,M51	2.662	0.5401	8.03e-08	7.05e-07	57127.2	2.8629	0.5296	6.44e-08	1.2e-05	chr9	136975092	136981742
1_Hh	ENSG00000137801.11	THBS1	protein_coding	TRUE	M28,M53	-2.682	0.5444	8.21e-08	6.79e-07	3800.01	-2.878	0.513	2.03e-08	4.74e-06	chr15	39581079	39599466
1_Hh	ENSG00000145632.15	PLK2	protein_coding	TRUE		-1.2849	0.2619	8.42e-08	7.46e-06	232.654	-1.3788	0.2505	3.72e-08	7.78e-06	chr5	58453982	58460139
1_Hh	ENSG00000135114.12	OASL	protein_coding	TRUE	M3,M25	-1.9992	0.408	8.63e-08	1.89e-06	75.57	-2.1487	0.3871	2.85e-08	6.37e-06	chr12	121019111	121039242
1_Hh	ENSG00000223842.1	RP11-135J2.3	lncRNA	FALSE		1.4934	0.3056	8.86e-08	4.24e-06	63.36	1.6064	0.2981	7.11e-08	1.29e-05	chr1	219222248	219225497
1_Hh	ENSG00000112137.17	PHACTR1	protein_coding	TRUE	M2	1.2472	0.2554	9.09e-08	9.85e-06	756.56	1.3396	0.2491	7.51e-08	1.34e-05	chr6	12716805	13290484
1_Hh	ENSG00000234892.1	Z82214.2	lncRNA	FALSE		2.0716	0.4243	9.31e-08	1.75e-06	10.014	2.2307	0.4145	7.36e-08	1.32e-05	chr22	43232141	43239010
1_Hh	ENSG00000239521.8	CASTOR3	transcribed_unprocessed_pseudogene	TRUE	M5,M9	0.8692	0.1782	9.55e-08	6.13e-05	638.774	0.9309	0.1742	9.08e-08	1.55e-05	chr7	100200653	100272232
1_Hh	ENSG00000268926.3	RP11-180I4.4	lncRNA	FALSE		1.5797	0.3239	9.78e-08	3.31e-06	42.102	1.6998	0.3157	7.24e-08	1.31e-05	chr9	95772323	95776282
1_Hh	ENSG00000139436.21	GIT2	protein_coding	FALSE		0.6701	0.1374	1e-07	0.000314	2056.07	0.7158	0.1349	1.13e-07	1.83e-05	chr12	109929802	109996389
1_Hh	ENSG00000076356.7	PLXNA2	protein_coding	TRUE	M37,M41	-1.3632	0.2803	1.03e-07	6.16e-06	3824.44	-1.4672	0.2677	4.25e-08	8.53e-06	chr1	208022242	208244384
1_Hh	ENSG00000242951.1	RP11-507E23.1	processed_pseudogene	FALSE		2.0486	0.4214	1.05e-07	2e-06	3.341	2.2071	0.411	7.89e-08	1.38e-05	chr14	75595805	75596206
1_Hh	ENSG00000138771.16	SHROOM3	protein_coding	TRUE		-1.6117	0.332	1.08e-07	3.42e-06	287.478	-1.7322	0.316	4.2e-08	8.46e-06	chr4	76435229	76783253
1_Hh	ENSG00000205929.11	C21orf62	protein_coding	TRUE		2.1651	0.4462	1.1e-07	1.65e-06	412.497	2.3334	0.4359	8.66e-08	1.51e-05	chr21	32790673	32813743
1_Hh	ENSG00000174238.15	PITPNA	protein_coding	TRUE	M2,M24,M60	0.9075	0.1875	1.13e-07	5.18e-05	1886.67	0.9755	0.1831	1e-07	1.65e-05	chr17	1517718	1562792
1_Hh	ENSG00000118160.14	SLC8A2	protein_coding	TRUE		1.8512	0.3829	1.16e-07	2.8e-06	25.878	1.9952	0.3709	7.45e-08	1.33e-05	chr19	47428017	47471893
1_Hh	ENSG00000164292.13	RHOBTB3	protein_coding	TRUE	M47	-2.4515	0.5072	1.18e-07	1.11e-06	917.142	-2.6441	0.4777	3.12e-08	6.82e-06	chr5	95713522	95824383
1_Hh	ENSG00000187109.14	NAP1L1	protein_coding	TRUE	M5	0.8706	0.1805	1.21e-07	7.25e-05	9000.13	0.9306	0.1761	1.25e-07	1.99e-05	chr12	76036585	76084958
1_Hh	ENSG00000228981.3	RP11-364L4.1	processed_pseudogene	TRUE	M5	1.6401	0.3401	1.24e-07	3.64e-06	54.046	1.7678	0.3312	9.43e-08	1.6e-05	chr4	143349275	143350117
1_Hh	ENSG00000101204.17	CHRNA4	protein_coding	TRUE		2.7468	0.5697	1.27e-07	1.03e-06	112.975	2.9649	0.5521	7.86e-08	1.38e-05	chr20	63343223	63378401
1_Hh	ENSG00000172020.13	GAP43	protein_coding	TRUE		-2.7906	0.5789	1.3e-07	9.56e-07	162.051	-3.0062	0.5442	3.31e-08	7.08e-06	chr3	115623510	115721490
1_Hh	ENSG00000106541.12	AGR2	protein_coding	TRUE		-3.8167	0.7923	1.33e-07	5.3e-07	23.077	-4.1134	0.7358	2.27e-08	5.2e-06	chr7	16791811	16833433
1_Hh	ENSG00000088538.13	DOCK3	protein_coding	TRUE		1.3874	0.288	1.36e-07	6.72e-06	39.567	1.4946	0.2805	9.92e-08	1.65e-05	chr3	50674927	51384198
1_Hh	ENSG00000197301.7	HMGA2-AS1	lncRNA	TRUE		1.3016	0.271	1.39e-07	1.12e-05	85.398	1.4018	0.2638	1.07e-07	1.75e-05	chr12	65851340	65882167
1_Hh	ENSG00000131668.14	BARX1	protein_coding	TRUE		-4.2099	0.8773	1.42e-07	5.07e-07	10.639	-4.5424	0.8273	4e-08	8.15e-06	chr9	93951627	93955355
1_Hh	ENSG00000113163.17	CERT1	protein_coding	FALSE		0.7083	0.1476	1.45e-07	0.000254	1853.98	0.7575	0.1447	1.66e-07	2.54e-05	chr5	75356345	75512138
1_Hh	ENSG00000183010.17	PYCR1	protein_coding	TRUE		-1.4103	0.294	1.48e-07	7.09e-06	508.157	-1.5186	0.2804	6.09e-08	1.14e-05	chr17	81932384	81942412
1_Hh	ENSG00000132205.11	EMILIN2	protein_coding	TRUE	M11	-2.016	0.4205	1.52e-07	2.5e-06	459.471	-2.1731	0.3977	4.66e-08	9.19e-06	chr18	2847006	2916003
1_Hh	ENSG00000068078.18	FGFR3	protein_coding	FALSE		-0.8809	0.1842	1.55e-07	7.7e-05	2310.99	-0.9425	0.1775	1.09e-07	1.77e-05	chr4	1793293	1808872
1_Hh	ENSG00000226337.3	TMEM252-DT	lncRNA	TRUE	M5	2.6448	0.5531	1.58e-07	1.29e-06	3.248	2.8582	0.5422	1.35e-07	2.13e-05	chr9	68541036	68644442
1_Hh	ENSG00000168453.15	HR	protein_coding	TRUE		-1.6045	0.3366	1.62e-07	4.9e-06	68.062	-1.7295	0.3198	6.36e-08	1.19e-05	chr8	22114419	22133384
1_Hh	ENSG00000165164.14	CFAP47	protein_coding	TRUE	M10	-3.571	0.7494	1.66e-07	7.91e-07	50.035	-3.8526	0.6969	3.23e-08	7e-06	chrX	35919734	36385317
1_Hh	ENSG00000018236.15	CNTN1	protein_coding	TRUE		-2.1113	0.4432	1.69e-07	2.43e-06	591.028	-2.2778	0.4185	5.26e-08	1.01e-05	chr12	40692439	41072415
1_Hh	ENSG00000133067.17	LGR6	protein_coding	TRUE	M44	-2.4891	0.5229	1.73e-07	1.85e-06	36.533	-2.6882	0.4934	5.09e-08	9.84e-06	chr1	202193901	202319781
1_Hh	ENSG00000164687.11	FABP5	protein_coding	TRUE	M5,M9	2.0887	0.4393	1.77e-07	2.65e-06	1245.87	2.2572	0.4286	1.39e-07	2.18e-05	chr8	81280536	81284777
1_Hh	ENSG00000244694.7	PTCHD4	protein_coding	TRUE		-1.8102	0.3817	1.81e-07	3.53e-06	227.375	-1.9534	0.3615	6.52e-08	1.2e-05	chr6	47878028	48068689
1_Hh	ENSG00000186094.17	AGBL4	protein_coding	TRUE		1.1516	0.2429	1.85e-07	2.15e-05	31.144	1.2417	0.2346	1.21e-07	1.93e-05	chr1	48532854	50023954
1_Hh	ENSG00000132821.12	VSTM2L	protein_coding	TRUE	M7,M11	-2.9229	0.6186	1.89e-07	1.46e-06	24.584	-3.1575	0.5796	5.09e-08	9.84e-06	chr20	37903111	37945350
1_Hh	ENSG00000119685.20	TTLL5	protein_coding	FALSE		0.4831	0.1025	1.94e-07	0.00352	509.941	0.5134	0.1013	4.05e-07	5.32e-05	chr14	75633625	75955079
1_Hh	ENSG00000253764.3	RP11-439C15.4	lncRNA	TRUE	M5	1.7666	0.3747	1.98e-07	4.49e-06	68.61	1.9105	0.3646	1.61e-07	2.49e-05	chr8	1971153	1974637
1_Hh	ENSG00000286771.1	RP11-364L4.4	lncRNA	FALSE		1.642	0.3484	2.03e-07	5.65e-06	147.84	1.775	0.3391	1.65e-07	2.54e-05	chr4	143351515	143355794
1_Hh	ENSG00000164176.13	EDIL3	protein_coding	TRUE	M14	-2.1002	0.4459	2.07e-07	3.11e-06	231.189	-2.2692	0.4207	6.89e-08	1.26e-05	chr5	83940554	84384880
1_Hh	ENSG00000137699.17	TRIM29	protein_coding	TRUE		-1.5488	0.3295	2.12e-07	7.28e-06	174.501	-1.6727	0.313	9.07e-08	1.55e-05	chr11	120111286	120185529
1_Hh	ENSG00000150907.10	FOXO1	protein_coding	TRUE		0.8757	0.1864	2.17e-07	9.53e-05	6672.78	0.9416	0.1817	2.18e-07	3.22e-05	chr13	40555667	40666641
1_Hh	ENSG00000279526.1	AC011239.2	TEC	FALSE		-2.0853	0.4438	2.22e-07	3.2e-06	14.435	-2.2544	0.4241	1.07e-07	1.75e-05	chr2	23616499	23617987
1_Hh	ENSG00000049130.16	KITLG	protein_coding	TRUE		-1.649	0.3513	2.27e-07	5.81e-06	2392.58	-1.778	0.3333	9.57e-08	1.61e-05	chr12	88492793	88580851
1_Hh	ENSG00000124813.23	RUNX2	protein_coding	TRUE	M5,M9	1.2983	0.2768	2.32e-07	1.53e-05	331.795	1.4022	0.2691	1.89e-07	2.84e-05	chr6	45328157	45664349
1_Hh	ENSG00000111181.12	SLC6A12	protein_coding	TRUE		1.4492	0.309	2.37e-07	1.03e-05	92.235	1.5665	0.3005	1.87e-07	2.82e-05	chr12	190077	214570
1_Hh	ENSG00000264015.2	RP11-176N18.2	lncRNA	FALSE		2.4212	0.5174	2.42e-07	2.36e-06	6.343	2.6238	0.5058	2.14e-07	3.18e-05	chr18	77421619	77561044
1_Hh	ENSG00000115641.19	FHL2	protein_coding	TRUE	M20	-1.5894	0.3397	2.47e-07	6.53e-06	397.172	-1.7178	0.3222	9.74e-08	1.63e-05	chr2	105357712	105438513
1_Hh	ENSG00000168350.8	DEGS2	protein_coding	TRUE	M75	-3.4106	0.7303	2.52e-07	1.24e-06	161.943	-3.6895	0.678	5.28e-08	1.01e-05	chr14	100143957	100159645
1_Hh	ENSG00000134574.12	DDB2	protein_coding	FALSE		-0.5907	0.1265	2.58e-07	0.000999	495.396	-0.6318	0.1234	3.08e-07	4.32e-05	chr11	47214465	47239217
1_Hh	ENSG00000156466.10	GDF6	protein_coding	TRUE		-3.3873	0.7265	2.63e-07	1.42e-06	14.347	-3.6659	0.6839	8.31e-08	1.45e-05	chr8	96142333	96160806
1_Hh	ENSG00000178562.18	CD28	protein_coding	TRUE	M8	-1.84	0.3952	2.69e-07	4.76e-06	48.201	-1.9907	0.3737	9.98e-08	1.65e-05	chr2	203706475	203738912
1_Hh	ENSG00000251254.1	GTF2F2P1	processed_pseudogene	TRUE		-2.4226	0.5211	2.75e-07	2.87e-06	16.469	-2.6229	0.4955	1.2e-07	1.93e-05	chr4	147506091	147506765
1_Hh	ENSG00000222041.11	CYTOR	lncRNA	TRUE	M8	-1.3107	0.2822	2.81e-07	1.73e-05	173.005	-1.4167	0.2686	1.33e-07	2.1e-05	chr2	87454781	87636740
1_Hh	ENSG00000273119.1	RP11-128P17.4	lncRNA	FALSE		-3.5153	0.7571	2.87e-07	1.51e-06	12.393	-3.8084	0.7054	6.7e-08	1.23e-05	chr18	11390033	11390729
1_Hh	ENSG00000196504.18	PRPF40A	protein_coding	FALSE		-0.4296	0.0926	2.93e-07	0.00915	2640.33	-0.456	0.0914	6.02e-07	7.31e-05	chr2	152651593	152717997
1_Hh	ENSG00000244459.2	RP11-1398P2.1	lncRNA	FALSE		1.5329	0.3311	2.99e-07	1.09e-05	4.042	1.6607	0.3203	2.16e-07	3.2e-05	chr4	1574062	1580253
1_Hh	ENSG00000085377.14	PREP	protein_coding	TRUE	M5	0.776	0.1677	3.05e-07	0.000213	774.662	0.836	0.1639	3.37e-07	4.63e-05	chr6	105273220	105454062
1_Hh	ENSG00000261528.2	CCNYL7	processed_pseudogene	TRUE	M5	1.3457	0.2908	3.12e-07	1.66e-05	28.524	1.4572	0.2825	2.5e-07	3.61e-05	chr16	23500905	23501630
1_Hh	ENSG00000164120.14	HPGD	protein_coding	TRUE		-1.6555	0.358	3.18e-07	7.84e-06	432.574	-1.792	0.3389	1.24e-07	1.98e-05	chr4	174490175	174523154
1_Hh	ENSG00000078725.13	BRINP1	protein_coding	TRUE		-3.0104	0.6511	3.25e-07	2.11e-06	37.165	-3.2614	0.6065	7.57e-08	1.34e-05	chr9	119153458	119369435
1_Hh	ENSG00000153976.3	HS3ST3A1	protein_coding	TRUE		-3.9014	0.8457	3.31e-07	1.33e-06	31.658	-4.2278	0.7693	3.89e-08	7.98e-06	chr17	13494032	13601929
1_Hh	ENSG00000235298.1	RP11-575L7.8	lncRNA	FALSE		1.6615	0.3603	3.38e-07	8.62e-06	21.09	1.8021	0.3515	2.94e-07	4.15e-05	chr9	83972233	83975777
1_Hh	ENSG00000274387.1	RP11-154H23.5	lncRNA	FALSE		1.873	0.4065	3.45e-07	5.35e-06	13.572	2.0325	0.3972	3.09e-07	4.32e-05	chr3	71567863	71571112
1_Hh	ENSG00000264475.1	RP11-76K13.3	lncRNA	FALSE		2.6982	0.5856	3.52e-07	2.58e-06	2.535	2.9311	0.5661	2.25e-07	3.3e-05	chr18	7076817	7080123
1_Hh	ENSG00000271907.1	SNORA35	snoRNA	TRUE		1.8738	0.4069	3.58e-07	5.5e-06	10.635	2.0332	0.3949	2.63e-07	3.78e-05	chrX	115126316	115126444
1_Hh	ENSG00000129538.14	RNASE1	protein_coding	TRUE	M8,M37	-2.5625	0.5565	3.65e-07	3.03e-06	1721.68	-2.7806	0.5202	9.05e-08	1.55e-05	chr14	20801228	20802855
1_Hh	ENSG00000169071.15	ROR2	protein_coding	TRUE		-2.7288	0.5934	3.72e-07	2.72e-06	18.132	-2.9593	0.5475	6.47e-08	1.2e-05	chr9	91563091	91950228
1_Hh	ENSG00000286693.1	RP11-699F21.1	lncRNA	FALSE		1.9828	0.4317	3.79e-07	5.04e-06	7.076	2.1531	0.4195	2.86e-07	4.07e-05	chr8	35672195	35707734
1_Hh	ENSG00000111799.21	COL12A1	protein_coding	TRUE		-2.1513	0.4689	3.86e-07	4.12e-06	1512.17	-2.3332	0.4406	1.19e-07	1.92e-05	chr6	75084326	75206053
1_Hh	ENSG00000184588.18	PDE4B	protein_coding	TRUE	M8	-0.9697	0.2118	3.94e-07	7.98e-05	212.522	-1.048	0.203	2.44e-07	3.54e-05	chr1	65792514	66374579
1_Hh	ENSG00000136859.10	ANGPTL2	protein_coding	TRUE	M41	-1.6689	0.3656	4.02e-07	1.01e-05	313.26	-1.8086	0.3455	1.65e-07	2.54e-05	chr9	127087348	127122635
1_Hh	ENSG00000102362.15	SYTL4	protein_coding	TRUE		1.4697	0.3221	4.11e-07	1.47e-05	206.599	1.5955	0.3126	3.32e-07	4.58e-05	chrX	100674491	100732123
1_Hh	ENSG00000143353.12	LYPLAL1	protein_coding	TRUE	M5	1.1745	0.2578	4.19e-07	3.39e-05	2293.99	1.271	0.2504	3.85e-07	5.13e-05	chr1	219173869	219212865
1_Hh	ENSG00000173805.16	HAP1	protein_coding	TRUE	M18	-3.3775	0.7414	4.27e-07	2.29e-06	260.793	-3.666	0.6864	9.27e-08	1.58e-05	chr17	41717742	41734644
1_Hh	ENSG00000138709.19	LARP1B	protein_coding	TRUE	M1	1.1188	0.2463	4.36e-07	4.48e-05	1339.56	1.2145	0.2392	3.84e-07	5.13e-05	chr4	128061286	128222931
1_Hh	ENSG00000090659.18	CD209	protein_coding	TRUE	M8	-1.8435	0.4069	4.46e-07	8.23e-06	60.052	-2.0022	0.3832	1.74e-07	2.65e-05	chr19	7739993	7747564
1_Hh	ENSG00000263345.1	RP1-59D14.5	lncRNA	FALSE		1.2852	0.2839	4.56e-07	2.63e-05	51.459	1.3957	0.2753	4e-07	5.27e-05	chr17	2375061	2379306
1_Hh	ENSG00000164265.9	SCGB3A2	protein_coding	TRUE		1.7436	0.386	4.66e-07	1.07e-05	19.737	1.8992	0.3755	4.24e-07	5.49e-05	chr5	147870682	147882191
1_Hh	ENSG00000166927.13	MS4A7	protein_coding	TRUE	M8,M41	-1.016	0.2249	4.76e-07	7.88e-05	977.362	-1.1032	0.2151	2.92e-07	4.13e-05	chr11	60378485	60395951
1_Hh	ENSG00000169783.12	LINGO1	protein_coding	TRUE		-1.6555	0.3666	4.86e-07	1.3e-05	38.985	-1.7984	0.3477	2.3e-07	3.36e-05	chr15	77613027	77820900
1_Hh	ENSG00000276408.1	RP11-490B18.5	lncRNA	FALSE		1.2641	0.2801	4.96e-07	3.01e-05	53.127	1.3732	0.2718	4.36e-07	5.61e-05	chr16	75556392	75557059
1_Hh	ENSG00000163915.7	IGF2BP2-AS1	lncRNA	TRUE		1.8795	0.4166	5.06e-07	8.81e-06	37.304	2.0461	0.4032	3.88e-07	5.15e-05	chr3	185712528	185729787
1_Hh	ENSG00000201448.1	SNORA63	snoRNA	TRUE		1.2757	0.2829	5.17e-07	2.92e-05	9.977	1.3858	0.2719	3.47e-07	4.74e-05	chr1	36418450	36418578
1_Hh	ENSG00000171604.12	CXXC5	protein_coding	FALSE		-0.8176	0.1819	5.28e-07	0.000223	465.295	-0.8835	0.175	4.46e-07	5.69e-05	chr5	139647299	139683882
1_Hh	ENSG00000124762.14	CDKN1A	protein_coding	TRUE		-1.5334	0.3412	5.38e-07	1.63e-05	1693.82	-1.6663	0.3225	2.38e-07	3.46e-05	chr6	36676460	36687337
1_Hh	ENSG00000116991.10	SIPA1L2	protein_coding	TRUE		-1.1323	0.2522	5.5e-07	4.96e-05	478.881	-1.2287	0.2403	3.17e-07	4.4e-05	chr1	232397965	232561558
1_Hh	ENSG00000112186.12	CAP2	protein_coding	TRUE		-0.874	0.1947	5.61e-07	0.000164	382.717	-0.946	0.1869	4.17e-07	5.46e-05	chr6	17393505	17557790
1_Hh	ENSG00000122694.16	GLIPR2	protein_coding	TRUE		-1.8887	0.4211	5.72e-07	9.02e-06	264.023	-2.0544	0.3959	2.12e-07	3.16e-05	chr9	36136536	36163913
1_Hh	ENSG00000121039.10	RDH10	protein_coding	TRUE	M18	-1.339	0.2989	5.83e-07	2.67e-05	672.571	-1.455	0.2834	2.85e-07	4.06e-05	chr8	73294602	73325281
1_Hh	ENSG00000113532.13	ST8SIA4	protein_coding	TRUE		-1.0742	0.24	5.95e-07	6.64e-05	545.439	-1.1658	0.2289	3.53e-07	4.77e-05	chr5	100806933	100903282
1_Hh	ENSG00000125657.5	TNFSF9	protein_coding	TRUE		-2.5628	0.5734	6.07e-07	4.62e-06	47.21	-2.7897	0.5348	1.82e-07	2.77e-05	chr19	6531026	6535924
1_Hh	ENSG00000233005.2	AC067959.1	lncRNA	FALSE		1.6288	0.3645	6.19e-07	1.44e-05	26.932	1.7747	0.3531	4.99e-07	6.25e-05	chr2	21221169	21970959
1_Hh	ENSG00000145779.8	TNFAIP8	protein_coding	FALSE		-0.9171	0.2053	6.31e-07	0.000142	626.959	-0.9953	0.1967	4.18e-07	5.46e-05	chr5	119268692	119399688
1_Hh	ENSG00000074660.16	SCARF1	protein_coding	TRUE		-0.9049	0.2026	6.43e-07	0.000153	228.812	-0.9804	0.1942	4.48e-07	5.69e-05	chr17	1633858	1645744
1_Hh	ENSG00000245694.10	CRNDE	lncRNA	TRUE		-1.2046	0.2705	6.56e-07	4.41e-05	346.782	-1.3094	0.257	3.49e-07	4.75e-05	chr16	54845189	54929189
1_Hh	ENSG00000182606.16	TRAK1	protein_coding	FALSE		-0.7426	0.1668	6.69e-07	0.000443	851.318	-0.7987	0.1609	6.94e-07	8.26e-05	chr3	42013802	42225890
1_Hh	ENSG00000162669.16	HFM1	protein_coding	TRUE	M5	1.2598	0.2833	6.82e-07	3.91e-05	162.545	1.3714	0.2747	5.96e-07	7.25e-05	chr1	91260766	91404856
1_Hh	ENSG00000168497.5	CAVIN2	protein_coding	TRUE		-1.3415	0.3028	6.96e-07	3.12e-05	1537.33	-1.4598	0.2869	3.6e-07	4.84e-05	chr2	191834310	191847088
1_Hh	ENSG00000118946.12	PCDH17	protein_coding	TRUE		-1.9039	0.4298	7.1e-07	1.19e-05	196.831	-2.0746	0.4036	2.75e-07	3.93e-05	chr13	57631744	57729311
1_Hh	ENSG00000175018.13	TEX36	protein_coding	TRUE	M7	-1.7034	0.3856	7.25e-07	1.56e-05	47.344	-1.8565	0.3633	3.21e-07	4.45e-05	chr10	125576522	125683163
1_Hh	ENSG00000196787.3	H2AC11	protein_coding	TRUE		-1.5276	0.3461	7.4e-07	2.19e-05	172.818	-1.6644	0.3268	3.52e-07	4.77e-05	chr6	27133042	27135291
1_Hh	ENSG00000178573.7	MAF	protein_coding	TRUE	M8	-1.0471	0.2375	7.55e-07	9.1e-05	2215.51	-1.1433	0.2264	4.41e-07	5.64e-05	chr16	79585843	79600737
1_Hh	ENSG00000220326.2	RP11-129H15.1	processed_pseudogene	FALSE		2.3328	0.5304	7.72e-07	6.91e-06	2.865	2.5516	0.5114	6.05e-07	7.32e-05	chr6	121641009	121641221
1_Hh	ENSG00000137834.15	SMAD6	protein_coding	TRUE		-1.0141	0.231	7.88e-07	0.000112	1348.8	-1.1039	0.2204	5.47e-07	6.77e-05	chr15	66702236	66782849
1_Hh	ENSG00000164879.7	CA3	protein_coding	TRUE	M25	-3.2088	0.7308	8.05e-07	4e-06	481.958	-3.5015	0.6742	2.06e-07	3.1e-05	chr8	85373436	85449040
1_Hh	ENSG00000182580.3	EPHB3	protein_coding	TRUE	M49	-1.3135	0.2992	8.22e-07	4.03e-05	217.712	-1.4314	0.2834	4.39e-07	5.63e-05	chr3	184561785	184582408
1_Hh	ENSG00000174640.15	SLCO2A1	protein_coding	TRUE	M2	1.4996	0.3416	8.38e-07	2.49e-05	1447.35	1.6374	0.3311	7.62e-07	8.93e-05	chr3	133932701	134052184
1_Hh	ENSG00000256664.1	RP11-611O2.3	processed_pseudogene	FALSE		-0.8209	0.1875	8.56e-07	0.000295	239.747	-0.8909	0.18	7.43e-07	8.77e-05	chr12	68841946	68842384
1_Hh	ENSG00000196878.15	LAMB3	protein_coding	TRUE	M20	-2.3359	0.5341	8.74e-07	8.42e-06	451.693	-2.5505	0.4978	2.99e-07	4.21e-05	chr1	209614870	209652425
1_Hh	ENSG00000171126.8	KCNG3	protein_coding	TRUE	M5,M24	1.7534	0.4011	8.91e-07	1.69e-05	15.902	1.9175	0.3885	7.98e-07	9.3e-05	chr2	42442017	42493982
1_Hh	ENSG00000271857.1	RP1-244F24.1	lncRNA	FALSE		1.6948	0.388	9.09e-07	1.89e-05	14.304	1.8533	0.3749	7.69e-07	8.99e-05	chr6	45421079	45422005
1_Hh	ENSG00000287146.1	AC000085.4	lncRNA	FALSE		1.0581	0.2424	9.28e-07	9.97e-05	13.72	1.1533	0.2341	8.38e-07	9.67e-05	chr22	19291969	19328901
1_Hh	ENSG00000196284.17	SUPT3H	protein_coding	TRUE	M5	0.7093	0.1627	9.46e-07	0.000661	206.204	0.7689	0.1587	1.26e-06	0.000136	chr6	44809317	45377953
1_Hh	ENSG00000113555.5	PCDH12	protein_coding	TRUE	M8,M41	-1.305	0.3003	9.66e-07	4.61e-05	447.601	-1.4243	0.2841	5.34e-07	6.62e-05	chr5	141943585	141969741
1_Hh	ENSG00000120370.12	GORAB	protein_coding	FALSE		-0.7638	0.1758	9.86e-07	0.000498	277.908	-0.829	0.1691	9.51e-07	0.000107	chr1	170532129	170553446
1_Hh	ENSG00000276180.1	H4C9	protein_coding	TRUE		-1.3952	0.3213	1.01e-06	3.68e-05	82.455	-1.5235	0.3037	5.27e-07	6.58e-05	chr6	27138588	27139881
1_Hh	ENSG00000108107.15	RPL28	protein_coding	TRUE	M24	1.0389	0.2396	1.03e-06	0.000121	1339.98	1.1354	0.2322	1.01e-06	0.000112	chr19	55385932	55403250
1_Hh	ENSG00000223298.1	RNY3P8	misc_RNA	TRUE	M5	2.1358	0.4927	1.05e-06	1.28e-05	11.184	2.3404	0.4748	8.24e-07	9.54e-05	chr13	95310830	95310955
1_Hh	ENSG00000241935.9	HOGA1	protein_coding	TRUE		-0.8479	0.1956	1.07e-06	0.000288	291.94	-0.9223	0.1875	8.68e-07	9.9e-05	chr10	97584323	97612802
1_Hh	ENSG00000225877.1	PSG8-AS1	lncRNA	TRUE		2.5714	0.5944	1.09e-06	8.04e-06	15.084	2.8211	0.5766	9.97e-07	0.00011	chr19	42821863	42826878
1_Hh	ENSG00000203722.8	RAET1G	protein_coding	TRUE		-1.7064	0.3945	1.11e-06	2.11e-05	13.169	-1.8665	0.3744	6.17e-07	7.42e-05	chr6	149916878	149923121
1_Hh	ENSG00000187498.16	COL4A1	protein_coding	TRUE	M28	-1.2127	0.2805	1.13e-06	6.39e-05	3180.5	-1.3321	0.2656	5.31e-07	6.6e-05	chr13	110148963	110307157
1_Hh	ENSG00000184925.12	LCN12	protein_coding	TRUE		1.0517	0.2433	1.15e-06	0.00012	37.54	1.1481	0.2352	1.06e-06	0.000116	chr9	136949551	136955497
1_Hh	ENSG00000113448.19	PDE4D	protein_coding	TRUE	M20	-2.0233	0.4683	1.17e-06	1.41e-05	832.799	-2.2134	0.4375	4.22e-07	5.49e-05	chr5	58969038	60522120
1_Hh	ENSG00000119938.9	PPP1R3C	protein_coding	TRUE		-1.6996	0.394	1.2e-06	2.23e-05	964.078	-1.8592	0.3698	4.96e-07	6.24e-05	chr10	91628442	91633071
1_Hh	ENSG00000179593.16	ALOX15B	protein_coding	TRUE	M19	1.8253	0.4233	1.22e-06	1.93e-05	76.249	2.0012	0.41	1.06e-06	0.000116	chr17	8039034	8049134
1_Hh	ENSG00000182759.4	MAFA	protein_coding	TRUE		-3.8213	0.8866	1.24e-06	4.37e-06	19.061	-4.1823	0.8072	2.21e-07	3.25e-05	chr8	143419182	143430732
1_Hh	ENSG00000273447.1	AC004067.5	lncRNA	FALSE		0.8991	0.2087	1.26e-06	0.000227	16.657	0.9801	0.2031	1.39e-06	0.000146	chr4	109692004	109692703
1_Hh	ENSG00000048540.15	LMO3	protein_coding	TRUE		-2.7297	0.6338	1.29e-06	7.65e-06	155.708	-2.9858	0.5871	3.66e-07	4.91e-05	chr12	16548372	16610594
1_Hh	ENSG00000236133.2	LINC01069	lncRNA	TRUE		1.9134	0.4446	1.31e-06	1.76e-05	9.034	2.0985	0.4289	9.95e-07	0.00011	chr13	77979817	77997881
1_Hh	ENSG00000136895.19	GARNL3	protein_coding	FALSE		0.534	0.1242	1.33e-06	0.00319	692.295	0.5759	0.1221	2.41e-06	0.00023	chr9	127224265	127393660
1_Hh	ENSG00000119514.7	GALNT12	protein_coding	TRUE	M7	-1.4549	0.3385	1.35e-06	3.74e-05	545.55	-1.591	0.3189	6.08e-07	7.32e-05	chr9	98807670	98850081
1_Hh	ENSG00000197587.11	DMBX1	protein_coding	TRUE	M7	-2.6222	0.6119	1.38e-06	9.43e-06	68.813	-2.8721	0.5665	3.98e-07	5.26e-05	chr1	46489836	46516216
1_Hh	ENSG00000187134.14	AKR1C1	protein_coding	TRUE		-1.7431	0.4077	1.4e-06	2.36e-05	269.99	-1.9094	0.3818	5.71e-07	7e-05	chr10	4963253	4983283
1_Hh	ENSG00000204314.12	PRRT1	protein_coding	TRUE	M15	1.6441	0.3851	1.43e-06	2.87e-05	21.692	1.8044	0.3727	1.29e-06	0.000138	chr6	32148359	32153083
1_Hh	ENSG00000133250.14	ZNF414	protein_coding	FALSE		0.617	0.1446	1.46e-06	0.00152	79.424	0.6689	0.1413	2.2e-06	0.000215	chr19	8509678	8514167
1_Hh	ENSG00000182667.14	NTM	protein_coding	TRUE		-2.61	0.6118	1.48e-06	1.05e-05	77.72	-2.8576	0.567	4.66e-07	5.88e-05	chr11	131370478	132336822
1_Hh	ENSG00000107338.10	SHB	protein_coding	FALSE		-0.9463	0.222	1.51e-06	0.000202	697.559	-1.0337	0.2116	1.03e-06	0.000114	chr9	37915898	38069227
1_Hh	ENSG00000068137.15	PLEKHH3	protein_coding	TRUE	M49	-1.0959	0.2572	1.54e-06	0.000122	966.806	-1.1985	0.244	9e-07	0.000102	chr17	42667914	42676994
1_Hh	ENSG00000241973.11	PI4KA	protein_coding	FALSE		0.4592	0.1078	1.56e-06	0.00862	2021.76	0.4931	0.1065	3.68e-06	0.000316	chr22	20707691	20859417
1_Hh	ENSG00000125810.10	CD93	protein_coding	TRUE	M28	-1.1705	0.2748	1.59e-06	9e-05	1857.12	-1.2811	0.2601	8.45e-07	9.7e-05	chr20	23079360	23086324
1_Hh	ENSG00000237402.1	CAMTA1-IT1	lncRNA	FALSE		1.7716	0.416	1.61e-06	2.4e-05	2.253	1.9458	0.4045	1.5e-06	0.000156	chr1	7368942	7370270
1_Hh	ENSG00000143772.9	ITPKB	protein_coding	TRUE	M1	0.8916	0.2094	1.64e-06	0.00027	8761.55	0.9701	0.2031	1.78e-06	0.000181	chr1	226631690	226739323
1_Hh	ENSG00000160307.10	S100B	protein_coding	TRUE		-2.5763	0.6052	1.67e-06	1.16e-05	90.629	-2.825	0.5605	4.64e-07	5.88e-05	chr21	46598604	46605208
1_Hh	ENSG00000156687.11	UNC5D	protein_coding	TRUE	M22	2.1156	0.4974	1.69e-06	1.6e-05	23.369	2.3257	0.4813	1.35e-06	0.000143	chr8	35235475	35796550
1_Hh	ENSG00000164754.15	RAD21	protein_coding	TRUE	M1	0.9711	0.2286	1.72e-06	0.000194	8702.45	1.0635	0.2215	1.58e-06	0.000162	chr8	116845934	116874776
1_Hh	ENSG00000196475.6	GK2	protein_coding	TRUE		2.8451	0.67	1.75e-06	9.64e-06	2.572	3.1369	0.6531	1.56e-06	0.000161	chr4	79406361	79408228
1_Hh	ENSG00000188483.8	IER5L	protein_coding	TRUE	M13	-1.6046	0.3784	1.78e-06	3.33e-05	452.739	-1.7577	0.3549	7.31e-07	8.64e-05	chr9	129175552	129178261
1_Hh	ENSG00000122566.21	HNRNPA2B1	protein_coding	FALSE		0.525	0.1239	1.81e-06	0.00382	5207.32	0.5663	0.1219	3.36e-06	0.000295	chr7	26173057	26201529
1_Hh	ENSG00000279208.1	bP-21264C1.1	unprocessed_pseudogene	FALSE		-1.9675	0.4643	1.83e-06	2.07e-05	343.209	-2.1572	0.4332	6.38e-07	7.65e-05	chr21	9369285	9376645
1_Hh	ENSG00000270654.1	NUTF2P8	processed_pseudogene	TRUE	M22	2.0432	0.4825	1.86e-06	1.96e-05	3.867	2.2473	0.4638	1.26e-06	0.000136	chr2	21362292	21364025
1_Hh	ENSG00000286811.1	RP11-168F24.3	lncRNA	FALSE		-1.7843	0.4221	1.89e-06	2.58e-05	29.252	-1.9582	0.3958	7.53e-07	8.85e-05	chr6	48069213	48111078
1_Hh	ENSG00000100027.16	YPEL1	protein_coding	TRUE	M5	0.8363	0.1981	1.92e-06	0.000392	183.374	0.9136	0.1921	1.96e-06	0.000197	chr22	21697536	21735794
1_Hh	ENSG00000100181.22	TPTEP1	transcribed_unprocessed_pseudogene	FALSE		0.6345	0.1504	1.95e-06	0.00144	1239.84	0.6893	0.147	2.73e-06	0.000255	chr22	16601887	16698742
1_Hh	ENSG00000286389.1	RP3-451C13.1	lncRNA	TRUE	M5	1.1323	0.2686	1.98e-06	0.000123	49.988	1.2426	0.2596	1.7e-06	0.000173	chr1	227786753	227792179
1_Hh	ENSG00000146072.6	TNFRSF21	protein_coding	TRUE	M8	-1.5352	0.3642	2.01e-06	4.21e-05	178.561	-1.6847	0.3421	8.45e-07	9.7e-05	chr6	47231532	47309905
1_Hh	ENSG00000165434.8	PGM2L1	protein_coding	FALSE		-0.8389	0.1991	2.04e-06	0.000403	135.042	-0.9157	0.1904	1.52e-06	0.000157	chr11	74330316	74398433
1_Hh	ENSG00000185745.10	IFIT1	protein_coding	TRUE	M10,M56	-1.3307	0.316	2.08e-06	6.82e-05	962.333	-1.4604	0.2977	9.32e-07	0.000105	chr10	89392546	89406487
1_Hh	ENSG00000188153.14	COL4A5	protein_coding	TRUE	M49	-1.4452	0.3434	2.11e-06	5.11e-05	660.724	-1.5858	0.3229	9.03e-07	0.000102	chrX	108439838	108697545
1_Hh	ENSG00000253368.4	TRNP1	protein_coding	TRUE	M7	-2.0662	0.491	2.14e-06	2.04e-05	149.179	-2.2694	0.4569	6.82e-07	8.14e-05	chr1	26993692	27000886
1_Hh	ENSG00000197385.6	ZNF860	protein_coding	TRUE	M41	-1.5887	0.3785	2.17e-06	4.09e-05	13.245	-1.7458	0.3538	8.05e-07	9.35e-05	chr3	31981750	31991723
1_Hh	ENSG00000188786.10	MTF1	protein_coding	FALSE		0.5935	0.1414	2.2e-06	0.00204	409.556	0.6443	0.1385	3.27e-06	0.000287	chr1	37809574	37859592
1_Hh	ENSG00000166130.15	IKBIP	protein_coding	FALSE		-0.9401	0.2241	2.24e-06	0.000246	470.438	-1.0307	0.2133	1.35e-06	0.000143	chr12	98613405	98645113
1_Hh	ENSG00000173193.15	PARP14	protein_coding	FALSE		-0.579	0.1381	2.27e-06	0.00242	3196.92	-0.628	0.1341	2.81e-06	0.000259	chr3	122680839	122730840
1_Hh	ENSG00000203644.3	RP11-332M2.1	lncRNA	FALSE		-0.6694	0.1597	2.3e-06	0.00113	69.3	-0.7281	0.1542	2.35e-06	0.000226	chr3	129847048	129847957
1_Hh	ENSG00000257594.4	GALNT4	protein_coding	FALSE		-1.015	0.2424	2.34e-06	0.000189	443.464	-1.1121	0.2301	1.35e-06	0.000143	chr12	89519412	89524796
1_Hh	ENSG00000119969.15	HELLS	protein_coding	TRUE		0.7139	0.1706	2.37e-06	0.000873	499.155	0.7793	0.1661	2.7e-06	0.000252	chr10	94501434	94613905
1_Hh	ENSG00000167191.12	GPRC5B	protein_coding	TRUE		1.2916	0.3088	2.4e-06	8.07e-05	385.863	1.4208	0.2983	1.9e-06	0.000192	chr16	19856691	19886167
1_Hh	ENSG00000174808.12	BTC	protein_coding	TRUE	M20	-2.996	0.7169	2.44e-06	1.21e-05	35.599	-3.2942	0.6581	5.57e-07	6.87e-05	chr4	74744759	74794523
1_Hh	ENSG00000116106.12	EPHA4	protein_coding	TRUE		-0.8833	0.2114	2.47e-06	0.000336	620.38	-0.9679	0.2017	1.59e-06	0.000163	chr2	221418027	221574202
1_Hh	ENSG00000169594.13	BNC1	protein_coding	TRUE	M10	-2.6242	0.628	2.51e-06	1.39e-05	27.278	-2.886	0.582	7.1e-07	8.42e-05	chr15	83255903	83284714
1_Hh	ENSG00000123213.23	NLN	protein_coding	FALSE		-0.5754	0.1377	2.54e-06	0.00259	315.755	-0.6243	0.1337	3.03e-06	0.000271	chr5	65722205	65871725
1_Hh	ENSG00000128965.13	CHAC1	protein_coding	TRUE		-1.4565	0.3489	2.58e-06	5.57e-05	7.662	-1.6024	0.3326	1.45e-06	0.000151	chr15	40952962	40956512
1_Hh	ENSG00000165457.14	FOLR2	protein_coding	TRUE	M8	-1.9475	0.4669	2.61e-06	2.53e-05	351.301	-2.1404	0.4348	8.54e-07	9.76e-05	chr11	72216601	72221950
1_Hh	ENSG00000250508.1	LINC02701	lncRNA	TRUE		1.1956	0.2872	2.65e-06	0.000117	124.795	1.3149	0.2772	2.1e-06	0.000208	chr11	68870664	68874542
1_Hh	ENSG00000172554.12	SNTG2	protein_coding	TRUE	M1,M2	1.9209	0.4619	2.68e-06	2.77e-05	249.997	2.1193	0.4468	2.11e-06	0.000208	chr2	950849	1367613
1_Hh	ENSG00000187474.5	FPR3	protein_coding	TRUE	M3,M8	-1.6648	0.4004	2.76e-06	4.15e-05	242.119	-1.8327	0.3743	9.76e-07	0.000109	chr19	51795157	51826190
1_Hh	ENSG00000105810.10	CDK6	protein_coding	TRUE	M4,M10	-1.2846	0.3091	2.79e-06	8.79e-05	1290.3	-1.4115	0.2911	1.24e-06	0.000135	chr7	92604921	92836573
1_Hh	ENSG00000136938.9	ANP32B	protein_coding	TRUE	M24	0.8145	0.1964	2.83e-06	0.000542	630.107	0.8936	0.1907	2.77e-06	0.000257	chr9	97983341	98015943
1_Hh	ENSG00000119771.15	KLHL29	protein_coding	TRUE	M10,M25	-1.8367	0.4431	2.87e-06	3.28e-05	430.7	-2.0225	0.4129	9.65e-07	0.000108	chr2	23385179	23708611
1_Hh	ENSG00000102854.16	MSLN	protein_coding	TRUE	M7	-3.4196	0.8257	2.91e-06	1.14e-05	396.266	-3.764	0.7521	5.59e-07	6.87e-05	chr16	760734	768865
1_Hh	ENSG00000089280.19	FUS	protein_coding	TRUE	M24	0.8812	0.2129	2.95e-06	0.000378	1810.84	0.9664	0.2063	2.82e-06	0.00026	chr16	31180138	31191605
1_Hh	ENSG00000064989.13	CALCRL	protein_coding	TRUE		-1.4042	0.3396	2.99e-06	7.43e-05	1462.8	-1.545	0.3188	1.25e-06	0.000136	chr2	187341964	187448460
1_Hh	ENSG00000287956.1	RP11-83B6.1	lncRNA	TRUE	M1,M22	1.7522	0.4238	3.03e-06	3.97e-05	38.564	1.9341	0.4088	2.24e-06	0.000217	chr2	21094101	21096543
1_Hh	ENSG00000149948.13	HMGA2	protein_coding	TRUE		1.4504	0.351	3.07e-06	6.56e-05	96.307	1.5992	0.3385	2.31e-06	0.000223	chr12	65824131	65966295
1_Hh	ENSG00000135218.19	CD36	protein_coding	TRUE	M14	-1.4443	0.3502	3.11e-06	6.9e-05	372.267	-1.5902	0.3284	1.28e-06	0.000138	chr7	80369575	80679277
1_Hh	ENSG00000253642.6	RP11-317N12.1	lncRNA	FALSE		1.1425	0.2775	3.15e-06	0.00015	83.554	1.2582	0.2678	2.62e-06	0.000247	chr8	33604856	34039104
1_Hh	ENSG00000187957.8	DNER	protein_coding	TRUE	M75	-2.2817	0.5553	3.2e-06	2.31e-05	30.963	-2.5162	0.5142	9.9e-07	0.00011	chr2	229357629	229714555
1_Hh	ENSG00000108679.13	LGALS3BP	protein_coding	TRUE		-0.8728	0.2125	3.24e-06	0.000466	7276.26	-0.9601	0.2029	2.22e-06	0.000217	chr17	78971238	78979947
1_Hh	ENSG00000170458.14	CD14	protein_coding	TRUE	M8	-1.3492	0.3286	3.29e-06	8.89e-05	1709.88	-1.4866	0.3085	1.45e-06	0.000151	chr5	140631728	140633701
1_Hh	ENSG00000134460.18	IL2RA	protein_coding	TRUE	M8	-2.0502	0.5013	3.34e-06	3.07e-05	64.96	-2.2623	0.4647	1.12e-06	0.000123	chr10	6010689	6062370
1_Hh	ENSG00000218819.6	TDRD15	protein_coding	TRUE	M1,M22	1.7088	0.418	3.39e-06	4.82e-05	590.319	1.8886	0.4034	2.85e-06	0.00026	chr2	21123968	21144368
1_Hh	ENSG00000119547.6	ONECUT2	protein_coding	TRUE		-1.6197	0.3963	3.43e-06	5.42e-05	19.94	-1.7871	0.3693	1.3e-06	0.000139	chr18	57435374	57491298
1_Hh	ENSG00000257941.1	RP11-290L1.4	processed_pseudogene	FALSE		1.4166	0.3466	3.48e-06	8.17e-05	10.765	1.565	0.3339	2.77e-06	0.000257	chr12	76057538	76058115
1_Hh	ENSG00000187323.12	DCC	protein_coding	TRUE	M8	-2.6266	0.6428	3.53e-06	2e-05	61.611	-2.895	0.5899	9.22e-07	0.000104	chr18	52340197	53535903
1_Hh	ENSG00000117643.14	MAN1C1	protein_coding	TRUE	M15	0.7066	0.1731	3.58e-06	0.00109	4349.81	0.7732	0.1684	4.41e-06	0.000367	chr1	25617468	25786207
1_Hh	ENSG00000227568.1	SNX18P26	processed_pseudogene	TRUE	M42	-2.2007	0.5394	3.63e-06	2.72e-05	24.589	-2.4296	0.5009	1.23e-06	0.000134	chr13	18807279	18808018
1_Hh	ENSG00000231412.2	CTC-490G23.2	lncRNA	FALSE		2.3744	0.5823	3.68e-06	2.44e-05	12.379	2.6306	0.563	2.97e-06	0.000266	chr19	43329295	43331430
1_Hh	ENSG00000259146.4	RP1-261D10.2	lncRNA	FALSE		-0.915	0.2245	3.73e-06	0.000375	222.141	-1.0078	0.2134	2.34e-06	0.000225	chr14	71292729	71321882
1_Hh	ENSG00000161513.12	FDXR	protein_coding	TRUE		-1.0657	0.2617	3.78e-06	0.000209	281.733	-1.1741	0.2474	2.07e-06	0.000206	chr17	74862497	74873031
1_Hh	ENSG00000109654.15	TRIM2	protein_coding	TRUE	M54	-1.2358	0.3039	3.83e-06	0.000135	2533.07	-1.3628	0.2858	1.86e-06	0.000188	chr4	153152342	153339317
1_Hh	ENSG00000255422.3	AP002954.4	lncRNA	FALSE		1.3654	0.3362	3.88e-06	0.000102	13.089	1.5093	0.3238	3.14e-06	0.000279	chr11	118700427	118750263
1_Hh	ENSG00000006606.8	CCL26	protein_coding	TRUE	M5,M9	1.6779	0.4134	3.94e-06	5.49e-05	267.835	1.8571	0.3986	3.18e-06	0.000282	chr7	75769533	75789896
1_Hh	ENSG00000116260.17	QSOX1	protein_coding	FALSE		-0.9863	0.243	3.99e-06	0.000297	1240.9	-1.0859	0.2302	2.4e-06	0.000229	chr1	180154869	180204030
1_Hh	ENSG00000229249.7	LINC00446	lncRNA	TRUE	M22	1.8736	0.4619	4.04e-06	4.28e-05	4.436	2.0752	0.4447	3.07e-06	0.000274	chr13	77997909	78053604
1_Hh	ENSG00000112936.19	C7	protein_coding	TRUE	M1,M5	1.7924	0.4419	4.1e-06	4.68e-05	6287.39	1.9859	0.4264	3.21e-06	0.000283	chr5	40909497	40984643
1_Hh	ENSG00000136026.14	CKAP4	protein_coding	FALSE		-0.7419	0.1831	4.15e-06	0.000923	1833.98	-0.8142	0.1754	3.45e-06	0.000299	chr12	106237881	106304279
1_Hh	ENSG00000120149.9	MSX2	protein_coding	TRUE		-1.7016	0.42	4.2e-06	5.34e-05	36.338	-1.8801	0.3924	1.66e-06	0.00017	chr5	174724582	174730896
1_Hh	ENSG00000221676.1	RNU6ATAC	snRNA	TRUE		1.708	0.4218	4.26e-06	5.26e-05	35.781	1.8919	0.4069	3.34e-06	0.000293	chr9	134164439	134164564
1_Hh	ENSG00000215264.4	RPL10AP3	processed_pseudogene	FALSE		3.5388	0.8745	4.31e-06	1.5e-05	1.135	3.3383	0.6911	1.36e-06	0.000144	chr8	34322992	34323642
1_Hh	ENSG00000102524.11	TNFSF13B	protein_coding	TRUE		-1.018	0.2517	4.37e-06	0.000274	128.776	-1.1217	0.2383	2.51e-06	0.000239	chr13	108251240	108308484
1_Hh	ENSG00000141448.10	GATA6	protein_coding	TRUE		-1.9103	0.4726	4.48e-06	4.34e-05	105.223	-2.1117	0.4384	1.46e-06	0.000152	chr18	22169392	22202528
1_Hh	ENSG00000163106.11	HPGDS	protein_coding	TRUE	M8,M41	-1.3422	0.3323	4.53e-06	0.000116	102.004	-1.4824	0.3117	1.97e-06	0.000198	chr4	94298535	94342876
1_Hh	ENSG00000164403.14	SHROOM1	protein_coding	TRUE		0.7157	0.1773	4.59e-06	0.00111	216.251	0.7855	0.1722	5.07e-06	0.000412	chr5	132822141	132830898
1_Hh	ENSG00000100867.15	DHRS2	protein_coding	TRUE	M10	-2.0676	0.5126	4.65e-06	3.79e-05	137.854	-2.2866	0.4741	1.41e-06	0.000148	chr14	23630115	23645639
1_Hh	ENSG00000204055.4	RP11-344B5.4	lncRNA	FALSE		-0.8247	0.2046	4.71e-06	0.000653	35.539	-0.907	0.1948	3.21e-06	0.000283	chr9	129176771	129210548
1_Hh	ENSG00000287410.1	RP11-494B22.2	lncRNA	FALSE		1.4832	0.3682	4.76e-06	8.58e-05	18.107	1.643	0.3539	3.45e-06	0.000299	chr20	16177933	16259603
1_Hh	ENSG00000124249.7	KCNK15	protein_coding	TRUE		-0.9578	0.238	4.82e-06	0.00035	108.671	-1.0556	0.2257	2.9e-06	0.000263	chr20	44745865	44752313
1_Hh	ENSG00000076351.13	SLC46A1	protein_coding	FALSE		-0.5392	0.134	4.88e-06	0.00459	776.955	-0.5875	0.1302	6.46e-06	0.000489	chr17	28394642	28407197
1_Hh	ENSG00000267055.1	RP11-486P11.1	lncRNA	FALSE		1.5919	0.3956	4.94e-06	7.52e-05	6.639	1.764	0.3798	3.41e-06	0.000298	chr7	20096137	20130475
1_Hh	ENSG00000237512.6	UNC5B-AS1	lncRNA	TRUE	M8	-1.8289	0.4547	5e-06	5.04e-05	10.181	-2.0249	0.4261	2.01e-06	0.000201	chr10	71217224	71218228
1_Hh	ENSG00000079101.16	CLUL1	protein_coding	TRUE		1.6285	0.4049	5.06e-06	7.08e-05	132.779	1.8052	0.3904	3.76e-06	0.000323	chr18	596988	650334
1_Hh	ENSG00000182253.15	SYNM	protein_coding	TRUE		-1.3234	0.3291	5.11e-06	0.000128	1360.97	-1.4623	0.3085	2.13e-06	0.000211	chr15	99098217	99135593
1_Hh	ENSG00000198840.2	MT-ND3	protein_coding	TRUE	M40	1.6847	0.4202	5.17e-06	6.47e-05	1653.01	1.8693	0.405	3.92e-06	0.000334	chrM	10059	10404
1_Hh	ENSG00000131080.15	EDA2R	protein_coding	TRUE		-0.7793	0.1947	5.24e-06	0.000854	493.757	-0.8572	0.1859	4.01e-06	0.000341	chrX	66595637	66639298
1_Hh	ENSG00000165023.7	DIRAS2	protein_coding	TRUE	M1,M22,M24	1.4181	0.3546	5.3e-06	0.000108	1844.53	1.5713	0.3415	4.2e-06	0.000353	chr9	90609832	90642862
1_Hh	ENSG00000121005.9	CRISPLD1	protein_coding	TRUE		-1.2538	0.3135	5.37e-06	0.000158	199.917	-1.3849	0.2944	2.56e-06	0.000243	chr8	74984505	75034558
1_Hh	ENSG00000256577.2	SLC6A12-AS1	lncRNA	TRUE		1.7923	0.4488	5.5e-06	5.81e-05	5.239	1.9903	0.4311	3.89e-06	0.000331	chr12	203642	205094
1_Hh	ENSG00000212907.2	MT-ND4L	protein_coding	TRUE	M40	1.7649	0.4422	5.56e-06	6.22e-05	845.006	1.9599	0.4262	4.25e-06	0.000357	chrM	10470	10766
1_Hh	ENSG00000125844.16	RRBP1	protein_coding	FALSE		-0.6981	0.1749	5.63e-06	0.00137	4105.4	-0.7636	0.1679	5.4e-06	0.000429	chr20	17613678	17682295
1_Hh	ENSG00000184304.16	PRKD1	protein_coding	TRUE		-1.274	0.3197	5.69e-06	0.000156	156.654	-1.4098	0.2999	2.59e-06	0.000246	chr14	29576479	30191898
1_Hh	ENSG00000144730.18	IL17RD	protein_coding	TRUE	M5,M15,M22	1.1758	0.2955	5.76e-06	0.000198	660.277	1.3026	0.2846	4.71e-06	0.000389	chr3	57089982	57170306
1_Hh	ENSG00000173457.11	PPP1R14B	protein_coding	TRUE		-1.1768	0.2957	5.83e-06	0.000196	649.502	-1.302	0.2779	2.8e-06	0.000259	chr11	64244479	64246943
1_Hh	ENSG00000106025.9	TSPAN12	protein_coding	TRUE	M41	-1.4727	0.3705	5.9e-06	0.000104	390.19	-1.6315	0.3456	2.35e-06	0.000226	chr7	120787320	120858402
1_Hh	ENSG00000280147.1	RP11-486M23.3	TEC	FALSE		1.0578	0.2666	5.97e-06	0.000292	11.822	1.1714	0.257	5.18e-06	0.000417	chr8	29587001	29588426
1_Hh	ENSG00000106546.14	AHR	protein_coding	TRUE	M8	-1.229	0.3099	6.04e-06	0.000177	1133.4	-1.361	0.2906	2.83e-06	0.00026	chr7	16916359	17346152
1_Hh	ENSG00000154118.13	JPH3	protein_coding	TRUE	M21	-1.8535	0.4673	6.11e-06	5.97e-05	1607.25	-2.0558	0.4325	2e-06	0.0002	chr16	87601835	87698156
1_Hh	ENSG00000087245.13	MMP2	protein_coding	TRUE		-1.4466	0.365	6.19e-06	0.000118	2116.65	-1.6081	0.34	2.25e-06	0.000218	chr16	55389700	55506691
1_Hh	ENSG00000185507.21	IRF7	protein_coding	FALSE		-0.6703	0.1694	6.26e-06	0.00174	193.32	-0.7366	0.1628	6.03e-06	0.000462	chr11	612553	615983
1_Hh	ENSG00000277559.1	RP11-434E6.4	lncRNA	FALSE		-2.8226	0.7136	6.34e-06	2.82e-05	3.82	-3.1458	0.6697	2.63e-06	0.000247	chr16	54290965	54292422
1_Hh	ENSG00000122194.18	PLG	protein_coding	TRUE	M5	0.9948	0.2516	6.41e-06	0.000361	72.044	1.1026	0.2423	5.36e-06	0.000427	chr6	160702238	160753315
1_Hh	ENSG00000165863.17	C10orf82	protein_coding	TRUE		-1.4876	0.3764	6.49e-06	0.000111	61.949	-1.6498	0.3511	2.62e-06	0.000247	chr10	116663696	116670264
1_Hh	ENSG00000134871.19	COL4A2	protein_coding	TRUE	M28	-1.1367	0.2877	6.56e-06	0.000235	2628.88	-1.2637	0.2704	2.97e-06	0.000266	chr13	110305812	110513209
1_Hh	ENSG00000223039.1	RN7SKP268	misc_RNA	TRUE		1.5998	0.4052	6.64e-06	9.31e-05	9.6	1.7792	0.3896	4.94e-06	0.000405	chr6	151319635	151319950
1_Hh	ENSG00000236272.1	SCUBE1-AS2	lncRNA	TRUE	M5	1.9187	0.486	6.71e-06	5.89e-05	3.128	2.1358	0.467	4.81e-06	0.000396	chr22	43212674	43213661
1_Hh	ENSG00000092621.12	PHGDH	protein_coding	TRUE		0.802	0.2032	6.79e-06	0.000844	202.169	0.8855	0.1965	6.58e-06	0.000495	chr1	119648411	119744226
1_Hh	ENSG00000171735.19	CAMTA1	protein_coding	TRUE	M5	0.7082	0.1796	6.86e-06	0.00141	656.365	0.7801	0.1744	7.73e-06	0.000567	chr1	6785454	7769706
1_Hh	ENSG00000180061.10	TMEM150B	protein_coding	TRUE	M8	-1.4359	0.3646	6.94e-06	0.00013	16.68	-1.5938	0.3407	2.9e-06	0.000263	chr19	55312801	55334048
1_Hh	ENSG00000182347.10	PDSS1P1	processed_pseudogene	TRUE	M5,M9	1.5117	0.3844	7.02e-06	0.000114	69.493	1.6824	0.3699	5.4e-06	0.000429	chr9	5084999	5086112
1_Hh	ENSG00000100218.12	RSPH14	protein_coding	TRUE		1.6993	0.4321	7.1e-06	8.27e-05	5.099	1.8915	0.4094	3.83e-06	0.000327	chr22	23059415	23145021
1_Hh	ENSG00000164520.11	RAET1E	protein_coding	TRUE		-1.4203	0.3613	7.18e-06	0.000132	83.248	-1.5762	0.3369	2.88e-06	0.000263	chr6	149883375	149898102
1_Hh	ENSG00000103942.13	HOMER2	protein_coding	TRUE	M1	0.8902	0.2265	7.26e-06	0.000619	742.287	0.985	0.2187	6.7e-06	0.000503	chr15	82836946	82986153
1_Hh	ENSG00000204175.5	GPRIN2	protein_coding	TRUE		-2.1749	0.5537	7.34e-06	4.89e-05	31.821	-2.4166	0.5099	2.14e-06	0.000211	chr10	46549044	46555530
1_Hh	ENSG00000069431.11	ABCC9	protein_coding	TRUE	M25	-1.9903	0.5068	7.42e-06	5.73e-05	3404.32	-2.2125	0.4672	2.19e-06	0.000215	chr12	21797401	21942529
1_Hh	ENSG00000213809.9	KLRK1	protein_coding	TRUE	M5	1.3529	0.3445	7.5e-06	0.000155	251.284	1.5053	0.3312	5.48e-06	0.000432	chr12	10372353	10391874
1_Hh	ENSG00000207233.1	SNORA37	snoRNA	TRUE		1.2981	0.3306	7.58e-06	0.000167	16.288	1.4431	0.3173	5.43e-06	0.000429	chr18	54222284	54222412
1_Hh	ENSG00000132383.12	RPA1	protein_coding	FALSE		0.5202	0.1327	7.66e-06	0.0062	1238.38	0.5681	0.1302	1.28e-05	0.000844	chr17	1829702	1900082
1_Hh	ENSG00000224661.1	AC010907.5	lncRNA	FALSE		1.9947	0.509	7.75e-06	6.05e-05	65.233	2.2243	0.4904	5.75e-06	0.000446	chr2	3702585	3704153
1_Hh	ENSG00000012171.20	SEMA3B	protein_coding	TRUE	M8	-0.9038	0.2306	7.83e-06	0.000608	2922.03	-1.0035	0.2185	4.4e-06	0.000367	chr3	50267558	50277546
1_Hh	ENSG00000182853.12	VMO1	protein_coding	TRUE		-1.5436	0.3943	7.91e-06	0.000115	50.093	-1.715	0.367	2.96e-06	0.000266	chr17	4785285	4786433
1_Hh	ENSG00000154016.13	GRAP	protein_coding	TRUE		-1.0254	0.262	8e-06	0.000358	53.493	-1.1364	0.2469	4.16e-06	0.000351	chr17	19020673	19047637
1_Hh	ENSG00000104044.16	OCA2	protein_coding	FALSE		1.6589	0.424	8.08e-06	9.42e-05	29.32	1.8488	0.407	5.56e-06	0.000437	chr15	27754875	28099315
1_Hh	ENSG00000057019.16	DCBLD2	protein_coding	FALSE		-0.5653	0.1445	8.16e-06	0.00408	1565.18	-0.6195	0.1399	9.49e-06	0.000668	chr3	98795941	98901695
1_Hh	ENSG00000163331.12	DAPL1	protein_coding	TRUE		-2.7007	0.6909	8.25e-06	3.62e-05	179.6	-3.0019	0.6294	1.85e-06	0.000187	chr2	158795317	158862781
1_Hh	ENSG00000164270.18	HTR4	protein_coding	TRUE	M1,M5	1.2096	0.3094	8.33e-06	0.000215	11.275	1.3449	0.2973	6.06e-06	0.000464	chr5	148451032	148677235
1_Hh	ENSG00000103710.11	RASL12	protein_coding	TRUE		-1.5036	0.385	8.42e-06	0.000127	91.468	-1.6705	0.3582	3.11e-06	0.000276	chr15	65053337	65076690
1_Hh	ENSG00000150337.13	FCGR1A	protein_coding	TRUE	M3	-1.3186	0.3378	8.5e-06	0.000172	301.791	-1.4648	0.3154	3.42e-06	0.000298	chr1	149782671	149792518
1_Hh	ENSG00000274373.1	RP13-714J12.1	lncRNA	FALSE		1.7534	0.4515	8.6e-06	9.21e-05	12.518	1.9571	0.4331	6.21e-06	0.000473	chr12	132424504	132425208
1_Hh	ENSG00000288542.1	RP11-350A18.2	lncRNA	FALSE		1.5017	0.3867	8.69e-06	0.000134	138.822	1.6742	0.3716	6.61e-06	0.000497	chr13	40469955	40611127
1_Hh	ENSG00000124491.16	F13A1	protein_coding	TRUE	M8,M41	-1.4637	0.3772	8.78e-06	0.000146	1887.44	-1.6285	0.3508	3.45e-06	0.000299	chr6	6144084	6321013
1_Hh	ENSG00000125354.23	SEPTIN6	protein_coding	TRUE	M1	0.8293	0.2138	8.88e-06	0.000859	1318.6	0.9195	0.2065	8.47e-06	0.000615	chrX	119615724	119693370
1_Hh	ENSG00000204248.11	COL11A2	protein_coding	TRUE	M11	-1.2718	0.3281	9.07e-06	0.000204	122.313	-1.4141	0.307	4.1e-06	0.000347	chr6	33162681	33192499
1_Hh	ENSG00000198517.10	MAFK	protein_coding	TRUE		-0.7914	0.2043	9.16e-06	0.00101	434.572	-0.8751	0.1944	6.73e-06	0.000504	chr7	1530702	1543043
1_Hh	ENSG00000228794.10	LINC01128	lncRNA	FALSE		0.554	0.143	9.26e-06	0.00493	415.724	0.608	0.14	1.4e-05	0.000897	chr1	825138	859446
1_Hh	ENSG00000267092.2	CTB-25B13.9	lncRNA	FALSE		1.2274	0.3169	9.36e-06	0.000233	3.951	1.3668	0.3031	6.49e-06	0.000489	chr19	1508375	1508963
1_Hh	ENSG00000125508.3	SRMS	protein_coding	TRUE		-2.482	0.6413	9.45e-06	4.75e-05	3.263	-2.7757	0.6067	4.75e-06	0.000392	chr20	63540810	63547504
1_Hh	ENSG00000107731.12	UNC5B	protein_coding	TRUE	M28	-1.0193	0.2634	9.55e-06	0.000457	511.909	-1.1317	0.2479	5.01e-06	0.000408	chr10	71212570	71302864
1_Hh	ENSG00000197629.6	MPEG1	protein_coding	TRUE	M8	-1.4976	0.3875	9.65e-06	0.000143	623.611	-1.6669	0.3599	3.63e-06	0.000313	chr11	59208510	59212927
1_Hh	ENSG00000171495.17	MROH2B	protein_coding	TRUE		2.1001	0.5437	9.84e-06	6.73e-05	5.877	2.35	0.5158	5.22e-06	0.000417	chr5	40998017	41071342
1_Hh	ENSG00000259330.3	INAFM2	protein_coding	FALSE		-0.9597	0.2486	9.94e-06	0.000559	774.234	-1.0695	0.2345	5.11e-06	0.000414	chr15	40323692	40326715
1_Hh	ENSG00000186766.8	FOXI2	protein_coding	TRUE	M15	1.9993	0.5182	1e-05	7.79e-05	37.714	2.2278	0.498	7.69e-06	0.000565	chr10	127737185	127741183
1_Hh	ENSG00000060971.18	ACAA1	protein_coding	FALSE		0.5189	0.1345	1.01e-05	0.0069	669.258	0.5682	0.132	1.66e-05	0.00102	chr3	38103129	38137242
1_Hh	ENSG00000206192.7	ANKRD20A9P	unprocessed_pseudogene	TRUE		-3.0256	0.7851	1.02e-05	3.85e-05	29.996	-3.3734	0.7128	2.22e-06	0.000216	chr13	18816718	18871967
1_Hh	ENSG00000154065.17	ANKRD29	protein_coding	TRUE		-1.1473	0.2981	1.03e-05	0.000309	32.79	-1.2767	0.2802	5.22e-06	0.000417	chr18	23598926	23662911
1_Hh	ENSG00000185989.11	RASA3	protein_coding	FALSE		-0.6882	0.1788	1.05e-05	0.00188	600.581	-0.7574	0.1711	9.61e-06	0.000673	chr13	113977783	114132623
1_Hh	ENSG00000139318.8	DUSP6	protein_coding	TRUE		-1.1365	0.2955	1.06e-05	0.000323	1046.24	-1.2693	0.2769	4.56e-06	0.000379	chr12	89347235	89352501
1_Hh	ENSG00000258947.7	TUBB3	protein_coding	TRUE	M18	-2.1185	0.5511	1.08e-05	7.16e-05	167.39	-2.3626	0.5054	2.94e-06	0.000266	chr16	89921392	89938761
1_Hh	ENSG00000133106.14	EPSTI1	protein_coding	TRUE		-1.0585	0.2754	1.09e-05	0.000409	233.756	-1.1768	0.2587	5.42e-06	0.000429	chr13	42886388	42992271
1_Hh	ENSG00000138623.10	SEMA7A	protein_coding	TRUE		-1.2842	0.3341	1.1e-05	0.000217	20.828	-1.4307	0.3131	4.9e-06	0.000403	chr15	74409289	74433958
1_Hh	ENSG00000198873.12	GRK5	protein_coding	TRUE		-0.9748	0.2538	1.11e-05	0.000549	524.01	-1.0833	0.2391	5.88e-06	0.000454	chr10	119207571	119459745
1_Hh	ENSG00000086015.22	MAST2	protein_coding	TRUE	M15	0.733	0.191	1.12e-05	0.00148	541.349	0.8113	0.185	1.15e-05	0.000782	chr1	45786987	46036122
1_Hh	ENSG00000236166.1	RP3-523C21.2	lncRNA	FALSE		1.0593	0.2766	1.13e-05	0.000435	21.189	1.1808	0.2645	8.05e-06	0.000588	chr6	132085084	132099279
1_Hh	ENSG00000241636.1	LINC01323	lncRNA	TRUE		-3.3937	0.887	1.14e-05	3.56e-05	4.956	-3.7748	0.8306	5.51e-06	0.000434	chr3	164670878	164686076
1_Hh	ENSG00000204682.8	MIR1915HG	lncRNA	TRUE		-0.8861	0.2316	1.15e-05	0.000765	117.722	-0.9843	0.219	7e-06	0.000522	chr10	21492658	21497260
1_Hh	ENSG00000275443.2	RP11-759A24.3	lncRNA	FALSE		1.4301	0.3747	1.16e-05	0.000179	13.271	1.5995	0.3591	8.43e-06	0.000613	chr15	95990582	96300990
1_Hh	ENSG00000139679.15	LPAR6	protein_coding	FALSE		-0.7591	0.1989	1.17e-05	0.00133	1481.43	-0.8422	0.1893	8.67e-06	0.000626	chr13	48389567	48444704
1_Hh	ENSG00000158715.6	SLC45A3	protein_coding	TRUE		-1.1957	0.3134	1.19e-05	0.000299	20.178	-1.3333	0.2951	6.25e-06	0.000476	chr1	205657851	205680509
1_Hh	ENSG00000033100.16	CHPF2	protein_coding	FALSE		-0.6001	0.1575	1.2e-05	0.00356	1155.11	-0.6618	0.1517	1.29e-05	0.000844	chr7	151232489	151238827
1_Hh	ENSG00000258910.3	LINC01956	lncRNA	TRUE		-3.912	1.0273	1.21e-05	3.23e-05	4.95	-4.2885	0.9135	2.67e-06	0.00025	chr2	118766965	118835110
1_Hh	ENSG00000079102.16	RUNX1T1	protein_coding	TRUE	M5	1.413	0.3711	1.22e-05	0.000193	258.964	1.5816	0.356	8.87e-06	0.000636	chr8	91954967	92103286
1_Hh	ENSG00000047617.15	ANO2	protein_coding	TRUE	M54	-1.3148	0.3454	1.23e-05	0.000229	862.416	-1.4667	0.3215	5.07e-06	0.000412	chr12	5531869	5946232
1_Hh	ENSG00000081052.13	COL4A4	protein_coding	TRUE		-1.6407	0.4312	1.24e-05	0.000139	136.13	-1.8324	0.3981	4.18e-06	0.000352	chr2	227002714	227164453
1_Hh	ENSG00000147041.12	SYTL5	protein_coding	TRUE		-2.2365	0.5881	1.26e-05	7.61e-05	60.755	-2.4987	0.539	3.55e-06	0.000306	chrX	38006553	38128819
1_Hh	ENSG00000006611.16	USH1C	protein_coding	TRUE	M20,M44	-2.4155	0.6354	1.27e-05	6.3e-05	700.525	-2.7061	0.578	2.84e-06	0.00026	chr11	17493895	17544416
1_Hh	ENSG00000154783.12	FGD5	protein_coding	TRUE	M2	0.8952	0.2355	1.28e-05	0.000774	1203.36	0.9964	0.2269	1.13e-05	0.00077	chr3	14810853	14934571
1_Hh	ENSG00000176971.4	FIBIN	protein_coding	TRUE	M5,M9	1.8477	0.4862	1.29e-05	0.000105	5243.63	2.071	0.4669	9.19e-06	0.000657	chr11	26994112	26997087
1_Hh	ENSG00000267313.7	KC6	lncRNA	TRUE		-2.6214	0.6899	1.3e-05	5.65e-05	22.867	-2.9296	0.6265	2.92e-06	0.000265	chr18	41465783	41632185
1_Hh	ENSG00000010327.10	STAB1	protein_coding	TRUE	M8	-1.1055	0.2914	1.32e-05	0.000406	6586.05	-1.2388	0.2731	5.73e-06	0.000446	chr3	52495338	52524495
1_Hh	ENSG00000227248.1	FAM155A-IT1	lncRNA	FALSE		-1.9677	0.5188	1.33e-05	9.64e-05	7.475	-2.2023	0.4865	6e-06	0.000462	chr13	107788342	107835451
1_Hh	ENSG00000215113.6	CXorf49B	protein_coding	TRUE	M22	1.2477	0.3291	1.34e-05	0.000285	38.948	1.3959	0.3149	9.33e-06	0.000663	chrX	71763424	71767204
1_Hh	ENSG00000149782.11	PLCB3	protein_coding	FALSE		-0.6701	0.1767	1.35e-05	0.00225	820.627	-0.7416	0.1692	1.17e-05	0.000788	chr11	64251523	64269150
1_Hh	ENSG00000197565.16	COL4A6	protein_coding	TRUE	M49	-1.9527	0.5153	1.37e-05	0.000101	51.401	-2.1832	0.4724	3.81e-06	0.000326	chrX	108155607	108439497
1_Hh	ENSG00000164309.15	CMYA5	protein_coding	TRUE		-1.7003	0.4496	1.38e-05	0.000136	96.618	-1.9012	0.415	4.62e-06	0.000383	chr5	79689836	79800240
1_Hh	ENSG00000204291.11	COL15A1	protein_coding	TRUE		-1.2274	0.3247	1.39e-05	0.000302	1127.04	-1.3709	0.3027	5.94e-06	0.000458	chr9	98943179	99070792
1_Hh	ENSG00000071073.13	MGAT4A	protein_coding	FALSE		-0.5967	0.1581	1.4e-05	0.00385	1780.83	-0.6589	0.1522	1.49e-05	0.000935	chr2	98619106	98731132
1_Hh	ENSG00000275882.1	IKBKGP1	unprocessed_pseudogene	TRUE	M8	-1.0105	0.2682	1.42e-05	0.00058	40.982	-1.1275	0.2523	7.87e-06	0.000576	chrX	154639978	154648275
1_Hh	ENSG00000101333.16	PLCB4	protein_coding	TRUE		0.7769	0.2063	1.43e-05	0.00135	1319.68	0.8678	0.1991	1.31e-05	0.000853	chr20	9068763	9481242
1_Hh	ENSG00000137198.10	GMPR	protein_coding	TRUE		0.8886	0.2364	1.45e-05	0.000868	918.462	0.9932	0.2275	1.27e-05	0.000842	chr6	16238587	16295549
1_Hh	ENSG00000008226.20	DLEC1	protein_coding	TRUE		0.8529	0.2273	1.46e-05	0.000983	192.981	0.9515	0.2188	1.37e-05	0.000883	chr3	38039205	38124025
1_Hh	ENSG00000121898.13	CPXM2	protein_coding	TRUE		-1.644	0.4382	1.47e-05	0.000159	3771.78	-1.8413	0.4039	5.13e-06	0.000415	chr10	123706207	123940267
1_Hh	ENSG00000111057.11	KRT18	protein_coding	TRUE		-1.5298	0.4078	1.49e-05	0.000187	2014	-1.7096	0.3769	5.73e-06	0.000446	chr12	52948871	52952906
1_Hh	ENSG00000171658.8	NMRAL2P	transcribed_unprocessed_pseudogene	TRUE	M22	1.6145	0.431	1.5e-05	0.000166	34.264	1.8141	0.4128	1.11e-05	0.000759	chr3	185959943	185980872
1_Hh	ENSG00000065717.15	TLE2	protein_coding	TRUE	M5	0.7323	0.1956	1.52e-05	0.00176	1367.65	0.8146	0.1891	1.66e-05	0.00102	chr19	2997639	3047635
1_Hh	ENSG00000130477.15	UNC13A	protein_coding	TRUE		1.3558	0.3624	1.53e-05	0.000259	166.969	1.5212	0.347	1.17e-05	0.000787	chr19	17601328	17688365
1_Hh	ENSG00000182983.15	ZNF662	protein_coding	FALSE		0.529	0.1415	1.56e-05	0.00734	420.809	0.5831	0.1384	2.53e-05	0.00141	chr3	42906142	42919334
1_Hh	ENSG00000277535.2	RP13-347D8.7	protein_coding	FALSE		2.1782	0.5829	1.58e-05	9.75e-05	1.492	2.4448	0.5558	1.09e-05	0.000747	chrX	119073226	119076373
1_Hh	ENSG00000054179.12	ENTPD2	protein_coding	TRUE		1.5777	0.4222	1.59e-05	0.000181	247.67	1.7729	0.4044	1.16e-05	0.000787	chr9	137048107	137054061
1_Hh	ENSG00000143248.13	RGS5	protein_coding	TRUE		-1.1458	0.3075	1.61e-05	0.00046	8406.8	-1.2884	0.2869	7.08e-06	0.000527	chr1	163111121	163321791
1_Hh	ENSG00000267733.5	RP11-64C12.3	transcribed_processed_pseudogene	FALSE		-2.4341	0.6535	1.62e-05	8.37e-05	45.028	-2.7297	0.5955	4.57e-06	0.000379	chr18	12201982	12223539
1_Hh	ENSG00000272396.1	CTC-490G23.4	lncRNA	FALSE		2.7438	0.7372	1.64e-05	7.34e-05	7.029	3.0946	0.7093	1.28e-05	0.000844	chr19	43360685	43368970
1_Hh	ENSG00000178685.14	PARP10	protein_coding	FALSE		-0.6792	0.1825	1.65e-05	0.00249	632.603	-0.7544	0.1743	1.5e-05	0.00094	chr8	143977153	144012772
1_Hh	ENSG00000240738.1	RP1-273G13.1	processed_pseudogene	TRUE	M5	3.9411	1.06	1.67e-05	4.54e-05	6.007	4.4451	1.0264	1.49e-05	0.000935	chr8	33859480	33860223
1_Hh	ENSG00000255270.1	NAV2-IT1	lncRNA	TRUE	M8,M47	-2.844	0.7651	1.69e-05	6.99e-05	8.266	-3.1935	0.7071	6.29e-06	0.000478	chr11	19380484	19385014
1_Hh	ENSG00000259702.3	RP11-236L14.1	lncRNA	FALSE		2.0514	0.5529	1.7e-05	0.000124	4.42	2.3118	0.5265	1.13e-05	0.000772	chr15	96045341	96064357
1_Hh	ENSG00000163377.16	TAFA4	protein_coding	TRUE		1.8624	0.5023	1.72e-05	0.000145	4.224	2.1001	0.4746	9.65e-06	0.000673	chr3	68731766	68953297
1_Hh	ENSG00000127249.15	ATP13A4	protein_coding	TRUE		-2.4706	0.6673	1.74e-05	8.68e-05	172.27	-2.7747	0.6039	4.33e-06	0.000363	chr3	193398967	193593111
1_Hh	ENSG00000102678.7	FGF9	protein_coding	TRUE		-0.9723	0.2627	1.75e-05	0.000743	587.561	-1.0929	0.2466	9.33e-06	0.000663	chr13	21671073	21704498
1_Hh	ENSG00000151360.10	ALLC	protein_coding	TRUE	M1,M24	1.8933	0.5116	1.77e-05	0.00014	459.872	2.1336	0.4903	1.35e-05	0.000874	chr2	3658200	3702671
1_Hh	ENSG00000198535.5	C2CD4A	protein_coding	TRUE	M4	-1.8687	0.5052	1.79e-05	0.000149	99.99	-2.0985	0.4625	5.7e-06	0.000446	chr15	62066977	62070917
1_Hh	ENSG00000265743.1	RP11-848P1.3	lncRNA	FALSE		-0.7499	0.2029	1.84e-05	0.00177	44.39	-0.836	0.1931	1.5e-05	0.000938	chr17	30964935	30965500
1_Hh	ENSG00000267886.1	CTD-2291D10.4	lncRNA	FALSE		0.6757	0.183	1.86e-05	0.00267	24.133	0.7522	0.1767	2.08e-05	0.00121	chr19	23075201	23100361
1_Hh	ENSG00000275793.1	RIMBP3	protein_coding	TRUE		-1.1879	0.3218	1.87e-05	0.000446	22.04	-1.3327	0.3008	9.37e-06	0.000663	chr22	18605815	18611919
1_Hh	ENSG00000095203.14	EPB41L4B	protein_coding	FALSE		-0.795	0.2155	1.89e-05	0.00146	827.643	-0.8884	0.204	1.33e-05	0.000864	chr9	109171975	109320964
1_Hh	ENSG00000121210.16	TMEM131L	protein_coding	TRUE		-1.0777	0.2923	1.93e-05	0.000583	208.992	-1.2096	0.2729	9.35e-06	0.000663	chr4	153466346	153636711
1_Hh	ENSG00000198883.12	PNMA5	protein_coding	TRUE		1.5568	0.4223	1.94e-05	0.000211	4.663	1.7537	0.4028	1.34e-05	0.000868	chrX	152988824	152994116
1_Hh	ENSG00000008118.10	CAMK1G	protein_coding	TRUE	M15	1.8018	0.4889	1.96e-05	0.000162	13.653	2.0322	0.4662	1.31e-05	0.000853	chr1	209583714	209613939
1_Hh	ENSG00000165072.10	MAMDC2	protein_coding	TRUE	M8	-1.1953	0.3244	1.98e-05	0.000452	183.794	-1.3414	0.3017	8.72e-06	0.000628	chr9	70043848	70226972
1_Hh	ENSG00000166033.13	HTRA1	protein_coding	TRUE		-1.2107	0.3287	2e-05	0.000417	3299.61	-1.3585	0.3054	8.68e-06	0.000626	chr10	122458551	122514907
1_Hh	ENSG00000205414.1	RP11-401P9.6	lncRNA	FALSE		-2.2666	0.6155	2.01e-05	0.00011	33.18	-2.5478	0.5617	5.73e-06	0.000446	chr16	50606076	50613684
1_Hh	ENSG00000280780.2	JAKMIP2-AS1	lncRNA	TRUE		1.2417	0.3374	2.03e-05	0.000383	23.538	1.3972	0.322	1.43e-05	0.000909	chr5	147559994	147662009
1_Hh	ENSG00000231956.1	HNRNPA1P9	processed_pseudogene	TRUE	M22	2.0764	0.5646	2.05e-05	0.000131	9.403	2.3447	0.5409	1.46e-05	0.000924	chr7	87521461	87522410
1_Hh	ENSG00000106537.8	TSPAN13	protein_coding	TRUE	M14	-1.2947	0.3521	2.07e-05	0.000339	67.578	-1.454	0.3268	8.6e-06	0.000623	chr7	16753755	16784536
1_Hh	ENSG00000203950.6	RTL8A	protein_coding	TRUE	M24,M40	0.976	0.2655	2.08e-05	0.000769	103.019	1.0954	0.2547	1.7e-05	0.00104	chrX	135050932	135052196
1_Hh	ENSG00000177335.11	C8orf31	lncRNA	TRUE	M7,M11	-2.4234	0.6594	2.1e-05	0.000103	600.066	-2.7244	0.5967	4.97e-06	0.000406	chr8	143039209	143060684
1_Hh	ENSG00000225920.2	RIMKLBP2	processed_pseudogene	TRUE	M5	1.1336	0.3085	2.12e-05	0.000532	106.976	1.2746	0.2954	1.59e-05	0.000987	chr1	219199914	219200567
1_Hh	ENSG00000150687.12	PRSS23	protein_coding	TRUE		-1.094	0.2977	2.14e-05	0.000573	1111.49	-1.2293	0.2777	9.59e-06	0.000673	chr11	86791059	86952910
1_Hh	ENSG00000163873.10	GRIK3	protein_coding	TRUE		-2.3232	0.6324	2.16e-05	0.000107	23.975	-2.613	0.5732	5.15e-06	0.000415	chr1	36795527	37034515
1_Hh	ENSG00000260228.6	RP11-483P21.2	lncRNA	TRUE		-0.9425	0.2566	2.17e-05	0.000863	70.32	-1.0559	0.2407	1.15e-05	0.000781	chr16	83789967	83807834
1_Hh	ENSG00000255671.1	RP11-283I3.1	lncRNA	FALSE		2.0267	0.5519	2.19e-05	0.000138	3.043	2.2888	0.5264	1.37e-05	0.000883	chr12	193036	194130
1_Hh	ENSG00000164695.5	CHMP4C	protein_coding	TRUE		-1.5387	0.4191	2.21e-05	0.000231	59.847	-1.7297	0.3864	7.58e-06	0.00056	chr8	81732448	81759515
1_Hh	ENSG00000164300.17	SERINC5	protein_coding	TRUE		0.6744	0.1838	2.23e-05	0.00276	2352.08	0.7548	0.178	2.23e-05	0.00128	chr5	80111651	80256048
1_Hh	ENSG00000287399.1	CTB-92J24.5	lncRNA	FALSE		0.5644	0.1538	2.24e-05	0.00591	15.419	0.6255	0.1496	2.91e-05	0.00158	chr19	23897321	23899495
1_Hh	ENSG00000171680.22	PLEKHG5	protein_coding	TRUE	M8	-0.8584	0.2341	2.26e-05	0.00115	492.742	-0.9626	0.2206	1.28e-05	0.000844	chr1	6466092	6520061
1_Hh	ENSG00000197568.14	HHLA3	lncRNA	TRUE	M5	0.8263	0.2254	2.28e-05	0.00131	40.108	0.9257	0.2168	1.96e-05	0.00116	chr1	70354805	70385339
1_Hh	ENSG00000157168.20	NRG1	protein_coding	TRUE	M20,M65	-2.0111	0.5498	2.3e-05	0.000147	415.254	-2.2634	0.5008	6.2e-06	0.000473	chr8	31639222	32855666
1_Hh	ENSG00000060982.15	BCAT1	protein_coding	TRUE	M8,M11	-1.0374	0.2837	2.32e-05	0.000685	908.67	-1.1695	0.2651	1.02e-05	0.000707	chr12	24810024	24949101
1_Hh	ENSG00000173705.9	SUSD5	protein_coding	TRUE		-1.2761	0.349	2.34e-05	0.00038	115.083	-1.4343	0.3235	9.28e-06	0.000662	chr3	33150043	33218810
1_Hh	ENSG00000213424.9	KRT222	protein_coding	TRUE		-2.2639	0.6194	2.35e-05	0.000126	43.635	-2.548	0.5624	5.87e-06	0.000454	chr17	40654665	40665181
1_Hh	ENSG00000173137.12	ADCK5	protein_coding	FALSE		-0.6097	0.1669	2.37e-05	0.00436	56.24	-0.6777	0.1603	2.37e-05	0.00134	chr8	144373101	144393242
1_Hh	ENSG00000254027.1	RP11-363E6.3	lncRNA	FALSE		1.5148	0.4147	2.39e-05	0.000252	6.988	1.7091	0.3933	1.39e-05	0.000889	chr8	81279871	81281446
1_Hh	ENSG00000283766.1	AC141930.3	lncRNA	FALSE		1.5108	0.4137	2.43e-05	0.000257	5.813	1.7049	0.3932	1.45e-05	0.000922	chr2	1552445	1554701
1_Hh	ENSG00000274997.2	H2AC12	protein_coding	TRUE		-1.2588	0.3449	2.45e-05	0.000412	66.262	-1.4154	0.3201	9.78e-06	0.000681	chr6	27147106	27147562
1_Hh	ENSG00000231204.7	AC011752.1	lncRNA	FALSE		1.4666	0.4019	2.47e-05	0.000276	49.43	1.6555	0.3836	1.59e-05	0.000987	chr2	21317660	21561313
1_Hh	ENSG00000233393.1	AP000688.29	lncRNA	FALSE		0.947	0.2596	2.49e-05	0.000898	101.766	1.064	0.2489	1.92e-05	0.00114	chr21	36104881	36109690
1_Hh	ENSG00000143674.11	MAP3K21	protein_coding	TRUE	M10	-1.2947	0.3551	2.5e-05	0.000369	99.569	-1.4562	0.3291	9.65e-06	0.000673	chr1	233327724	233385148
1_Hh	ENSG00000157654.19	PALM2AKAP2	protein_coding	TRUE	M28	-1.2963	0.3556	2.54e-05	0.000364	877.83	-1.4575	0.3291	9.47e-06	0.000668	chr9	109498325	110172512
1_Hh	ENSG00000254911.3	SCARNA9	lncRNA	TRUE	M24	0.8711	0.239	2.56e-05	0.00113	266.744	0.9776	0.2297	2.08e-05	0.00121	chr11	93721513	93721865
1_Hh	ENSG00000255733.6	IFNG-AS1	lncRNA	TRUE		1.5217	0.4183	2.58e-05	0.000265	32.894	1.7192	0.3983	1.59e-05	0.000985	chr12	67989445	68234686
1_Hh	ENSG00000285700.1	CTD-2536I1.4	lncRNA	FALSE		1.681	0.4621	2.6e-05	0.000207	16.679	1.9002	0.4413	1.66e-05	0.00102	chr15	95287934	95291643
1_Hh	ENSG00000108700.5	CCL8	protein_coding	TRUE		-2.5072	0.6893	2.62e-05	0.000109	15.854	-2.8251	0.6286	6.97e-06	0.000521	chr17	34319435	34321402
1_Hh	ENSG00000173918.15	C1QTNF1	protein_coding	TRUE		-1.1183	0.3077	2.64e-05	0.000604	392.484	-1.2575	0.2865	1.14e-05	0.000774	chr17	79022814	79049788
1_Hh	ENSG00000183166.11	CALN1	protein_coding	TRUE	M75	-2.7324	0.752	2.68e-05	9.86e-05	130.763	-3.0773	0.6754	5.2e-06	0.000417	chr7	71779491	72447151
1_Hh	ENSG00000224117.1	PTPN2P2	processed_pseudogene	TRUE		1.0482	0.2886	2.72e-05	0.000705	13.106	1.1802	0.2751	1.79e-05	0.00108	chr13	30553670	30554693
1_Hh	ENSG00000232237.3	ASCL5	protein_coding	TRUE		-1.8454	0.5088	2.76e-05	0.000184	3.874	-2.0864	0.4846	1.67e-05	0.00102	chr1	201113953	201127184
1_Hh	ENSG00000164764.11	SBSPON	protein_coding	TRUE		-1.8516	0.5106	2.78e-05	0.000182	1483.44	-2.0878	0.4659	7.42e-06	0.00055	chr8	73064543	73124088
1_Hh	ENSG00000245812.3	LINC02202	lncRNA	TRUE		-1.3086	0.3613	2.8e-05	0.000395	31.931	-1.4741	0.3335	9.88e-06	0.000684	chr5	159100483	159117478
1_Hh	ENSG00000091136.14	LAMB1	protein_coding	TRUE	M5	0.8078	0.2235	2.82e-05	0.0016	5589.58	0.9041	0.215	2.6e-05	0.00144	chr7	107923799	108003187
1_Hh	ENSG00000167244.21	IGF2	protein_coding	TRUE		-1.7617	0.4877	2.84e-05	0.000206	18122.1	-1.9945	0.4453	7.51e-06	0.000555	chr11	2129112	2141238
1_Hh	ENSG00000188613.7	NANOS1	protein_coding	TRUE		-1.2901	0.3575	2.88e-05	0.000455	151.058	-1.454	0.3301	1.06e-05	0.00073	chr10	119029714	119033730
1_Hh	ENSG00000103855.18	CD276	protein_coding	FALSE		-0.569	0.1577	2.9e-05	0.00617	958.363	-0.6327	0.1518	3.06e-05	0.00164	chr15	73683966	73714514
1_Hh	ENSG00000100290.3	BIK	protein_coding	TRUE	M1	1.6499	0.4576	2.92e-05	0.000242	29.762	1.8685	0.4364	1.85e-05	0.00111	chr22	43110750	43129712
1_Hh	ENSG00000236936.1	RP3-329E20.2	lncRNA	FALSE		1.1761	0.3265	2.94e-05	0.000562	13.67	1.3284	0.3119	2.05e-05	0.0012	chr1	21266082	21267251
1_Hh	ENSG00000095015.6	MAP3K1	protein_coding	FALSE		-0.7743	0.2154	2.97e-05	0.00189	1146.9	-0.87	0.2036	1.92e-05	0.00114	chr5	56815549	56896152
1_Hh	ENSG00000115604.10	IL18R1	protein_coding	TRUE	M7	-1.1808	0.329	2.99e-05	0.000576	216.527	-1.3315	0.3051	1.27e-05	0.000843	chr2	102311529	102398775
1_Hh	ENSG00000180767.10	CHST13	protein_coding	TRUE		-1.3335	0.3716	3.01e-05	0.000429	12.965	-1.506	0.3455	1.31e-05	0.000853	chr3	126524155	126543291
1_Hh	ENSG00000288109.1	RP11-360N9.5	lncRNA	FALSE		1.3427	0.3746	3.04e-05	0.000423	11.877	1.5199	0.3558	1.94e-05	0.00115	chr17	67658015	67659465
1_Hh	ENSG00000223549.1	MTND5P28	processed_pseudogene	TRUE	M55	1.7766	0.4958	3.06e-05	0.000221	5.467	2.015	0.4748	2.19e-05	0.00127	chr2	120215181	120217279
1_Hh	ENSG00000073792.16	IGF2BP2	protein_coding	TRUE		1.6606	0.4635	3.08e-05	0.000261	461.566	1.8834	0.4423	2.06e-05	0.0012	chr3	185643130	185825042
1_Hh	ENSG00000105516.11	DBP	protein_coding	TRUE	M10,M49	-1.001	0.2796	3.11e-05	0.000883	330.073	-1.1276	0.2608	1.54e-05	0.000961	chr19	48630030	48637379
1_Hh	ENSG00000120708.17	TGFBI	protein_coding	TRUE		-1.4338	0.4005	3.13e-05	0.000344	3509.51	-1.6149	0.3685	1.17e-05	0.00079	chr5	136028988	136063818
1_Hh	ENSG00000188512.6	RP1-273G13.2	processed_pseudogene	FALSE		3.6173	1.0105	3.15e-05	8.47e-05	1.024	3.3066	0.7785	2.16e-05	0.00125	chr8	33969567	33969879
1_Hh	ENSG00000139364.10	TMEM132B	protein_coding	TRUE	M33	-1.1337	0.3168	3.18e-05	0.000645	101.201	-1.2787	0.2939	1.35e-05	0.000874	chr12	125186836	125662377
1_Hh	ENSG00000104635.14	SLC39A14	protein_coding	TRUE	M54	-0.932	0.2605	3.2e-05	0.00106	3493.17	-1.0497	0.2437	1.65e-05	0.00102	chr8	22367249	22434129
1_Hh	ENSG00000116667.14	C1orf21	protein_coding	TRUE	M20	-1.782	0.4982	3.22e-05	0.000225	332.513	-2.0136	0.4545	9.4e-06	0.000664	chr1	184387029	184629019
1_Hh	ENSG00000108001.14	EBF3	protein_coding	TRUE	M68	-1.5526	0.4346	3.25e-05	0.000306	274.095	-1.7542	0.3984	1.07e-05	0.000735	chr10	129835283	129973053
1_Hh	ENSG00000138594.14	TMOD3	protein_coding	FALSE		0.5236	0.1468	3.27e-05	0.00967	7963.96	0.5813	0.1434	5.04e-05	0.00247	chr15	51829628	51947295
1_Hh	ENSG00000214353.8	VAC14-AS1	lncRNA	FALSE		0.6813	0.191	3.29e-05	0.00315	161.606	0.7642	0.1845	3.46e-05	0.00181	chr16	70755035	70773251
1_Hh	ENSG00000158195.11	WASF2	protein_coding	FALSE		0.567	0.1596	3.32e-05	0.00686	3728.29	0.6329	0.1553	4.62e-05	0.0023	chr1	27404230	27490167
1_Hh	ENSG00000183876.9	ARSI	protein_coding	TRUE	M49	-1.3842	0.3897	3.35e-05	0.000437	160.165	-1.5654	0.3585	1.26e-05	0.00084	chr5	150296343	150339307
1_Hh	ENSG00000198911.12	SREBF2	protein_coding	TRUE	M1,M2	0.6408	0.1807	3.37e-05	0.0041	5367.23	0.7241	0.1747	3.41e-05	0.00179	chr22	41833079	41907307
1_Hh	ENSG00000260337.4	RP11-386M24.6	lncRNA	FALSE		1.2181	0.3435	3.4e-05	0.000597	22.832	1.381	0.3264	2.32e-05	0.00132	chr15	92592574	92596462
1_Hh	ENSG00000102547.19	CAB39L	protein_coding	TRUE		-0.8233	0.2323	3.45e-05	0.00167	3900.86	-0.9329	0.2186	1.98e-05	0.00116	chr13	49308650	49444064
1_Hh	ENSG00000145358.6	DDIT4L	protein_coding	TRUE		1.2873	0.3632	3.48e-05	0.000535	141.102	1.4607	0.3462	2.45e-05	0.00137	chr4	100185870	100190782
1_Hh	ENSG00000267250.1	RP11-118B18.2	lncRNA	FALSE		1.1721	0.3308	3.53e-05	0.000642	11.583	1.3282	0.3146	2.42e-05	0.00136	chr17	68793549	68797822
1_Hh	ENSG00000110660.15	SLC35F2	protein_coding	TRUE	M42	-1.062	0.3001	3.56e-05	0.000811	111.508	-1.2001	0.2788	1.68e-05	0.00102	chr11	107790991	107928293
1_Hh	ENSG00000266208.1	CTD-2267D19.3	lncRNA	FALSE		-1.0821	0.3059	3.58e-05	0.000783	48.06	-1.2229	0.2844	1.71e-05	0.00104	chr17	40360655	40364693
1_Hh	ENSG00000120889.13	TNFRSF10B	protein_coding	TRUE		-0.7368	0.2084	3.61e-05	0.00255	1308.18	-0.8285	0.1971	2.63e-05	0.00145	chr8	23020133	23069031
1_Hh	ENSG00000184613.10	NELL2	protein_coding	TRUE		-1.4547	0.4118	3.64e-05	0.0004	20.779	-1.6484	0.3797	1.41e-05	0.000904	chr12	44508275	44921848
1_Hh	ENSG00000173917.10	HOXB2	protein_coding	TRUE		-1.5953	0.4521	3.69e-05	0.000328	17.233	-1.8084	0.4138	1.24e-05	0.000826	chr17	48540894	48544989
1_Hh	ENSG00000164591.13	MYOZ3	protein_coding	TRUE	M5,M9	1.4071	0.3989	3.72e-05	0.000472	333.182	1.598	0.38	2.61e-05	0.00145	chr5	150660874	150679365
1_Hh	ENSG00000140285.10	FGF7	protein_coding	TRUE	M47	-2.3125	0.656	3.78e-05	0.000174	1285.82	-2.6216	0.5898	8.81e-06	0.000633	chr15	49423178	49488775
1_Hh	ENSG00000145934.16	TENM2	protein_coding	TRUE	M5	1.5172	0.4305	3.8e-05	0.000355	7812.06	1.7285	0.4102	2.52e-05	0.0014	chr5	167284799	168264157
1_Hh	ENSG00000176771.17	NCKAP5	protein_coding	TRUE		-1.005	0.2854	3.83e-05	0.000966	162.952	-1.1358	0.2656	1.9e-05	0.00114	chr2	132671788	133568463
1_Hh	ENSG00000050628.20	PTGER3	protein_coding	TRUE		-1.5894	0.4514	3.86e-05	0.000331	25.389	-1.802	0.4133	1.3e-05	0.000853	chr1	70852353	71047808
1_Hh	ENSG00000277007.1	RP11-392O17.2	lncRNA	FALSE		1.033	0.2936	3.89e-05	0.000913	85.404	1.1715	0.2803	2.92e-05	0.00158	chr1	219270774	219273387
1_Hh	ENSG00000104327.7	CALB1	protein_coding	TRUE		-2.6605	0.7567	3.92e-05	0.000152	724.653	-3.0152	0.6765	8.31e-06	0.000605	chr8	90058608	90095475
1_Hh	ENSG00000064309.14	CDON	protein_coding	TRUE	M7,M41	-1.0538	0.2998	3.95e-05	0.000893	3082.95	-1.1951	0.278	1.71e-05	0.00104	chr11	125955796	126063335
1_Hh	ENSG00000145362.20	ANK2	protein_coding	TRUE		-1.5868	0.452	4e-05	0.000342	3880.01	-1.7987	0.4125	1.3e-05	0.00085	chr4	112818032	113384221
1_Hh	ENSG00000273308.1	RP11-496H1.2	lncRNA	FALSE		1.3693	0.3901	4.03e-05	0.00052	14.833	1.5573	0.3725	2.9e-05	0.00157	chr3	197645669	197646017
1_Hh	ENSG00000121297.8	TSHZ3	protein_coding	TRUE	M24	0.6276	0.1788	4.06e-05	0.00485	636.666	0.7043	0.1732	4.76e-05	0.00237	chr19	31149979	31349436
1_Hh	ENSG00000038945.15	MSR1	protein_coding	TRUE		-1.0936	0.3117	4.09e-05	0.000806	1476.39	-1.2382	0.2889	1.82e-05	0.0011	chr8	16107878	16567490
1_Hh	ENSG00000088827.12	SIGLEC1	protein_coding	TRUE	M8	-1.6756	0.4777	4.12e-05	0.000319	179.785	-1.9008	0.4355	1.27e-05	0.000843	chr20	3686970	3707128
1_Hh	ENSG00000215612.8	HMX1	protein_coding	TRUE	M68	-1.9587	0.5586	4.15e-05	0.000237	10.995	-2.2243	0.5089	1.24e-05	0.000826	chr4	8846076	8871839
1_Hh	ENSG00000108950.12	FAM20A	protein_coding	TRUE	M1,M2	1.4659	0.4181	4.18e-05	0.00044	4672.34	1.6682	0.3982	2.79e-05	0.00152	chr17	68535113	68601367
1_Hh	ENSG00000145604.16	SKP2	protein_coding	FALSE		-0.6331	0.1807	4.21e-05	0.00474	761.031	-0.71	0.1723	3.76e-05	0.00194	chr5	36151989	36184319
1_Hh	ENSG00000181626.12	ANKRD62	protein_coding	TRUE	M4	-2.2853	0.6523	4.24e-05	0.000191	199.299	-2.593	0.5866	9.83e-06	0.000682	chr18	12093843	12129764
1_Hh	ENSG00000186493.13	C5orf38	lncRNA	FALSE		-2.4275	0.6929	4.27e-05	0.000175	5.819	-2.7592	0.6309	1.22e-05	0.00082	chr5	2752131	2755397
1_Hh	ENSG00000163121.10	NEURL3	protein_coding	TRUE		-1.9724	0.5633	4.29e-05	0.000239	4.971	-2.2449	0.5182	1.48e-05	0.000933	chr2	96497646	96508109
1_Hh	ENSG00000103642.12	LACTB	protein_coding	FALSE		-0.6102	0.1744	4.32e-05	0.00544	397.962	-0.6839	0.1666	4.07e-05	0.00208	chr15	63121833	63142061
1_Hh	ENSG00000175538.10	KCNE3	protein_coding	FALSE		-0.8622	0.2464	4.35e-05	0.00161	194.228	-0.9738	0.2309	2.47e-05	0.00138	chr11	74454841	74467729
1_Hh	ENSG00000260428.3	SCX	protein_coding	TRUE		-1.5417	0.4411	4.41e-05	0.000386	14.954	-1.751	0.4059	1.6e-05	0.000992	chr8	144266453	144268481
1_Hh	ENSG00000154589.7	LY96	protein_coding	TRUE		-1.4086	0.403	4.44e-05	0.00051	72.104	-1.5983	0.3698	1.55e-05	0.000965	chr8	73991392	74029079
1_Hh	ENSG00000214814.7	FER1L6	protein_coding	TRUE	M4	-2.3821	0.6821	4.47e-05	0.000186	15.109	-2.7057	0.619	1.24e-05	0.000826	chr8	123851987	124120061
1_Hh	ENSG00000277258.5	PCGF2	protein_coding	TRUE		0.7896	0.2262	4.53e-05	0.00207	288.341	0.8918	0.2172	4.03e-05	0.00207	chr17	38733898	38749817
1_Hh	ENSG00000146950.13	SHROOM2	protein_coding	TRUE		-0.6942	0.199	4.56e-05	0.00337	107.858	-0.781	0.1888	3.53e-05	0.00184	chrX	9786429	9949443
1_Hh	ENSG00000249069.8	LINC01033	lncRNA	TRUE	M18	-2.2883	0.6561	4.59e-05	0.0002	49.641	-2.5989	0.5899	1.05e-05	0.000727	chr5	54313564	54415238
1_Hh	ENSG00000186827.11	TNFRSF4	protein_coding	TRUE		-1.4874	0.4267	4.62e-05	0.000469	13.205	-1.6903	0.3912	1.55e-05	0.000967	chr1	1211340	1214153
1_Hh	ENSG00000164379.7	FOXQ1	protein_coding	TRUE		-2.5616	0.7349	4.65e-05	0.000169	10.675	-2.9127	0.658	9.58e-06	0.000673	chr6	1312098	1314758
1_Hh	ENSG00000106565.18	TMEM176B	protein_coding	TRUE		-1.9402	0.5575	4.72e-05	0.000267	91.024	-2.2047	0.5045	1.24e-05	0.000826	chr7	150791285	150801360
1_Hh	ENSG00000203706.8	SERTAD4-AS1	lncRNA	TRUE	M54	-1.334	0.3834	4.75e-05	0.000566	61.511	-1.5145	0.3523	1.72e-05	0.00104	chr1	210231456	210234047
1_Hh	ENSG00000287009.1	RP11-44D15.7	lncRNA	FALSE		0.5365	0.1542	4.81e-05	0.00972	24.824	0.5997	0.1501	6.45e-05	0.00292	chr10	96129055	96130528
1_Hh	ENSG00000185883.12	ATP6V0C	protein_coding	TRUE	M40	0.7903	0.2272	4.84e-05	0.00212	398.068	0.8953	0.2181	4.04e-05	0.00207	chr16	2513952	2520218
1_Hh	ENSG00000187210.14	GCNT1	protein_coding	TRUE	M8	-0.9836	0.2829	4.87e-05	0.00112	152.477	-1.1143	0.2633	2.31e-05	0.00131	chr9	76419850	76651203
1_Hh	ENSG00000259134.7	LINC00924	lncRNA	TRUE	M9	1.5166	0.4362	4.9e-05	0.000449	85.098	1.7303	0.4148	3.03e-05	0.00163	chr15	95326528	95507865
1_Hh	ENSG00000104951.16	IL4I1	protein_coding	TRUE	M3,M25	-1.2334	0.3549	4.93e-05	0.000677	14.104	-1.4012	0.328	1.94e-05	0.00115	chr19	49889654	49929539
1_Hh	ENSG00000116833.14	NR5A2	protein_coding	TRUE		-1.6052	0.4619	4.96e-05	0.000366	112.643	-1.8242	0.4212	1.49e-05	0.000935	chr1	200027614	200177420
1_Hh	ENSG00000120457.12	KCNJ5	protein_coding	TRUE	M8	-1.0147	0.2921	4.99e-05	0.00104	132.078	-1.1517	0.2714	2.2e-05	0.00127	chr11	128891356	128921163
1_Hh	ENSG00000205002.4	AARD	protein_coding	TRUE	M5	1.1501	0.3312	5.02e-05	0.000778	48.91	1.3088	0.3144	3.15e-05	0.00168	chr8	116938207	116944487
1_Hh	ENSG00000125965.9	GDF5	protein_coding	TRUE		-1.4578	0.4198	5.05e-05	0.000504	13.001	-1.6579	0.3862	1.76e-05	0.00107	chr20	35433347	35454746
1_Hh	ENSG00000134775.15	FHOD3	protein_coding	TRUE		-2.8584	0.824	5.09e-05	0.000161	53.652	-3.248	0.7312	8.92e-06	0.000639	chr18	36297714	36780055
1_Hh	ENSG00000137463.5	MGARP	protein_coding	TRUE		-2.2205	0.6406	5.12e-05	0.000219	30.813	-2.5253	0.577	1.21e-05	0.000811	chr4	139266165	139280225
1_Hh	ENSG00000161939.19	RNASEK-C17orf49	protein_coding	TRUE		-1.1828	0.3412	5.15e-05	0.000752	28.368	-1.3434	0.3164	2.18e-05	0.00126	chr17	7012635	7017520
1_Hh	ENSG00000131055.5	COX4I2	protein_coding	TRUE		-1.8225	0.5264	5.21e-05	0.000316	46.732	-2.0733	0.4777	1.42e-05	0.000907	chr20	31637912	31645006
1_Hh	ENSG00000230225.1	MTND5P14	unprocessed_pseudogene	TRUE	M55	1.8459	0.5333	5.25e-05	0.000304	15.856	2.11	0.5086	3.34e-05	0.00177	chr9	5109496	5110762
1_Hh	ENSG00000129680.16	MAP7D3	protein_coding	TRUE		-0.6682	0.193	5.28e-05	0.00401	523.56	-0.7522	0.1833	4.07e-05	0.00208	chrX	136213220	136256482
1_Hh	ENSG00000247728.2	RP11-932O9.7	lncRNA	FALSE		0.7107	0.2054	5.31e-05	0.00323	20.239	0.8024	0.1973	4.75e-05	0.00237	chr15	30616998	30625773
1_Hh	ENSG00000144668.12	ITGA9	protein_coding	TRUE		-0.8446	0.2441	5.34e-05	0.00185	764.687	-0.9593	0.2287	2.73e-05	0.0015	chr3	37452115	37823507
1_Hh	ENSG00000147100.11	SLC16A2	protein_coding	TRUE	M1,M24	0.7766	0.2246	5.37e-05	0.00243	909.678	0.8817	0.2154	4.27e-05	0.00216	chrX	74421493	74533917
1_Hh	ENSG00000171476.22	HOPX	protein_coding	TRUE	M4	-2.0135	0.5833	5.44e-05	0.000272	1167.09	-2.291	0.5258	1.32e-05	0.000857	chr4	56647988	56681899
1_Hh	ENSG00000136542.9	GALNT5	protein_coding	TRUE		-1.276	0.37	5.47e-05	0.000673	251.644	-1.4512	0.3398	1.95e-05	0.00115	chr2	157257705	157318491
1_Hh	ENSG00000180447.7	GAS1	protein_coding	TRUE		-1.2068	0.3503	5.51e-05	0.000756	6826.31	-1.3778	0.3223	1.91e-05	0.00114	chr9	86944362	86947506
1_Hh	ENSG00000157637.13	SLC38A10	protein_coding	FALSE		-0.5817	0.1689	5.54e-05	0.00719	3254.2	-0.6531	0.1617	5.37e-05	0.00257	chr17	81244811	81295547
1_Hh	ENSG00000134780.10	DAGLA	protein_coding	FALSE		-0.6144	0.1784	5.57e-05	0.00572	101.518	-0.691	0.1705	5.08e-05	0.00248	chr11	61680391	61747001
1_Hh	ENSG00000170561.13	IRX2	protein_coding	TRUE		-1.5002	0.4358	5.61e-05	0.000514	14.763	-1.7089	0.4022	2.14e-05	0.00124	chr5	2745845	2751677
1_Hh	ENSG00000271936.1	RP11-443B20.1	lncRNA	FALSE		0.5672	0.165	5.71e-05	0.00814	12.239	0.6366	0.1595	6.53e-05	0.00294	chr2	24825610	24826717
1_Hh	ENSG00000166272.18	WBP1L	protein_coding	TRUE	M5,M24,M60	0.7325	0.2132	5.74e-05	0.00305	10439.6	0.8357	0.2048	4.51e-05	0.00226	chr10	102743948	102834516
1_Hh	ENSG00000255750.6	RP11-283G6.5	lncRNA	FALSE		1.2769	0.3722	5.78e-05	0.000701	5.918	1.4578	0.3464	2.57e-05	0.00143	chr12	26229548	26319720
1_Hh	ENSG00000132274.16	TRIM22	protein_coding	FALSE		-0.5817	0.1696	5.82e-05	0.00738	4486.08	-0.6477	0.1623	6.61e-05	0.00297	chr11	5689697	5737089
1_Hh	ENSG00000106348.18	IMPDH1	protein_coding	TRUE	M1,M22,M24	0.6853	0.1998	5.85e-05	0.00383	354.542	0.7747	0.1926	5.74e-05	0.00271	chr7	128392277	128410252
1_Hh	ENSG00000185236.12	RAB11B	protein_coding	FALSE		0.5565	0.1623	5.89e-05	0.00896	646.804	0.6249	0.1579	7.56e-05	0.00329	chr19	8389981	8404434
1_Hh	ENSG00000004848.8	ARX	protein_coding	TRUE		-2.9888	0.872	5.92e-05	0.000171	17.041	-3.4074	0.7599	7.32e-06	0.000544	chrX	25003694	25016420
1_Hh	ENSG00000281856.1	RP11-744A16.4	lncRNA	FALSE		-1.6566	0.4837	5.96e-05	0.000426	6.972	-1.8912	0.443	1.97e-05	0.00116	chr17	19219143	19222527
1_Hh	ENSG00000214688.6	C10orf105	protein_coding	TRUE		-0.8607	0.252	5.99e-05	0.00191	96.549	-0.977	0.2358	3.43e-05	0.0018	chr10	71711701	71737824
1_Hh	ENSG00000254622.1	NAV2-AS4	lncRNA	TRUE	M8	-2.1314	0.624	6.03e-05	0.000279	11.404	-2.4322	0.5689	1.91e-05	0.00114	chr11	19510890	19519896
1_Hh	ENSG00000146021.15	KLHL3	protein_coding	TRUE	M41	-0.6014	0.1762	6.07e-05	0.00658	654.746	-0.677	0.1682	5.7e-05	0.00271	chr5	137617500	137736089
1_Hh	ENSG00000188042.8	ARL4C	protein_coding	TRUE		-1.0713	0.3139	6.1e-05	0.00103	88.209	-1.219	0.2903	2.69e-05	0.00148	chr2	234493041	234497081
1_Hh	ENSG00000106992.19	AK1	protein_coding	TRUE	M7	-1.306	0.3827	6.14e-05	0.000697	940.086	-1.4922	0.3502	2.04e-05	0.00119	chr9	127866486	127877675
1_Hh	ENSG00000197467.15	COL13A1	protein_coding	TRUE		-1.6314	0.4782	6.18e-05	0.000478	206.998	-1.8612	0.4341	1.81e-05	0.00109	chr10	69801867	69964275
1_Hh	ENSG00000070950.10	RAD18	protein_coding	TRUE	M2	0.6069	0.1779	6.22e-05	0.00631	359.839	0.6842	0.1721	7.01e-05	0.00311	chr3	8775402	8963773
1_Hh	ENSG00000139832.5	RAB20	protein_coding	TRUE		-1.1886	0.3485	6.25e-05	0.000825	162.777	-1.3542	0.3204	2.38e-05	0.00134	chr13	110523066	110561722
1_Hh	ENSG00000283633.1	AC005301.9	lncRNA	FALSE		1.2516	0.3671	6.29e-05	0.00076	103.137	1.4319	0.3488	4.05e-05	0.00207	chr22	16601911	16615111
1_Hh	ENSG00000153714.6	LURAP1L	protein_coding	TRUE		-1.272	0.3732	6.33e-05	0.00073	142.935	-1.4504	0.3423	2.27e-05	0.00129	chr9	12775020	12823060
1_Hh	ENSG00000128578.10	STRIP2	protein_coding	TRUE	M5,M24	0.7793	0.2287	6.37e-05	0.00264	517.858	0.8868	0.2192	5.2e-05	0.00251	chr7	129434432	129488399
1_Hh	ENSG00000230234.1	RP1-276N6.2	lncRNA	FALSE		2.2712	0.6667	6.4e-05	0.000263	1.365	2.5689	0.6164	3.08e-05	0.00165	chr6	160272617	160276130
1_Hh	ENSG00000095713.14	CRTAC1	protein_coding	TRUE		-1.9848	0.5829	6.48e-05	0.000326	177.896	-2.2658	0.5246	1.57e-05	0.000975	chr10	97865000	98030828
1_Hh	ENSG00000112576.13	CCND3	protein_coding	TRUE	M5	0.6795	0.1996	6.52e-05	0.00412	982.796	0.7716	0.1923	5.98e-05	0.00279	chr6	41934934	42050357
1_Hh	ENSG00000099377.14	HSD3B7	protein_coding	TRUE	M7	-0.9662	0.2839	6.55e-05	0.00142	302.816	-1.0992	0.2635	3.04e-05	0.00163	chr16	30985207	30989147
1_Hh	ENSG00000166073.11	GPR176	protein_coding	TRUE		-0.8916	0.2623	6.59e-05	0.00179	199.975	-1.0135	0.2445	3.39e-05	0.00178	chr15	39799008	39920266
1_Hh	ENSG00000159450.12	TCHH	protein_coding	TRUE		-1.2371	0.364	6.63e-05	0.000792	14.688	-1.4119	0.338	2.96e-05	0.0016	chr1	152106317	152115454
1_Hh	ENSG00000176595.4	KBTBD11	protein_coding	TRUE	M1,M5	1.2066	0.3553	6.67e-05	0.00083	739.091	1.3803	0.3375	4.31e-05	0.00218	chr8	1973677	2006936
1_Hh	ENSG00000130396.20	AFDN	protein_coding	TRUE	M1,M2	0.7552	0.2223	6.71e-05	0.00293	5128.51	0.8582	0.2133	5.73e-05	0.00271	chr6	167826922	167972023
1_Hh	ENSG00000104267.10	CA2	protein_coding	TRUE		-1.2902	0.3803	6.78e-05	0.000739	103.633	-1.4724	0.3485	2.38e-05	0.00134	chr8	85463968	85481493
1_Hh	ENSG00000080573.7	COL5A3	protein_coding	TRUE		-0.9774	0.2882	6.82e-05	0.0014	252.833	-1.113	0.2674	3.14e-05	0.00168	chr19	9959561	10010504
1_Hh	ENSG00000179772.8	FOXS1	protein_coding	TRUE		-1.2958	0.3822	6.86e-05	0.000734	19.089	-1.4801	0.3527	2.71e-05	0.00149	chr20	31844303	31845604
1_Hh	ENSG00000275302.2	CCL4	protein_coding	TRUE	M13	-2.2508	0.6639	6.9e-05	0.000281	180.979	-2.5715	0.5935	1.47e-05	0.000932	chr17	36103827	36105621
1_Hh	ENSG00000279673.1	RP11-185E8.2	TEC	FALSE		-2.097	0.6189	6.94e-05	0.000311	5.253	-2.4023	0.5661	2.2e-05	0.00127	chr3	171460612	171462256
1_Hh	ENSG00000248583.1	RP11-241F15.1	unprocessed_pseudogene	FALSE		-1.3903	0.4105	6.98e-05	0.000649	47.912	-1.5881	0.3753	2.32e-05	0.00132	chr4	49486926	49489554
1_Hh	ENSG00000166148.4	AVPR1A	protein_coding	TRUE	M28	-1.7582	0.5193	7.02e-05	0.000432	86.845	-2.0094	0.4692	1.84e-05	0.00111	chr12	63142759	63151201
1_Hh	ENSG00000137573.14	SULF1	protein_coding	TRUE		-0.8272	0.2443	7.1e-05	0.00223	15181.4	-0.9494	0.2288	3.34e-05	0.00177	chr8	69466624	69660915
1_Hh	ENSG00000164900.4	GBX1	protein_coding	TRUE	M49	-1.9173	0.567	7.29e-05	0.000352	8.938	-2.1942	0.5176	2.24e-05	0.00128	chr7	151148589	151174745
1_Hh	ENSG00000149260.18	CAPN5	protein_coding	TRUE		-0.7607	0.2251	7.33e-05	0.00296	99.152	-0.864	0.2118	4.5e-05	0.00226	chr11	77066961	77126155
1_Hh	ENSG00000002933.9	TMEM176A	protein_coding	TRUE		-1.1491	0.3403	7.37e-05	0.00095	56.128	-1.3117	0.3136	2.87e-05	0.00156	chr7	150800403	150805118
1_Hh	ENSG00000164877.19	MICALL2	protein_coding	TRUE		-0.8173	0.2423	7.41e-05	0.00241	221.075	-0.9294	0.2267	4.16e-05	0.00211	chr7	1428465	1459470
1_Hh	ENSG00000257219.6	LNCOG	lncRNA	TRUE		0.8802	0.2612	7.49e-05	0.00193	15.541	1.0045	0.2486	5.33e-05	0.00255	chr12	76259836	76305969
1_Hh	ENSG00000215595.2	C20orf202	protein_coding	TRUE		-1.7798	0.5285	7.53e-05	0.000463	3.973	-2.0432	0.4935	3.47e-05	0.00181	chr20	1203454	1208279
1_Hh	ENSG00000172366.20	MCRIP2	protein_coding	FALSE		-0.8031	0.2386	7.58e-05	0.00261	265.793	-0.9133	0.2233	4.32e-05	0.00218	chr16	636817	648474
1_Hh	ENSG00000272848.2	RP1-137D17.2	lncRNA	FALSE		0.7746	0.2301	7.66e-05	0.00283	144.883	0.8817	0.2203	6.27e-05	0.00287	chr6	169426420	169452475
1_Hh	ENSG00000286529.1	RP11-669I1.2	lncRNA	FALSE		1.1907	0.3538	7.7e-05	0.000918	30.844	1.3649	0.3361	4.89e-05	0.00241	chr18	74293217	74298662
1_Hh	ENSG00000175155.10	YPEL2	protein_coding	TRUE		-0.8299	0.2466	7.74e-05	0.00231	860.106	-0.9447	0.2304	4.14e-05	0.00211	chr17	59331655	59401729
1_Hh	ENSG00000121743.4	GJA3	protein_coding	TRUE		-2.5679	0.7633	7.78e-05	0.00025	72.356	-2.9363	0.6771	1.45e-05	0.000921	chr13	20138255	20161052
1_Hh	ENSG00000264860.1	RP11-143K11.5	lncRNA	FALSE		-1.607	0.4778	7.82e-05	0.000539	34.293	-1.839	0.4334	2.2e-05	0.00127	chr17	73164977	73196593
1_Hh	ENSG00000254946.2	LINC02751	lncRNA	TRUE		2.094	0.6237	7.87e-05	0.000334	1.846	2.4099	0.5881	4.17e-05	0.00212	chr11	15552855	15604169
1_Hh	ENSG00000168273.8	SMIM4	protein_coding	TRUE	M5	0.8708	0.2594	7.91e-05	0.00201	172.256	0.9956	0.2471	5.62e-05	0.00267	chr3	52534013	52579237
1_Hh	ENSG00000012124.17	CD22	protein_coding	TRUE		0.9773	0.2912	7.95e-05	0.0015	38.073	1.1183	0.2763	5.17e-05	0.00251	chr19	35319261	35347361
1_Hh	ENSG00000260742.1	RP11-366L5.1	lncRNA	FALSE		-0.6824	0.2036	7.99e-05	0.00462	18.86	-0.7745	0.1936	6.31e-05	0.00288	chr2	181887851	181891663
1_Hh	ENSG00000199631.1	SNORD33	snoRNA	TRUE	M30	2.2324	0.6661	8.04e-05	0.000321	6.862	2.5734	0.6356	5.15e-05	0.00251	chr19	49490615	49490699
1_Hh	ENSG00000273760.1	CH17-360D5.3	lncRNA	FALSE		-1.1697	0.349	8.08e-05	0.000977	26.481	-1.3379	0.3225	3.34e-05	0.00177	chr10	47970043	47973496
1_Hh	ENSG00000143341.12	HMCN1	protein_coding	TRUE		-2.4093	0.7192	8.12e-05	0.00029	1586.32	-2.7605	0.64	1.61e-05	0.000993	chr1	185734391	186190949
1_Hh	ENSG00000188158.15	NHS	protein_coding	TRUE	M1	0.6936	0.2072	8.17e-05	0.00434	808.79	0.7906	0.1991	7.19e-05	0.00316	chrX	17375420	17735994
1_Hh	ENSG00000133800.9	LYVE1	protein_coding	TRUE	M8,M11	-1.996	0.5966	8.21e-05	0.000372	1596.74	-2.2891	0.5344	1.84e-05	0.00111	chr11	10556966	10611689
1_Hh	ENSG00000136261.15	BZW2	protein_coding	FALSE		-0.8305	0.2483	8.25e-05	0.00244	289.512	-0.9462	0.2318	4.48e-05	0.00225	chr7	16646131	16706523
1_Hh	ENSG00000184371.14	CSF1	protein_coding	TRUE		-0.6961	0.2083	8.3e-05	0.00432	1461.61	-0.7877	0.1965	6.13e-05	0.00284	chr1	109910242	109930992
1_Hh	ENSG00000166448.14	TMEM130	protein_coding	TRUE		-1.7761	0.532	8.39e-05	0.000507	77.243	-2.0351	0.4797	2.21e-05	0.00127	chr7	98846488	98870771
1_Hh	ENSG00000213533.12	STIMATE	protein_coding	TRUE	M22	0.6999	0.2099	8.43e-05	0.00425	1681.39	0.7958	0.2017	7.97e-05	0.00342	chr3	52836219	52897548
1_Hh	ENSG00000224361.1	AC011239.1	lncRNA	FALSE		-2.867	0.8599	8.48e-05	0.000244	6.535	-3.2914	0.7764	2.24e-05	0.00128	chr2	23507043	23524344
1_Hh	ENSG00000255690.3	TRIL	protein_coding	TRUE		-1.1392	0.3418	8.52e-05	0.00108	62.495	-1.3038	0.3144	3.37e-05	0.00177	chr7	28953358	28958330
1_Hh	ENSG00000230710.2	LINC00332	lncRNA	FALSE		0.8398	0.252	8.57e-05	0.00238	10.362	0.9595	0.2393	6.08e-05	0.00283	chr13	40172505	40195361
1_Hh	ENSG00000189129.14	PLAC9	protein_coding	TRUE	M33	-1.5225	0.4572	8.61e-05	0.00063	310.052	-1.7456	0.4143	2.52e-05	0.0014	chr10	80131682	80145359
1_Hh	ENSG00000217139.2	RP11-129H15.4	processed_pseudogene	FALSE		2.0314	0.6101	8.66e-05	0.000389	1.254	2.3402	0.5618	3.1e-05	0.00166	chr6	121682925	121684272
1_Hh	ENSG00000175414.7	ARL10	protein_coding	FALSE		0.6519	0.1959	8.75e-05	0.00551	753.509	0.7411	0.1887	8.59e-05	0.00361	chr5	176365487	176401865
1_Hh	ENSG00000099282.10	TSPAN15	protein_coding	TRUE		-0.9863	0.2965	8.8e-05	0.00158	127.704	-1.1279	0.2743	3.92e-05	0.00202	chr10	69451465	69507666
1_Hh	ENSG00000141696.13	P3H4	protein_coding	FALSE		-0.6501	0.1956	8.84e-05	0.00561	547.724	-0.7374	0.1853	6.88e-05	0.00307	chr17	41801947	41812604
1_Hh	ENSG00000172037.14	LAMB2	protein_coding	FALSE		-0.6497	0.1961	8.89e-05	0.00571	10959.2	-0.7316	0.186	8.41e-05	0.00356	chr3	49121114	49133118
1_Hh	ENSG00000081277.13	PKP1	protein_coding	TRUE		-2.0265	0.6117	8.94e-05	0.00042	10.166	-2.3306	0.5451	1.91e-05	0.00114	chr1	201283452	201332993
1_Hh	ENSG00000285212.1	RP3-431P23.6	lncRNA	FALSE		1.8904	0.5706	8.99e-05	0.000489	2.022	2.1825	0.5373	4.87e-05	0.00241	chr6	167796647	167825145
1_Hh	ENSG00000111912.20	NCOA7	protein_coding	TRUE	M20	-0.679	0.205	9.04e-05	0.00504	2048.78	-0.7734	0.1935	6.42e-05	0.00291	chr6	125781161	125932034
1_Hh	ENSG00000148677.6	ANKRD1	protein_coding	TRUE		-1.8306	0.5527	9.08e-05	0.000517	6.176	-2.1061	0.5067	3.24e-05	0.00172	chr10	90912096	90921276
1_Hh	ENSG00000285751.1	RP11-313M3.2	lncRNA	FALSE		-2.2476	0.6791	9.18e-05	0.000347	23.514	-2.5809	0.6067	2.1e-05	0.00122	chr11	39024631	39161638
1_Hh	ENSG00000271629.1	RP11-79J24.1	processed_pseudogene	FALSE		1.6386	0.4951	9.23e-05	0.000612	14.38	1.8908	0.4662	4.99e-05	0.00245	chr2	21198518	21198896
1_Hh	ENSG00000230452.1	LINC01381	lncRNA	TRUE		1.1069	0.3345	9.28e-05	0.00123	6.075	1.2721	0.3147	5.29e-05	0.00254	chr2	25204313	25209202
1_Hh	ENSG00000223738.3	RP11-781E19.1	processed_pseudogene	TRUE		2.0989	0.6344	9.33e-05	0.000397	24.093	2.4261	0.6015	5.5e-05	0.00263	chr3	74101349	74103553
1_Hh	ENSG00000159433.12	STARD9	protein_coding	TRUE	M5	0.7158	0.2165	9.37e-05	0.00407	839.662	0.8159	0.2076	8.51e-05	0.00359	chr15	42575606	42720998
1_Hh	ENSG00000197416.4	FABP12	protein_coding	FALSE		3.0587	0.9253	9.42e-05	0.000248	1.082	3.0893	0.7604	4.85e-05	0.0024	chr8	81524981	81531378
1_Hh	ENSG00000171522.6	PTGER4	protein_coding	TRUE	M8	-1.2215	0.3695	9.47e-05	0.000988	324.113	-1.4015	0.3377	3.32e-05	0.00176	chr5	40679915	40693735
1_Hh	ENSG00000114654.7	EFCC1	protein_coding	TRUE		-1.1882	0.3599	9.62e-05	0.00105	10.218	-1.3649	0.3338	4.33e-05	0.00218	chr3	129001629	129040742
1_Hh	ENSG00000275342.5	PRAG1	protein_coding	TRUE	M1,M2	1.383	0.419	9.67e-05	0.000797	1247.35	1.5937	0.3965	5.85e-05	0.00275	chr8	8317736	8386439
1_Hh	ENSG00000260917.1	RP11-57H14.4	lncRNA	TRUE		0.598	0.1813	9.77e-05	0.00796	280.464	0.6789	0.1753	0.000107	0.00426	chr10	112823490	112827726
1_Hh	ENSG00000106772.18	PRUNE2	protein_coding	TRUE		-1.0579	0.3211	9.82e-05	0.00143	69.544	-1.2133	0.2955	4.02e-05	0.00207	chr9	76611376	76906114
1_Hh	ENSG00000143369.15	ECM1	protein_coding	TRUE		-0.8851	0.2687	9.87e-05	0.00217	30.941	-1.0132	0.2514	5.58e-05	0.00266	chr1	150508062	150513789
1_Hh	ENSG00000105270.15	CLIP3	protein_coding	TRUE	M5	0.7758	0.2356	9.92e-05	0.00327	277.932	0.8875	0.2252	8.11e-05	0.00347	chr19	36014660	36033343
1_Hh	ENSG00000106034.18	CPED1	protein_coding	TRUE	M65	-1.5719	0.4776	9.97e-05	0.000665	1467.03	-1.8042	0.4309	2.83e-05	0.00154	chr7	120988697	121297442
1_Hh	ENSG00000223839.8	FAM95B1	transcribed_unprocessed_pseudogene	TRUE	M42	-1.9734	0.5997	0.000101	0.000492	151.463	-2.2677	0.5362	2.35e-05	0.00133	chr9	40321299	40329221
1_Hh	ENSG00000152402.11	GUCY1A2	protein_coding	TRUE	M14	-1.1604	0.3529	0.000101	0.00115	154.418	-1.3345	0.323	3.6e-05	0.00187	chr11	106674019	107018476
1_Hh	ENSG00000164983.7	TMEM65	protein_coding	FALSE		-0.6302	0.1917	0.000102	0.00668	926.666	-0.716	0.1817	8.15e-05	0.00347	chr8	124306189	124372692
1_Hh	ENSG00000080224.17	EPHA6	protein_coding	TRUE		1.5664	0.4767	0.000103	0.000681	19.136	1.8101	0.4506	5.88e-05	0.00275	chr3	96814581	97752460
1_Hh	ENSG00000280639.1	LINC02204	lncRNA	TRUE	M55	0.9567	0.2912	0.000103	0.00186	31.989	1.0995	0.2767	7.1e-05	0.00314	chr15	70570958	70586606
1_Hh	ENSG00000148344.11	PTGES	protein_coding	TRUE		-1.2226	0.3722	0.000104	0.00102	242.69	-1.4045	0.3399	3.59e-05	0.00186	chr9	129738331	129753042
1_Hh	ENSG00000137868.19	STRA6	protein_coding	TRUE	M1,M22	1.3764	0.4193	0.000105	0.000835	754.374	1.5881	0.3966	6.21e-05	0.00287	chr15	74179466	74212267
1_Hh	ENSG00000184471.8	C1QTNF8	protein_coding	TRUE		-2.0369	0.6206	0.000106	0.000481	7.362	-2.3503	0.5403	1.36e-05	0.000877	chr16	1088226	1096244
1_Hh	ENSG00000214135.8	AC024560.3	transcribed_unprocessed_pseudogene	FALSE		0.6249	0.1905	0.000106	0.00697	649.982	0.7106	0.1837	0.00011	0.00432	chr3	197578213	197627906
1_Hh	ENSG00000132514.13	CLEC10A	protein_coding	TRUE		-2.0299	0.6193	0.000107	0.000486	43.395	-2.3355	0.5535	2.45e-05	0.00137	chr17	7074537	7080307
1_Hh	ENSG00000267280.5	TBX2-AS1	lncRNA	TRUE		0.9697	0.2962	0.000107	0.00183	22.415	1.1161	0.2805	6.93e-05	0.00308	chr17	61393456	61411555
1_Hh	ENSG00000116132.12	PRRX1	protein_coding	TRUE		-1.5866	0.485	0.000108	0.000689	3705.81	-1.8301	0.4365	2.75e-05	0.0015	chr1	170662728	170739421
1_Hh	ENSG00000264727.1	RP11-680C21.1	lncRNA	FALSE		1.1599	0.3545	0.000108	0.0012	86.16	1.3376	0.3351	6.57e-05	0.00296	chr17	11288205	11290811
1_Hh	ENSG00000092853.14	CLSPN	protein_coding	TRUE	M16	0.595	0.1819	0.000109	0.00852	191.972	0.6769	0.1756	0.000116	0.0045	chr1	35720218	35769978
1_Hh	ENSG00000167536.14	DHRS13	protein_coding	FALSE		-0.6877	0.2103	0.000109	0.00516	57.431	-0.7845	0.1984	7.69e-05	0.00333	chr17	28897781	28903079
1_Hh	ENSG00000128917.8	DLL4	protein_coding	TRUE	M14	-1.0171	0.3112	0.00011	0.00162	122.644	-1.168	0.2866	4.59e-05	0.00229	chr15	40929340	40939073
1_Hh	ENSG00000131015.5	ULBP2	protein_coding	TRUE		-2.2509	0.689	0.000111	0.000414	2.533	-2.6024	0.6434	5.23e-05	0.00252	chr6	149942014	149949235
1_Hh	ENSG00000147655.12	RSPO2	protein_coding	TRUE		-1.8773	0.575	0.000112	0.000545	28.781	-2.1624	0.515	2.68e-05	0.00147	chr8	107899316	108083642
1_Hh	ENSG00000176049.16	JAKMIP2	protein_coding	TRUE	M1	1.0921	0.3345	0.000112	0.00141	1036.26	1.2567	0.3168	7.27e-05	0.00319	chr5	147585438	147782775
1_Hh	ENSG00000233553.1	AC108462.1	lncRNA	FALSE		1.8231	0.5586	0.000113	0.000569	8.026	2.1119	0.5267	6.07e-05	0.00283	chr2	1341044	1346568
1_Hh	ENSG00000287390.1	AC005613.1	lncRNA	FALSE		-1.8025	0.5524	0.000113	0.000587	208.967	-2.0761	0.495	2.74e-05	0.0015	chr5	130655383	130944178
1_Hh	ENSG00000228983.9	SLC47A1P1	transcribed_unprocessed_pseudogene	TRUE		0.8131	0.2493	0.000114	0.00299	122.92	0.9331	0.2376	8.6e-05	0.00361	chr17	19579943	19596058
1_Hh	ENSG00000138615.6	CILP	protein_coding	TRUE		-1.7748	0.5444	0.000115	0.000615	55.863	-2.0447	0.4888	2.87e-05	0.00156	chr15	65194760	65211473
1_Hh	ENSG00000130881.14	LRP3	protein_coding	FALSE		-0.7765	0.2382	0.000115	0.00345	914.576	-0.8907	0.2225	6.24e-05	0.00287	chr19	33177603	33208864
1_Hh	ENSG00000161542.17	PRPSAP1	protein_coding	TRUE	M5	0.58	0.1782	0.000116	0.00959	1103.15	0.6597	0.1724	0.00013	0.00488	chr17	76309478	76384521
1_Hh	ENSG00000140416.23	TPM1	protein_coding	FALSE		-0.6588	0.2026	0.000117	0.00599	5103.51	-0.7536	0.1912	8.13e-05	0.00347	chr15	63042632	63071915
1_Hh	ENSG00000006118.14	TMEM132A	protein_coding	TRUE		-1.201	0.3694	0.000118	0.00116	216.151	-1.3826	0.3371	4.1e-05	0.00209	chr11	60924463	60937159
1_Hh	ENSG00000187017.17	ESPN	protein_coding	TRUE		-1.7323	0.5336	0.000118	0.000634	10.317	-2.0003	0.4686	1.97e-05	0.00116	chr1	6424776	6461367
1_Hh	ENSG00000153823.18	PID1	protein_coding	TRUE	M11	-1.5942	0.4912	0.000119	0.000726	414.624	-1.8381	0.4421	3.22e-05	0.00171	chr2	228850526	229271285
1_Hh	ENSG00000270115.1	RP11-415J8.7	lncRNA	FALSE		0.9199	0.2836	0.000119	0.00214	12.13	1.0597	0.2692	8.29e-05	0.00352	chr1	33261212	33261680
1_Hh	ENSG00000207008.1	SNORA54	snoRNA	TRUE	M17	1.4231	0.4389	0.00012	0.000878	189.234	1.6488	0.4145	6.94e-05	0.00309	chr11	2963771	2963893
1_Hh	ENSG00000157483.9	MYO1E	protein_coding	TRUE		-0.6912	0.2132	0.00012	0.0053	642.649	-0.791	0.2006	8.03e-05	0.00344	chr15	59132434	59372871
1_Hh	ENSG00000160339.16	FCN2	protein_coding	TRUE	M5	2.1024	0.6487	0.000121	0.000523	2.576	2.4413	0.6081	5.96e-05	0.00278	chr9	134880810	134887523
1_Hh	ENSG00000106780.9	MEGF9	protein_coding	TRUE		-0.8291	0.2561	0.000122	0.00297	1091.33	-0.9515	0.238	6.41e-05	0.00291	chr9	120600811	120714470
1_Hh	ENSG00000068976.14	PYGM	protein_coding	TRUE		-0.9124	0.282	0.000122	0.00226	124.726	-1.0488	0.2609	5.8e-05	0.00273	chr11	64746389	64759974
1_Hh	ENSG00000276107.1	THBS1-IT1	lncRNA	TRUE	M28,M53	-2.2376	0.6915	0.000123	0.000483	25.347	-2.5815	0.6146	2.67e-05	0.00147	chr15	39586561	39587293
1_Hh	ENSG00000259632.2	RP11-56B16.1	processed_pseudogene	FALSE		0.8912	0.2754	0.000123	0.00246	20.498	1.0269	0.2614	8.56e-05	0.0036	chr15	51859185	51861293
1_Hh	ENSG00000204815.10	ODAD4	protein_coding	FALSE		0.5914	0.1829	0.000124	0.00927	36.004	0.6739	0.1756	0.000124	0.00474	chr17	41930617	41966503
1_Hh	ENSG00000177076.6	ACER2	protein_coding	FALSE		-0.6496	0.2009	0.000124	0.0065	35.974	-0.7419	0.1901	9.54e-05	0.00388	chr9	19409009	19452505
1_Hh	ENSG00000169255.15	B3GALNT1	protein_coding	FALSE		-0.8107	0.2508	0.000125	0.00318	1012.31	-0.9307	0.2334	6.69e-05	0.00299	chr3	161083883	161105411
1_Hh	ENSG00000102539.5	MLNR	protein_coding	TRUE	M5	0.9664	0.299	0.000126	0.00199	6.714	1.1145	0.2804	7.05e-05	0.00312	chr13	49220338	49222377
1_Hh	ENSG00000237728.2	CAMTA1-AS2	lncRNA	FALSE		1.3474	0.4172	0.000126	0.000972	3.931	1.5603	0.393	7.17e-05	0.00316	chr1	7382487	7389754
1_Hh	ENSG00000277586.3	NEFL	protein_coding	TRUE		-2.2313	0.6913	0.000127	0.000501	60.682	-2.5762	0.6133	2.66e-05	0.00147	chr8	24950955	24956721
1_Hh	ENSG00000179886.6	TIGD5	protein_coding	FALSE		-0.6539	0.2029	0.000128	0.00645	319.12	-0.7483	0.1914	9.28e-05	0.00382	chr8	143597831	143603224
1_Hh	ENSG00000162367.11	TAL1	protein_coding	TRUE		-0.9403	0.2918	0.000129	0.00211	174.525	-1.0822	0.2692	5.8e-05	0.00273	chr1	47216290	47232220
1_Hh	ENSG00000142149.9	HUNK	protein_coding	TRUE		0.7465	0.2318	0.000129	0.00417	101.829	0.8577	0.2213	0.000106	0.00422	chr21	31873020	32044633
1_Hh	ENSG00000241155.1	ARHGAP31-AS1	lncRNA	TRUE		0.8964	0.2786	0.00013	0.00254	37.053	1.0344	0.2648	9.35e-05	0.00383	chr3	119314293	119322760
1_Hh	ENSG00000102683.7	SGCG	protein_coding	TRUE		-1.8352	0.5705	0.000131	0.000626	10.186	-2.1229	0.5146	3.7e-05	0.00191	chr13	23180952	23325165
1_Hh	ENSG00000141384.13	TAF4B	protein_coding	TRUE		-0.8988	0.2795	0.000132	0.00253	99.998	-1.0344	0.2585	6.3e-05	0.00288	chr18	26226445	26391685
1_Hh	ENSG00000103966.11	EHD4	protein_coding	FALSE		-0.6808	0.2117	0.000132	0.00566	746.418	-0.7784	0.1992	9.31e-05	0.00382	chr15	41895933	41972557
1_Hh	ENSG00000101306.11	MYLK2	protein_coding	TRUE		-2.0641	0.6426	0.000133	0.000556	2.608	-2.3993	0.6041	7.14e-05	0.00315	chr20	31819308	31834689
1_Hh	ENSG00000187800.13	PEAR1	protein_coding	TRUE	M6,M9	0.7105	0.2212	0.000134	0.00512	1157.91	0.8177	0.2117	0.000112	0.00438	chr1	156893698	156916434
1_Hh	ENSG00000106991.13	ENG	protein_coding	TRUE	M28	-0.7757	0.2415	0.000134	0.00375	1450.86	-0.8933	0.2252	7.27e-05	0.00319	chr9	127815012	127854756
1_Hh	ENSG00000235269.2	LINC02331	lncRNA	TRUE	M7	-1.3998	0.4364	0.000135	0.000945	82.509	-1.6179	0.3947	4.14e-05	0.00211	chr14	53685139	53850882
1_Hh	ENSG00000149577.16	SIDT2	protein_coding	TRUE	M2	0.591	0.1843	0.000135	0.00952	2389.95	0.6757	0.178	0.000147	0.00537	chr11	117178736	117197445
1_Hh	ENSG00000138119.17	MYOF	protein_coding	TRUE		-0.7374	0.23	0.000136	0.00455	1904.89	-0.8497	0.2151	7.82e-05	0.00337	chr10	93306429	93482334
1_Hh	ENSG00000278002.1	RP11-596C23.2	lncRNA	FALSE		0.8329	0.2598	0.000137	0.00311	10.429	0.96	0.246	9.53e-05	0.00388	chr14	49863072	49864379
1_Hh	ENSG00000165929.13	TC2N	protein_coding	TRUE		1.0137	0.3163	0.000137	0.0019	128.739	1.1727	0.2993	8.91e-05	0.00371	chr14	91779746	91867536
1_Hh	ENSG00000250686.2	KHDRBS2-OT1	lncRNA	TRUE		1.6158	0.5053	0.000138	0.000787	6.655	1.8792	0.4748	7.55e-05	0.00329	chr6	61630233	61681049
1_Hh	ENSG00000137331.12	IER3	protein_coding	TRUE		-1.3286	0.4156	0.000139	0.00107	159.951	-1.536	0.3762	4.44e-05	0.00223	chr6	30743199	30744548
1_Hh	ENSG00000051128.19	HOMER3	protein_coding	TRUE		-0.8713	0.2726	0.000139	0.0028	167.049	-1.0036	0.2522	6.9e-05	0.00308	chr19	18929201	18941261
1_Hh	ENSG00000146521.10	LINC01558	lncRNA	TRUE		0.9542	0.2987	0.00014	0.00219	35.695	1.104	0.2823	9.22e-05	0.00381	chr6	167784537	167796872
1_Hh	ENSG00000197077.13	KIAA1671	protein_coding	TRUE	M1,M51	0.6614	0.2072	0.00014	0.00656	7808.04	0.7523	0.1988	0.000154	0.00555	chr22	24952730	25197448
1_Hh	ENSG00000172159.16	FRMD3	protein_coding	TRUE	M14	-0.6591	0.2065	0.000141	0.00663	140.256	-0.7541	0.1948	0.000108	0.00426	chr9	83242990	83538546
1_Hh	ENSG00000243175.1	RPSAP36	transcribed_processed_pseudogene	TRUE	M5	1.1364	0.3562	0.000142	0.00151	121.539	1.3188	0.3362	8.76e-05	0.00366	chr4	143424753	143426013
1_Hh	ENSG00000101680.15	LAMA1	protein_coding	TRUE		1.3847	0.4342	0.000142	0.00102	773.03	1.6094	0.4093	8.44e-05	0.00357	chr18	6941742	7117797
1_Hh	ENSG00000234842.1	MTCO2P16	unprocessed_pseudogene	TRUE		-2.3271	0.7299	0.000143	0.000529	2.32	-2.7159	0.6656	4.5e-05	0.00226	chr2	201549631	201550307
1_Hh	ENSG00000286719.1	RP11-449J1.2	lncRNA	FALSE		2.3697	0.7433	0.000144	0.000526	1.048	2.6242	0.6433	4.52e-05	0.00226	chr1	224802959	224881355
1_Hh	ENSG00000198019.13	FCGR1B	protein_coding	TRUE	M3	-1.086	0.3408	0.000144	0.00167	134.604	-1.2551	0.3116	5.61e-05	0.00267	chr1	121087345	121097161
1_Hh	ENSG00000168427.9	KLHL30	protein_coding	TRUE		-0.9938	0.3122	0.000145	0.00202	20.374	-1.1485	0.2868	6.22e-05	0.00287	chr2	238138668	238152947
1_Hh	ENSG00000169314.15	C22orf15	protein_coding	TRUE		1.5855	0.4982	0.000146	0.000839	8.197	1.8455	0.4625	6.6e-05	0.00297	chr22	23762990	23765863
1_Hh	ENSG00000183153.7	GJD3	protein_coding	TRUE		-0.8227	0.2588	0.000146	0.00339	34.198	-0.9482	0.2407	8.14e-05	0.00347	chr17	40360652	40364737
1_Hh	ENSG00000265531.3	FCGR1CP	unprocessed_pseudogene	TRUE	M3	-1.2041	0.3792	0.000148	0.00139	67.329	-1.3939	0.3448	5.29e-05	0.00254	chr1	143874793	143883575
1_Hh	ENSG00000060558.4	GNA15	protein_coding	TRUE	M8	-1.2273	0.3866	0.000149	0.00133	184.355	-1.4204	0.3508	5.14e-05	0.0025	chr19	3136033	3163749
1_Hh	ENSG00000138434.17	ITPRID2	protein_coding	TRUE		-0.7542	0.2376	0.00015	0.00445	5690.94	-0.8742	0.2217	8.02e-05	0.00344	chr2	181891730	181930738
1_Hh	ENSG00000244053.1	RPL13AP2	processed_pseudogene	FALSE		1.99	0.6273	0.000151	0.000638	1.427	2.3129	0.5877	8.29e-05	0.00352	chr14	47200575	47201104
1_Hh	ENSG00000170577.8	SIX2	protein_coding	TRUE	M11,M54	-1.2233	0.3859	0.000151	0.00137	1478.21	-1.4164	0.35	5.19e-05	0.00251	chr2	45005182	45009452
1_Hh	ENSG00000146674.15	IGFBP3	protein_coding	TRUE		-1.3009	0.4104	0.000152	0.0012	905.671	-1.507	0.3711	4.89e-05	0.00241	chr7	45912245	45921874
1_Hh	ENSG00000265190.6	ANXA8	protein_coding	TRUE		-0.9893	0.3125	0.000153	0.00209	71.79	-1.144	0.2871	6.75e-05	0.00302	chr10	47460162	47484158
1_Hh	ENSG00000277496.1	RP11-93B14.9	lncRNA	FALSE		-0.7824	0.2472	0.000153	0.004	29.229	-0.902	0.2311	9.5e-05	0.00387	chr20	62648961	62650767
1_Hh	ENSG00000108924.14	HLF	protein_coding	TRUE	M1	0.603	0.1906	0.000154	0.00938	5236.7	0.691	0.1837	0.000168	0.00595	chr17	55264960	55325187
1_Hh	ENSG00000114805.17	PLCH1	protein_coding	TRUE		1.5118	0.4779	0.000155	0.000934	28.096	1.7626	0.449	8.63e-05	0.00362	chr3	155375580	155745067
1_Hh	ENSG00000123933.17	MXD4	protein_coding	FALSE		-0.617	0.195	0.000156	0.00874	2011.42	-0.7066	0.1844	0.000128	0.00483	chr4	2247432	2262109
1_Hh	ENSG00000258637.1	RP11-242P2.1	lncRNA	FALSE		-2.6631	0.842	0.000158	0.000495	3.604	-3.092	0.7785	7.14e-05	0.00315	chr14	79661666	79791263
1_Hh	ENSG00000164430.16	CGAS	protein_coding	FALSE		-0.6236	0.1972	0.000159	0.00842	135.631	-0.7146	0.1864	0.000126	0.00479	chr6	73413515	73452297
1_Hh	ENSG00000103222.19	ABCC1	protein_coding	TRUE	M37,M41	-0.7699	0.2435	0.00016	0.00424	624.911	-0.888	0.2267	8.94e-05	0.00371	chr16	15949577	16143074
1_Hh	ENSG00000251615.3	RP11-774O3.3	lncRNA	FALSE		0.6671	0.211	0.00016	0.0067	166.274	0.7675	0.2022	0.000147	0.00537	chr4	8355090	8358338
1_Hh	ENSG00000151090.20	THRB	protein_coding	TRUE		-1.2814	0.4055	0.000161	0.00127	89.885	-1.4852	0.3668	5.13e-05	0.0025	chr3	24117153	24495756
1_Hh	ENSG00000168918.14	INPP5D	protein_coding	TRUE		-0.6332	0.2004	0.000162	0.00798	1040.27	-0.7262	0.1891	0.000123	0.00473	chr2	233059967	233207903
1_Hh	ENSG00000189320.9	FAM180A	protein_coding	TRUE		-1.3602	0.4316	0.000165	0.00116	64.4	-1.5781	0.3898	5.15e-05	0.00251	chr7	135728348	135748813
1_Hh	ENSG00000229621.2	LINC01822	lncRNA	TRUE	M22	1.3761	0.4367	0.000166	0.00112	9.179	1.6041	0.409	8.77e-05	0.00366	chr2	21687430	21710656
1_Hh	ENSG00000184185.10	KCNJ12	protein_coding	TRUE		-0.9765	0.3103	0.000167	0.0023	251.844	-1.1306	0.2846	7.11e-05	0.00314	chr17	21376357	21419870
1_Hh	ENSG00000041353.10	RAB27B	protein_coding	TRUE		-2.0333	0.6463	0.000168	0.000669	832.383	-2.3605	0.5709	3.55e-05	0.00185	chr18	54717860	54895516
1_Hh	ENSG00000168405.17	CMAHP	transcribed_unitary_pseudogene	TRUE		-0.7106	0.2259	0.000168	0.00559	389.067	-0.819	0.2113	0.000107	0.00423	chr6	25061626	25452263
1_Hh	ENSG00000208892.1	SNORA49	snoRNA	TRUE		1.122	0.3567	0.000169	0.00171	201.583	1.3057	0.3362	0.000103	0.00413	chr12	132031224	132031359
1_Hh	ENSG00000122863.6	CHST3	protein_coding	FALSE		-0.7888	0.2508	0.00017	0.00405	862.929	-0.9105	0.2329	9.26e-05	0.00381	chr10	71964395	72013558
1_Hh	ENSG00000267461.1	RP11-120M18.5	lncRNA	FALSE		1.5304	0.487	0.000173	0.000961	27.149	1.7875	0.4578	9.43e-05	0.00385	chr17	68557516	68582577
1_Hh	ENSG00000134323.12	MYCN	protein_coding	TRUE		-1.1283	0.3591	0.000173	0.0017	9.7	-1.3105	0.3312	7.59e-05	0.00329	chr2	15940550	15947007
1_Hh	ENSG00000075618.18	FSCN1	protein_coding	FALSE		-0.6918	0.2204	0.000174	0.0061	1981.1	-0.8017	0.2066	0.000104	0.00416	chr7	5592816	5606655
1_Hh	ENSG00000172889.16	EGFL7	protein_coding	TRUE	M14	-0.9604	0.3062	0.000175	0.00251	284.911	-1.1126	0.2809	7.48e-05	0.00326	chr9	136658856	136672678
1_Hh	ENSG00000106789.13	CORO2A	protein_coding	TRUE		-0.6226	0.1985	0.000176	0.00888	75.248	-0.7148	0.1878	0.000141	0.00519	chr9	98120975	98192637
1_Hh	ENSG00000164850.15	GPER1	protein_coding	TRUE	M7	-1.2369	0.3944	0.000176	0.00145	278.996	-1.4363	0.357	5.73e-05	0.00271	chr7	1082208	1093815
1_Hh	ENSG00000228028.2	AC069257.8	lncRNA	FALSE		1.7089	0.5451	0.000177	0.000849	6.283	1.9976	0.5044	7.48e-05	0.00326	chr3	196250542	196251654
1_Hh	ENSG00000239454.1	LINC02047	lncRNA	TRUE	M24	1.1241	0.3587	0.000178	0.00175	22.546	1.3098	0.3374	0.000104	0.00415	chr3	73999805	74005609
1_Hh	ENSG00000227992.1	AC108463.2	processed_pseudogene	FALSE		-1.5141	0.4834	0.000179	0.001	4.782	-1.7656	0.4412	6.28e-05	0.00287	chr2	111203964	111206215
1_Hh	ENSG00000172350.10	ABCG4	protein_coding	TRUE		1.3407	0.4284	0.00018	0.00126	36.099	1.5658	0.4019	9.78e-05	0.00395	chr11	119149052	119162653
1_Hh	ENSG00000099937.11	SERPIND1	protein_coding	TRUE	M1,M22	1.2546	0.401	0.000181	0.00143	303.099	1.4634	0.3773	0.000105	0.00418	chr22	20774113	20787720
1_Hh	ENSG00000273055.1	CTB-13F3.1	lncRNA	FALSE		1.1386	0.3639	0.000182	0.00172	34.713	1.3271	0.3427	0.000108	0.00426	chr7	107942116	107942740
1_Hh	ENSG00000131126.18	TEX101	protein_coding	TRUE		-1.6756	0.5356	0.000182	0.000888	13.06	-1.9498	0.48	4.86e-05	0.00241	chr19	43401496	43418597
1_Hh	ENSG00000204936.10	CD177	protein_coding	TRUE		2.5382	0.8114	0.000183	0.000552	4441.16	2.9764	0.7674	0.000105	0.00418	chr19	43353686	43363172
1_Hh	ENSG00000005249.13	PRKAR2B	protein_coding	TRUE	M1	0.9227	0.2955	0.000184	0.00279	1520.85	1.072	0.2795	0.000125	0.00477	chr7	107044705	107161811
1_Hh	ENSG00000278926.1	RP11-264M12.4	TEC	FALSE		1.3329	0.4271	0.000185	0.00129	9.899	1.5549	0.4007	0.000104	0.00416	chr16	77800023	77801714
1_Hh	ENSG00000111335.13	OAS2	protein_coding	TRUE	M56	-0.9567	0.3066	0.000186	0.00262	300.863	-1.1107	0.2812	7.81e-05	0.00337	chr12	112978395	113011723
1_Hh	ENSG00000182795.13	C1orf116	protein_coding	TRUE		-2.427	0.7779	0.000186	0.00059	5.346	-2.8296	0.6982	5.06e-05	0.00248	chr1	207018522	207032756
1_Hh	ENSG00000255388.6	LINC02741	lncRNA	TRUE		-2.009	0.644	0.000188	0.000713	4.833	-2.3451	0.5766	4.77e-05	0.00237	chr11	41518895	41714492
1_Hh	ENSG00000204262.14	COL5A2	protein_coding	FALSE		-0.6409	0.2056	0.000189	0.00824	4567.62	-0.7396	0.1936	0.000133	0.00497	chr2	189031898	189225312
1_Hh	ENSG00000008056.14	SYN1	protein_coding	TRUE		0.752	0.2414	0.00019	0.00509	44.293	0.871	0.2294	0.000146	0.00535	chrX	47571901	47619857
1_Hh	ENSG00000105609.17	LILRB5	protein_coding	TRUE	M8	-1.225	0.3937	0.000193	0.00156	49.757	-1.4248	0.3562	6.34e-05	0.00288	chr19	54249421	54257301
1_Hh	ENSG00000149257.15	SERPINH1	protein_coding	TRUE		-0.8411	0.2703	0.000195	0.00358	3162.86	-0.9751	0.2496	9.34e-05	0.00383	chr11	75562056	75572783
1_Hh	ENSG00000176092.15	CRYBG2	protein_coding	TRUE	M5	1.7176	0.5522	0.000196	0.000903	15.392	2.0124	0.5151	9.35e-05	0.00383	chr1	26321698	26360080
1_Hh	ENSG00000197614.11	MFAP5	protein_coding	TRUE	M11	-1.1021	0.3546	0.000197	0.00192	3631.41	-1.2914	0.3223	6.17e-05	0.00285	chr12	8637346	8662888
1_Hh	ENSG00000106066.15	CPVL	protein_coding	TRUE		-1.0547	0.3394	0.000197	0.00206	617.645	-1.2259	0.3092	7.37e-05	0.00322	chr7	28995235	29195451
1_Hh	ENSG00000258169.1	LINC00485	lncRNA	TRUE	M47	-2.331	0.7503	0.000198	0.000623	56.908	-2.7121	0.6572	3.68e-05	0.0019	chr12	102809280	102824399
1_Hh	ENSG00000165912.16	PACSIN3	protein_coding	FALSE		-0.6793	0.2188	0.0002	0.00692	422.132	-0.7861	0.205	0.000126	0.00479	chr11	47177522	47186443
1_Hh	ENSG00000183615.6	FAM167B	protein_coding	TRUE	M7,M11	-1.4239	0.4591	0.000201	0.00121	44.097	-1.6586	0.4125	5.81e-05	0.00273	chr1	32247222	32248856
1_Hh	ENSG00000197905.9	TEAD4	protein_coding	TRUE		-0.7661	0.2471	0.000202	0.0049	89.462	-0.8868	0.2297	0.000113	0.0044	chr12	2959330	3040676
1_Hh	ENSG00000152953.13	STK32B	protein_coding	TRUE	M8	-0.6244	0.2017	0.000205	0.00931	55.688	-0.7192	0.1906	0.000161	0.00575	chr4	5051480	5500994
1_Hh	ENSG00000247345.2	RP11-266N13.2	lncRNA	FALSE		-2.1472	0.6953	0.000206	0.000722	3.088	-2.5177	0.6385	8.04e-05	0.00345	chr5	59039761	59063503
1_Hh	ENSG00000198938.2	MT-CO3	protein_coding	TRUE	M40	1.1569	0.3748	0.000207	0.00183	13108	1.3502	0.3525	0.000128	0.00483	chrM	9207	9990
1_Hh	ENSG00000279302.3	RP11-16P20.4	TEC	FALSE		0.9567	0.3099	0.000208	0.00277	69.476	1.1168	0.2924	0.000134	0.00498	chr8	27701194	27703789
1_Hh	ENSG00000102359.7	SRPX2	protein_coding	TRUE		0.9892	0.3205	0.000209	0.0026	67.625	1.1547	0.3015	0.000128	0.00483	chrX	100644195	100675788
1_Hh	ENSG00000221227.1	MIR1305	miRNA	FALSE		1.901	0.6165	0.00021	0.00082	1.639	2.2316	0.578	0.000113	0.0044	chr4	182169293	182169378
1_Hh	ENSG00000141258.13	SGSM2	protein_coding	TRUE		0.6192	0.2008	0.000211	0.0097	1843	0.7176	0.1928	0.000198	0.00669	chr17	2337498	2381058
1_Hh	ENSG00000234042.1	RP11-452D2.2	processed_pseudogene	FALSE		1.437	0.4665	0.000212	0.00125	41.418	1.6857	0.4382	0.00012	0.00462	chr9	63703065	63703755
1_Hh	ENSG00000088926.14	F11	protein_coding	TRUE		1.5832	0.514	0.000213	0.00107	78.533	1.8588	0.4824	0.000117	0.00451	chr4	186266189	186289681
1_Hh	ENSG00000156535.15	CD109	protein_coding	TRUE		-0.8835	0.2873	0.000216	0.0034	192.136	-1.0271	0.264	0.0001	0.00404	chr6	73695785	73828316
1_Hh	ENSG00000169282.17	KCNAB1	protein_coding	FALSE		-0.7316	0.2379	0.000216	0.00574	375.545	-0.8486	0.2214	0.000127	0.00481	chr3	156037701	156539138
1_Hh	ENSG00000115457.10	IGFBP2	protein_coding	TRUE		-0.8947	0.2911	0.000217	0.00333	9846.82	-1.0602	0.2674	7.32e-05	0.0032	chr2	216632828	216664436
1_Hh	ENSG00000084710.14	EFR3B	protein_coding	TRUE		-0.8105	0.2638	0.000218	0.00439	202.074	-0.9411	0.2439	0.000114	0.00444	chr2	25042076	25159135
1_Hh	ENSG00000005486.17	RHBDD2	protein_coding	TRUE	M5,M9	0.6798	0.2214	0.00022	0.00729	1677.06	0.7873	0.2116	0.000198	0.00669	chr7	75842602	75888926
1_Hh	ENSG00000265623.1	MIR3139	miRNA	TRUE		1.4151	0.461	0.000221	0.0013	7.744	1.6607	0.4291	0.000109	0.00428	chr4	143343460	143343535
1_Hh	ENSG00000253348.1	CTC-455F18.1	lncRNA	FALSE		1.0362	0.3379	0.000224	0.00239	17.791	1.2124	0.3169	0.000131	0.00489	chr5	170747047	170788650
1_Hh	ENSG00000128594.8	LRRC4	protein_coding	TRUE		-0.7088	0.2312	0.000224	0.0064	250.098	-0.8217	0.2156	0.000139	0.00512	chr7	128027071	128032107
1_Hh	ENSG00000225011.4	RP11-810H18.1	unprocessed_pseudogene	FALSE		1.5512	0.5063	0.000225	0.00114	2.996	1.8223	0.4748	0.000124	0.00474	chr1	29488193	29496893
1_Hh	ENSG00000266079.4	SNORA59B	snoRNA	TRUE		0.9198	0.3004	0.000226	0.00316	1116.63	1.0744	0.2834	0.00015	0.00545	chr17	19557211	19557911
1_Hh	ENSG00000161653.11	NAGS	protein_coding	TRUE	M1,M24	0.6417	0.2099	0.000228	0.00908	245.591	0.7429	0.201	0.000218	0.00711	chr17	44004622	44009068
1_Hh	ENSG00000198221.10	AFDN-DT	lncRNA	TRUE	M5	0.9146	0.2992	0.000229	0.00324	92.5	1.0691	0.2817	0.000147	0.00537	chr6	167822103	167826812
1_Hh	ENSG00000161509.14	GRIN2C	protein_coding	TRUE		-0.8724	0.2854	0.00023	0.00363	27.2	-1.0159	0.2634	0.000115	0.00447	chr17	74842023	74861504
1_Hh	ENSG00000082397.17	EPB41L3	protein_coding	FALSE		-0.6318	0.2069	0.000232	0.00942	1565.56	-0.7298	0.1945	0.000175	0.00613	chr18	5392381	5630700
1_Hh	ENSG00000177234.7	LINC01561	lncRNA	TRUE		-2.337	0.7651	0.000233	0.000718	4.551	-2.7411	0.6849	6.27e-05	0.00287	chr10	120597949	120600124
1_Hh	ENSG00000147443.13	DOK2	protein_coding	TRUE		-1.6662	0.5456	0.000233	0.00104	36.374	-1.9483	0.4862	6.15e-05	0.00284	chr8	21908873	21913690
1_Hh	ENSG00000243828.2	RP11-307F22.2	transcribed_processed_pseudogene	FALSE		-2.6052	0.8537	0.000234	0.000657	30.261	-3.042	0.7434	4.28e-05	0.00216	chr6	64728837	64733837
1_Hh	ENSG00000230453.9	ANKRD18B	protein_coding	TRUE	M42	-1.2562	0.4119	0.000236	0.00168	79.407	-1.468	0.371	7.59e-05	0.00329	chr9	33524394	33573009
1_Hh	ENSG00000133687.16	TMTC1	protein_coding	TRUE		-0.6972	0.2288	0.000238	0.00703	14362	-0.8147	0.2135	0.000135	0.00502	chr12	29500840	29784759
1_Hh	ENSG00000198959.12	TGM2	protein_coding	TRUE		-1.6555	0.5434	0.000239	0.00109	1444.91	-1.9355	0.4818	5.89e-05	0.00275	chr20	38127385	38166578
1_Hh	ENSG00000161055.4	SCGB3A1	protein_coding	TRUE		-1.7802	0.585	0.00024	0.000994	5.833	-2.0883	0.5235	6.64e-05	0.00297	chr5	180590105	180591499
1_Hh	ENSG00000120093.11	HOXB3	protein_coding	TRUE		-1.5449	0.5078	0.000241	0.00122	9.764	-1.8111	0.4475	5.18e-05	0.00251	chr17	48548870	48604912
1_Hh	ENSG00000232504.5	ST3GAL5-AS1	lncRNA	TRUE	M49	-0.8574	0.2819	0.000242	0.0039	18.739	-0.9996	0.2612	0.000129	0.00487	chr2	85889151	85891136
1_Hh	ENSG00000259404.5	EFL1P1	transcribed_unprocessed_pseudogene	TRUE		-1.3385	0.4401	0.000243	0.00155	87.206	-1.5657	0.3945	7.23e-05	0.00317	chr15	84080168	84126604
1_Hh	ENSG00000102445.18	RUBCNL	protein_coding	TRUE	M8	-1.0824	0.356	0.000244	0.00228	125.134	-1.2647	0.3228	8.93e-05	0.00371	chr13	46342000	46438190
1_Hh	ENSG00000140481.15	CCDC33	protein_coding	TRUE	M1	1.0662	0.3507	0.000245	0.00235	32.735	1.2512	0.3292	0.000144	0.00529	chr15	74202705	74336472
1_Hh	ENSG00000167634.12	NLRP7	protein_coding	TRUE		2.4464	0.8053	0.000246	0.000709	2.528	3.0269	0.7296	3.35e-05	0.00177	chr19	54923509	54966312
1_Hh	ENSG00000254206.5	NPIPB11	protein_coding	TRUE		1.1784	0.388	0.000247	0.00195	37.19	1.3844	0.3636	0.00014	0.00519	chr16	29381354	29404029
1_Hh	ENSG00000121594.12	CD80	protein_coding	TRUE		-1.0199	0.336	0.000249	0.00269	10.517	-1.1931	0.3089	0.000112	0.00439	chr3	119524293	119559614
1_Hh	ENSG00000137070.18	IL11RA	protein_coding	TRUE		-0.8893	0.293	0.00025	0.00359	620.712	-1.0387	0.2686	0.00011	0.00433	chr9	34650702	34661902
1_Hh	ENSG00000135069.14	PSAT1	protein_coding	TRUE	M10	-1.3067	0.4311	0.000254	0.00164	101.67	-1.5284	0.3871	7.87e-05	0.00339	chr9	78297125	78330093
1_Hh	ENSG00000206530.11	CFAP44	protein_coding	FALSE		0.6504	0.2147	0.000255	0.00906	402.577	0.7552	0.2052	0.000234	0.00748	chr3	113286930	113441610
1_Hh	ENSG00000283178.1	AL590763.16	unprocessed_pseudogene	TRUE		1.0373	0.3424	0.000257	0.00263	19.402	1.2174	0.3202	0.000143	0.00527	chrX	71869763	71873295
1_Hh	ENSG00000124766.7	SOX4	protein_coding	TRUE		-0.941	0.3107	0.000258	0.00322	848.118	-1.1004	0.2837	0.000105	0.00418	chr6	21593751	21598619
1_Hh	ENSG00000204540.11	PSORS1C1	protein_coding	TRUE	M7	-1.5708	0.5192	0.000259	0.00124	44.746	-1.8406	0.461	6.53e-05	0.00294	chr6	31114750	31140092
1_Hh	ENSG00000181026.15	AEN	protein_coding	FALSE		-0.7384	0.2441	0.00026	0.00608	866.901	-0.8592	0.2265	0.000149	0.0054	chr15	88621337	88632281
1_Hh	ENSG00000261330.1	PPIAP50	processed_pseudogene	TRUE		1.3929	0.4605	0.000261	0.00148	7.45	1.6406	0.4295	0.000133	0.00497	chr16	77892422	77892915
1_Hh	ENSG00000114019.14	AMOTL2	protein_coding	TRUE		-0.7656	0.2533	0.000263	0.00556	3380.11	-0.8969	0.2347	0.000133	0.00497	chr3	134355874	134375479
1_Hh	ENSG00000198502.6	HLA-DRB5	protein_coding	TRUE		-1.6355	0.5414	0.000264	0.00118	2101.82	-1.9171	0.4793	6.34e-05	0.00288	chr6	32517353	32530287
1_Hh	ENSG00000128596.17	CCDC136	protein_coding	TRUE	M1	0.9767	0.3234	0.000265	0.00298	300.337	1.1459	0.3042	0.000165	0.00587	chr7	128790757	128822132
1_Hh	ENSG00000204791.10	SMPD5	transcribed_unitary_pseudogene	TRUE	M42	-1.166	0.3863	0.000267	0.00203	8.711	-1.3677	0.3535	0.000109	0.00431	chr8	144049079	144051522
1_Hh	ENSG00000139567.13	ACVRL1	protein_coding	TRUE		-1.0989	0.3641	0.000268	0.00232	280.964	-1.2864	0.3294	9.39e-05	0.00384	chr12	51906908	51923361
1_Hh	ENSG00000280511.1	RP11-35J1.2	lncRNA	FALSE		0.909	0.3014	0.000271	0.00353	13.568	1.0657	0.2844	0.000179	0.0062	chr6	76561328	76562590
1_Hh	ENSG00000173110.8	HSPA6	protein_coding	TRUE		-1.0711	0.3552	0.000272	0.00252	184.806	-1.2538	0.3218	9.75e-05	0.00395	chr1	161524540	161526894
1_Hh	ENSG00000203812.2	HIST2H2AA4	protein_coding	FALSE		-1.1325	0.3757	0.000273	0.00218	620.063	-1.3265	0.339	9.1e-05	0.00376	chr1	149842188	149842736
1_Hh	ENSG00000153904.20	DDAH1	protein_coding	TRUE		-0.7069	0.2345	0.000274	0.00716	1400.57	-0.8253	0.2182	0.000156	0.00561	chr1	85318481	85578363
1_Hh	ENSG00000255043.1	NAV2-AS5	lncRNA	TRUE	M8,M47	-1.7513	0.5813	0.000275	0.0011	39.975	-2.0542	0.5134	6.29e-05	0.00288	chr11	19502672	19507229
1_Hh	ENSG00000157388.19	CACNA1D	protein_coding	TRUE	M6,M9	1.2004	0.3986	0.000276	0.002	748.538	1.4119	0.3736	0.000157	0.00566	chr3	53328963	53813733
1_Hh	ENSG00000106809.11	OGN	protein_coding	TRUE	M4	-0.7872	0.2614	0.000277	0.00538	38088.2	-0.9286	0.2414	0.00012	0.00462	chr9	92383268	92404696
1_Hh	ENSG00000135480.16	KRT7	protein_coding	TRUE		-2.8155	0.9359	0.000279	0.000693	3.421	-3.3921	0.7973	2.1e-05	0.00122	chr12	52232520	52252186
1_Hh	ENSG00000286084.2	RP3-359N14.3	lncRNA	FALSE		0.6455	0.215	0.00028	0.00955	28.53	0.7511	0.2051	0.00025	0.00789	chr6	105403207	105588802
1_Hh	ENSG00000066629.18	EML1	protein_coding	TRUE	M11	-0.7317	0.2437	0.000281	0.00654	662.975	-0.8541	0.2261	0.000158	0.00568	chr14	99737693	99942060
1_Hh	ENSG00000201229.1	SNORA63	snoRNA	TRUE		1.0233	0.3411	0.000283	0.00281	15.877	1.2038	0.3197	0.000166	0.00589	chr3	183451857	183451988
1_Hh	ENSG00000279692.1	RP11-1055B8.1	TEC	FALSE		-1.0638	0.3551	0.000285	0.00266	10.335	-1.2492	0.3241	0.000116	0.0045	chr17	81395609	81397144
1_Hh	ENSG00000136842.14	TMOD1	protein_coding	TRUE	M1	0.7821	0.2612	0.000286	0.00548	7239.56	0.9141	0.2474	0.00022	0.00712	chr9	97501180	97601743
1_Hh	ENSG00000013016.16	EHD3	protein_coding	TRUE	M4	-0.7243	0.242	0.000287	0.00681	161.445	-0.8448	0.2247	0.00017	0.006	chr2	31234152	31269451
1_Hh	ENSG00000169126.16	ODAD2	protein_coding	TRUE		0.9807	0.3277	0.000288	0.00313	50.63	1.1537	0.3079	0.000179	0.00619	chr10	27775186	27999079
1_Hh	ENSG00000068366.20	ACSL4	protein_coding	FALSE		-0.7622	0.2547	0.000289	0.00589	1109.02	-0.8962	0.2356	0.000142	0.00522	chrX	109624244	109733403
1_Hh	ENSG00000229670.2	PKP4P1	unprocessed_pseudogene	TRUE		2.6962	0.9018	0.000291	0.000747	3.184	3.1996	0.848	0.000161	0.00575	chr2	209178966	209181123
1_Hh	ENSG00000178026.13	LRRC75B	protein_coding	TRUE	M1	0.7624	0.255	0.000292	0.00594	197.073	0.8927	0.2416	0.000219	0.00712	chr22	24585620	24593208
1_Hh	ENSG00000118271.11	TTR	protein_coding	TRUE	M25	-0.8277	0.277	0.000293	0.00487	15.286	-0.969	0.2582	0.000175	0.00611	chr18	31557010	31599021
1_Hh	ENSG00000044524.11	EPHA3	protein_coding	TRUE		-1.3546	0.4533	0.000295	0.00171	201.315	-1.5917	0.4046	8.37e-05	0.00355	chr3	89107621	89482134
1_Hh	ENSG00000168672.4	LRATD2	protein_coding	TRUE		-0.8274	0.2775	0.000296	0.00495	360.323	-0.9682	0.2548	0.000145	0.00531	chr8	126552443	126558478
1_Hh	ENSG00000128039.11	SRD5A3	protein_coding	TRUE		-0.9049	0.304	0.0003	0.00386	141.116	-1.0608	0.2772	0.00013	0.00487	chr4	55346242	55373100
1_Hh	ENSG00000198754.5	OXCT2	protein_coding	TRUE		-1.9258	0.6471	0.000302	0.00106	13.58	-2.2669	0.5698	6.93e-05	0.00308	chr1	39769523	39771348
1_Hh	ENSG00000111907.21	TPD52L1	protein_coding	TRUE		-0.8405	0.2827	0.000303	0.00477	451.313	-0.9845	0.2592	0.000146	0.00535	chr6	125119049	125264407
1_Hh	ENSG00000080709.16	KCNN2	protein_coding	TRUE		-0.9743	0.3278	0.000304	0.00335	12.221	-1.1451	0.2993	0.00013	0.00488	chr5	114055926	114496500
1_Hh	ENSG00000162753.13	SLC9C2	protein_coding	TRUE	M56	-1.7948	0.604	0.000306	0.00117	60.714	-2.1122	0.5281	6.33e-05	0.00288	chr1	173500460	173603072
1_Hh	ENSG00000278909.1	RP11-401P9.7	TEC	FALSE		-1.7817	0.5998	0.000308	0.00119	70.772	-2.0965	0.5275	7.06e-05	0.00313	chr16	50555355	50558719
1_Hh	ENSG00000234956.7	LINC02539	lncRNA	TRUE	M4,M65	-2.5875	0.8712	0.00031	0.000801	5.28	-3.0519	0.77	7.39e-05	0.00323	chr6	137730170	137792835
1_Hh	ENSG00000208772.1	SNORD94	snoRNA	TRUE	M17	1.0877	0.3665	0.000312	0.00271	156.064	1.2848	0.3432	0.000181	0.00626	chr2	86135870	86136006
1_Hh	ENSG00000181104.7	F2R	protein_coding	TRUE	M14	-0.8827	0.2975	0.000313	0.00422	268.549	-1.0353	0.2719	0.000141	0.00519	chr5	76716126	76735770
1_Hh	ENSG00000127588.5	GNG13	protein_coding	FALSE		2.1481	0.7243	0.000314	0.000956	1.956	2.5509	0.6796	0.000174	0.00611	chr16	798041	800734
1_Hh	ENSG00000114631.11	PODXL2	protein_coding	TRUE		-1.4361	0.4843	0.000316	0.00163	194.789	-1.6905	0.4303	8.53e-05	0.00359	chr3	127629185	127672802
1_Hh	ENSG00000185565.12	LSAMP	protein_coding	TRUE		1.7224	0.5809	0.000317	0.00127	441.046	2.0421	0.5428	0.000169	0.00596	chr3	115802363	117139389
1_Hh	ENSG00000248540.3	RP11-247C2.2	lncRNA	TRUE		0.9818	0.3312	0.000318	0.00334	16.644	1.158	0.3099	0.000187	0.00641	chr15	74125915	74129341
1_Hh	ENSG00000173585.16	CCR9	protein_coding	TRUE	M5,M9	1.1267	0.3802	0.000319	0.00256	27.901	1.3318	0.3552	0.000177	0.00617	chr3	45886504	45903175
1_Hh	ENSG00000228166.1	MTND1P11	unprocessed_pseudogene	TRUE	M55	2.3216	0.7848	0.000325	0.000908	17.292	2.7612	0.7364	0.000177	0.00617	chr9	5094139	5095014
1_Hh	ENSG00000236081.1	ELFN1-AS1	lncRNA	TRUE		1.7946	0.607	0.000327	0.00123	2.983	2.1306	0.5685	0.000179	0.00619	chr7	1738630	1742291
1_Hh	ENSG00000133083.14	DCLK1	protein_coding	TRUE		-0.8934	0.3022	0.000328	0.00418	876.308	-1.0526	0.2757	0.000135	0.00501	chr13	35768652	36131306
1_Hh	ENSG00000132749.11	TESMIN	protein_coding	TRUE		0.7566	0.256	0.000329	0.00638	40.913	0.8881	0.241	0.000228	0.00734	chr11	68707440	68751520
1_Hh	ENSG00000173083.15	HPSE	protein_coding	TRUE	M7	-0.8482	0.287	0.00033	0.00486	239.021	-0.9952	0.2627	0.000152	0.00548	chr4	83292461	83335153
1_Hh	ENSG00000213316.10	LTC4S	protein_coding	TRUE		-0.7845	0.2655	0.000332	0.00579	126.126	-0.9192	0.2445	0.00017	0.006	chr5	179793980	179796647
1_Hh	ENSG00000203814.6	H2BC18	protein_coding	TRUE		-0.6639	0.2248	0.000334	0.0094	378.413	-0.7777	0.2097	0.000208	0.00689	chr1	149782689	149812373
1_Hh	ENSG00000286606.1	RP11-33O4.3	lncRNA	FALSE		1.0503	0.3556	0.000335	0.0029	14.211	1.241	0.3318	0.000183	0.00633	chr2	219065308	219070022
1_Hh	ENSG00000219607.4	PPP1R3G	protein_coding	TRUE		-0.7062	0.2392	0.000336	0.0078	58.245	-0.8258	0.222	0.000199	0.0067	chr6	5085341	5089487
1_Hh	ENSG00000231040.2	LINC01911	lncRNA	FALSE		1.7099	0.5803	0.000337	0.00134	1.465	2.0357	0.5317	0.000129	0.00485	chr2	146837727	146878220
1_Hh	ENSG00000154258.17	ABCA9	protein_coding	TRUE		0.8692	0.295	0.000338	0.00467	264.256	1.0257	0.2775	0.000218	0.00711	chr17	68974488	69060949
1_Hh	ENSG00000134955.12	SLC37A2	protein_coding	TRUE	M8	-0.6938	0.2355	0.00034	0.00837	249.742	-0.8119	0.2188	0.000207	0.00688	chr11	125063302	125090516
1_Hh	ENSG00000231848.1	KRTCAP2P1	processed_pseudogene	TRUE		-1.4312	0.4858	0.000341	0.00173	7.087	-1.6911	0.4384	0.000115	0.00446	chr2	44996413	44996873
1_Hh	ENSG00000187595.16	ZNF385C	protein_coding	FALSE		0.7405	0.2517	0.000342	0.00705	35.492	0.8703	0.2379	0.000254	0.00798	chr17	42025576	42098479
1_Hh	ENSG00000131037.15	EPS8L1	protein_coding	TRUE		0.964	0.3277	0.000343	0.00357	25.825	1.139	0.3077	0.000214	0.00702	chr19	55072020	55087923
1_Hh	ENSG00000106078.19	COBL	protein_coding	TRUE	M12,M20	-1.6208	0.5512	0.000344	0.00147	260.153	-1.9123	0.4853	8.12e-05	0.00347	chr7	51016212	51316818
1_Hh	ENSG00000237832.1	RP5-974N19.1	lncRNA	FALSE		1.2392	0.4221	0.000347	0.0022	2.527	1.4684	0.3907	0.000171	0.00603	chr20	14933843	14935363
1_Hh	ENSG00000169432.18	SCN9A	protein_coding	TRUE		-1.4016	0.4776	0.000348	0.00184	198.615	-1.6533	0.4239	9.62e-05	0.0039	chr2	166195185	166376001
1_Hh	ENSG00000104774.13	MAN2B1	protein_coding	FALSE		-0.6568	0.224	0.000352	0.01	1503.79	-0.7701	0.2089	0.000227	0.00733	chr19	12646511	12666742
1_Hh	ENSG00000153266.13	FEZF2	protein_coding	TRUE		-2.3595	0.8046	0.000353	0.000939	1371.22	-2.7827	0.6921	5.81e-05	0.00273	chr3	62369681	62374324
1_Hh	ENSG00000204176.14	SYT15	protein_coding	TRUE		-0.7969	0.2718	0.000354	0.00576	847.677	-0.9359	0.2496	0.000177	0.00617	chr10	46578217	46594173
1_Hh	ENSG00000173208.4	ABCD2	protein_coding	TRUE		-1.5894	0.5422	0.000355	0.00154	31.782	-1.8769	0.4788	8.87e-05	0.0037	chr12	39550033	39619803
1_Hh	ENSG00000254017.1	IGHEP2	IG_C_pseudogene	TRUE	M5,M9	1.2422	0.4238	0.000356	0.00222	26.935	1.474	0.3956	0.000195	0.00662	chr9	5113549	5114804
1_Hh	ENSG00000077522.13	ACTN2	protein_coding	TRUE		-2.4274	0.8281	0.000358	0.000929	6.771	-2.8823	0.7122	5.19e-05	0.00251	chr1	236664141	236764631
1_Hh	ENSG00000177822.8	TENM3-AS1	lncRNA	TRUE	M9	1.3553	0.4626	0.000359	0.00194	164.846	1.6102	0.4312	0.000189	0.00646	chr4	181874438	182145249
1_Hh	ENSG00000198712.1	MT-CO2	protein_coding	TRUE	M40	1.2978	0.4433	0.000361	0.00204	3529.28	1.5444	0.4136	0.000188	0.00646	chrM	7586	8269
1_Hh	ENSG00000227225.1	MTND1P14	unprocessed_pseudogene	TRUE		1.7421	0.5951	0.000363	0.00138	10.721	2.0738	0.5548	0.000185	0.00638	chr17	19602259	19603208
1_Hh	ENSG00000279067.1	GS1-25M2.1	TEC	FALSE		1.1915	0.4076	0.000365	0.0025	4.859	1.4131	0.379	0.000192	0.00656	chr7	96118647	96119995
1_Hh	ENSG00000273765.1	RP11-370I10.11	lncRNA	FALSE		0.6609	0.2262	0.000369	0.00996	18.59	0.775	0.2154	0.00032	0.00946	chr12	48360920	48361377
1_Hh	ENSG00000232977.7	LINC00327	lncRNA	TRUE		-0.8352	0.2859	0.00037	0.00539	15.874	-0.9836	0.2631	0.000185	0.00638	chr13	23465776	23487712
1_Hh	ENSG00000139329.5	LUM	protein_coding	TRUE		-2.2454	0.7692	0.000371	0.00103	318.739	-2.6504	0.6635	6.48e-05	0.00293	chr12	91102629	91111494
1_Hh	ENSG00000247627.2	MTND4P12	processed_pseudogene	TRUE		1.815	0.6229	0.000374	0.00135	4.672	2.1636	0.5819	0.000201	0.00674	chr5	134926660	134928036
1_Hh	ENSG00000258424.1	RP11-471B22.2	lncRNA	FALSE		0.8042	0.276	0.000375	0.00588	8.162	0.9486	0.2593	0.000254	0.008	chr14	90402523	90405235
1_Hh	ENSG00000186675.7	MAGEE2	protein_coding	TRUE		1.1579	0.398	0.000381	0.00273	21.071	1.3758	0.3703	0.000203	0.00679	chrX	75782987	75785254
1_Hh	ENSG00000238273.3	AC012360.6	lncRNA	FALSE		-1.2171	0.4185	0.000383	0.00247	48.803	-1.439	0.3747	0.000123	0.00472	chr2	105363038	105378839
1_Hh	ENSG00000172824.16	CES4A	protein_coding	TRUE	M15,M22	0.9507	0.327	0.000384	0.00397	268.263	1.126	0.3064	0.000238	0.00759	chr16	66988589	67009758
1_Hh	ENSG00000206638.1	RNU6-672P	snRNA	TRUE		1.2609	0.4338	0.000387	0.00229	4.708	1.4987	0.402	0.000193	0.00657	chr11	72869544	72869650
1_Hh	ENSG00000248394.1	FOSL1P1	processed_pseudogene	TRUE		1.2668	0.4359	0.000388	0.00227	8.824	1.5079	0.4048	0.000195	0.00662	chr4	128155389	128156204
1_Hh	ENSG00000234745.11	HLA-B	protein_coding	TRUE		-0.8551	0.2942	0.000389	0.00525	5475.5	-1.0082	0.2684	0.000172	0.00605	chr6	31269491	31357188
1_Hh	ENSG00000128641.19	MYO1B	protein_coding	TRUE	M14	-0.8119	0.2795	0.000392	0.00577	379.186	-0.956	0.256	0.000188	0.00646	chr2	191245185	191425389
1_Hh	ENSG00000110328.6	GALNT18	protein_coding	TRUE		-0.8711	0.2999	0.000394	0.00506	208.606	-1.0268	0.2733	0.000172	0.00605	chr11	11270877	11622005
1_Hh	ENSG00000270988.1	RP11-439C15.5	lncRNA	FALSE		1.2972	0.4466	0.000396	0.00215	2.968	1.5424	0.4168	0.000215	0.00705	chr8	1974818	1975314
1_Hh	ENSG00000179083.6	FAM133A	protein_coding	TRUE		-1.6518	0.5688	0.000398	0.00157	40.063	-1.9547	0.5	9.24e-05	0.00381	chrX	93674013	93712274
1_Hh	ENSG00000254560.6	BBOX1-AS1	lncRNA	TRUE		0.6791	0.2338	0.000399	0.00957	14.131	0.7981	0.2207	0.000298	0.00894	chr11	27047186	27220113
1_Hh	ENSG00000163430.12	FSTL1	protein_coding	FALSE		-0.7194	0.2478	0.000401	0.00816	15071.5	-0.8516	0.2292	0.000202	0.00678	chr3	120392293	120450993
1_Hh	ENSG00000163563.8	MNDA	protein_coding	TRUE	M3	-1.1228	0.3871	0.000402	0.00285	293.287	-1.329	0.3469	0.000127	0.00483	chr1	158831351	158849506
1_Hh	ENSG00000205683.11	DPF3	protein_coding	TRUE	M15	1.0483	0.3615	0.000403	0.00328	39.907	1.2448	0.3369	0.00022	0.00714	chr14	72619296	72894116
1_Hh	ENSG00000237338.1	FTCD-AS1	lncRNA	TRUE		1.6784	0.5796	0.000406	0.00157	3.473	2.0026	0.5373	0.000194	0.00658	chr21	46151614	46152647
1_Hh	ENSG00000240583.12	AQP1	protein_coding	TRUE		-1.4038	0.4848	0.000407	0.00197	1591.89	-1.6674	0.4287	0.0001	0.00404	chr7	30911694	30925517
1_Hh	ENSG00000154553.16	PDLIM3	protein_coding	TRUE		-1.2576	0.4344	0.000408	0.00237	77.241	-1.4887	0.3851	0.000111	0.00435	chr4	185500660	185535507
1_Hh	ENSG00000164283.13	ESM1	protein_coding	TRUE		-1.2599	0.4352	0.00041	0.00234	107.966	-1.4913	0.3877	0.00012	0.00462	chr5	54977867	55022671
1_Hh	ENSG00000164398.15	ACSL6	protein_coding	TRUE		-0.8163	0.282	0.000411	0.00584	59.42	-0.9623	0.2579	0.000191	0.00652	chr5	131949973	132012243
1_Hh	ENSG00000168874.13	ATOH8	protein_coding	TRUE		-0.7874	0.2721	0.000412	0.00643	726.931	-0.9278	0.2496	0.000201	0.00675	chr2	85751344	85791383
1_Hh	ENSG00000104522.16	GFUS	protein_coding	TRUE	M7	-0.781	0.27	0.000414	0.00661	375.474	-0.9199	0.2479	0.000206	0.00688	chr8	143612618	143618048
1_Hh	ENSG00000179431.7	FJX1	protein_coding	TRUE		-0.9048	0.3131	0.000416	0.00473	66.433	-1.0688	0.2847	0.000174	0.0061	chr11	35618460	35620865
1_Hh	ENSG00000222489.1	SNORA79	snoRNA	TRUE	M17	1.085	0.376	0.000418	0.00317	112.263	1.2909	0.3506	0.000231	0.00743	chr14	20323179	20323326
1_Hh	ENSG00000282024.1	RP3-467D16.3	lncRNA	FALSE		1.1132	0.3859	0.000419	0.00304	49.638	1.3255	0.36	0.000231	0.00743	chr6	16259101	16264553
1_Hh	ENSG00000102287.19	GABRE	protein_coding	TRUE	M41	-1.2549	0.4351	0.000422	0.00248	1499.04	-1.485	0.387	0.000124	0.00474	chrX	151953124	151974680
1_Hh	ENSG00000237846.1	RP11-216M21.1	processed_pseudogene	FALSE		1.2718	0.4415	0.000423	0.00245	178.318	1.5172	0.4111	0.000224	0.00724	chr9	40105822	40106527
1_Hh	ENSG00000089127.13	OAS1	protein_coding	TRUE	M56	-0.7696	0.2672	0.000424	0.00708	416.626	-0.9073	0.2454	0.000218	0.00711	chr12	112906783	112933222
1_Hh	ENSG00000279690.1	AP000280.66	TEC	FALSE		3.4033	1.1818	0.000426	0.000815	5.959	4.0829	1.1047	0.000219	0.00712	chr21	32790673	32791504
1_Hh	ENSG00000164251.5	F2RL1	protein_coding	TRUE		-0.8985	0.3121	0.000427	0.00492	42.694	-1.0624	0.2832	0.000175	0.00613	chr5	76818933	76835315
1_Hh	ENSG00000283031.2	RP11-557N21.1	lncRNA	FALSE		-1.5194	0.5282	0.000431	0.00187	32.243	-1.8032	0.4667	0.000112	0.00437	chr2	23667208	23685453
1_Hh	ENSG00000249509.1	NEUROG2-AS1	lncRNA	TRUE		-1.2876	0.4478	0.000434	0.0024	13.817	-1.5284	0.4017	0.000142	0.00522	chr4	112515385	112546881
1_Hh	ENSG00000174332.5	GLIS1	protein_coding	TRUE		-1.7129	0.5957	0.000435	0.0016	3.052	-2.0448	0.5423	0.000163	0.0058	chr1	53506237	53738106
1_Hh	ENSG00000178403.4	NEUROG2	protein_coding	TRUE		-7.9556	2.7671	0.000437	0.000601	3.642	-5.0688	0.8189	6.04e-10	2.45e-07	chr4	112513516	112516180
1_Hh	ENSG00000107249.23	GLIS3	protein_coding	TRUE		-0.7969	0.2774	0.000439	0.00649	26.529	-0.9413	0.2541	0.000212	0.007	chr9	3824127	4348392
1_Hh	ENSG00000143127.13	ITGA10	protein_coding	TRUE		0.7623	0.2654	0.000441	0.00731	2407.61	0.9041	0.2504	0.000306	0.00914	chr1	145891208	145910111
1_Hh	ENSG00000237380.7	HOXD-AS2	lncRNA	TRUE		-2.2034	0.7674	0.000443	0.00121	2.25	-2.6231	0.6977	0.00017	0.006	chr2	176121611	176137098
1_Hh	ENSG00000176853.16	FAM91A1	protein_coding	TRUE	M4,M20	-1.1189	0.3897	0.000446	0.00309	6935	-1.3375	0.3486	0.000124	0.00475	chr8	123768439	123815452
1_Hh	ENSG00000164756.12	SLC30A8	protein_coding	TRUE		-2.0562	0.717	0.00045	0.00129	80.315	-2.4386	0.6192	8.21e-05	0.00349	chr8	116950273	117176714
1_Hh	ENSG00000186481.16	ANKRD20A5P	transcribed_unprocessed_pseudogene	FALSE		-1.6242	0.5664	0.000452	0.00175	371.926	-1.9279	0.4958	0.000101	0.00406	chr18	14179097	14252140
1_Hh	ENSG00000213949.10	ITGA1	protein_coding	TRUE	M53	-0.7427	0.2591	0.000453	0.00786	3393.71	-0.8778	0.2385	0.000233	0.00746	chr5	52787916	52959209
1_Hh	ENSG00000253488.1	SINHCAFP3	processed_pseudogene	TRUE		-1.2389	0.4323	0.000454	0.00265	7.731	-1.4732	0.3922	0.000172	0.00605	chr8	23634876	23635507
1_Hh	ENSG00000225689.2	RP1-30E17.2	lncRNA	FALSE		-0.8339	0.291	0.000456	0.00581	59.433	-0.986	0.266	0.00021	0.00695	chrX	128027322	129326707
1_Hh	ENSG00000255147.1	RP11-655M14.15	transcribed_unprocessed_pseudogene	FALSE		0.9392	0.3279	0.00046	0.00457	27.367	1.1172	0.3065	0.000267	0.00825	chr11	67749043	67756968
1_Hh	ENSG00000140470.14	ADAMTS17	protein_coding	TRUE	M10	-1.0139	0.3541	0.000461	0.00377	282.861	-1.203	0.3184	0.000158	0.00567	chr15	99971437	100342005
1_Hh	ENSG00000234838.3	PPIAP78	processed_pseudogene	TRUE	M22	1.1632	0.4063	0.000464	0.00289	3.547	1.3867	0.3773	0.000238	0.00759	chr5	66572057	66572546
1_Hh	ENSG00000273409.3	LINC02712	lncRNA	TRUE		-1.1001	0.3844	0.000466	0.00326	11.784	-1.3066	0.3488	0.000179	0.0062	chr11	127271029	127337033
1_Hh	ENSG00000257181.1	RP11-611O2.5	lncRNA	FALSE		-0.6942	0.2427	0.000467	0.00961	198.159	-0.8179	0.2245	0.00027	0.00832	chr12	68841288	68843237
1_Hh	ENSG00000170153.11	RNF150	protein_coding	TRUE		-0.7819	0.2734	0.000468	0.00701	139.644	-0.9237	0.2505	0.000226	0.00728	chr4	140859807	141212877
1_Hh	ENSG00000144485.11	HES6	protein_coding	TRUE		-1.1321	0.396	0.00047	0.0031	118.111	-1.3433	0.3539	0.000147	0.00537	chr2	238238267	238240662
1_Hh	ENSG00000230417.12	LINC00856	lncRNA	TRUE	M22	0.7656	0.2681	0.000474	0.0075	241.707	0.9092	0.2527	0.000321	0.00946	chr10	78179185	78551355
1_Hh	ENSG00000271334.6	LINC02104	lncRNA	TRUE		-1.5097	0.529	0.000475	0.00195	4.621	-1.8019	0.4741	0.000144	0.00529	chr5	39520398	39524726
1_Hh	ENSG00000162761.14	LMX1A	protein_coding	TRUE		-2.2302	0.7817	0.000477	0.00125	16.636	-2.6495	0.6761	8.91e-05	0.00371	chr1	165201867	165356715
1_Hh	ENSG00000123989.14	CHPF	protein_coding	TRUE		-0.6955	0.2439	0.000481	0.00974	2190.95	-0.8249	0.2256	0.000255	0.00801	chr2	219538948	219543809
1_Hh	ENSG00000267636.1	AC008992.1	lncRNA	FALSE		1.8436	0.6466	0.000482	0.00154	1.434	2.2126	0.5976	0.000214	0.00702	chr19	31421997	31427302
1_Hh	ENSG00000155629.15	PIK3AP1	protein_coding	TRUE	M3,M8,M25	-0.7996	0.2805	0.000484	0.00672	636.006	-0.9458	0.2564	0.000226	0.00728	chr10	96593315	96720514
1_Hh	ENSG00000198049.7	AVPR1B	protein_coding	TRUE	M18	-2.1233	0.745	0.000487	0.00132	12.296	-2.5244	0.6473	9.62e-05	0.0039	chr1	206106936	206117699
1_Hh	ENSG00000215343.7	ZNF705D	protein_coding	TRUE		-2.5547	0.8968	0.00049	0.0011	4.512	-3.0445	0.7874	0.00011	0.00433	chr8	12104389	12115516
1_Hh	ENSG00000188522.15	FAM83G	protein_coding	TRUE	M20	-0.9042	0.3176	0.000494	0.00519	104.153	-1.0721	0.2878	0.000195	0.00662	chr17	18968789	19004764
1_Hh	ENSG00000112319.19	EYA4	protein_coding	TRUE		-1.9101	0.6714	0.000495	0.00149	57.942	-2.2711	0.5801	9.04e-05	0.00374	chr6	133240598	133532128
1_Hh	ENSG00000214903.4	RPS15AP3	processed_pseudogene	TRUE	M22	1.7459	0.6137	0.000497	0.00166	3.697	2.094	0.5653	0.000212	0.007	chr14	47444106	47444494
1_Hh	ENSG00000099953.10	MMP11	protein_coding	TRUE	M4	-0.96	0.3375	0.000498	0.00446	43.424	-1.1396	0.3041	0.000179	0.00619	chr22	23768226	23784316
1_Hh	ENSG00000200314.1	Y_RNA	misc_RNA	FALSE		1.9773	0.6953	0.000501	0.00146	1.869	2.3759	0.651	0.000263	0.00818	chr6	106454828	106454929
1_Hh	ENSG00000180730.5	SHISA2	protein_coding	TRUE		-1.0539	0.3706	0.000502	0.00365	799.83	-1.2519	0.3321	0.000163	0.00581	chr13	26044597	26052016
1_Hh	ENSG00000198944.6	SOWAHA	protein_coding	TRUE		1.089	0.383	0.000505	0.00344	24.293	1.3011	0.3551	0.000248	0.00786	chr5	132813302	132816786
1_Hh	ENSG00000148154.10	UGCG	protein_coding	TRUE	M20	-0.7777	0.2736	0.000507	0.00733	1378.88	-0.9211	0.2506	0.000238	0.00759	chr9	111896814	111935369
1_Hh	ENSG00000150938.10	CRIM1	protein_coding	TRUE	M53	-0.7708	0.2712	0.000508	0.00753	9291.11	-0.9255	0.2486	0.000197	0.00667	chr2	36355778	36551135
1_Hh	ENSG00000134817.10	APLNR	protein_coding	TRUE		-1.3953	0.4911	0.000511	0.00224	60.603	-1.6601	0.4338	0.00013	0.00487	chr11	57233577	57237314
1_Hh	ENSG00000113396.13	SLC27A6	protein_coding	TRUE		-2.1737	0.7651	0.000512	0.00131	68.408	-2.5813	0.6581	8.76e-05	0.00366	chr5	128538013	129033642
1_Hh	ENSG00000214402.7	LCNL1	protein_coding	TRUE	M5,M51	1.9066	0.6714	0.000514	0.00153	627.677	2.289	0.6241	0.000245	0.00778	chr9	136981904	136986410
1_Hh	ENSG00000271702.1	RP11-63N3.2	processed_pseudogene	TRUE	M5	1.6877	0.5946	0.00052	0.0018	3.275	2.0246	0.5458	0.000208	0.00689	chr18	77632928	77633360
1_Hh	ENSG00000225350.1	FREM2-AS1	lncRNA	TRUE		1.1801	0.4159	0.000521	0.00302	6.387	1.4111	0.3859	0.000255	0.00801	chr13	38821798	38827570
1_Hh	ENSG00000225511.7	LINC00475	transcribed_unprocessed_pseudogene	TRUE		-0.9866	0.3479	0.000524	0.00428	29.046	-1.1727	0.3141	0.000189	0.00646	chr9	92141298	92160114
1_Hh	ENSG00000267128.2	RNF157-AS1	lncRNA	TRUE		1.1133	0.3929	0.000528	0.00338	15.327	1.3312	0.3632	0.000247	0.00783	chr17	76138432	76154650
1_Hh	ENSG00000082497.12	SERTAD4	protein_coding	TRUE		-1.0245	0.3616	0.000531	0.00393	254.163	-1.2171	0.3246	0.000177	0.00617	chr1	210232796	210246631
1_Hh	ENSG00000167992.13	VWCE	protein_coding	TRUE		-0.9034	0.3191	0.000536	0.00532	48.695	-1.0732	0.2892	0.000206	0.00688	chr11	61258286	61295316
1_Hh	ENSG00000268628.2	RP1-122P22.4	lncRNA	FALSE		0.8702	0.3075	0.000537	0.00564	8.057	1.0363	0.2863	0.000295	0.00886	chr20	19756390	19758037
1_Hh	ENSG00000279447.1	RP4-737E23.6	TEC	FALSE		-1.1803	0.4171	0.000538	0.00306	5.665	-1.4088	0.3827	0.000232	0.00744	chr20	23071547	23072722
1_Hh	ENSG00000118004.18	COLEC11	protein_coding	TRUE		1.0479	0.3704	0.00054	0.00379	122.147	1.2536	0.345	0.000279	0.00854	chr2	3594832	3644644
1_Hh	ENSG00000287537.1	RP11-133N21.13	lncRNA	FALSE		1.5007	0.5306	0.000541	0.00205	2.24	1.8004	0.4911	0.000246	0.00781	chr12	49536677	49538894
1_Hh	ENSG00000225978.3	HAR1A	lncRNA	TRUE		-1.0023	0.3544	0.000543	0.00414	27.555	-1.1924	0.3188	0.000184	0.00635	chr20	63102205	63104386
1_Hh	ENSG00000109436.8	TBC1D9	protein_coding	TRUE	M10,M25	-0.7454	0.2643	0.00055	0.00848	941.891	-0.8872	0.2427	0.000256	0.00801	chr4	140620782	140756385
1_Hh	ENSG00000236254.1	MTND4P14	unprocessed_pseudogene	TRUE	M55	1.6795	0.5959	0.000553	0.00188	20.974	2.0199	0.5532	0.000261	0.00813	chr9	5107937	5109290
1_Hh	ENSG00000167705.12	RILP	protein_coding	FALSE		-0.8922	0.3169	0.000558	0.00549	149.525	-1.0606	0.2868	0.000217	0.00708	chr17	1646145	1649866
1_Hh	ENSG00000254277.1	RP11-1144P22.1	lncRNA	FALSE		1.0579	0.3757	0.000559	0.00381	13.11	1.2664	0.347	0.000263	0.00818	chr8	71675300	71702786
1_Hh	ENSG00000170624.13	SGCD	protein_coding	TRUE	M43	-1.0719	0.3807	0.000562	0.00374	2178.34	-1.2807	0.3398	0.000164	0.00581	chr5	155870344	156767788
1_Hh	ENSG00000231105.2	ECE1-AS1	lncRNA	TRUE		0.844	0.3	0.000564	0.00622	18.32	1.0068	0.2805	0.000332	0.00971	chr1	21293290	21299874
1_Hh	ENSG00000260912.1	RP11-363E7.4	lncRNA	FALSE		-0.7496	0.2666	0.000565	0.0085	27.619	-0.8893	0.2454	0.000291	0.00879	chr9	19453209	19455173
1_Hh	ENSG00000171766.16	GATM	protein_coding	TRUE		-0.9894	0.352	0.000568	0.00452	718.251	-1.1792	0.316	0.000191	0.00652	chr15	45361124	45402327
1_Hh	ENSG00000049449.10	RCN1	protein_coding	TRUE	M4	-0.8113	0.2887	0.000571	0.00699	2058.51	-0.9648	0.2629	0.000243	0.00773	chr11	32091074	32105722
1_Hh	ENSG00000106069.23	CHN2	protein_coding	TRUE		-0.9326	0.332	0.000573	0.00522	445.387	-1.11	0.2994	0.000209	0.00692	chr7	29146569	29514328
1_Hh	ENSG00000187942.12	LDLRAD2	protein_coding	TRUE	M28	-0.8423	0.3	0.000576	0.00634	35.083	-1.0016	0.2735	0.00025	0.00789	chr1	21812265	21825225
1_Hh	ENSG00000172137.19	CALB2	protein_coding	TRUE		-2.2955	0.8191	0.000585	0.00139	13.41	-2.7413	0.6978	8.55e-05	0.0036	chr16	71358713	71390436
1_Hh	ENSG00000185031.6	SLC2A3P2	processed_pseudogene	TRUE	M60	0.8392	0.2996	0.000587	0.00652	32.807	1.002	0.2807	0.000356	0.0102	chr1	64984608	64986087
1_Hh	ENSG00000249252.5	C1QTNF7-AS1	lncRNA	TRUE	M5	0.7877	0.2814	0.000588	0.00763	25.12	0.9399	0.2636	0.000364	0.0104	chr4	15004942	15427914
1_Hh	ENSG00000145730.20	PAM	protein_coding	TRUE	M20	-0.9097	0.325	0.00059	0.00546	7905.93	-1.0856	0.2932	0.000214	0.00702	chr5	102753981	103031105
1_Hh	ENSG00000101850.13	GPR143	protein_coding	TRUE		-1.7885	0.6392	0.000591	0.00182	20.886	-2.1366	0.5569	0.000125	0.00476	chrX	9725346	9786297
1_Hh	ENSG00000163492.15	CCDC141	protein_coding	TRUE		-0.9729	0.3478	0.000596	0.0048	76.041	-1.1599	0.3127	0.000208	0.00689	chr2	178829757	179050086
1_Hh	ENSG00000122862.5	SRGN	protein_coding	TRUE		-0.9428	0.3371	0.000598	0.00521	3017.72	-1.1252	0.3033	0.000207	0.00688	chr10	69088103	69104805
1_Hh	ENSG00000255974.8	CYP2A6	protein_coding	TRUE		0.8605	0.3077	0.000601	0.00615	13.404	1.0282	0.2878	0.000353	0.0102	chr19	40843541	40850447
1_Hh	ENSG00000133110.15	POSTN	protein_coding	TRUE		-1.9675	0.7037	0.000602	0.00163	1569.32	-2.348	0.6048	0.000103	0.00414	chr13	37562583	37598844
1_Hh	ENSG00000240622.1	RPL7P15	processed_pseudogene	TRUE		1.3412	0.4804	0.000609	0.00275	8.299	1.6136	0.4432	0.000271	0.00837	chr3	124151960	124153063
1_Hh	ENSG00000196208.14	GREB1	protein_coding	TRUE	M1	0.9558	0.3427	0.000613	0.00513	1092.69	1.1449	0.3194	0.000338	0.00982	chr2	11482341	11642788
1_Hh	ENSG00000128294.16	TPST2	protein_coding	FALSE		-0.7379	0.2651	0.00062	0.00933	227.78	-0.8771	0.2429	0.000305	0.00912	chr22	26521996	26596717
1_Hh	ENSG00000230550.2	ERLNC1	lncRNA	TRUE	M60	1.2666	0.4564	0.000631	0.00308	5.067	1.5251	0.4221	0.000303	0.00906	chr1	204141404	204143327
1_Hh	ENSG00000163520.14	FBLN2	protein_coding	TRUE	M7	-1.6191	0.5836	0.000634	0.0021	701.123	-1.9382	0.5066	0.00013	0.00488	chr3	13549125	13638422
1_Hh	ENSG00000106799.13	TGFBR1	protein_coding	FALSE		-0.7585	0.2735	0.000638	0.00884	5726.59	-0.9087	0.2504	0.000285	0.00867	chr9	99104038	99154192
1_Hh	ENSG00000259477.1	RP11-86K22.1	processed_pseudogene	FALSE		-2.7698	0.9998	0.000639	0.00128	2.615	-3.2516	0.8617	0.000161	0.00575	chr15	57979716	57980646
1_Hh	ENSG00000119922.10	IFIT2	protein_coding	TRUE	M10,M56	-0.8634	0.3117	0.000641	0.00647	506.232	-1.0304	0.2818	0.000256	0.00801	chr10	89283694	89309271
1_Hh	ENSG00000279570.1	CTD-2357A8.2	TEC	FALSE		0.7595	0.2744	0.000644	0.00894	13.376	0.9079	0.2579	0.000431	0.0118	chr17	78691266	78691979
1_Hh	ENSG00000139629.16	GALNT6	protein_coding	TRUE	M11	-0.7275	0.2629	0.000649	0.00982	136.322	-0.8658	0.2407	0.000323	0.00951	chr12	51351247	51392867
1_Hh	ENSG00000196990.9	FAM163B	protein_coding	TRUE		1.3166	0.4759	0.000653	0.00291	8.768	1.5877	0.4365	0.000276	0.00848	chr9	133577081	133609389
1_Hh	ENSG00000233913.7	RPL10P9	processed_pseudogene	TRUE		-2.3193	0.8386	0.000658	0.00151	8.158	-2.7795	0.7233	0.000122	0.00468	chr5	168616352	168616996
1_Hh	ENSG00000233893.2	EZR-AS1	lncRNA	TRUE	M15	1.0332	0.3736	0.000661	0.00458	6.791	1.2421	0.3442	0.000308	0.00918	chr6	158817979	158822252
1_Hh	ENSG00000272236.1	XXbac-BPG170G13.32	lncRNA	FALSE		0.9939	0.3595	0.000663	0.00496	4.302	1.1938	0.3331	0.000338	0.00983	chr6	29751965	29752207
1_Hh	ENSG00000162975.5	KCNF1	protein_coding	TRUE		-1.6071	0.5813	0.000664	0.00221	4.01	-1.9342	0.5226	0.000215	0.00705	chr2	10911934	10914225
1_Hh	ENSG00000151023.17	ENKUR	protein_coding	TRUE	M54	-1.348	0.4879	0.000666	0.00282	417.553	-1.6151	0.4278	0.00016	0.00571	chr10	24981979	25062279
1_Hh	ENSG00000261292.2	RP11-389G6.3	lncRNA	FALSE		1.4795	0.5363	0.000675	0.00257	5.796	1.7874	0.4903	0.000267	0.00825	chr3	97759523	97761532
1_Hh	ENSG00000258993.1	RP11-368P15.2	processed_pseudogene	FALSE		1.2359	0.4481	0.000678	0.0033	3.7	1.4898	0.411	0.000289	0.00877	chr14	53023055	53023597
1_Hh	ENSG00000229911.2	RP4-630J13.1	processed_pseudogene	FALSE		1.4378	0.5217	0.000681	0.0027	10.959	1.7377	0.4804	0.000298	0.00894	chr1	118712999	118713678
1_Hh	ENSG00000188107.15	EYS	protein_coding	TRUE	M4	-1.4302	0.519	0.000683	0.00272	1546.34	-1.7148	0.4533	0.000155	0.00558	chr6	63719980	65707226
1_Hh	ENSG00000263961.8	RHEX	protein_coding	TRUE	M71	-1.9953	0.7243	0.000686	0.00181	9.428	-2.3947	0.6278	0.000137	0.00506	chr1	206053173	206102449
1_Hh	ENSG00000198963.11	RORB	protein_coding	TRUE		1.0433	0.3788	0.000688	0.00461	16.227	1.2564	0.3485	0.000312	0.00927	chr9	74497335	74693177
1_Hh	ENSG00000170891.11	CYTL1	protein_coding	TRUE		-1.1221	0.4082	0.000695	0.00394	85.64	-1.3454	0.3621	0.000203	0.00679	chr4	5014586	5019458
1_Hh	ENSG00000151655.19	ITIH2	protein_coding	TRUE	M1	1.3323	0.485	0.0007	0.00303	6764.71	1.6118	0.4483	0.000324	0.00952	chr10	7703316	7749520
1_Hh	ENSG00000277945.1	RP11-677M24.1	lncRNA	FALSE		1.7214	0.6269	0.000705	0.00208	2.013	2.0849	0.5686	0.000246	0.0078	chr12	65830750	65831050
1_Hh	ENSG00000140945.17	CDH13	protein_coding	TRUE	M14	-0.8399	0.3059	0.000709	0.00723	120.388	-1.0045	0.2769	0.000286	0.00869	chr16	82626965	83800640
1_Hh	ENSG00000104237.11	RP1	protein_coding	TRUE	M7	-0.8895	0.3242	0.000712	0.00633	42.772	-1.0651	0.2927	0.000274	0.00842	chr8	54509422	54871720
1_Hh	ENSG00000250313.3	LINC02229	lncRNA	TRUE		1.1717	0.4273	0.000716	0.00373	3.77	1.4138	0.3954	0.00035	0.0101	chr5	66507380	66511644
1_Hh	ENSG00000108379.10	WNT3	protein_coding	TRUE		-0.9526	0.3477	0.000724	0.00557	150.961	-1.1417	0.3115	0.000247	0.00783	chr17	46762506	46833154
1_Hh	ENSG00000251348.1	HSPD1P11	processed_pseudogene	TRUE	M47	-1.5257	0.5568	0.000726	0.00258	22.201	-1.8329	0.4871	0.000168	0.00595	chr5	95768999	95770700
1_Hh	ENSG00000263155.6	MYZAP	protein_coding	TRUE	M1,M29	1.3889	0.5073	0.00073	0.00287	651.646	1.681	0.4685	0.000333	0.00972	chr15	57591904	57685364
1_Hh	ENSG00000151632.17	AKR1C2	protein_coding	TRUE		-0.8366	0.3057	0.000733	0.00746	268.409	-1.0013	0.2765	0.000292	0.00882	chr10	4987400	5018031
1_Hh	ENSG00000110324.11	IL10RA	protein_coding	TRUE	M8	-0.8025	0.2933	0.000735	0.0082	642.621	-0.9599	0.2662	0.000311	0.00925	chr11	117986370	118003037
1_Hh	ENSG00000143869.7	GDF7	protein_coding	TRUE		-0.8724	0.3191	0.000738	0.00675	131.824	-1.0451	0.2877	0.00028	0.00857	chr2	20667144	20679243
1_Hh	ENSG00000185269.12	NOTUM	protein_coding	TRUE	M7	-1.7409	0.6375	0.000746	0.00213	14.078	-2.0941	0.5523	0.00015	0.00543	chr17	81952507	81961840
1_Hh	ENSG00000154080.14	CHST9	protein_coding	TRUE	M4,M36	-2.2763	0.8351	0.000751	0.00169	382.739	-2.7317	0.7054	0.000108	0.00426	chr18	26906481	27185308
1_Hh	ENSG00000120913.23	PDLIM2	protein_coding	TRUE		-0.9115	0.3353	0.00076	0.00626	1110.25	-1.0971	0.3007	0.000264	0.0082	chr8	22578279	22598025
1_Hh	ENSG00000163132.8	MSX1	protein_coding	TRUE		-2.2217	0.8174	0.000764	0.00179	1074.82	-2.67	0.6909	0.000111	0.00436	chr4	4859665	4863936
1_Hh	ENSG00000166426.8	CRABP1	protein_coding	TRUE	M1	1.3091	0.4817	0.000766	0.00329	3463.76	1.5892	0.4445	0.00035	0.0101	chr15	78340353	78348225
1_Hh	ENSG00000188394.6	GPR21	protein_coding	TRUE		0.8193	0.3017	0.000773	0.00812	13.508	0.9862	0.2817	0.000463	0.0125	chr9	123034527	123035696
1_Hh	ENSG00000253569.1	VENTXP5	processed_pseudogene	TRUE	M5	3.1831	1.1732	0.000777	0.00136	6.271	3.8819	1.0868	0.000355	0.0102	chr8	33722305	33723079
1_Hh	ENSG00000198075.10	SULT1C4	protein_coding	TRUE		0.7986	0.2945	0.000782	0.00864	510.325	0.9626	0.2753	0.000472	0.0126	chr2	108377911	108388989
1_Hh	ENSG00000138821.13	SLC39A8	protein_coding	TRUE		-0.832	0.307	0.000784	0.00778	127.838	-0.9985	0.2774	0.000319	0.00944	chr4	102251041	102431258
1_Hh	ENSG00000286860.1	RP11-433O3.2	lncRNA	FALSE		1.0663	0.3938	0.000786	0.00483	8.432	1.2906	0.3642	0.000395	0.011	chr4	181590255	181591969
1_Hh	ENSG00000258172.1	RP11-1105G2.4	lncRNA	FALSE		0.8148	0.3012	0.00079	0.00835	11.645	0.9819	0.2808	0.000471	0.0126	chr12	94272150	94277195
1_Hh	ENSG00000103154.9	NECAB2	protein_coding	TRUE		-1.1907	0.4405	0.000797	0.00392	60.035	-1.4349	0.3881	0.000218	0.00711	chr16	83968632	84002776
1_Hh	ENSG00000260423.2	LINC02367	lncRNA	TRUE	M10	-1.2862	0.4759	0.000799	0.0035	21.485	-1.5508	0.4185	0.000211	0.00697	chr12	9347056	9400387
1_Hh	ENSG00000136573.14	BLK	protein_coding	TRUE		1.1406	0.4221	0.000805	0.00429	7.179	1.3824	0.3892	0.000383	0.0108	chr8	11486894	11564599
1_Hh	ENSG00000256940.2	PPP1R14B-AS1	lncRNA	TRUE		-1.4525	0.5377	0.000807	0.00295	11.598	-1.753	0.4708	0.000197	0.00666	chr11	64245961	64248218
1_Hh	ENSG00000279361.1	RP11-360N9.3	TEC	FALSE		0.9077	0.336	0.000809	0.00659	37.562	1.0978	0.312	0.000434	0.0119	chr17	67637774	67638973
1_Hh	ENSG00000186205.13	MTARC1	protein_coding	TRUE	M44	-1.0224	0.3785	0.000811	0.00533	137.674	-1.229	0.3361	0.000256	0.00801	chr1	220786913	220819659
1_Hh	ENSG00000284685.1	RP11-426C22.12	lncRNA	FALSE		0.9275	0.3434	0.000813	0.00624	32.224	1.1221	0.3187	0.00043	0.0118	chr16	29139379	29331304
1_Hh	ENSG00000089250.19	NOS1	protein_coding	TRUE	M7,M37	-1.2395	0.459	0.000814	0.00371	156.598	-1.4939	0.4026	0.000207	0.00688	chr12	117208142	117452170
1_Hh	ENSG00000163497.3	FEV	protein_coding	FALSE		2.3601	0.8748	0.00082	0.00178	3.208	2.8955	0.8	0.000295	0.00887	chr2	218981087	218985184
1_Hh	ENSG00000104055.16	TGM5	protein_coding	TRUE		-1.4709	0.5459	0.000824	0.00294	16.718	-1.7758	0.4756	0.000188	0.00646	chr15	43232590	43266928
1_Hh	ENSG00000187398.12	LUZP2	protein_coding	TRUE	M1	1.3837	0.5135	0.000826	0.00321	111.684	1.6821	0.4728	0.000374	0.0106	chr11	24496970	25082638
1_Hh	ENSG00000109072.14	VTN	protein_coding	TRUE		-1.2619	0.4685	0.000828	0.00366	221.769	-1.5234	0.4103	0.000205	0.00684	chr17	28367284	28373091
1_Hh	ENSG00000142910.16	TINAGL1	protein_coding	TRUE		-0.7601	0.2822	0.00083	0.00989	378.934	-0.9122	0.2566	0.000377	0.0107	chr1	31576485	31587686
1_Hh	ENSG00000254033.1	RP11-431M3.2	lncRNA	FALSE		1.7857	0.6634	0.000836	0.00233	1.475	2.1876	0.5953	0.000238	0.00759	chr8	34229294	34248946
1_Hh	ENSG00000140280.14	LYSMD2	protein_coding	FALSE		-0.7947	0.2954	0.000839	0.00913	202.862	-0.9548	0.2675	0.000357	0.0102	chr15	51723011	51751585
1_Hh	ENSG00000286593.1	RP11-757O6.8	lncRNA	FALSE		-1.9049	0.709	0.000849	0.00216	21.548	-2.2983	0.6082	0.000158	0.00567	chr18	14404551	14430923
1_Hh	ENSG00000254664.1	CTD-2560E9.3	lncRNA	FALSE		1.1761	0.4378	0.000851	0.00415	2.667	1.4275	0.4009	0.00037	0.0105	chr11	45215815	45235292
1_Hh	ENSG00000287630.1	CTB-107A22.1	lncRNA	FALSE		0.8418	0.3136	0.000857	0.00804	66.202	1.0176	0.292	0.000493	0.013	chr5	147725551	147728464
1_Hh	ENSG00000022267.19	FHL1	protein_coding	TRUE		-0.8705	0.3245	0.000865	0.00755	3229.46	-1.0486	0.2914	0.00032	0.00946	chrX	136146702	136211359
1_Hh	ENSG00000196139.14	AKR1C3	protein_coding	TRUE		-0.8451	0.3151	0.000869	0.008	460.187	-1.0173	0.2836	0.000335	0.00976	chr10	5035354	5107686
1_Hh	ENSG00000164116.16	GUCY1A1	protein_coding	TRUE		-0.916	0.3416	0.000873	0.00674	9802.27	-1.1058	0.3051	0.00029	0.00879	chr4	155666711	155732349
1_Hh	ENSG00000238297.2	U3	snoRNA	TRUE		1.1336	0.4229	0.000877	0.00464	4.993	1.3766	0.3858	0.000359	0.0103	chr7	107999791	107999982
1_Hh	ENSG00000207496.1	SNORA7A	snoRNA	TRUE	M17	1.1268	0.4207	0.000886	0.0047	288.343	1.3697	0.3881	0.000417	0.0115	chr3	12840312	12840450
1_Hh	ENSG00000224251.6	RP11-499O7.7	lncRNA	FALSE		-1.3613	0.5088	0.000896	0.00343	5.07	-1.652	0.4465	0.000216	0.00706	chr10	4995488	4997380
1_Hh	ENSG00000231156.1	AC093702.1	lncRNA	FALSE		-1.0152	0.3813	0.000926	0.00567	72.846	-1.2272	0.3382	0.000284	0.00867	chr2	45013214	45013668
1_Hh	ENSG00000116711.10	PLA2G4A	protein_coding	FALSE		-0.8176	0.3071	0.00093	0.00904	335.453	-0.9856	0.2768	0.00037	0.0105	chr1	186828949	186988981
1_Hh	ENSG00000120262.10	CCDC170	protein_coding	TRUE	M8	-0.9883	0.3712	0.000932	0.00601	166.182	-1.1942	0.3296	0.00029	0.00879	chr6	151494017	151621193
1_Hh	ENSG00000211892.4	IGHG4	IG_C_gene	TRUE	M7	-1.4885	0.5593	0.000936	0.00312	45.628	-1.8014	0.4839	0.000197	0.00666	chr14	105620506	105626066
1_Hh	ENSG00000152192.8	POU4F1	protein_coding	FALSE		2.2753	0.855	0.000938	0.00196	1.072	2.658	0.7313	0.000278	0.00853	chr13	78598362	78603552
1_Hh	ENSG00000251630.1	RP11-241F15.9	processed_pseudogene	FALSE		-1.8907	0.7109	0.000943	0.00236	6.36	-2.2932	0.6161	0.000197	0.00667	chr4	49561285	49561470
1_Hh	ENSG00000206052.11	DOK6	protein_coding	TRUE	M4	-0.8769	0.3312	0.000977	0.00776	218.863	-1.0599	0.2963	0.000348	0.01	chr18	69400888	69849087
1_Hh	ENSG00000260723.1	RP11-165M1.2	lncRNA	FALSE		1.015	0.3841	0.000982	0.00596	4.887	1.2359	0.3549	0.000497	0.0131	chr16	12372812	12373899
1_Hh	ENSG00000215887.5	ZNF859P	unprocessed_pseudogene	FALSE		1.6401	0.6209	0.000986	0.00288	1.326	2.0031	0.5644	0.000387	0.0109	chr1	49841821	49846400
1_Hh	ENSG00000224965.1	LINC02586	lncRNA	FALSE		1.135	0.4305	0.000996	0.00507	5.248	1.3852	0.3929	0.000422	0.0116	chr1	110208834	110209987
1_Hh	ENSG00000225008.1	TWF1P2	processed_pseudogene	TRUE		1.0192	0.3872	0.00101	0.00603	10.197	1.2433	0.3566	0.00049	0.013	chrX	155290360	155291353
1_Hh	ENSG00000139915.21	MDGA2	protein_coding	TRUE	M22	1.2953	0.4922	0.00101	0.00404	359.475	1.5858	0.4519	0.00045	0.0122	chr14	46839629	47675605
1_Hh	ENSG00000113212.7	PCDHB7	protein_coding	TRUE		-1.2227	0.4647	0.00102	0.00448	344.751	-1.4838	0.4053	0.000252	0.00793	chr5	141172644	141176383
1_Hh	ENSG00000121207.12	LRAT	protein_coding	TRUE	M4	-1.3833	0.5258	0.00102	0.00369	59.242	-1.6794	0.4546	0.000221	0.00715	chr4	154626945	154753120
1_Hh	ENSG00000227188.1	MGAT3-AS1	lncRNA	TRUE	M1	0.8735	0.3324	0.00103	0.00826	18.057	1.0638	0.3078	0.000548	0.0141	chr22	39475807	39476822
1_Hh	ENSG00000176020.9	AMIGO3	protein_coding	TRUE		-0.8503	0.3242	0.00104	0.00886	48.574	-1.0303	0.2915	0.000409	0.0114	chr3	49716829	49719684
1_Hh	ENSG00000156011.17	PSD3	protein_coding	TRUE		-0.9485	0.3617	0.00104	0.0071	413.389	-1.1508	0.3213	0.000341	0.00988	chr8	18527303	19084730
1_Hh	ENSG00000251244.2	RP13-487K5.1	lncRNA	FALSE		-1.5454	0.5907	0.00105	0.00332	49.999	-1.8786	0.5072	0.000212	0.007	chr4	155496110	155520353
1_Hh	ENSG00000235688.2	SNTG2-AS1	lncRNA	TRUE	M1,M2	1.2831	0.4907	0.00106	0.00431	29.977	1.5736	0.4498	0.000468	0.0126	chr2	949627	950274
1_Hh	ENSG00000286080.1	CTC-559E9.14	lncRNA	FALSE		-1.281	0.49	0.00106	0.00435	16.653	-1.5589	0.4295	0.000284	0.00865	chr19	19749637	19754986
1_Hh	ENSG00000280515.1	SALRNA2	lncRNA	TRUE	M55	0.9573	0.3664	0.00106	0.00712	33.133	1.1696	0.3385	0.000549	0.0141	chr15	70635249	70637314
1_Hh	ENSG00000019169.10	MARCO	protein_coding	TRUE		-1.7057	0.6537	0.00107	0.00301	119.763	-2.0742	0.5567	0.000195	0.00661	chr2	118942166	118994660
1_Hh	ENSG00000163568.15	AIM2	protein_coding	TRUE		-1.2338	0.4733	0.00108	0.00471	15.728	-1.5029	0.4134	0.000278	0.00853	chr1	159062484	159147096
1_Hh	ENSG00000184363.10	PKP3	protein_coding	TRUE		-2.7022	1.037	0.00108	0.00198	2.526	-3.255	0.7944	4.18e-05	0.00212	chr11	392614	404908
1_Hh	ENSG00000103888.17	CEMIP	protein_coding	TRUE		-1.271	0.4882	0.00109	0.00451	22688.9	-1.5479	0.4235	0.000257	0.00803	chr15	80779343	80951776
1_Hh	ENSG00000106236.4	NPTX2	protein_coding	TRUE		-1.8711	0.7198	0.0011	0.00278	5.723	-2.2832	0.6239	0.000253	0.00796	chr7	98617285	98629869
1_Hh	ENSG00000204174.8	NPY4R	protein_coding	TRUE	M8	-1.4651	0.5639	0.0011	0.00367	17.104	-1.7857	0.4896	0.000265	0.00823	chr10	46461099	46465958
1_Hh	ENSG00000227563.1	RNF11P2	processed_pseudogene	FALSE		1.4058	0.5414	0.00111	0.00387	1.597	1.7276	0.4954	0.000488	0.0129	chr20	14547184	14547623
1_Hh	ENSG00000184058.14	TBX1	protein_coding	TRUE		-1.3999	0.5407	0.00112	0.00398	13.24	-1.7087	0.4712	0.000287	0.00873	chr22	19756703	19783593
1_Hh	ENSG00000170006.12	TMEM154	protein_coding	TRUE		-0.8715	0.3368	0.00113	0.00898	277.067	-1.0602	0.3	0.00041	0.0114	chr4	152618628	152680012
1_Hh	ENSG00000230490.3	RP11-141M1.3	lncRNA	FALSE		-0.8629	0.3335	0.00113	0.00919	14.926	-1.0512	0.2978	0.000415	0.0115	chr13	33355206	33676796
1_Hh	ENSG00000268869.6	ESPNP	transcribed_unprocessed_pseudogene	TRUE		-1.5653	0.6051	0.00114	0.00349	77.351	-1.9084	0.5174	0.000226	0.00728	chr1	16687339	16720157
1_Hh	ENSG00000133863.8	TEX15	protein_coding	TRUE	M4,M36	-1.0152	0.3927	0.00115	0.00666	347.881	-1.2371	0.3458	0.000346	0.01	chr8	30831544	30913003
1_Hh	ENSG00000163879.11	DNALI1	protein_coding	TRUE	M15,M22	0.8471	0.3277	0.00116	0.00946	168.399	1.0356	0.3034	0.000641	0.0158	chr1	37556919	37566857
1_Hh	ENSG00000258392.1	RPA2P1	processed_pseudogene	TRUE	M22	1.5972	0.6179	0.00117	0.00342	2.55	1.9678	0.5578	0.000419	0.0116	chr14	46996454	46997174
1_Hh	ENSG00000138696.11	BMPR1B	protein_coding	TRUE	M53	-1.4878	0.5756	0.00117	0.0037	2721.78	-1.8149	0.493	0.000232	0.00745	chr4	94757955	95158448
1_Hh	ENSG00000170442.12	KRT86	protein_coding	TRUE		-1.8841	0.7303	0.00118	0.00286	4.119	-2.3084	0.6375	0.000294	0.00885	chr12	52249300	52309163
1_Hh	ENSG00000216352.1	RP11-486E2.1	processed_pseudogene	FALSE		1.5303	0.5934	0.00118	0.00361	1.613	1.886	0.5374	0.000449	0.0122	chr6	80555841	80557189
1_Hh	ENSG00000113083.14	LOX	protein_coding	TRUE		-1.0272	0.3985	0.00119	0.00665	574.023	-1.2529	0.3502	0.000347	0.01	chr5	122063195	122078360
1_Hh	ENSG00000282988.2	RP1-34B20.21	protein_coding	FALSE		-0.8935	0.3471	0.0012	0.0087	26.514	-1.0896	0.3088	0.000418	0.0115	chr6	26195595	26199293
1_Hh	ENSG00000235914.2	MACROD2-AS1	lncRNA	TRUE		0.8971	0.3489	0.00121	0.00866	12.147	1.0999	0.3223	0.000643	0.0158	chr20	14884250	14929528
1_Hh	ENSG00000230499.1	AC108463.1	lncRNA	FALSE		-1.4675	0.5708	0.00121	0.00389	2.688	-1.8087	0.5102	0.000392	0.011	chr2	111195963	111206494
1_Hh	ENSG00000253925.1	CTB-178M22.1	lncRNA	FALSE		1.3482	0.5244	0.00122	0.00444	33.336	1.6628	0.4791	0.000519	0.0135	chr5	168085329	168187719
1_Hh	ENSG00000279503.1	RP11-30P16.1	TEC	FALSE		1.5748	0.6144	0.00124	0.00362	1.249	1.9426	0.5554	0.000469	0.0126	chr9	90158028	90158646
1_Hh	ENSG00000239149.1	SNORA59A	snoRNA	TRUE		1.3843	0.5405	0.00125	0.00441	81.263	1.7097	0.4935	0.000531	0.0137	chr1	12507246	12507397
1_Hh	ENSG00000265477.1	RP11-720L2.2	lncRNA	FALSE		1.0949	0.4277	0.00125	0.00612	5.872	1.3475	0.3908	0.000564	0.0144	chr18	423744	424416
1_Hh	ENSG00000109743.11	BST1	protein_coding	TRUE		-1.3392	0.5231	0.00125	0.00465	314.832	-1.6378	0.4503	0.000276	0.00848	chr4	15703065	15738313
1_Hh	ENSG00000130226.17	DPP6	protein_coding	TRUE		1.234	0.4821	0.00126	0.00524	103.199	1.5226	0.4404	0.000546	0.0141	chr7	153887097	154894285
1_Hh	ENSG00000274718.1	RP11-346C4.3	lncRNA	FALSE		-0.9655	0.3778	0.00126	0.00771	8.697	-1.1829	0.3385	0.000475	0.0127	chr13	107870383	107873372
1_Hh	ENSG00000254863.2	LINC02744	lncRNA	TRUE		0.9893	0.3873	0.00127	0.00748	10.475	1.2173	0.3556	0.000618	0.0154	chr11	119987952	119995037
1_Hh	ENSG00000182870.13	GALNT9	protein_coding	TRUE		-1.0837	0.4245	0.00127	0.00629	20.19	-1.3274	0.3708	0.000344	0.00994	chr12	132196372	132329589
1_Hh	ENSG00000123892.12	RAB38	protein_coding	TRUE	M36	-1.441	0.5654	0.00129	0.00421	37.714	-1.7639	0.4853	0.000278	0.00853	chr11	88113251	88175443
1_Hh	ENSG00000269124.1	AC007193.10	lncRNA	FALSE		1.1164	0.4383	0.00129	0.00606	7.087	1.3769	0.4011	0.000598	0.0149	chr19	46320197	46340004
1_Hh	ENSG00000103742.12	IGDCC4	protein_coding	TRUE		-0.9709	0.3818	0.00131	0.00774	179.034	-1.1883	0.3363	0.00041	0.0114	chr15	65381484	65422947
1_Hh	ENSG00000125968.9	ID1	protein_coding	TRUE	M13,M44,M69	-0.8764	0.3453	0.00133	0.00963	8562.91	-1.0732	0.3062	0.000456	0.0123	chr20	31605283	31606515
1_Hh	ENSG00000141682.12	PMAIP1	protein_coding	TRUE		-1.4141	0.5575	0.00133	0.00449	42.791	-1.7342	0.4774	0.000281	0.00858	chr18	59899996	59904305
1_Hh	ENSG00000260120.2	RP11-177B4.2	lncRNA	FALSE		1.0412	0.4109	0.00134	0.00714	22.653	1.286	0.3754	0.000613	0.0153	chr4	52680609	52692999
1_Hh	ENSG00000085741.13	WNT11	protein_coding	TRUE		-1.614	0.6375	0.00136	0.00378	10.054	-1.9841	0.5444	0.000268	0.00828	chr11	76186325	76210736
1_Hh	ENSG00000258769.1	RAP1AP	processed_pseudogene	FALSE		0.9584	0.3788	0.00137	0.00832	3.164	1.1809	0.347	0.000667	0.0162	chr14	74482985	74483435
1_Hh	ENSG00000039537.13	C6	protein_coding	TRUE	M5	1.281	0.5076	0.00139	0.00536	34.907	1.5882	0.4621	0.000588	0.0148	chr5	41142234	41261438
1_Hh	ENSG00000142973.14	CYP4B1	protein_coding	TRUE	M1	1.0502	0.4166	0.0014	0.00718	1311.86	1.2981	0.3814	0.000665	0.0162	chr1	46757838	46819413
1_Hh	ENSG00000261701.7	HPR	protein_coding	TRUE		-1.5973	0.6359	0.00143	0.00403	32.024	-1.9629	0.5403	0.00028	0.00856	chr16	72063148	72077246
1_Hh	ENSG00000224083.1	MTCO1P11	unprocessed_pseudogene	TRUE	M55	1.4178	0.566	0.00145	0.00482	36.406	1.7632	0.5152	0.00062	0.0154	chr9	5096666	5098193
1_Hh	ENSG00000251675.1	CTC-458I2.2	lncRNA	FALSE		1.0124	0.4042	0.00145	0.00773	16.892	1.2542	0.3696	0.000691	0.0166	chr5	80128361	80143883
1_Hh	ENSG00000224819.2	AC093843.1	lncRNA	FALSE		-1.3223	0.5282	0.00146	0.00535	45.497	-1.6276	0.4526	0.000323	0.00952	chr2	220776818	220855873
1_Hh	ENSG00000135312.7	HTR1B	protein_coding	TRUE		-1.8548	0.7429	0.00148	0.00354	2.464	-2.3041	0.6588	0.000469	0.0126	chr6	77460924	77463491
1_Hh	ENSG00000198829.6	SUCNR1	protein_coding	TRUE		-1.3699	0.5506	0.00151	0.00529	51.501	-1.689	0.4702	0.000328	0.00959	chr3	151873643	151884619
1_Hh	ENSG00000226133.6	LINC02794	lncRNA	TRUE		-1.3753	0.5531	0.00151	0.00527	16.988	-1.6971	0.4756	0.000359	0.0103	chr1	48050659	48091736
1_Hh	ENSG00000206172.8	HBA1	protein_coding	TRUE		1.4378	0.5783	0.00151	0.00498	344.829	1.7926	0.5251	0.00064	0.0158	chr16	176680	177522
1_Hh	ENSG00000115041.13	KCNIP3	protein_coding	TRUE		-1.1182	0.4501	0.00152	0.00696	26.147	-1.3802	0.3885	0.000382	0.0108	chr2	95297327	95386077
1_Hh	ENSG00000187608.10	ISG15	protein_coding	TRUE		-0.9968	0.4016	0.00152	0.00846	307.681	-1.2289	0.3507	0.000458	0.0124	chr1	1001138	1014540
1_Hh	ENSG00000169418.10	NPR1	protein_coding	TRUE	M37	-0.9315	0.3756	0.00153	0.0095	79.619	-1.1482	0.3305	0.000513	0.0134	chr1	153678688	153693992
1_Hh	ENSG00000169618.7	PROKR1	protein_coding	TRUE		-2.0166	0.8139	0.00155	0.00348	283.572	-2.4828	0.6736	0.000228	0.00734	chr2	68643579	68658251
1_Hh	ENSG00000206612.1	SNORA2A	snoRNA	TRUE		1.144	0.4624	0.00156	0.00685	7.769	1.4245	0.4211	0.000717	0.0171	chr12	48656648	48656782
1_Hh	ENSG00000123080.12	CDKN2C	protein_coding	TRUE		-1.2206	0.4939	0.00158	0.00619	413.408	-1.5078	0.4239	0.000375	0.0107	chr1	50960745	50974634
1_Hh	ENSG00000235917.1	MTCO2P11	unprocessed_pseudogene	TRUE	M55	1.5675	0.6349	0.00159	0.00468	16.68	1.9599	0.5765	0.000675	0.0163	chr9	5098341	5099325
1_Hh	ENSG00000158055.16	GRHL3	protein_coding	TRUE	M7,M11	-1.7104	0.6929	0.0016	0.00411	46.243	-2.1114	0.5817	0.000284	0.00865	chr1	24319357	24364482
1_Hh	ENSG00000234965.2	SHISA8	protein_coding	TRUE	M44	-1.6025	0.6493	0.0016	0.00454	22.912	-1.98	0.5487	0.000308	0.00918	chr22	41909554	41914667
1_Hh	ENSG00000279271.1	RP11-349F21.3	TEC	FALSE		0.975	0.3958	0.0016	0.00917	46.602	1.2139	0.3616	0.000787	0.0182	chr8	17498647	17499238
1_Hh	ENSG00000108602.18	ALDH3A1	protein_coding	TRUE	M4	-1.0976	0.4456	0.00161	0.00751	8.79	-1.3604	0.3912	0.000506	0.0133	chr17	19737984	19748943
1_Hh	ENSG00000258035.2	RP11-74K11.2	lncRNA	TRUE		0.9353	0.3798	0.00161	0.00978	29.284	1.1639	0.3467	0.000787	0.0182	chr12	94167528	94187724
1_Hh	ENSG00000260139.6	CSPG4P13	transcribed_unprocessed_pseudogene	TRUE		-1.0937	0.4445	0.00162	0.00759	18.043	-1.354	0.384	0.000422	0.0116	chr15	77894684	77904674
1_Hh	ENSG00000280304.1	CTD-2536I1.2	TEC	FALSE		1.3388	0.5445	0.00163	0.00562	98.843	1.6731	0.4936	0.0007	0.0168	chr15	95280753	95284249
1_Hh	ENSG00000156475.18	PPP2R2B	protein_coding	TRUE		-1.0153	0.4129	0.00164	0.0086	107.976	-1.2554	0.3593	0.000476	0.0127	chr5	146581146	147084784
1_Hh	ENSG00000228538.7	AC009411.1	lncRNA	FALSE		1.4976	0.611	0.00167	0.00515	6.551	1.8754	0.5497	0.000646	0.0158	chr2	21638068	21649572
1_Hh	ENSG00000183691.6	NOG	protein_coding	TRUE		-1.5747	0.6425	0.00167	0.00479	12.525	-1.9516	0.5446	0.000339	0.00984	chr17	56593699	56595611
1_Hh	ENSG00000104722.14	NEFM	protein_coding	TRUE	M4	-1.5157	0.6188	0.00167	0.0051	22.107	-1.8775	0.5267	0.000364	0.0104	chr8	24913758	24919098
1_Hh	ENSG00000155754.15	C2CD6	protein_coding	TRUE		-1.0217	0.4175	0.00168	0.00868	123.904	-1.2652	0.3623	0.00048	0.0128	chr2	201487421	201619178
1_Hh	ENSG00000170961.7	HAS2	protein_coding	TRUE		-1.3987	0.5722	0.0017	0.00552	4.712	-1.7411	0.4994	0.00049	0.013	chr8	121612116	121641440
1_Hh	ENSG00000276170.4	AC124789.1	lncRNA	TRUE	M4,M10	-1.4338	0.587	0.00171	0.00543	107.772	-1.7766	0.4965	0.000346	0.01	chr17	38450394	38452444
1_Hh	ENSG00000124429.18	POF1B	protein_coding	TRUE	M7	-1.6071	0.658	0.00171	0.00476	97.758	-1.99	0.5523	0.000315	0.00933	chrX	85277396	85379717
1_Hh	ENSG00000271659.1	RP11-435O5.4	lncRNA	FALSE		1.0686	0.4375	0.00172	0.00818	3.862	1.334	0.3971	0.000782	0.0181	chr9	95514045	95514520
1_Hh	ENSG00000134042.13	MRO	protein_coding	TRUE	M76	-0.9945	0.4083	0.00175	0.00929	281.026	-1.2329	0.355	0.000514	0.0135	chr18	50795120	50825402
1_Hh	ENSG00000251258.2	RFPL4B	protein_coding	FALSE		-3.5366	1.4522	0.00175	0.00268	1.004	-2.9448	0.8223	0.000342	0.00992	chr6	112347330	112351294
1_Hh	ENSG00000187122.17	SLIT1	protein_coding	TRUE		-1.0059	0.4135	0.00176	0.00925	95.215	-1.2478	0.3595	0.000518	0.0135	chr10	96998038	97185959
1_Hh	ENSG00000144852.18	NR1I2	protein_coding	TRUE		-1.0108	0.416	0.00178	0.00923	4.496	-1.2611	0.3688	0.000628	0.0155	chr3	119780484	119818485
1_Hh	ENSG00000225345.3	SNX18P3	transcribed_unprocessed_pseudogene	TRUE	M42	-1.0568	0.4353	0.0018	0.00854	309.066	-1.3111	0.3762	0.000492	0.013	chr9	38566260	38568211
1_Hh	ENSG00000273542.2	H4C12	protein_coding	TRUE	M63	-1.0719	0.4423	0.00182	0.0084	1214.21	-1.3315	0.3815	0.000483	0.0128	chr6	27831174	27831560
1_Hh	ENSG00000122025.15	FLT3	protein_coding	TRUE		1.1878	0.4919	0.00189	0.00736	15.557	1.4917	0.4435	0.00077	0.018	chr13	28003274	28100592
1_Hh	ENSG00000140254.12	DUOXA1	protein_coding	TRUE		-1.2578	0.5221	0.00191	0.00683	45.16	-1.5657	0.4437	0.000417	0.0115	chr15	45117367	45129938
1_Hh	ENSG00000105376.5	ICAM5	protein_coding	TRUE		-1.9373	0.8048	0.00192	0.00427	11.084	-2.4111	0.6662	0.000295	0.00887	chr19	10289952	10296778
1_Hh	ENSG00000206597.1	SNORA57	snoRNA	TRUE	M17	1.0684	0.4442	0.00193	0.00882	911.805	1.3418	0.403	0.000871	0.0196	chr11	62665422	62665570
1_Hh	ENSG00000004948.15	CALCR	protein_coding	TRUE		-1.2744	0.5301	0.00194	0.00679	19.443	-1.5884	0.4527	0.000451	0.0122	chr7	93424487	93574730
1_Hh	ENSG00000198353.8	HOXC4	protein_coding	TRUE		-1.2183	0.5073	0.00196	0.00727	44.504	-1.5178	0.4334	0.000462	0.0124	chr12	54016931	54056030
1_Hh	ENSG00000170477.13	KRT4	protein_coding	TRUE		-2.5663	1.0688	0.00197	0.00347	1.364	-2.7514	0.8149	0.000734	0.0173	chr12	52806549	52814116
1_Hh	ENSG00000231648.2	LINC01698	lncRNA	FALSE		1.6512	0.6878	0.00197	0.00518	1.365	2.1082	0.6008	0.00045	0.0122	chr1	209367662	209380518
1_Hh	ENSG00000204434.6	POTEKP	unprocessed_pseudogene	TRUE	M42	-2.1572	0.9001	0.00199	0.00396	3.956	-2.6952	0.7655	0.00043	0.0118	chr2	131591752	131628147
1_Hh	ENSG00000244921.2	MTCYBP18	processed_pseudogene	TRUE		1.3958	0.5832	0.00201	0.00613	2.895	1.7594	0.5265	0.000832	0.019	chr5	134923303	134924049
1_Hh	ENSG00000163815.6	CLEC3B	protein_coding	TRUE	M7,M11	-1.7385	0.7266	0.00201	0.00503	4379	-2.1674	0.6012	0.000312	0.00927	chr3	45001548	45036071
1_Hh	ENSG00000161905.13	ALOX15	protein_coding	TRUE		-1.5886	0.6641	0.00202	0.00541	6.396	-1.9902	0.5545	0.000332	0.0097	chr17	4630919	4642294
1_Hh	ENSG00000144644.14	GADL1	protein_coding	TRUE	M7	-1.0363	0.4341	0.00204	0.00948	347.824	-1.2924	0.3741	0.000551	0.0141	chr3	30726200	30894765
1_Hh	ENSG00000259932.1	CTD-2651B20.7	lncRNA	FALSE		1.3026	0.5458	0.00205	0.00688	13.5	1.6436	0.492	0.000836	0.0191	chr15	45198517	45199139
1_Hh	ENSG00000249599.2	BMPR1B-DT	lncRNA	TRUE	M53	-1.7687	0.7413	0.00206	0.00501	72.88	-2.2033	0.6129	0.000325	0.00953	chr4	94743668	94757681
1_Hh	ENSG00000128203.7	ASPHD2	protein_coding	TRUE		-1.0795	0.4526	0.00207	0.00911	86.384	-1.3473	0.3891	0.000535	0.0138	chr22	26429260	26445015
1_Hh	ENSG00000176399.4	DMRTA1	protein_coding	TRUE		-1.8067	0.7577	0.00208	0.00489	4.181	-2.2647	0.645	0.000446	0.0122	chr9	22446824	22455740
1_Hh	ENSG00000228176.1	RP4-656G21.1	lncRNA	FALSE		1.2991	0.5451	0.00209	0.00694	1.686	1.6382	0.4872	0.000773	0.018	chr1	29708851	29709547
1_Hh	ENSG00000149534.9	MS4A2	protein_coding	TRUE	M71	-1.0972	0.4607	0.00209	0.00892	49.858	-1.3707	0.3953	0.000526	0.0136	chr11	60088261	60098467
1_Hh	ENSG00000186081.12	KRT5	protein_coding	TRUE		-1.7913	0.7523	0.00209	0.005	2.96	-2.264	0.6382	0.000389	0.0109	chr12	52514575	52520530
1_Hh	ENSG00000228695.10	CES1P1	transcribed_unprocessed_pseudogene	TRUE		1.4043	0.5901	0.0021	0.00627	6.857	1.7738	0.524	0.000712	0.017	chr16	55760566	55793960
1_Hh	ENSG00000137878.17	GCOM1	protein_coding	TRUE	M29	1.0969	0.4617	0.00212	0.00902	462.217	1.3842	0.4177	0.000919	0.0204	chr15	57591908	57714745
1_Hh	ENSG00000164659.15	ELAPOR2	protein_coding	TRUE	M10	-1.1123	0.4682	0.00212	0.00878	2890.02	-1.3896	0.4005	0.000521	0.0135	chr7	86876906	87059654
1_Hh	ENSG00000223410.1	RP1-191L6.2	lncRNA	FALSE		1.6174	0.6825	0.00215	0.00554	1.11	2.0376	0.6024	0.000718	0.0171	chr20	40121041	40126357
1_Hh	ENSG00000236953.1	ZDHHC20-IT1	lncRNA	TRUE		1.5253	0.6439	0.00216	0.00586	2.998	1.9308	0.577	0.000818	0.0188	chr13	21376977	21377874
1_Hh	ENSG00000271763.1	RP11-386M24.9	lncRNA	FALSE		1.0611	0.4494	0.00219	0.00965	2.428	1.3387	0.405	0.000947	0.0208	chr15	92602910	92620015
1_Hh	ENSG00000277775.2	H3C7	protein_coding	TRUE		-1.2004	0.5104	0.00224	0.0083	82.24	-1.5044	0.4331	0.000514	0.0135	chr6	26250142	26250635
1_Hh	ENSG00000135406.14	PRPH	protein_coding	TRUE		-1.5784	0.6715	0.00225	0.00593	7.267	-1.9833	0.566	0.000458	0.0124	chr12	49293252	49298686
1_Hh	ENSG00000186281.12	GPAT2	protein_coding	TRUE		-1.159	0.4933	0.00226	0.00872	41.469	-1.4537	0.42	0.000538	0.0139	chr2	96021946	96039451
1_Hh	ENSG00000275713.2	H2BC9	protein_coding	TRUE		-1.0635	0.4531	0.00227	0.00985	63.388	-1.3334	0.3887	0.000603	0.0151	chr6	26251651	26253710
1_Hh	ENSG00000115705.22	TPO	protein_coding	TRUE	M2	1.0968	0.4677	0.00229	0.00944	155.984	1.3891	0.4218	0.00099	0.0215	chr2	1374066	1543711
1_Hh	ENSG00000211816.2	TRAV38-1	TR_V_gene	TRUE		1.2541	0.535	0.0023	0.00782	3.463	1.5896	0.4764	0.000847	0.0193	chr14	22271968	22272563
1_Hh	ENSG00000130598.16	TNNI2	protein_coding	TRUE		-1.2835	0.548	0.00232	0.00767	9.817	-1.6146	0.4653	0.00052	0.0135	chr11	1838981	1841680
1_Hh	ENSG00000104332.12	SFRP1	protein_coding	TRUE	M11	-1.4896	0.6364	0.00234	0.00642	8722.55	-1.8688	0.5293	0.000414	0.0115	chr8	41261962	41309473
1_Hh	ENSG00000221643.1	SNORA77	snoRNA	TRUE		1.2473	0.5337	0.00236	0.00808	3.732	1.5826	0.4723	0.000805	0.0186	chr1	203729581	203729705
1_Hh	ENSG00000103034.14	NDRG4	protein_coding	TRUE		1.0737	0.4599	0.00238	0.00987	269.967	1.3615	0.4149	0.00103	0.0222	chr16	58462846	58513628
1_Hh	ENSG00000288090.1	RP11-90J7.5	lncRNA	FALSE		1.0709	0.4593	0.00241	0.00993	19.291	1.3591	0.4134	0.00101	0.0219	chr10	78288059	78290565
1_Hh	ENSG00000215218.4	UBE2QL1	protein_coding	TRUE	M10	-1.3131	0.5644	0.00243	0.00769	85.35	-1.6507	0.4739	0.000495	0.0131	chr5	6448859	6496723
1_Hh	ENSG00000075223.14	SEMA3C	protein_coding	TRUE	M4	-1.1668	0.5063	0.00262	0.00935	8614.31	-1.4699	0.4277	0.000589	0.0148	chr7	80742538	80922359
1_Hh	ENSG00000199400.1	RNY4P19	misc_RNA	FALSE		-1.7029	0.7391	0.00263	0.00605	1.567	-2.1576	0.6423	0.000782	0.0181	chr2	230058229	230058324
1_Hh	ENSG00000237993.1	RP11-159M11.2	lncRNA	FALSE		1.3276	0.5769	0.00265	0.00806	1.376	1.6943	0.5143	0.000987	0.0215	chr1	116013813	116017705
1_Hh	ENSG00000229156.1	RP11-250H24.2	processed_pseudogene	FALSE		-1.4854	0.6479	0.00272	0.00721	18.119	-1.8761	0.5398	0.000511	0.0134	chr9	64462819	64463196
1_Hh	ENSG00000107984.10	DKK1	protein_coding	TRUE		-1.3564	0.593	0.00277	0.0081	4.232	-1.7262	0.5017	0.00058	0.0147	chr10	52314281	52318042
1_Hh	ENSG00000170558.9	CDH2	protein_coding	TRUE	M4	-1.1442	0.5011	0.00279	0.00998	237.244	-1.4467	0.4231	0.000627	0.0155	chr18	27950966	28177130
1_Hh	ENSG00000128422.17	KRT17	protein_coding	TRUE		-1.389	0.6084	0.00279	0.00788	5.715	-1.765	0.5123	0.00057	0.0145	chr17	41619442	41624842
1_Hh	ENSG00000163273.4	NPPC	protein_coding	TRUE		-2.8666	1.2558	0.0028	0.00442	1.229	-2.9288	0.824	0.000379	0.0107	chr2	231921809	231926396
1_Hh	ENSG00000123572.17	NRK	protein_coding	TRUE		-1.388	0.6085	0.00281	0.00792	16.613	-1.7569	0.5076	0.000538	0.0139	chrX	105822539	105958610
1_Hh	ENSG00000212452.1	SNORD69	snoRNA	TRUE	M46	-1.9587	0.8598	0.00283	0.00569	9.636	-2.4753	0.7024	0.000425	0.0117	chr3	52692736	52692812
1_Hh	ENSG00000162723.10	SLAMF9	protein_coding	FALSE		-1.4212	0.6266	0.00291	0.00794	2.108	-1.8296	0.551	0.0009	0.0201	chr1	159951492	159954237
1_Hh	ENSG00000260249.3	RP11-401P9.5	lncRNA	FALSE		-1.2713	0.5609	0.00291	0.00921	35.342	-1.6117	0.4698	0.000601	0.015	chr16	50664903	50671639
1_Hh	ENSG00000207146.1	Y_RNA	misc_RNA	FALSE		-1.5134	0.6688	0.00294	0.00757	1.713	-1.9445	0.5939	0.00106	0.0226	chrX	108676951	108677057
1_Hh	ENSG00000161798.7	AQP5	protein_coding	TRUE		-1.2057	0.5335	0.00296	0.0098	11.658	-1.5325	0.4515	0.000688	0.0166	chr12	49961872	49965682
1_Hh	ENSG00000162366.8	PDZK1IP1	protein_coding	TRUE		-1.717	0.7618	0.00302	0.00677	6.3	-2.1833	0.6313	0.000543	0.014	chr1	47183582	47191044
1_Hh	ENSG00000253364.2	COPDA1	lncRNA	TRUE	M7	-1.9139	0.855	0.00313	0.00636	2.805	-2.4501	0.7277	0.00076	0.0178	chr14	105647924	105649057
1_Hh	ENSG00000247011.2	RP11-700H6.1	lncRNA	FALSE		-1.6142	0.7239	0.00318	0.00761	3.855	-2.0673	0.609	0.000687	0.0166	chr17	50934989	50944713
1_Hh	ENSG00000235864.1	HSPA8P6	processed_pseudogene	TRUE		2.1533	0.9667	0.0032	0.00598	2.376	2.7878	0.8577	0.00115	0.024	chr2	209072597	209074148
1_Hh	ENSG00000240724.2	RPS12P15	processed_pseudogene	TRUE		1.4181	0.6368	0.00321	0.0088	3.507	1.8313	0.5617	0.00111	0.0234	chr8	102503753	102504137
1_Hh	ENSG00000286440.1	RP3-434P1.9	lncRNA	FALSE		1.5546	0.7026	0.00333	0.00822	3.006	2.0133	0.617	0.0011	0.0233	chr22	38434307	38436686
1_Hh	ENSG00000125726.11	CD70	protein_coding	TRUE		-1.7796	0.8072	0.00337	0.0074	4.861	-2.2816	0.6621	0.000569	0.0145	chr19	6583183	6604103
1_Hh	ENSG00000224299.1	MTATP6P16	unprocessed_pseudogene	TRUE		-1.8878	0.857	0.00339	0.00707	1.709	-2.4012	0.7289	0.000987	0.0215	chr2	201550524	201551049
1_Hh	ENSG00000183770.7	FOXL2	protein_coding	TRUE		-1.7806	0.8083	0.0034	0.00744	4.528	-2.2831	0.6696	0.000651	0.0159	chr3	138944224	138947137
1_Hh	ENSG00000253983.3	RP1-16A9.1	lncRNA	TRUE		-1.5942	0.7255	0.00344	0.00833	1.983	-2.0658	0.6319	0.00108	0.0229	chr8	74093545	74208536
1_Hh	ENSG00000249736.1	LINC02242	lncRNA	TRUE		-1.5121	0.6898	0.00351	0.0089	37.714	-1.9341	0.5621	0.000579	0.0147	chr5	67632266	67646789
1_Hh	ENSG00000248915.2	ACTR6P1	processed_pseudogene	TRUE		-1.9424	0.8942	0.00376	0.00742	1.924	-2.5103	0.7494	0.000809	0.0186	chr4	106836498	106837601
1_Hh	ENSG00000197757.8	HOXC6	protein_coding	TRUE		-1.7877	0.8255	0.00385	0.00802	12.769	-2.296	0.6554	0.00046	0.0124	chr12	53990624	54030823
1_Hh	ENSG00000254278.1	RP11-278I4.2	lncRNA	TRUE		-1.7997	0.8311	0.00385	0.0079	1.796	-2.3296	0.7119	0.00107	0.0227	chr8	119062942	119068782
1_Hh	ENSG00000232081.1	LARGE-IT1	lncRNA	FALSE		1.4093	0.6512	0.00386	0.00991	1.308	1.8343	0.573	0.00137	0.0271	chr22	33723832	33724912
1_Hh	ENSG00000167754.13	KLK5	protein_coding	TRUE		-1.7139	0.7958	0.00399	0.00858	18.141	-2.2017	0.6404	0.000586	0.0147	chr19	50943303	50953093
1_Hh	ENSG00000249312.1	ARL2BPP4	processed_pseudogene	TRUE		-1.8981	0.8829	0.00402	0.00784	7.612	-2.4415	0.713	0.000617	0.0153	chr5	130529419	130529889
1_Hh	ENSG00000274624.1	RP11-49G2.3	lncRNA	FALSE		-2.183	1.0191	0.00412	0.00725	1.175	-2.5557	0.769	0.000889	0.0199	chr12	22104491	22105320
1_Hh	ENSG00000155833.15	CYLC2	protein_coding	TRUE		-1.9075	0.8954	0.00422	0.00828	6.648	-2.539	0.6806	0.000191	0.00653	chr9	102995311	103018488
1_Hh	ENSG00000175093.5	SPSB4	protein_coding	TRUE		-1.8022	0.8483	0.00429	0.00876	2.261	-2.3472	0.7182	0.00108	0.0229	chr3	141051347	141148611
1_Hh	ENSG00000124302.13	CHST8	protein_coding	TRUE	M18	-1.8997	0.8956	0.00433	0.00844	4.996	-2.4627	0.7061	0.000487	0.0129	chr19	33621953	33773509
1_Hh	ENSG00000207611.1	MIR149	miRNA	FALSE		-2.2382	1.0602	0.00445	0.00765	1.174	-2.6125	0.7853	0.000878	0.0198	chr2	240456001	240456089
1_Hh	ENSG00000235616.1	ST13P2	processed_pseudogene	TRUE		1.6435	0.7797	0.00452	0.00976	2.86	2.165	0.674	0.00132	0.0265	chr2	187825341	187826449
1_Hh	ENSG00000207407.1	SNORA1	snoRNA	TRUE		-2.0959	1.0051	0.00481	0.00856	1.617	-2.6816	0.8054	0.00087	0.0196	chr11	19591156	19591291
1_Hh	ENSG00000110887.8	DAO	protein_coding	TRUE		-1.9755	0.9479	0.00483	0.009	3.605	-2.6113	0.7522	0.000518	0.0135	chr12	108858932	108901043
2_KLF4	ENSG00000168350.8	DEGS2	protein_coding	TRUE	M75	6.1582	0.3795	1.61e-59	5.08e-55	161.943	6.2058	0.3826	3.54e-59	1.31e-54	chr14	100143957	100159645
2_KLF4	ENSG00000160870.14	CYP3A7	protein_coding	TRUE		6.6393	0.5034	2.58e-40	1.53e-37	299.32	6.7173	0.5115	2.17e-39	2.99e-35	chr7	99684957	99735196
2_KLF4	ENSG00000253730.1	RP11-893F2.13	lncRNA	FALSE		6.3096	0.4844	1.64e-39	1.28e-36	7.493	6.3838	0.4865	2.43e-39	2.99e-35	chr17	50158333	50161276
2_KLF4	ENSG00000148346.12	LCN2	protein_coding	TRUE	M39	5.7288	0.5527	4.45e-26	4.62e-24	51.64	5.8361	0.5637	4.01e-25	2.97e-21	chr9	128149071	128153453
2_KLF4	ENSG00000115414.20	FN1	protein_coding	TRUE		-4.1809	0.4193	2.09e-24	0	198394	-4.2618	0.4059	8.75e-26	8.09e-22	chr2	215360440	215436073
2_KLF4	ENSG00000130545.16	CRB3	protein_coding	TRUE	M77	4.0342	0.4149	2.16e-23	8.27e-21	14.886	4.1189	0.4174	5.7e-23	3.51e-19	chr19	6463777	6467221
2_KLF4	ENSG00000110881.12	ASIC1	protein_coding	TRUE		2.9288	0.3317	7.43e-20	8.15e-17	56.893	3.0041	0.334	2.35e-19	1.09e-15	chr12	50057548	50083611
2_KLF4	ENSG00000089250.19	NOS1	protein_coding	TRUE	M7,M37	4.3542	0.4931	1.3e-19	7.65e-18	287.686	4.4661	0.5022	5.97e-19	2.45e-15	chr12	117208142	117452170
2_KLF4	ENSG00000198597.9	ZNF536	protein_coding	TRUE		-5.7436	0.6759	1.19e-18	3.44e-17	212.793	-5.8966	0.6555	2.35e-19	1.09e-15	chr19	30228290	30713538
2_KLF4	ENSG00000108823.16	SGCA	protein_coding	TRUE		5.7502	0.6941	6.99e-18	2.07e-16	195.423	5.9199	0.7169	1.48e-16	4.22e-13	chr17	50164214	50175928
2_KLF4	ENSG00000086548.9	CEACAM6	protein_coding	TRUE	M7	4.5759	0.5525	1.19e-17	4.57e-16	23.797	4.7097	0.5636	6.45e-17	2.38e-13	chr19	41750977	41772211
2_KLF4	ENSG00000182796.14	TMEM198B	transcribed_unitary_pseudogene	TRUE		1.9635	0.244	4.62e-17	1.74e-13	369.428	2.0222	0.2444	1.3e-16	4.01e-13	chr12	55829608	55836246
2_KLF4	ENSG00000285417.1	CH17-84K15.2	transcribed_unitary_pseudogene	FALSE		2.2323	0.2774	7.55e-17	6.43e-14	29.654	2.2992	0.2768	9.77e-17	3.29e-13	chr1	206035253	206062257
2_KLF4	ENSG00000184292.7	TACSTD2	protein_coding	TRUE		5.0071	0.6538	7.4e-16	1.7e-14	14.671	5.1788	0.6712	1.21e-14	2.63e-11	chr1	58575433	58577252
2_KLF4	ENSG00000277463.1	CTD-3035K23.6	lncRNA	FALSE		2.8859	0.3968	1.24e-14	2.26e-12	27.955	2.9931	0.4002	7.45e-14	1.2e-10	chr17	62626031	62626453
2_KLF4	ENSG00000132746.15	ALDH3B2	protein_coding	TRUE		5.4734	0.7546	2.43e-14	3.3e-13	2.422	5.6399	0.7548	7.87e-14	1.21e-10	chr11	67662160	67681224
2_KLF4	ENSG00000181234.9	TMEM132C	protein_coding	TRUE		-4.6388	0.6402	3.55e-14	5.66e-13	1067.04	-4.8024	0.602	1.49e-15	3.45e-12	chr12	128267403	128707915
2_KLF4	ENSG00000157600.12	TMEM164	protein_coding	TRUE		1.9084	0.264	4.72e-14	3.98e-11	406.369	1.9788	0.2645	7.34e-14	1.2e-10	chrX	110002631	110182734
2_KLF4	ENSG00000137747.16	TMPRSS13	protein_coding	TRUE		2.5628	0.357	6.33e-14	8.25e-12	20.049	2.6595	0.354	5.81e-14	1.02e-10	chr11	117900641	117929459
2_KLF4	ENSG00000102854.16	MSLN	protein_coding	TRUE	M7	5.557	0.7932	1.22e-13	1.26e-12	396.266	5.7875	0.8286	2.86e-12	3.21e-09	chr16	760734	768865
2_KLF4	ENSG00000148204.12	CRB2	protein_coding	TRUE	M1	-3.8981	0.5616	2.08e-13	5.7e-12	266.173	-4.0458	0.5327	3.1e-14	6.03e-11	chr9	123356170	123380324
2_KLF4	ENSG00000196878.15	LAMB3	protein_coding	TRUE	M20	3.9088	0.569	3.45e-13	1.12e-11	451.693	4.077	0.5844	3.02e-12	3.29e-09	chr1	209614870	209652425
2_KLF4	ENSG00000149294.16	NCAM1	protein_coding	TRUE		-3.8631	0.5643	4.96e-13	1.46e-11	693.124	-4.015	0.532	4.47e-14	8.27e-11	chr11	112961247	113278436
2_KLF4	ENSG00000197632.9	SERPINB2	protein_coding	TRUE		7.6173	1.1195	6.87e-13	3.47e-12	4.683	7.4336	1.0741	4.49e-12	4.37e-09	chr18	63871692	63903888
2_KLF4	ENSG00000081277.13	PKP1	protein_coding	TRUE		3.7108	0.551	9.89e-13	3.25e-11	10.166	3.8727	0.5576	3.77e-12	3.88e-09	chr1	201283452	201332993
2_KLF4	ENSG00000143217.9	NECTIN4	protein_coding	TRUE		2.2718	0.3407	1.45e-12	3e-10	16.589	2.3705	0.3408	3.49e-12	3.69e-09	chr1	161070998	161089558
2_KLF4	ENSG00000167767.14	KRT80	protein_coding	TRUE		2.5039	0.3771	1.98e-12	1.54e-10	16.115	2.6142	0.3788	5.14e-12	4.88e-09	chr12	52168996	52192014
2_KLF4	ENSG00000261959.1	RP11-893F2.14	lncRNA	FALSE		5.7253	0.8699	2.74e-12	2.59e-11	10.236	5.9945	0.9115	4.82e-11	3.64e-08	chr17	50163523	50165316
2_KLF4	ENSG00000149256.16	TENM4	protein_coding	TRUE	M50	-2.1781	0.3314	3.5e-12	5.32e-10	1103.97	-2.2831	0.315	4.22e-13	6.01e-10	chr11	78652829	79441030
2_KLF4	ENSG00000125850.11	OVOL2	protein_coding	TRUE	M75	7.0045	1.0688	4.32e-12	1.99e-11	2.151	6.4284	0.9424	9.04e-12	8.16e-09	chr20	17956979	18059188
2_KLF4	ENSG00000072195.15	SPEG	protein_coding	TRUE		-3.0918	0.4745	5.35e-12	1.11e-10	146.059	-3.2258	0.4534	1.12e-12	1.43e-09	chr2	219434843	219493629
2_KLF4	ENSG00000163814.8	CDCP1	protein_coding	TRUE		2.637	0.412	8.88e-12	7.14e-10	156.041	2.7634	0.4167	3.34e-11	2.8e-08	chr3	45082277	45146422
2_KLF4	ENSG00000143816.8	WNT9A	protein_coding	TRUE		-2.5874	0.4058	1.13e-11	8.26e-10	374.454	-2.7052	0.385	2.12e-12	2.53e-09	chr1	227918656	227947932
2_KLF4	ENSG00000182272.12	B4GALNT4	protein_coding	TRUE	M4	-3.587	0.5631	1.37e-11	2.51e-10	144.423	-3.7497	0.5311	1.67e-12	2.05e-09	chr11	369499	382117
2_KLF4	ENSG00000170075.9	GPR37L1	protein_coding	TRUE		1.8808	0.2977	1.7e-11	3.78e-09	79.124	1.9711	0.2977	3.58e-11	2.94e-08	chr1	202122917	202133592
2_KLF4	ENSG00000158055.16	GRHL3	protein_coding	TRUE	M7,M11	4.0082	0.6386	2.12e-11	3.57e-10	46.243	4.2122	0.6582	1.56e-10	9.96e-08	chr1	24319357	24364482
2_KLF4	ENSG00000235770.6	LINC00607	lncRNA	TRUE		-2.7445	0.4378	2.55e-11	9.87e-10	251.117	-2.8727	0.4147	4.29e-12	4.29e-09	chr2	215611563	215848954
2_KLF4	ENSG00000282301.2	CYP3A7-CYP3A51P	protein_coding	TRUE		5.2101	0.8357	3.06e-11	2.01e-10	17.512	5.4826	0.8751	3.72e-10	2.19e-07	chr7	99685226	99735093
2_KLF4	ENSG00000197587.11	DMBX1	protein_coding	TRUE	M7	4.1265	0.669	3.85e-11	6.21e-10	68.813	4.3437	0.6919	3.42e-10	2.04e-07	chr1	46489836	46516216
2_KLF4	ENSG00000142549.9	IGLON5	protein_coding	TRUE		-4.694	0.7633	4.7e-11	4.39e-10	112.405	-4.9224	0.7174	6.83e-12	6.32e-09	chr19	51311848	51330354
2_KLF4	ENSG00000170364.12	SETMAR	protein_coding	FALSE		1.1869	0.1941	5.73e-11	7.05e-08	381.647	1.2458	0.1927	1.01e-10	7.36e-08	chr3	4303304	4317567
2_KLF4	ENSG00000287390.1	AC005613.1	lncRNA	FALSE		4.0578	0.6803	1.06e-10	1.4e-09	328.74	4.2861	0.7052	1.22e-09	6.25e-07	chr5	130655383	130944178
2_KLF4	ENSG00000163959.10	SLC51A	protein_coding	FALSE		1.1231	0.1883	1.31e-10	2.87e-07	90.884	1.1813	0.1866	2.42e-10	1.49e-07	chr3	196211487	196243178
2_KLF4	ENSG00000162069.16	BICDL2	protein_coding	TRUE		2.7854	0.4705	1.63e-10	5.7e-09	9.994	2.9394	0.4733	5.28e-10	3.05e-07	chr16	3027682	3036944
2_KLF4	ENSG00000132698.15	RAB25	protein_coding	TRUE		4.4399	0.7503	1.95e-10	1.67e-09	1.417	4.6305	0.7361	3.16e-10	1.92e-07	chr1	156061160	156070504
2_KLF4	ENSG00000105388.16	CEACAM5	protein_coding	TRUE	M21	3.5646	0.6044	2.29e-10	3.27e-09	32.749	3.7678	0.6197	1.2e-09	6.25e-07	chr19	41708585	41730433
2_KLF4	ENSG00000095587.9	TLL2	protein_coding	TRUE	M2,M7	2.5658	0.4367	2.68e-10	9.81e-09	163.304	2.7095	0.4419	8.69e-10	4.87e-07	chr10	96364608	96513926
2_KLF4	ENSG00000159527.3	PGLYRP3	protein_coding	FALSE		7.5486	1.286	3.06e-10	1.14e-09	3.287	7.1201	1.2274	6.6e-09	2.75e-06	chr1	153297862	153310718
2_KLF4	ENSG00000230838.1	LINC01614	lncRNA	TRUE		-4.0269	0.6882	3.48e-10	2.83e-09	49.798	-4.2476	0.6622	1.41e-10	9.44e-08	chr2	215718043	215719424
2_KLF4	ENSG00000286579.1	RP11-453A3.1	lncRNA	FALSE		3.0499	0.5222	3.91e-10	7.24e-09	25.552	3.2255	0.5314	1.28e-09	6.51e-07	chr3	4269153	4311495
2_KLF4	ENSG00000134824.14	FADS2	protein_coding	TRUE		-3.2424	0.5575	4.41e-10	6.47e-09	1447.62	-3.4139	0.5172	4.08e-11	3.22e-08	chr11	61792980	61867354
2_KLF4	ENSG00000164825.4	DEFB1	protein_coding	TRUE	M2	4.9327	0.8484	4.89e-10	2.39e-09	159.974	5.2305	0.8944	4.97e-09	2.12e-06	chr8	6870592	6877936
2_KLF4	ENSG00000204540.11	PSORS1C1	protein_coding	TRUE	M7	3.1778	0.547	5.37e-10	8.76e-09	44.746	3.366	0.5583	1.65e-09	8.15e-07	chr6	31114750	31140092
2_KLF4	ENSG00000124134.9	KCNS1	protein_coding	TRUE		-3.9806	0.6867	5.88e-10	4.33e-09	245.715	-4.193	0.6336	3.66e-11	2.94e-08	chr20	45091214	45101127
2_KLF4	ENSG00000041353.10	RAB27B	protein_coding	TRUE		3.8267	0.6623	6.44e-10	4.99e-09	832.383	4.0598	0.6867	3.37e-09	1.54e-06	chr18	54717860	54895516
2_KLF4	ENSG00000034053.14	APBA2	protein_coding	TRUE		-2.1746	0.3774	7.04e-10	2.02e-08	322.778	-2.2934	0.3565	1.25e-10	8.59e-08	chr15	28884483	29118315
2_KLF4	ENSG00000232298.2	GRHL3-AS1	lncRNA	TRUE		3.0362	0.5273	7.64e-10	1.09e-08	3.227	3.2127	0.5276	1.14e-09	6.09e-07	chr1	24307556	24321901
2_KLF4	ENSG00000168447.11	SCNN1B	protein_coding	TRUE		3.7381	0.6519	8.33e-10	8.01e-09	4.229	3.9627	0.6615	2.09e-09	1.02e-06	chr16	23278231	23381294
2_KLF4	ENSG00000135127.11	BICDL1	protein_coding	TRUE	M2,M7	2.7166	0.4766	9.18e-10	1.52e-08	160.868	2.8814	0.4845	2.73e-09	1.28e-06	chr12	119989869	120094494
2_KLF4	ENSG00000167183.3	PRR15L	protein_coding	TRUE		2.8423	0.5014	1.02e-09	1.72e-08	30.719	3.0151	0.5091	3.18e-09	1.47e-06	chr17	47951967	47957883
2_KLF4	ENSG00000126218.12	F10	protein_coding	TRUE		-3.554	0.6296	1.13e-09	1.32e-08	245.449	-3.7531	0.5833	1.24e-10	8.59e-08	chr13	113122799	113149529
2_KLF4	ENSG00000189127.8	ANKRD34B	protein_coding	TRUE	M7	6.1563	1.1213	1.43e-09	1.2e-08	25.75	6.5892	1.21	5.17e-08	1.71e-05	chr5	80556755	80570280
2_KLF4	ENSG00000135097.7	MSI1	protein_coding	TRUE		-2.4431	0.4483	1.8e-09	4.64e-08	68.923	-2.5923	0.4254	1.1e-09	6e-07	chr12	120341330	120369164
2_KLF4	ENSG00000176406.23	RIMS2	protein_coding	TRUE		2.479	0.461	2.7e-09	5.72e-08	51.902	2.6455	0.4662	1.4e-08	5.32e-06	chr8	103500696	104256094
2_KLF4	ENSG00000076944.16	STXBP2	protein_coding	TRUE		1.5651	0.2926	3.31e-09	6.22e-07	153.45	1.6673	0.2914	1.06e-08	4.16e-06	chr19	7636881	7647873
2_KLF4	ENSG00000164946.19	FREM1	protein_coding	TRUE		-3.4161	0.6448	4.11e-09	3.83e-08	671.456	-3.6302	0.5912	8.23e-10	4.68e-07	chr9	14734666	14910995
2_KLF4	ENSG00000249418.2	AC005741.2	processed_pseudogene	FALSE		4.8303	0.9155	4.99e-09	2.47e-08	28.618	5.1837	0.9713	9.45e-08	2.89e-05	chr5	130598348	130598779
2_KLF4	ENSG00000140538.16	NTRK3	protein_coding	TRUE		-2.5453	0.4843	5.96e-09	1.41e-07	7202.84	-2.7085	0.447	1.37e-09	6.85e-07	chr15	87859751	88256768
2_KLF4	ENSG00000168743.12	NPNT	protein_coding	TRUE		-1.9787	0.3792	7.13e-09	3.53e-07	18083.4	-2.1078	0.3535	2.48e-09	1.19e-06	chr4	105894775	106004027
2_KLF4	ENSG00000246214.2	RP11-260E18.1	lncRNA	TRUE	M27	-2.9779	0.5728	8.4e-09	1.12e-07	53.005	-3.1777	0.5392	3.79e-09	1.69e-06	chr5	16615926	16681905
2_KLF4	ENSG00000255323.6	LINC01495	lncRNA	TRUE		2.7754	0.5344	9.69e-09	1.56e-07	5.392	2.9732	0.5358	2.87e-08	1.05e-05	chr11	22445673	22492073
2_KLF4	ENSG00000137460.8	FHDC1	protein_coding	TRUE	M7	1.781	0.3436	1.1e-08	7.16e-07	168.2	1.9071	0.3438	2.89e-08	1.05e-05	chr4	152936352	152979696
2_KLF4	ENSG00000171533.11	MAP6	protein_coding	TRUE		-2.2657	0.4377	1.24e-08	2.59e-07	469.068	-2.4161	0.4062	2.71e-09	1.28e-06	chr11	75586918	75669120
2_KLF4	ENSG00000196859.8	KRT39	protein_coding	TRUE		3.1342	0.6065	1.37e-08	1.26e-07	3.457	3.3615	0.6102	3.61e-08	1.27e-05	chr17	40958417	40966948
2_KLF4	ENSG00000159214.13	CCDC24	protein_coding	TRUE	M2	1.3267	0.2585	1.54e-08	2.91e-06	97.43	1.4196	0.256	2.94e-08	1.06e-05	chr1	43991359	43996528
2_KLF4	ENSG00000104413.18	ESRP1	protein_coding	TRUE		3.1183	0.6104	1.72e-08	1.73e-07	5.488	3.3514	0.6198	6.39e-08	2.06e-05	chr8	94641074	94707466
2_KLF4	ENSG00000168487.19	BMP1	protein_coding	TRUE	M7	1.4205	0.2781	1.91e-08	2.38e-06	1081.21	1.5216	0.2765	3.75e-08	1.31e-05	chr8	22165140	22212326
2_KLF4	ENSG00000132819.17	RBM38	protein_coding	TRUE		1.9272	0.3774	2.08e-08	8.11e-07	106.116	2.0665	0.3782	4.65e-08	1.56e-05	chr20	57391396	57409333
2_KLF4	ENSG00000076716.9	GPC4	protein_coding	TRUE		-1.9531	0.383	2.27e-08	7.63e-07	962.419	-2.0853	0.3566	4.98e-09	2.12e-06	chrX	133300103	133415489
2_KLF4	ENSG00000241878.11	PISD	protein_coding	FALSE		1.3995	0.2744	2.44e-08	2.64e-06	631.587	1.4994	0.2728	3.89e-08	1.35e-05	chr22	31618491	31662432
2_KLF4	ENSG00000164850.15	GPER1	protein_coding	TRUE	M7	2.3958	0.4713	2.64e-08	3.2e-07	278.996	2.5738	0.4774	7.01e-08	2.22e-05	chr7	1082208	1093815
2_KLF4	ENSG00000165716.11	DIPK1B	protein_coding	TRUE		-2.212	0.4353	2.82e-08	5e-07	310.467	-2.3634	0.4039	4.87e-09	2.12e-06	chr9	136712572	136724742
2_KLF4	ENSG00000026508.19	CD44	protein_coding	TRUE		1.9031	0.3746	3.01e-08	9.14e-07	1365.07	2.0421	0.3758	5.5e-08	1.8e-05	chr11	35138870	35232402
2_KLF4	ENSG00000204219.11	TCEA3	protein_coding	TRUE	M2,M7,M11,M77	1.5269	0.302	3.22e-08	2.14e-06	535.873	1.6384	0.3008	5.14e-08	1.71e-05	chr1	23380909	23424748
2_KLF4	ENSG00000237525.7	AC012668.2	lncRNA	FALSE		-3.31	0.6548	3.43e-08	1.93e-07	30.321	-3.5431	0.6134	7.64e-09	3.14e-06	chr2	215533133	215713895
2_KLF4	ENSG00000167880.8	EVPL	protein_coding	TRUE	M7	2.3137	0.4583	3.64e-08	5.39e-07	33.112	2.4881	0.4631	7.78e-08	2.42e-05	chr17	76004502	76027306
2_KLF4	ENSG00000135480.16	KRT7	protein_coding	TRUE		4.5351	0.9013	3.87e-08	9.82e-08	6.615	4.898	0.9428	2.05e-07	5.87e-05	chr12	52232520	52252186
2_KLF4	ENSG00000103089.9	FA2H	protein_coding	TRUE		4.8119	0.9573	4.1e-08	8.41e-08	1.567	4.9827	0.931	8.7e-08	2.68e-05	chr16	74712955	74774831
2_KLF4	ENSG00000109466.14	KLHL2	protein_coding	FALSE		1.3486	0.2684	4.33e-08	4.02e-06	613.161	1.4474	0.2665	5.62e-08	1.82e-05	chr4	165207561	165323156
2_KLF4	ENSG00000224259.7	LINC01133	lncRNA	TRUE	M2,M7	1.8365	0.3665	4.58e-08	1.19e-06	588.502	1.9742	0.3672	7.58e-08	2.38e-05	chr1	159958035	159984750
2_KLF4	ENSG00000135835.12	KIAA1614	protein_coding	TRUE		-1.629	0.3252	4.82e-08	2.02e-06	278.138	-1.7444	0.3046	1.02e-08	4.07e-06	chr1	180912897	180951614
2_KLF4	ENSG00000162068.2	NTN3	protein_coding	TRUE	M4,M10	-2.1032	0.4218	5.09e-08	9.72e-07	61.204	-2.255	0.3993	1.62e-08	6.13e-06	chr16	2471297	2474145
2_KLF4	ENSG00000183615.6	FAM167B	protein_coding	TRUE	M7,M11	2.6499	0.5327	5.38e-08	4.62e-07	44.097	2.8575	0.5421	1.35e-07	4.01e-05	chr1	32247222	32248856
2_KLF4	ENSG00000250305.9	TRMT9B	protein_coding	TRUE		1.5781	0.3215	5.8e-08	3.5e-06	135.107	1.7004	0.3199	1.06e-07	3.23e-05	chr8	12945642	13031503
2_KLF4	ENSG00000167105.8	TMEM92	protein_coding	TRUE		2.2155	0.4522	6.23e-08	1.11e-06	16.379	2.3889	0.4512	1.19e-07	3.56e-05	chr17	50271406	50281485
2_KLF4	ENSG00000205420.11	KRT6A	protein_coding	TRUE	M7	5.4127	1.1087	6.7e-08	2.12e-07	95.862	5.8846	1.2088	1.13e-06	0.00023	chr12	52487176	52493257
2_KLF4	ENSG00000136155.17	SCEL	protein_coding	TRUE	M7	5.5323	1.1358	7.19e-08	2.32e-07	795.381	6.0301	1.2483	1.36e-06	0.000266	chr13	77535674	77645263
2_KLF4	ENSG00000153404.14	PLEKHG4B	protein_coding	TRUE	M27	-2.9916	0.6167	7.72e-08	6.68e-07	905.835	-3.2124	0.557	8.06e-09	3.24e-06	chr5	92151	189972
2_KLF4	ENSG00000174808.12	BTC	protein_coding	TRUE	M20	3.8893	0.8025	8.26e-08	3.87e-07	35.599	4.2203	0.842	5.38e-07	0.000127	chr4	74744759	74794523
2_KLF4	ENSG00000173611.18	SCAI	protein_coding	FALSE		1.1358	0.236	8.91e-08	1.69e-05	909.738	1.226	0.2334	1.5e-07	4.39e-05	chr9	124942608	125143528
2_KLF4	ENSG00000162006.9	MSLNL	protein_coding	TRUE		3.0639	0.637	9.55e-08	8.6e-07	3.166	3.3181	0.6417	2.33e-07	6.54e-05	chr16	769428	783370
2_KLF4	ENSG00000158246.8	TENT5B	protein_coding	TRUE	M7	4.1439	0.8631	1.02e-07	4.23e-07	57.505	4.5063	0.9132	8.03e-07	0.000178	chr1	27005020	27012850
2_KLF4	ENSG00000225279.2	RP11-536C5.2	lncRNA	FALSE		1.8713	0.3911	1.09e-07	3.06e-06	61.384	2.0247	0.3913	2.29e-07	6.45e-05	chr1	160062461	160080769
2_KLF4	ENSG00000185070.11	FLRT2	protein_coding	TRUE	M9,M50	-2.9519	0.6207	1.17e-07	1.04e-06	3342.71	-3.1763	0.5589	1.33e-08	5.11e-06	chr14	85530144	85654428
2_KLF4	ENSG00000249312.1	ARL2BPP4	processed_pseudogene	TRUE		4.2377	0.8918	1.26e-07	5.8e-07	12.634	4.6154	0.9426	9.76e-07	0.000205	chr5	130529419	130529889
2_KLF4	ENSG00000160868.15	CYP3A4	protein_coding	TRUE	M12	1.9366	0.4077	1.34e-07	3.35e-06	30.713	2.0987	0.408	2.69e-07	7.38e-05	chr7	99756960	99784248
2_KLF4	ENSG00000160471.13	COX6B2	protein_coding	TRUE	M2	1.9735	0.4164	1.42e-07	3.2e-06	47.022	2.1379	0.4172	2.99e-07	7.96e-05	chr19	55349306	55354719
2_KLF4	ENSG00000124406.16	ATP8A1	protein_coding	TRUE	M12,M36	2.2465	0.4756	1.51e-07	2.26e-06	2085.57	2.4409	0.4817	4.03e-07	0.000102	chr4	42408373	42657105
2_KLF4	ENSG00000153956.16	CACNA2D1	protein_coding	TRUE		1.7094	0.3651	1.63e-07	4.7e-06	1170.05	1.8538	0.3647	3.72e-07	9.69e-05	chr7	81946444	82443777
2_KLF4	ENSG00000139178.11	C1RL	protein_coding	FALSE		0.8424	0.1801	1.74e-07	0.000121	1203.43	0.9091	0.1774	2.99e-07	7.96e-05	chr12	7089587	7109238
2_KLF4	ENSG00000251179.1	TMEM92-AS1	lncRNA	TRUE		2.6625	0.5696	1.86e-07	1.71e-06	3.983	2.894	0.5709	3.99e-07	0.000102	chr17	50281577	50287855
2_KLF4	ENSG00000273604.2	EPOP	protein_coding	TRUE		-2.682	0.5746	1.97e-07	1.92e-06	75.768	-2.898	0.5275	3.94e-08	1.35e-05	chr17	38671703	38674957
2_KLF4	ENSG00000198624.13	CCDC69	protein_coding	TRUE		1.52	0.3275	2.11e-07	8.07e-06	225.984	1.6502	0.326	4.14e-07	0.000104	chr5	151181052	151224093
2_KLF4	ENSG00000185269.12	NOTUM	protein_coding	TRUE	M7	3.141	0.6769	2.24e-07	1.28e-06	14.078	3.4261	0.6973	8.96e-07	0.000192	chr17	81952507	81961840
2_KLF4	ENSG00000163590.14	PPM1L	protein_coding	FALSE		1.2451	0.2695	2.51e-07	2.35e-05	386.874	1.3517	0.2667	4.03e-07	0.000102	chr3	160755602	161078902
2_KLF4	ENSG00000138593.9	SECISBP2L	protein_coding	FALSE		0.6573	0.1424	2.65e-07	0.000474	3115.22	0.7046	0.1401	4.92e-07	0.000119	chr15	48988476	49046447
2_KLF4	ENSG00000230778.1	ANKRD63	protein_coding	TRUE		3.2047	0.6977	2.81e-07	1.6e-06	13.33	3.502	0.72	1.15e-06	0.000234	chr15	40281444	40282586
2_KLF4	ENSG00000198488.10	B3GNT6	protein_coding	TRUE		2.8622	0.6257	2.99e-07	2.5e-06	5.574	3.125	0.6312	7.39e-07	0.000166	chr11	77034398	77041973
2_KLF4	ENSG00000197580.13	BCO2	protein_coding	TRUE	M2,M48	1.6992	0.3719	3.16e-07	6.45e-06	313.707	1.8498	0.3713	6.29e-07	0.000144	chr11	112175510	112224699
2_KLF4	ENSG00000237984.3	PTENP1	transcribed_processed_pseudogene	TRUE		-3.5794	0.7858	3.35e-07	1.39e-06	24.323	-3.8865	0.7427	1.67e-07	4.87e-05	chr9	33673504	33677499
2_KLF4	ENSG00000224982.4	TMEM233	protein_coding	TRUE		2.3343	0.5135	3.54e-07	4.21e-06	39.724	2.5513	0.5196	9.12e-07	0.000194	chr12	119593774	119643075
2_KLF4	ENSG00000172005.11	MAL	protein_coding	TRUE		3.6799	0.8114	3.74e-07	1.81e-06	1.546	4.0279	0.8193	8.83e-07	0.000191	chr2	95025677	95053992
2_KLF4	ENSG00000058085.15	LAMC2	protein_coding	TRUE	M7	2.6713	0.5935	3.98e-07	3.83e-06	244.663	2.9277	0.6082	1.48e-06	0.000288	chr1	183186238	183245127
2_KLF4	ENSG00000165959.12	CLMN	protein_coding	TRUE		1.6568	0.3681	4.21e-07	9.86e-06	650.889	1.8075	0.3672	8.55e-07	0.000187	chr14	95181940	95319908
2_KLF4	ENSG00000127249.15	ATP13A4	protein_coding	TRUE		3.5159	0.7861	4.48e-07	2.77e-06	172.27	3.8735	0.8273	2.84e-06	0.000484	chr3	193398967	193593111
2_KLF4	ENSG00000132622.11	HSPA12B	protein_coding	TRUE	M14	1.9118	0.4294	4.77e-07	7.66e-06	73.794	2.0917	0.4304	1.18e-06	0.000238	chr20	3732685	3753111
2_KLF4	ENSG00000101443.18	WFDC2	protein_coding	TRUE	M2	2.396	0.5419	5.11e-07	4.99e-06	56.65	2.629	0.5502	1.77e-06	0.000329	chr20	45469753	45481532
2_KLF4	ENSG00000196188.11	CTSE	protein_coding	TRUE		2.9267	0.6663	5.49e-07	4.43e-06	61.186	3.2218	0.6875	2.78e-06	0.000478	chr1	206009264	206023895
2_KLF4	ENSG00000106258.15	CYP3A5	protein_coding	TRUE	M39	1.7567	0.4007	5.89e-07	1.27e-05	1902.97	1.9271	0.4009	1.54e-06	0.000295	chr7	99648194	99679998
2_KLF4	ENSG00000138336.9	TET1	protein_coding	FALSE		-1.1342	0.2591	6.29e-07	6.71e-05	679.561	-1.235	0.2417	3.22e-07	8.44e-05	chr10	68560337	68694487
2_KLF4	ENSG00000122121.11	XPNPEP2	protein_coding	TRUE	M11	4.457	1.0254	6.76e-07	3.66e-06	180.548	4.9381	1.1106	8.73e-06	0.00121	chrX	129738974	129769536
2_KLF4	ENSG00000168477.19	TNXB	protein_coding	TRUE		1.8725	0.4321	7.25e-07	1.33e-05	11602.1	2.0591	0.4337	2.06e-06	0.000377	chr6	32041153	32115334
2_KLF4	ENSG00000249509.1	NEUROG2-AS1	lncRNA	TRUE		2.2733	0.5247	7.73e-07	8.48e-06	13.817	2.5022	0.5274	2.09e-06	0.000379	chr4	112515385	112546881
2_KLF4	ENSG00000125730.17	C3	protein_coding	TRUE		1.959	0.4531	8.23e-07	1.15e-05	10627	2.1547	0.4558	2.27e-06	0.000404	chr19	6677704	6730562
2_KLF4	ENSG00000235269.2	LINC02331	lncRNA	TRUE	M7	2.3746	0.5494	8.73e-07	7.25e-06	82.509	2.6171	0.5585	2.79e-06	0.000478	chr14	53685139	53850882
2_KLF4	ENSG00000223768.2	LINC00205	lncRNA	FALSE		-1.1041	0.2557	9.23e-07	9.96e-05	416.201	-1.2044	0.2386	4.46e-07	0.000109	chr21	45288050	45297806
2_KLF4	ENSG00000115112.8	TFCP2L1	protein_coding	TRUE		2.6248	0.6117	9.79e-07	6.83e-06	226.736	2.9001	0.6273	3.77e-06	0.000612	chr2	121216587	121285202
2_KLF4	ENSG00000287720.1	RP11-399K19.1	lncRNA	FALSE		1.9802	0.4629	1.04e-06	1.57e-05	22.976	2.1825	0.4621	2.33e-06	0.000412	chr3	3918709	4046722
2_KLF4	ENSG00000102910.14	LONP2	protein_coding	FALSE		0.7806	0.1828	1.1e-06	0.000403	3779.06	0.8542	0.1796	1.98e-06	0.000366	chr16	48244300	48363122
2_KLF4	ENSG00000235750.10	KIAA0040	protein_coding	TRUE		1.4949	0.3516	1.17e-06	3.33e-05	247.496	1.6467	0.3491	2.4e-06	0.000418	chr1	175156986	175192999
2_KLF4	ENSG00000168243.11	GNG4	protein_coding	TRUE		-2.3651	0.5565	1.23e-06	1.04e-05	206.402	-2.5866	0.4985	2.12e-07	6.02e-05	chr1	235547685	235650754
2_KLF4	ENSG00000253978.2	CTB-178M22.2	lncRNA	TRUE		-3.3825	0.7977	1.3e-06	5.32e-06	23.315	-3.7171	0.7538	8.17e-07	0.00018	chr5	168229583	168269415
2_KLF4	ENSG00000119514.7	GALNT12	protein_coding	TRUE	M7	2.0334	0.4804	1.37e-06	1.94e-05	545.55	2.2492	0.4848	3.49e-06	0.000569	chr9	98807670	98850081
2_KLF4	ENSG00000114948.13	ADAM23	protein_coding	TRUE		-2.1944	0.5191	1.44e-06	1.45e-05	312.725	-2.4022	0.4679	2.83e-07	7.65e-05	chr2	206443532	206621127
2_KLF4	ENSG00000176490.5	DIRAS1	protein_coding	TRUE		-3.3216	0.786	1.51e-06	5.67e-06	38.537	-3.6481	0.7099	2.76e-07	7.51e-05	chr19	2714567	2721372
2_KLF4	ENSG00000188467.11	SLC24A5	protein_coding	TRUE		-3.0802	0.729	1.58e-06	6.06e-06	62.213	-3.3738	0.6556	2.66e-07	7.34e-05	chr15	48120990	48142672
2_KLF4	ENSG00000165633.13	VSTM4	protein_coding	TRUE	M51	-1.457	0.3449	1.65e-06	4.57e-05	2231.34	-1.5963	0.3161	4.42e-07	0.000109	chr10	49014236	49115522
2_KLF4	ENSG00000162722.9	TRIM58	protein_coding	TRUE		1.3332	0.3158	1.72e-06	6.06e-05	43.46	1.4685	0.3106	2.27e-06	0.000404	chr1	247857187	247880138
2_KLF4	ENSG00000255737.2	AGAP2-AS1	lncRNA	TRUE	M11	2.3891	0.5676	1.79e-06	1.09e-05	28.335	2.6442	0.576	4.42e-06	0.000697	chr12	57726271	57728356
2_KLF4	ENSG00000078053.17	AMPH	protein_coding	TRUE		-2.0271	0.4836	1.87e-06	2.14e-05	103.68	-2.2247	0.4352	3.18e-07	8.4e-05	chr7	38383704	38631420
2_KLF4	ENSG00000187730.9	GABRD	protein_coding	TRUE		1.2406	0.2962	1.95e-06	9.39e-05	77.447	1.3676	0.2913	2.66e-06	0.000459	chr1	2019329	2030758
2_KLF4	ENSG00000169668.11	BCRP2	transcribed_unprocessed_pseudogene	TRUE		2.392	0.5716	2.03e-06	1.39e-05	41.391	2.6525	0.5811	4.99e-06	0.00077	chr22	21103016	21122285
2_KLF4	ENSG00000142784.16	WDTC1	protein_coding	FALSE		1.0931	0.2617	2.11e-06	0.000144	1430.35	1.2048	0.2576	2.92e-06	0.000496	chr1	27234632	27308636
2_KLF4	ENSG00000136478.7	TEX2	protein_coding	TRUE	M2	1.2847	0.3085	2.19e-06	8.27e-05	3351.64	1.4185	0.305	3.29e-06	0.000551	chr17	64147227	64263301
2_KLF4	ENSG00000131459.13	GFPT2	protein_coding	TRUE	M70	-2.3849	0.573	2.28e-06	1.63e-05	311.954	-2.616	0.5153	3.85e-07	9.95e-05	chr5	180300698	180353336
2_KLF4	ENSG00000117308.15	GALE	protein_coding	TRUE	M7	1.208	0.2904	2.36e-06	0.000112	133.167	1.333	0.286	3.14e-06	0.000529	chr1	23795599	23800781
2_KLF4	ENSG00000108387.15	SEPTIN4	protein_coding	TRUE		-1.6827	0.4047	2.45e-06	3.09e-05	497.14	-1.8473	0.3678	5.08e-07	0.000122	chr17	58520250	58544368
2_KLF4	ENSG00000043355.12	ZIC2	protein_coding	TRUE		-1.2727	0.3066	2.54e-06	9.77e-05	2320.84	-1.3967	0.2821	7.4e-07	0.000166	chr13	99981784	99986765
2_KLF4	ENSG00000197077.13	KIAA1671	protein_coding	TRUE	M1,M51	-1.4293	0.3444	2.62e-06	6.21e-05	7808.04	-1.5693	0.3149	6.24e-07	0.000143	chr22	24952730	25197448
2_KLF4	ENSG00000159023.21	EPB41	protein_coding	FALSE		0.7565	0.1823	2.71e-06	0.000651	1143.44	0.8311	0.1788	3.36e-06	0.000556	chr1	28887091	29120046
2_KLF4	ENSG00000167986.14	DDB1	protein_coding	FALSE		1.2305	0.2965	2.79e-06	0.000108	9108.89	1.359	0.2928	3.45e-06	0.000565	chr11	61299451	61342596
2_KLF4	ENSG00000149485.19	FADS1	protein_coding	TRUE	M58	-1.7822	0.4303	2.88e-06	2.98e-05	1898.86	-1.9572	0.389	4.88e-07	0.000119	chr11	61799627	61829318
2_KLF4	ENSG00000167653.5	PSCA	protein_coding	FALSE		3.418	0.8261	2.97e-06	8.92e-06	2.282	3.8033	0.8557	8.8e-06	0.00122	chr8	142670308	142682725
2_KLF4	ENSG00000182795.13	C1orf116	protein_coding	TRUE		3.358	0.8131	3.06e-06	9.37e-06	5.346	3.7416	0.8441	9.31e-06	0.00125	chr1	207018522	207032756
2_KLF4	ENSG00000153902.14	LGI4	protein_coding	TRUE		1.6966	0.4109	3.15e-06	3.69e-05	232.873	1.8801	0.4103	4.59e-06	0.000716	chr19	35124513	35142451
2_KLF4	ENSG00000144644.14	GADL1	protein_coding	TRUE	M7	2.1526	0.5228	3.24e-06	2.58e-05	347.824	2.3913	0.5291	6.19e-06	0.000912	chr3	30726200	30894765
2_KLF4	ENSG00000197893.14	NRAP	protein_coding	TRUE		2.5583	0.6215	3.33e-06	1.87e-05	3.72	2.8405	0.6224	5.02e-06	0.00077	chr10	113588714	113664070
2_KLF4	ENSG00000260230.3	FRRS1L	protein_coding	TRUE		-1.6456	0.3998	3.43e-06	4.82e-05	1163.59	-1.8093	0.3628	6.12e-07	0.000142	chr9	109130293	109167295
2_KLF4	ENSG00000225783.8	MIAT	lncRNA	TRUE	M7	2.4601	0.5981	3.52e-06	2e-05	583.654	2.7361	0.6111	7.56e-06	0.00108	chr22	26646411	26676475
2_KLF4	ENSG00000196972.9	SMIM10L2B	protein_coding	TRUE		-2.7583	0.6715	3.61e-06	1.51e-05	80.005	-3.0329	0.5999	4.29e-07	0.000107	chrX	135094985	135098712
2_KLF4	ENSG00000248528.1	LINC02058	lncRNA	TRUE		2.3874	0.5825	3.71e-06	2.21e-05	3.807	2.6513	0.5769	4.32e-06	0.000688	chr5	92907180	92939591
2_KLF4	ENSG00000215375.6	MYL5	protein_coding	FALSE		-1.0867	0.2654	3.81e-06	0.000189	180.406	-1.1955	0.2466	1.25e-06	0.000249	chr4	673580	682033
2_KLF4	ENSG00000104237.11	RP1	protein_coding	TRUE	M7	1.668	0.4076	3.91e-06	5.07e-05	42.772	1.8517	0.4059	5.07e-06	0.000771	chr8	54509422	54871720
2_KLF4	ENSG00000123095.6	BHLHE41	protein_coding	TRUE		-1.6985	0.4167	4.02e-06	5.2e-05	760.794	-1.8709	0.377	6.96e-07	0.000158	chr12	26120030	26125037
2_KLF4	ENSG00000122966.16	CIT	protein_coding	TRUE	M2	2.898	0.7134	4.13e-06	1.81e-05	1209.88	3.2393	0.7407	1.22e-05	0.00154	chr12	119685791	119877320
2_KLF4	ENSG00000184012.12	TMPRSS2	protein_coding	TRUE		2.9484	0.7262	4.24e-06	1.75e-05	9.1	3.2929	0.7454	9.97e-06	0.0013	chr21	41464305	41531116
2_KLF4	ENSG00000139182.15	CLSTN3	protein_coding	FALSE		0.9445	0.2338	4.37e-06	0.000324	790.205	1.0469	0.2294	5.04e-06	0.00077	chr12	7129698	7158945
2_KLF4	ENSG00000275234.1	CTD-2396E7.11	lncRNA	FALSE		1.5428	0.3822	4.49e-06	7.38e-05	11.898	1.7135	0.3734	4.45e-06	0.000698	chr19	6469465	6470152
2_KLF4	ENSG00000251169.2	LINC01843	lncRNA	TRUE	M2,M7	1.8332	0.4545	4.62e-06	4.95e-05	23.187	2.0401	0.4529	6.65e-06	0.000961	chr5	134506552	134509229
2_KLF4	ENSG00000125864.14	BFSP1	protein_coding	TRUE		1.4323	0.3557	4.75e-06	0.000101	24.03	1.5917	0.3498	5.34e-06	0.00081	chr20	17493905	17569220
2_KLF4	ENSG00000140199.12	SLC12A6	protein_coding	FALSE		0.9419	0.2339	4.87e-06	0.000335	1369.22	1.0441	0.2295	5.39e-06	0.000813	chr15	34229784	34338060
2_KLF4	ENSG00000069974.16	RAB27A	protein_coding	FALSE		0.8775	0.2185	5.01e-06	0.00043	309.966	0.9713	0.214	5.66e-06	0.000851	chr15	55202966	55319113
2_KLF4	ENSG00000058056.9	USP13	protein_coding	FALSE		0.8343	0.2079	5.14e-06	0.000537	893.682	0.9228	0.2037	5.88e-06	0.000881	chr3	179653040	179789401
2_KLF4	ENSG00000220891.1	LL22NC03-63E9.3	lncRNA	TRUE		1.5996	0.3991	5.28e-06	7.21e-05	27.048	1.781	0.3945	6.34e-06	0.000927	chr22	22559343	22566602
2_KLF4	ENSG00000196090.12	PTPRT	protein_coding	TRUE		2.8003	0.6992	5.41e-06	2.42e-05	8.495	3.147	0.7085	8.92e-06	0.00123	chr20	42072752	43189970
2_KLF4	ENSG00000104361.10	NIPAL2	protein_coding	FALSE		1.0645	0.2658	5.55e-06	0.000238	1161	1.1821	0.2612	6.03e-06	0.000892	chr8	98189826	98294393
2_KLF4	ENSG00000056487.16	PHF21B	protein_coding	TRUE		-3.1708	0.7918	5.68e-06	2.07e-05	31.276	-3.5119	0.7	5.25e-07	0.000125	chr22	44881162	45010005
2_KLF4	ENSG00000179776.19	CDH5	protein_coding	TRUE		-1.4315	0.3579	5.82e-06	0.000105	2109.98	-1.5807	0.3253	1.18e-06	0.000238	chr16	66366622	66404784
2_KLF4	ENSG00000261578.1	RP11-21L23.2	lncRNA	FALSE		1.4192	0.355	5.95e-06	0.00011	60.97	1.5793	0.3505	6.63e-06	0.000961	chr11	76800364	76804555
2_KLF4	ENSG00000137807.15	KIF23	protein_coding	TRUE	M51	-1.2827	0.321	6.09e-06	0.000141	202.784	-1.4175	0.294	1.43e-06	0.000279	chr15	69414246	69448427
2_KLF4	ENSG00000173930.9	SLCO4C1	protein_coding	TRUE		2.0047	0.5032	6.23e-06	4.7e-05	33.116	2.2381	0.5047	9.23e-06	0.00125	chr5	102233986	102296284
2_KLF4	ENSG00000135596.18	MICAL1	protein_coding	FALSE		-1.002	0.2516	6.37e-06	0.000304	385.163	-1.1071	0.2332	2.07e-06	0.000377	chr6	109444062	109465968
2_KLF4	ENSG00000129354.11	AP1M2	protein_coding	TRUE		2.0854	0.5258	6.67e-06	4.2e-05	5.02	2.3311	0.5249	8.95e-06	0.00123	chr19	10572671	10587315
2_KLF4	ENSG00000011347.10	SYT7	protein_coding	TRUE	M7,M11	2.1961	0.5538	6.82e-06	3.57e-05	71.873	2.4622	0.5619	1.18e-05	0.0015	chr11	61513714	61581148
2_KLF4	ENSG00000166446.15	CDYL2	protein_coding	TRUE		-1.5414	0.3898	6.98e-06	0.000103	383.155	-1.7058	0.3527	1.32e-06	0.000261	chr16	80597907	80804598
2_KLF4	ENSG00000189367.15	KIAA0408	protein_coding	TRUE		1.6974	0.4293	7.14e-06	7.56e-05	95.332	1.898	0.4276	9.03e-06	0.00123	chr6	127438406	127459389
2_KLF4	ENSG00000090020.11	SLC9A1	protein_coding	TRUE		1.2989	0.3287	7.29e-06	0.000163	342.386	1.4482	0.3243	7.99e-06	0.00113	chr1	27098809	27166981
2_KLF4	ENSG00000164674.15	SYTL3	protein_coding	TRUE	M2	1.3032	0.3299	7.45e-06	0.000157	136.198	1.4523	0.3252	7.97e-06	0.00113	chr6	158650014	158764876
2_KLF4	ENSG00000230747.1	AC021188.4	lncRNA	FALSE		2.2066	0.56	7.61e-06	3.94e-05	6.18	2.4701	0.5591	9.96e-06	0.0013	chr2	96307263	96321731
2_KLF4	ENSG00000188153.14	COL4A5	protein_coding	TRUE	M49	-2.4781	0.6315	7.79e-06	3.21e-05	660.724	-2.7422	0.5544	7.55e-07	0.000168	chrX	108439838	108697545
2_KLF4	ENSG00000104522.16	GFUS	protein_coding	TRUE	M7	1.4397	0.367	7.96e-06	0.000126	375.474	1.6093	0.3636	9.62e-06	0.00128	chr8	143612618	143618048
2_KLF4	ENSG00000205562.3	RP11-497E19.1	lncRNA	TRUE	M9	-2.311	0.5893	8.14e-06	3.82e-05	57.273	-2.5661	0.5289	1.22e-06	0.000245	chr14	85518871	85531585
2_KLF4	ENSG00000053747.16	LAMA3	protein_coding	TRUE		1.6472	0.4202	8.31e-06	9.58e-05	201.577	1.8423	0.4186	1.07e-05	0.00139	chr18	23689443	23956222
2_KLF4	ENSG00000154975.14	CA10	protein_coding	TRUE		3.1715	0.8114	8.49e-06	2.67e-05	2.7	3.575	0.8267	1.53e-05	0.00182	chr17	51630313	52160017
2_KLF4	ENSG00000124429.18	POF1B	protein_coding	TRUE	M7	2.963	0.7581	8.67e-06	2.76e-05	97.758	3.3421	0.791	2.39e-05	0.00258	chrX	85277396	85379717
2_KLF4	ENSG00000065989.16	PDE4A	protein_coding	TRUE	M10	-1.8635	0.4777	8.86e-06	7.04e-05	281.879	-2.0666	0.4274	1.33e-06	0.000262	chr19	10416773	10469630
2_KLF4	ENSG00000254528.7	RP11-728F11.4	lncRNA	FALSE		1.4041	0.3603	9.05e-06	0.000152	68.043	1.5698	0.3554	1e-05	0.0013	chr11	117833719	117838942
2_KLF4	ENSG00000150782.12	IL18	protein_coding	TRUE		1.1003	0.2831	9.24e-06	0.000264	789.511	1.229	0.278	9.87e-06	0.0013	chr11	112143253	112164096
2_KLF4	ENSG00000179862.7	CITED4	protein_coding	TRUE	M37,M57	1.5484	0.3994	9.44e-06	0.000119	86.536	1.7348	0.396	1.18e-05	0.0015	chr1	40861054	40862363
2_KLF4	ENSG00000252514.1	RNU7-53P	snRNA	TRUE		4.4954	1.1611	9.65e-06	2.28e-05	5.959	5.1045	1.2659	5.52e-05	0.00486	chr5	130386621	130386680
2_KLF4	ENSG00000106025.9	TSPAN12	protein_coding	TRUE	M41	2.0352	0.5262	9.86e-06	6.54e-05	390.19	2.2876	0.531	1.65e-05	0.00192	chr7	120787320	120858402
2_KLF4	ENSG00000162551.14	ALPL	protein_coding	TRUE	M2	2.6037	0.6754	1.01e-05	4.32e-05	4574.14	2.9344	0.6952	2.43e-05	0.0026	chr1	21509397	21578410
2_KLF4	ENSG00000234477.1	AC004231.2	lncRNA	FALSE		1.598	0.4151	1.03e-05	0.000123	9.277	1.7911	0.4045	9.5e-06	0.00127	chr17	40921430	40975926
2_KLF4	ENSG00000163520.14	FBLN2	protein_coding	TRUE	M7	2.4237	0.6323	1.05e-05	5.61e-05	508.819	2.7367	0.6477	2.38e-05	0.00258	chr3	13549125	13638422
2_KLF4	ENSG00000166348.18	USP54	protein_coding	TRUE	M2	1.2399	0.3238	1.08e-05	0.000234	2691.2	1.3905	0.319	1.31e-05	0.00162	chr10	73497538	73625953
2_KLF4	ENSG00000204889.10	KRT40	protein_coding	TRUE		2.5095	0.6554	1.1e-05	5.34e-05	2.818	2.826	0.6536	1.53e-05	0.00182	chr17	40977716	40987135
2_KLF4	ENSG00000169884.14	WNT10B	protein_coding	TRUE	M7	2.0647	0.5397	1.13e-05	7.73e-05	5.978	2.3235	0.5343	1.37e-05	0.00167	chr12	48965340	48971735
2_KLF4	ENSG00000187210.14	GCNT1	protein_coding	TRUE	M8	1.5314	0.4004	1.15e-05	0.000149	152.477	1.7205	0.397	1.47e-05	0.00177	chr9	76419850	76651203
2_KLF4	ENSG00000179954.16	SSC5D	protein_coding	TRUE		1.9386	0.5075	1.18e-05	9.2e-05	119.244	2.1847	0.5102	1.85e-05	0.00213	chr19	55488404	55519099
2_KLF4	ENSG00000169247.13	SH3TC2	protein_coding	TRUE		-1.9701	0.5163	1.2e-05	9.01e-05	554.966	-2.1938	0.4569	1.58e-06	0.000301	chr5	148923639	149063163
2_KLF4	ENSG00000204290.10	BTNL2	protein_coding	TRUE		-2.1278	0.5607	1.23e-05	8.08e-05	30.123	-2.3796	0.5123	3.4e-06	0.000559	chr6	32393963	32407128
2_KLF4	ENSG00000225473.1	ATP13A4-AS1	lncRNA	TRUE		3.3389	0.8805	1.26e-05	3.45e-05	3.269	3.7839	0.9028	2.77e-05	0.00287	chr3	193553213	193555088
2_KLF4	ENSG00000008394.13	MGST1	protein_coding	TRUE		2.1029	0.5559	1.29e-05	8.83e-05	122.909	2.3784	0.5624	2.35e-05	0.00255	chr12	16347142	16609259
2_KLF4	ENSG00000263639.7	MSMB	protein_coding	FALSE		5.9925	1.585	1.31e-05	2.5e-05	1.509	5.9482	1.6443	0.000298	0.0173	chr10	46033307	46048180
2_KLF4	ENSG00000163141.20	BNIPL	protein_coding	TRUE		1.5141	0.4011	1.34e-05	0.000183	40.532	1.7054	0.3956	1.62e-05	0.0019	chr1	151036321	151047720
2_KLF4	ENSG00000223508.5	RPL23AP53	transcribed_processed_pseudogene	FALSE		0.7303	0.1937	1.37e-05	0.00152	57.843	0.815	0.1874	1.37e-05	0.00167	chr8	213186	232231
2_KLF4	ENSG00000179832.17	MROH1	protein_coding	TRUE	M11	1.0333	0.2756	1.4e-05	0.000459	555.211	1.1616	0.27	1.69e-05	0.00195	chr8	144148016	144261940
2_KLF4	ENSG00000159763.4	PIP	protein_coding	FALSE		4.6373	1.2376	1.44e-05	2.87e-05	1.476	5.1202	1.304	8.62e-05	0.00696	chr7	143132077	143139739
2_KLF4	ENSG00000206549.13	RP11-316F12.1	protein_coding	FALSE		2.7791	0.7421	1.47e-05	5.91e-05	5.19	3.1545	0.7592	3.25e-05	0.00326	chr3	46712115	46812574
2_KLF4	ENSG00000166920.12	C15orf48	protein_coding	TRUE		2.6435	0.7067	1.5e-05	6.38e-05	13.288	3.002	0.7245	3.42e-05	0.00338	chr15	45430529	45448761
2_KLF4	ENSG00000136051.15	WASHC4	protein_coding	FALSE		0.5103	0.1365	1.53e-05	0.00742	2967.33	0.5651	0.1341	2.5e-05	0.00265	chr12	105107324	105169130
2_KLF4	ENSG00000177108.5	ZDHHC22	protein_coding	TRUE		2.3221	0.6218	1.57e-05	8.64e-05	5.971	2.6307	0.6182	2.09e-05	0.00235	chr14	77131270	77142734
2_KLF4	ENSG00000169436.17	COL22A1	protein_coding	TRUE		-2.6472	0.7095	1.6e-05	6.87e-05	56.361	-2.9635	0.6182	1.64e-06	0.000309	chr8	138588235	138914041
2_KLF4	ENSG00000157833.13	GAREM2	protein_coding	TRUE	M2	1.2489	0.3348	1.63e-05	0.000289	248.339	1.4082	0.3293	1.9e-05	0.00217	chr2	26173088	26189663
2_KLF4	ENSG00000259504.2	RP11-352D13.5	lncRNA	FALSE		-3.1191	0.8365	1.67e-05	5.75e-05	16.834	-3.5138	0.7985	1.08e-05	0.00139	chr15	69278675	69295322
2_KLF4	ENSG00000148634.15	HERC4	protein_coding	FALSE		0.4981	0.1336	1.7e-05	0.00868	2023.14	0.552	0.1314	2.65e-05	0.00278	chr10	67921899	68075348
2_KLF4	ENSG00000166145.14	SPINT1	protein_coding	TRUE		1.7022	0.4575	1.74e-05	0.000171	107.826	1.9256	0.456	2.41e-05	0.00259	chr15	40844018	40858207
2_KLF4	ENSG00000181135.16	ZNF707	protein_coding	FALSE		0.558	0.1502	1.77e-05	0.00493	199.296	0.6207	0.1466	2.29e-05	0.00252	chr8	143684452	143713898
2_KLF4	ENSG00000057294.15	PKP2	protein_coding	TRUE	M1	-1.9162	0.5157	1.8e-05	0.000128	4806.45	-2.1414	0.4537	2.36e-06	0.000415	chr12	32790755	32896777
2_KLF4	ENSG00000131323.16	TRAF3	protein_coding	FALSE		-0.6137	0.1658	1.88e-05	0.00311	710.859	-0.6826	0.1564	1.27e-05	0.00159	chr14	102777449	102911500
2_KLF4	ENSG00000103222.19	ABCC1	protein_coding	TRUE	M37,M41	1.2892	0.3487	1.91e-05	0.000294	624.911	1.457	0.3436	2.23e-05	0.00248	chr16	15949577	16143074
2_KLF4	ENSG00000166558.10	SLC38A8	protein_coding	TRUE	M7	4.2262	1.144	1.95e-05	4.45e-05	18.403	4.8554	1.2598	0.000116	0.00867	chr16	84009667	84042636
2_KLF4	ENSG00000164889.14	SLC4A2	protein_coding	FALSE		0.9107	0.2471	1.99e-05	0.000768	1848.74	1.0298	0.2416	2.02e-05	0.00228	chr7	151057210	151076526
2_KLF4	ENSG00000144724.20	PTPRG	protein_coding	TRUE		1.2366	0.3355	2.02e-05	0.00034	4688.44	1.3978	0.3302	2.3e-05	0.00253	chr3	61561569	62297609
2_KLF4	ENSG00000271551.2	RP11-230C9.2	lncRNA	TRUE		-1.3343	0.3632	2.06e-05	0.000279	26.118	-1.5024	0.3397	9.77e-06	0.00129	chr6	156776360	156778422
2_KLF4	ENSG00000166387.13	PPFIBP2	protein_coding	TRUE	M7,M11	1.4637	0.3987	2.1e-05	0.000242	633.03	1.659	0.3949	2.65e-05	0.00278	chr11	7513298	7657127
2_KLF4	ENSG00000101882.10	NKAP	protein_coding	FALSE		0.7388	0.2014	2.14e-05	0.00167	730.565	0.8295	0.1965	2.42e-05	0.00259	chrX	119920672	119943751
2_KLF4	ENSG00000141627.13	DYM	protein_coding	FALSE		0.5329	0.1453	2.18e-05	0.00661	1299.15	0.5935	0.1424	3.09e-05	0.00314	chr18	49041474	49461347
2_KLF4	ENSG00000005882.12	PDK2	protein_coding	FALSE		0.7009	0.1912	2.22e-05	0.00211	595.243	0.787	0.1866	2.46e-05	0.00262	chr17	50094737	50112152
2_KLF4	ENSG00000179314.14	WSCD1	protein_coding	TRUE		1.5643	0.4267	2.26e-05	0.00021	69.592	1.7733	0.423	2.76e-05	0.00287	chr17	6057807	6124427
2_KLF4	ENSG00000224347.6	SCEL-AS1	lncRNA	TRUE		5.0461	1.3785	2.3e-05	4.07e-05	2.429	5.6515	1.5184	0.000198	0.013	chr13	77599755	77606551
2_KLF4	ENSG00000108244.17	KRT23	protein_coding	TRUE		2.3087	0.6316	2.34e-05	0.000114	3.864	2.6252	0.6314	3.21e-05	0.00323	chr17	40922700	40937646
2_KLF4	ENSG00000267311.1	RP11-99A1.2	lncRNA	FALSE		2.3094	0.634	2.39e-05	0.000116	2.869	2.6259	0.626	2.73e-05	0.00284	chr18	54879457	54880809
2_KLF4	ENSG00000132164.10	SLC6A11	protein_coding	TRUE		-1.9331	0.5309	2.43e-05	0.000168	66.741	-2.1728	0.4733	4.43e-06	0.000697	chr3	10816201	10940714
2_KLF4	ENSG00000095637.22	SORBS1	protein_coding	TRUE	M1	-1.915	0.5264	2.47e-05	0.000174	3773.26	-2.1482	0.4609	3.15e-06	0.000529	chr10	95311771	95561414
2_KLF4	ENSG00000198400.11	NTRK1	protein_coding	TRUE		1.9313	0.5327	2.52e-05	0.000177	8.271	2.1986	0.5294	3.28e-05	0.00328	chr1	156815640	156881850
2_KLF4	ENSG00000237512.6	UNC5B-AS1	lncRNA	TRUE	M8	2.1427	0.5911	2.56e-05	0.000139	10.181	2.4434	0.5924	3.72e-05	0.00359	chr10	71217224	71218228
2_KLF4	ENSG00000185885.16	IFITM1	protein_coding	TRUE		1.7475	0.4822	2.61e-05	0.000199	702.846	1.9892	0.4821	3.69e-05	0.00357	chr11	313506	315272
2_KLF4	ENSG00000168646.13	AXIN2	protein_coding	TRUE		-2.0312	0.5609	2.66e-05	0.00016	135.607	-2.2822	0.4944	3.91e-06	0.000629	chr17	65528563	65561648
2_KLF4	ENSG00000115602.17	IL1RL1	protein_coding	TRUE	M7	3.4394	0.9523	2.7e-05	7.9e-05	281.624	3.9669	1.0237	0.000107	0.00828	chr2	102311502	102352037
2_KLF4	ENSG00000145555.15	MYO10	protein_coding	TRUE	M9	-2.3326	0.6464	2.75e-05	0.000131	1238.38	-2.622	0.5539	2.21e-06	0.000398	chr5	16661907	16936288
2_KLF4	ENSG00000213020.10	ZNF611	protein_coding	FALSE		0.5309	0.1472	2.8e-05	0.00732	635.644	0.5932	0.1441	3.86e-05	0.00367	chr19	52702813	52735073
2_KLF4	ENSG00000113578.18	FGF1	protein_coding	TRUE		1.5915	0.4432	2.85e-05	0.000246	79.224	1.8139	0.4401	3.76e-05	0.0036	chr5	142592178	142698070
2_KLF4	ENSG00000115604.10	IL18R1	protein_coding	TRUE	M7	1.6956	0.4726	2.9e-05	0.000222	216.527	1.9338	0.4713	4.07e-05	0.00382	chr2	102311529	102398775
2_KLF4	ENSG00000249279.6	LINC02057	lncRNA	TRUE		1.4298	0.399	2.95e-05	0.000319	59.601	1.6287	0.3933	3.46e-05	0.00339	chr5	61201304	61304811
2_KLF4	ENSG00000074706.13	IPCEF1	protein_coding	TRUE		-1.5816	0.4414	3e-05	0.000255	142.652	-1.7823	0.3903	4.96e-06	0.000768	chr6	154154496	154356792
2_KLF4	ENSG00000160097.19	FNDC5	protein_coding	TRUE		-1.8215	0.5097	3.06e-05	0.000203	92.01	-2.0536	0.4486	4.7e-06	0.000731	chr1	32862268	32872482
2_KLF4	ENSG00000196141.14	SPATS2L	protein_coding	TRUE	M11	1.1407	0.3198	3.11e-05	0.000545	1373.24	1.2986	0.3135	3.44e-05	0.00339	chr2	200305881	200482264
2_KLF4	ENSG00000060069.17	CTDP1	protein_coding	FALSE		0.6579	0.1854	3.17e-05	0.00292	424.601	0.7419	0.1807	4.02e-05	0.00379	chr18	79679803	79754510
2_KLF4	ENSG00000163393.13	SLC22A15	protein_coding	TRUE		-1.6326	0.461	3.23e-05	0.000259	122.292	-1.8429	0.4086	6.47e-06	0.000943	chr1	115976513	116070054
2_KLF4	ENSG00000198643.7	FAM3D	protein_coding	TRUE		2.4615	0.6951	3.29e-05	0.000155	2.935	2.8213	0.693	4.68e-05	0.00428	chr3	58633946	58666834
2_KLF4	ENSG00000085733.16	CTTN	protein_coding	FALSE		0.6539	0.1848	3.35e-05	0.00307	3248.32	0.7384	0.1803	4.2e-05	0.00391	chr11	70398404	70436584
2_KLF4	ENSG00000161955.16	TNFSF13	protein_coding	FALSE		0.8269	0.2337	3.41e-05	0.00154	912.451	0.9389	0.2278	3.76e-05	0.0036	chr17	7558292	7561608
2_KLF4	ENSG00000261804.2	RP11-44F14.2	lncRNA	FALSE		1.189	0.3364	3.47e-05	0.000513	128.872	1.3549	0.3291	3.84e-05	0.00366	chr16	53373479	53385019
2_KLF4	ENSG00000065618.21	COL17A1	protein_coding	TRUE		1.5871	0.4496	3.53e-05	0.000284	18.339	1.8157	0.4427	4.1e-05	0.00384	chr10	104031286	104085880
2_KLF4	ENSG00000265491.5	RNF115	protein_coding	FALSE		0.5131	0.1456	3.6e-05	0.0096	1622.88	0.577	0.1427	5.3e-05	0.00472	chr1	145738868	145824095
2_KLF4	ENSG00000245857.3	GS1-24F4.2	lncRNA	TRUE		1.4066	0.3993	3.66e-05	0.000358	18.434	1.6057	0.388	3.5e-05	0.00342	chr8	6835535	6885276
2_KLF4	ENSG00000183960.9	KCNH8	protein_coding	TRUE		2.7446	0.7792	3.72e-05	0.000136	2.313	3.1561	0.7882	6.22e-05	0.00533	chr3	19148510	19535642
2_KLF4	ENSG00000186716.21	BCR	protein_coding	TRUE	M2	1.3825	0.3932	3.79e-05	0.000377	2777.16	1.5813	0.3881	4.62e-05	0.00423	chr22	23179704	23318037
2_KLF4	ENSG00000262179.3	MYMX	protein_coding	TRUE		-4.8629	1.3889	3.85e-05	8.46e-05	12.781	-5.3937	1.169	3.95e-06	0.000633	chr6	44216926	44218234
2_KLF4	ENSG00000182985.17	CADM1	protein_coding	TRUE		-1.412	0.4051	3.93e-05	0.00039	1007.97	-1.5972	0.3589	8.56e-06	0.00119	chr11	115169218	115504957
2_KLF4	ENSG00000182809.11	CRIP2	protein_coding	TRUE	M7,M37	1.4157	0.4076	4e-05	0.000416	1447.83	1.6244	0.4026	5.46e-05	0.00485	chr14	105472962	105480162
2_KLF4	ENSG00000183111.12	ARHGEF37	protein_coding	TRUE		1.0861	0.3129	4.08e-05	0.000746	2275.83	1.2435	0.306	4.84e-05	0.00439	chr5	149551947	149634968
2_KLF4	ENSG00000185585.20	OLFML2A	protein_coding	TRUE	M20	1.1058	0.3188	4.15e-05	0.000715	10219.5	1.2651	0.3119	4.99e-05	0.0045	chr9	124777133	124814885
2_KLF4	ENSG00000244968.7	LIFR-AS1	lncRNA	FALSE		-0.8309	0.2398	4.23e-05	0.00163	203.486	-0.9404	0.2204	1.98e-05	0.00225	chr5	38556765	38671216
2_KLF4	ENSG00000151276.23	MAGI1	protein_coding	FALSE		0.8698	0.251	4.31e-05	0.00149	730.093	0.9926	0.2444	4.87e-05	0.00441	chr3	65353525	66038834
2_KLF4	ENSG00000109101.7	FOXN1	protein_coding	TRUE		3.2787	0.9466	4.38e-05	0.000133	1.226	3.7905	0.9253	4.2e-05	0.00391	chr17	28506243	28538896
2_KLF4	ENSG00000177335.11	C8orf31	lncRNA	TRUE	M7,M11	2.9211	0.8436	4.46e-05	0.000166	600.066	3.3886	0.8876	0.000135	0.00958	chr8	143039209	143060684
2_KLF4	ENSG00000131409.13	LRRC4B	protein_coding	TRUE		-2.0795	0.6014	4.54e-05	0.000226	187.38	-2.3547	0.5212	6.25e-06	0.000917	chr19	50516892	50568435
2_KLF4	ENSG00000182253.15	SYNM	protein_coding	TRUE		1.7086	0.4944	4.61e-05	0.000314	1360.97	1.9647	0.4931	6.76e-05	0.00566	chr15	99098217	99135593
2_KLF4	ENSG00000285907.1	RP11-260L6.2	lncRNA	FALSE		1.5588	0.4522	4.69e-05	0.000352	58.423	1.7926	0.4449	5.6e-05	0.00492	chr9	89563537	89604687
2_KLF4	ENSG00000139971.15	ARMH4	protein_coding	TRUE	M5	-1.6625	0.4824	4.77e-05	0.000346	406.164	-1.8856	0.4218	7.8e-06	0.00111	chr14	57999735	58298139
2_KLF4	ENSG00000123453.18	SARDH	protein_coding	TRUE		-1.0286	0.2985	4.85e-05	0.000915	268.847	-1.1669	0.2702	1.57e-05	0.00185	chr9	133663560	133739955
2_KLF4	ENSG00000186471.13	AKAP14	protein_coding	TRUE	M2	2.5578	0.7433	4.93e-05	0.000192	14.868	2.964	0.7647	0.000106	0.00827	chrX	119895837	119920716
2_KLF4	ENSG00000251468.2	RP11-369K16.1	unprocessed_pseudogene	TRUE		2.5432	0.7396	5.01e-05	0.000196	2.132	2.9337	0.7315	6.05e-05	0.00523	chr8	12958387	12962200
2_KLF4	ENSG00000035664.11	DAPK2	protein_coding	TRUE		1.2791	0.3723	5.09e-05	0.000626	363.123	1.4695	0.3657	5.86e-05	0.00511	chr15	63907036	64072033
2_KLF4	ENSG00000087510.7	TFAP2C	protein_coding	TRUE		2.0444	0.5958	5.18e-05	0.00025	2.307	2.346	0.5626	3.04e-05	0.00311	chr20	56629306	56639283
2_KLF4	ENSG00000211892.4	IGHG4	IG_C_gene	TRUE	M7	2.3827	0.6947	5.26e-05	0.000206	45.628	2.7634	0.7127	0.000105	0.00826	chr14	105620506	105626066
2_KLF4	ENSG00000051382.9	PIK3CB	protein_coding	FALSE		0.5673	0.1657	5.34e-05	0.00708	881.645	0.6424	0.1617	7.1e-05	0.00585	chr3	138652698	138834928
2_KLF4	ENSG00000068323.17	TFE3	protein_coding	FALSE		0.7476	0.2184	5.43e-05	0.00252	1012.01	0.8524	0.2124	6e-05	0.0052	chrX	49028726	49043410
2_KLF4	ENSG00000164379.7	FOXQ1	protein_coding	TRUE		3.0073	0.879	5.51e-05	0.00018	10.675	3.5007	0.9223	0.000147	0.0103	chr6	1312098	1314758
2_KLF4	ENSG00000236404.10	VLDLR-AS1	lncRNA	TRUE		1.5231	0.4453	5.59e-05	0.00041	98.166	1.7547	0.4401	6.69e-05	0.00564	chr9	2421597	2643359
2_KLF4	ENSG00000170006.12	TMEM154	protein_coding	TRUE		1.5538	0.455	5.68e-05	0.000383	277.067	1.7922	0.451	7.07e-05	0.00585	chr4	152618628	152680012
2_KLF4	ENSG00000077684.16	JADE1	protein_coding	TRUE		0.9717	0.2849	5.77e-05	0.00115	736.043	1.1144	0.2776	5.95e-05	0.00517	chr4	128809700	128875224
2_KLF4	ENSG00000244752.3	CRYBB2	protein_coding	TRUE		-2.4953	0.7322	5.85e-05	0.000214	14.541	-2.8596	0.6852	3e-05	0.00308	chr22	25212564	25231870
2_KLF4	ENSG00000134532.19	SOX5	protein_coding	TRUE		1.1055	0.3267	5.95e-05	0.000891	49.226	1.2713	0.3176	6.25e-05	0.00533	chr12	23529504	24562544
2_KLF4	ENSG00000204421.3	LY6G6C	protein_coding	TRUE		3.3146	0.9825	6.05e-05	0.000186	3.715	3.8759	1.0395	0.000193	0.0128	chr6	31718648	31721746
2_KLF4	ENSG00000261634.4	PAQR5-DT	lncRNA	TRUE	M51	-2.0698	0.6146	6.15e-05	0.000299	115.621	-2.3568	0.5313	9.16e-06	0.00125	chr15	69278328	69298795
2_KLF4	ENSG00000234745.11	HLA-B	protein_coding	TRUE		1.4057	0.4175	6.25e-05	0.000578	5475.5	1.6249	0.4119	7.99e-05	0.00653	chr6	31269491	31357188
2_KLF4	ENSG00000161544.10	CYGB	protein_coding	TRUE		2.1629	0.6425	6.35e-05	0.000269	158.5	2.5147	0.6537	0.00012	0.0088	chr17	76527356	76551175
2_KLF4	ENSG00000165434.8	PGM2L1	protein_coding	FALSE		1.0719	0.3188	6.45e-05	0.000966	135.042	1.2343	0.3103	6.97e-05	0.00579	chr11	74330316	74398433
2_KLF4	ENSG00000287232.1	RP11-205A6.1	lncRNA	TRUE		-1.5498	0.4612	6.55e-05	0.000466	37.773	-1.7717	0.4174	2.19e-05	0.00244	chr3	126213204	126247714
2_KLF4	ENSG00000118257.16	NRP2	protein_coding	TRUE	M19	-1.4359	0.4276	6.66e-05	0.000561	4716.9	-1.6318	0.3748	1.34e-05	0.00165	chr2	205681990	205798133
2_KLF4	ENSG00000160293.17	VAV2	protein_coding	FALSE		-0.9585	0.2861	6.76e-05	0.00142	464.769	-1.0929	0.2583	2.32e-05	0.00254	chr9	133761894	133992604
2_KLF4	ENSG00000185532.20	PRKG1	protein_coding	TRUE		-1.479	0.4421	6.87e-05	0.000529	897.44	-1.6902	0.3865	1.23e-05	0.00154	chr10	50990888	52298423
2_KLF4	ENSG00000132821.12	VSTM2L	protein_coding	TRUE	M7,M11	2.8368	0.8487	7.08e-05	0.000218	24.584	3.3211	0.8895	0.000189	0.0126	chr20	37903111	37945350
2_KLF4	ENSG00000284070.1	KB-1995A5.5	lncRNA	FALSE		1.3884	0.4168	7.19e-05	0.000685	33.357	1.6074	0.4083	8.25e-05	0.0067	chr22	24645171	24651657
2_KLF4	ENSG00000287282.1	RP5-1018K9.4	lncRNA	FALSE		-2.2404	0.6741	7.42e-05	0.000309	14.498	-2.5835	0.6239	3.46e-05	0.00339	chr1	169059576	169062441
2_KLF4	ENSG00000134245.18	WNT2B	protein_coding	TRUE		1.8147	0.5472	7.54e-05	0.000396	552.521	2.1121	0.5485	0.000118	0.00874	chr1	112466541	112530165
2_KLF4	ENSG00000050405.13	LIMA1	protein_coding	FALSE		0.7313	0.2206	7.66e-05	0.00304	3300.97	0.8405	0.2143	8.76e-05	0.00703	chr12	50175788	50283546
2_KLF4	ENSG00000105289.15	TJP3	protein_coding	TRUE		1.7433	0.526	7.77e-05	0.000423	89.731	2.0284	0.5251	0.000112	0.00854	chr19	3708362	3750813
2_KLF4	ENSG00000067992.15	PDK3	protein_coding	FALSE		1.0193	0.3084	7.89e-05	0.0013	3670.71	1.1805	0.3005	8.54e-05	0.00692	chrX	24465221	24550466
2_KLF4	ENSG00000071242.12	RPS6KA2	protein_coding	TRUE	M7	1.6137	0.49	8.02e-05	0.000505	2403.47	1.8771	0.4867	0.000115	0.00862	chr6	166409364	166906451
2_KLF4	ENSG00000003249.14	DBNDD1	protein_coding	TRUE		1.2553	0.3812	8.14e-05	0.000845	25.474	1.4547	0.3694	8.2e-05	0.00668	chr16	90004871	90020128
2_KLF4	ENSG00000090006.18	LTBP4	protein_coding	TRUE	M4	-1.4768	0.449	8.39e-05	0.000668	4814.6	-1.6904	0.391	1.54e-05	0.00182	chr19	40592883	40629818
2_KLF4	ENSG00000287259.1	RP11-450B15.1	lncRNA	TRUE		-1.2714	0.3871	8.52e-05	0.000834	28.386	-1.4637	0.3558	3.88e-05	0.00368	chr1	226827711	226833906
2_KLF4	ENSG00000171016.12	PYGO1	protein_coding	FALSE		-0.8529	0.2597	8.65e-05	0.00219	1098.12	-0.9754	0.2351	3.33e-05	0.0033	chr15	55538890	55588947
2_KLF4	ENSG00000173114.13	LRRN3	protein_coding	TRUE		1.0516	0.3206	8.78e-05	0.00124	127.708	1.218	0.3115	9.2e-05	0.00735	chr7	111091006	111125454
2_KLF4	ENSG00000146197.9	SCUBE3	protein_coding	TRUE		1.028	0.314	8.91e-05	0.00139	1393.72	1.1929	0.3057	9.53e-05	0.00755	chr6	35213956	35253079
2_KLF4	ENSG00000046889.19	PREX2	protein_coding	TRUE		-1.7032	0.5222	9.04e-05	0.000498	1226.42	-1.9523	0.449	1.37e-05	0.00167	chr8	67952046	68237032
2_KLF4	ENSG00000229931.1	ATXN1-AS1	lncRNA	TRUE		-1.8634	0.5715	9.18e-05	0.000437	13.986	-2.1591	0.5332	5.13e-05	0.00459	chr6	16761138	16762652
2_KLF4	ENSG00000163251.4	FZD5	protein_coding	TRUE		1.1601	0.3567	9.32e-05	0.00106	455.125	1.3483	0.3483	0.000108	0.00833	chr2	207762598	207769906
2_KLF4	ENSG00000179066.8	CTD-2527I21.15	lncRNA	FALSE		2.1669	0.6663	9.46e-05	0.00037	17.069	2.5423	0.6754	0.000167	0.0115	chr19	35090930	35113664
2_KLF4	ENSG00000189377.9	CXCL17	protein_coding	TRUE		1.8801	0.5784	9.6e-05	0.000452	5.892	2.1957	0.5691	0.000114	0.00861	chr19	42428278	42442946
2_KLF4	ENSG00000115008.6	IL1A	protein_coding	TRUE		-2.2	0.6777	9.75e-05	0.000364	22.645	-2.5379	0.6041	2.66e-05	0.00278	chr2	112773925	112784493
2_KLF4	ENSG00000168961.17	LGALS9	protein_coding	TRUE		1.0613	0.3272	9.89e-05	0.00138	277.987	1.2332	0.3184	0.000107	0.0083	chr17	27629798	27649560
2_KLF4	ENSG00000111319.13	SCNN1A	protein_coding	TRUE		1.2657	0.3921	0.0001	0.000939	337.839	1.4766	0.3841	0.000121	0.00888	chr12	6346843	6377730
2_KLF4	ENSG00000166821.9	PEX11A	protein_coding	FALSE		1.1073	0.3438	0.000102	0.00127	328.85	1.2978	0.3356	0.00011	0.00844	chr15	89677764	89690783
2_KLF4	ENSG00000170248.15	PDCD6IP	protein_coding	FALSE		0.5869	0.1824	0.000104	0.00822	4168.94	0.6756	0.1775	0.000141	0.00998	chr3	33798571	33869707
2_KLF4	ENSG00000134030.14	CTIF	protein_coding	TRUE	M11	1.0652	0.3314	0.000105	0.00147	913.171	1.2414	0.3225	0.000119	0.00876	chr18	48539031	48863217
2_KLF4	ENSG00000175785.13	PRIMA1	protein_coding	TRUE	M7	1.8792	0.5847	0.000107	0.000482	12.822	2.2052	0.5819	0.000151	0.0105	chr14	93718298	93788485
2_KLF4	ENSG00000287270.1	RP11-137M6.3	lncRNA	FALSE		4.4762	1.395	0.000108	0.00023	8.17	5.3697	1.5972	0.000774	0.0347	chr13	77569175	77586812
2_KLF4	ENSG00000141542.11	RAB40B	protein_coding	FALSE		1.1661	0.3636	0.00011	0.00116	302.423	1.3678	0.3552	0.000118	0.00874	chr17	82654973	82698698
2_KLF4	ENSG00000148219.16	ASTN2	protein_coding	TRUE	M12	1.1403	0.3556	0.000111	0.00119	3833.64	1.3305	0.347	0.000126	0.00911	chr9	116425225	117415070
2_KLF4	ENSG00000081026.19	MAGI3	protein_coding	FALSE		0.8625	0.269	0.000113	0.00242	838.332	1.0038	0.2608	0.000119	0.00876	chr1	113390515	113685923
2_KLF4	ENSG00000163517.15	HDAC11	protein_coding	FALSE		1.1258	0.3514	0.000115	0.00125	267.422	1.3131	0.3423	0.000125	0.00908	chr3	13479724	13506424
2_KLF4	ENSG00000150637.9	CD226	protein_coding	TRUE		-1.1188	0.3501	0.000118	0.00136	88.22	-1.2902	0.3119	3.52e-05	0.00343	chr18	69831158	69961803
2_KLF4	ENSG00000135502.18	SLC26A10	transcribed_unitary_pseudogene	TRUE		-1.8453	0.5793	0.00012	0.00061	53.375	-2.1297	0.498	1.9e-05	0.00217	chr12	57619527	57626151
2_KLF4	ENSG00000129595.13	EPB41L4A	protein_coding	TRUE		0.9736	0.3057	0.000121	0.00188	439.839	1.1351	0.2966	0.00013	0.0093	chr5	112142441	112419313
2_KLF4	ENSG00000186417.14	GLDN	protein_coding	TRUE		-2.0335	0.6408	0.000123	0.00049	352.189	-2.3418	0.5396	1.43e-05	0.00173	chr15	51341655	51408005
2_KLF4	ENSG00000123892.12	RAB38	protein_coding	TRUE	M36	2.2457	0.7086	0.000125	0.000444	37.714	2.6549	0.7237	0.000244	0.0153	chr11	88113251	88175443
2_KLF4	ENSG00000248636.7	RP11-768F21.1	lncRNA	FALSE		1.0185	0.3217	0.000127	0.00174	24.121	1.1879	0.3079	0.000114	0.00861	chr12	119361247	119668079
2_KLF4	ENSG00000130768.15	SMPDL3B	protein_coding	TRUE	M12	1.8577	0.5871	0.000128	0.000642	60.894	2.1917	0.5887	0.000197	0.013	chr1	27935000	27959157
2_KLF4	ENSG00000139269.3	INHBE	protein_coding	TRUE		-1.9226	0.6078	0.00013	0.000618	14.818	-2.2388	0.5586	6.13e-05	0.00529	chr12	57452323	57459280
2_KLF4	ENSG00000111110.12	PPM1H	protein_coding	TRUE		-1.2155	0.3843	0.000132	0.00117	4707.02	-1.4028	0.3363	3.03e-05	0.00311	chr12	62643994	62935150
2_KLF4	ENSG00000163492.15	CCDC141	protein_coding	TRUE		1.5353	0.4856	0.000134	0.000779	76.041	1.8061	0.478	0.000158	0.011	chr2	178829757	179050086
2_KLF4	ENSG00000125851.10	PCSK2	protein_coding	TRUE	M48	2.0182	0.6396	0.000136	0.000553	81.8	2.3856	0.6468	0.000226	0.0144	chr20	17226107	17484578
2_KLF4	ENSG00000135636.14	DYSF	protein_coding	TRUE	M14	1.3195	0.4193	0.000139	0.00103	205.074	1.5502	0.4108	0.000161	0.0111	chr2	71453722	71686768
2_KLF4	ENSG00000107186.16	MPDZ	protein_coding	FALSE		-0.7984	0.2542	0.000141	0.00317	2134.36	-0.9213	0.2293	5.85e-05	0.00511	chr9	13105704	13279590
2_KLF4	ENSG00000066248.15	NGEF	protein_coding	TRUE		-1.7133	0.5487	0.000145	0.000726	56.274	-1.9904	0.4778	3.1e-05	0.00314	chr2	232878701	233013256
2_KLF4	ENSG00000129194.8	SOX15	protein_coding	TRUE	M5	-2.1368	0.6855	0.000147	0.000602	26.101	-2.4831	0.6011	3.61e-05	0.00351	chr17	7588178	7590094
2_KLF4	ENSG00000227471.9	AKR1B15	protein_coding	TRUE		1.0408	0.3348	0.000149	0.00192	71.703	1.2214	0.3235	0.000159	0.011	chr7	134549110	134579875
2_KLF4	ENSG00000259905.7	PWRN1	lncRNA	TRUE		2.1067	0.6785	0.000151	0.000634	178.895	2.5074	0.6909	0.000284	0.0168	chr15	24101827	24823365
2_KLF4	ENSG00000206028.1	CTA-373H7.7	lncRNA	FALSE		1.2654	0.4083	0.000154	0.00128	43.427	1.4901	0.397	0.000175	0.0119	chr22	26667693	26672654
2_KLF4	ENSG00000248283.2	CCNL2P1	processed_pseudogene	TRUE	M12,M36	1.8327	0.594	0.000156	0.000736	6.903	2.1712	0.5854	0.000208	0.0135	chr4	42561457	42562425
2_KLF4	ENSG00000120899.18	PTK2B	protein_coding	TRUE		1.048	0.3401	0.000158	0.002	1050.48	1.2347	0.3301	0.000184	0.0123	chr8	27311482	27459391
2_KLF4	ENSG00000159166.15	LAD1	protein_coding	TRUE		2.4115	0.7852	0.000163	0.000594	5.313	2.8759	0.79	0.000272	0.0164	chr1	201380833	201399915
2_KLF4	ENSG00000287200.1	RP11-181L23.11	lncRNA	TRUE	M5,M9	-1.6286	0.5326	0.000165	0.000927	63.561	-1.8945	0.4605	3.88e-05	0.00368	chr12	57457596	57462818
2_KLF4	ENSG00000188158.15	NHS	protein_coding	TRUE	M1	-1.1779	0.3862	0.000168	0.00161	808.79	-1.3722	0.336	4.43e-05	0.0041	chrX	17375420	17735994
2_KLF4	ENSG00000198885.9	ITPRIPL1	protein_coding	TRUE	M36	1.4764	0.4841	0.00017	0.00107	151.844	1.7528	0.4768	0.000237	0.015	chr2	96325331	96330517
2_KLF4	ENSG00000237139.1	RPS26P41	processed_pseudogene	TRUE		1.4387	0.4721	0.000173	0.00113	10.697	1.7034	0.4568	0.000192	0.0128	chr10	73537803	73538391
2_KLF4	ENSG00000160867.15	FGFR4	protein_coding	TRUE		-1.7812	0.5845	0.000176	0.000856	25.204	-2.0857	0.5116	4.57e-05	0.00421	chr5	177086905	177098144
2_KLF4	ENSG00000272321.1	KB-1517D11.4	lncRNA	FALSE		1.8859	0.6208	0.000178	0.000801	5.497	2.2436	0.6097	0.000233	0.0148	chr8	98436669	98439290
2_KLF4	ENSG00000129951.18	PLPPR3	protein_coding	TRUE		-1.7918	0.5904	0.000181	0.000879	29.117	-2.0946	0.5138	4.57e-05	0.00421	chr19	812488	821977
2_KLF4	ENSG00000075151.20	EIF4G3	protein_coding	FALSE		0.6795	0.225	0.000186	0.00675	3738.62	0.7985	0.2175	0.000241	0.0152	chr1	20806292	21176888
2_KLF4	ENSG00000161647.18	MPP3	protein_coding	TRUE		-1.9388	0.642	0.000189	0.000823	158.009	-2.2578	0.5339	2.35e-05	0.00255	chr17	43800799	43833170
2_KLF4	ENSG00000047617.15	ANO2	protein_coding	TRUE	M54	1.5921	0.5279	0.000192	0.00105	862.416	1.8982	0.5233	0.000286	0.0169	chr12	5531869	5946232
2_KLF4	ENSG00000226599.1	RP11-136K14.3	lncRNA	FALSE		1.6447	0.5455	0.000195	0.000992	8.419	1.9572	0.5298	0.000221	0.0141	chr6	150650772	150652025
2_KLF4	ENSG00000188662.6	H1-9P	transcribed_unitary_pseudogene	TRUE		3.0167	1.0008	0.000197	0.000521	2.378	3.6384	1.0425	0.000483	0.0245	chr17	50171428	50181178
2_KLF4	ENSG00000130762.15	ARHGEF16	protein_coding	TRUE		1.5436	0.5122	0.0002	0.0011	95.365	1.8399	0.5058	0.000275	0.0166	chr1	3454665	3481113
2_KLF4	ENSG00000172458.4	IL17D	protein_coding	TRUE	M70	-1.6594	0.5514	0.000203	0.00101	198.188	-1.9352	0.4674	3.46e-05	0.00339	chr13	20702127	20723098
2_KLF4	ENSG00000255580.1	AP000462.2	lncRNA	FALSE		-2.1963	0.7303	0.000206	0.000705	7.325	-2.6248	0.7211	0.000273	0.0164	chr11	115363629	115377931
2_KLF4	ENSG00000135686.13	KLHL36	protein_coding	FALSE		0.6117	0.2036	0.000209	0.00982	1423.76	0.7161	0.197	0.000278	0.0166	chr16	84648511	84667686
2_KLF4	ENSG00000079156.17	OSBPL6	protein_coding	TRUE	M2	1.1924	0.3969	0.000212	0.00176	338.321	1.417	0.3865	0.000246	0.0154	chr2	178194481	178402893
2_KLF4	ENSG00000143554.14	SLC27A3	protein_coding	TRUE	M7	1.2741	0.4242	0.000214	0.00157	569.205	1.5158	0.4144	0.000254	0.0158	chr1	153774354	153780157
2_KLF4	ENSG00000104419.16	NDRG1	protein_coding	FALSE		-0.7356	0.2452	0.000217	0.0055	16232.9	-0.8708	0.2201	7.61e-05	0.00624	chr8	133237171	133302022
2_KLF4	ENSG00000182704.8	TSKU	protein_coding	TRUE	M7	1.1705	0.3904	0.00022	0.0019	980.37	1.3913	0.3799	0.00025	0.0156	chr11	76782251	76798153
2_KLF4	ENSG00000064309.14	CDON	protein_coding	TRUE	M7,M41	1.3705	0.4586	0.000223	0.00151	3082.95	1.6349	0.4499	0.000279	0.0166	chr11	125955796	126063335
2_KLF4	ENSG00000119599.17	DCAF4	protein_coding	FALSE		0.7752	0.2594	0.000226	0.00474	211.774	0.915	0.2497	0.000248	0.0155	chr14	72926377	72959703
2_KLF4	ENSG00000062038.14	CDH3	protein_coding	TRUE	M37	1.0842	0.364	0.000229	0.00228	966.194	1.2894	0.353	0.000259	0.016	chr16	68636189	68722616
2_KLF4	ENSG00000169894.18	MUC3A	protein_coding	TRUE	M2	2.4246	0.8141	0.000232	0.000695	49.322	2.9316	0.8443	0.000516	0.0259	chr7	100949534	100968347
2_KLF4	ENSG00000090539.15	CHRD	protein_coding	TRUE	M11	1.2128	0.4074	0.000235	0.00186	212.388	1.4443	0.3964	0.000269	0.0164	chr3	184380073	184390736
2_KLF4	ENSG00000135378.4	PRRG4	protein_coding	TRUE		1.2185	0.4096	0.000238	0.00182	356.871	1.4525	0.3989	0.000271	0.0164	chr11	32829927	32858120
2_KLF4	ENSG00000126603.8	GLIS2	protein_coding	FALSE		-0.8284	0.2792	0.000241	0.00399	890.474	-0.9695	0.2483	9.46e-05	0.00751	chr16	4314761	4339597
2_KLF4	ENSG00000178078.11	STAP2	protein_coding	FALSE		0.8541	0.288	0.000244	0.00367	291.926	1.0133	0.2775	0.00026	0.016	chr19	4324043	4342786
2_KLF4	ENSG00000221823.11	PPP3R1	protein_coding	FALSE		0.6634	0.2238	0.000247	0.00791	1416.06	0.7817	0.216	0.000296	0.0173	chr2	68178857	68256237
2_KLF4	ENSG00000163121.10	NEURL3	protein_coding	TRUE		2.0453	0.6919	0.00025	0.000902	4.971	2.4575	0.6859	0.00034	0.019	chr2	96497646	96508109
2_KLF4	ENSG00000130234.11	ACE2	protein_coding	FALSE		3.099	1.0492	0.000254	0.000676	1.917	3.7406	1.0986	0.000661	0.0307	chrX	15561033	15602148
2_KLF4	ENSG00000087495.17	PHACTR3	protein_coding	TRUE		1.5428	0.523	0.000257	0.00134	108.567	1.8515	0.516	0.000333	0.0188	chr20	59577509	59847711
2_KLF4	ENSG00000168490.14	PHYHIP	protein_coding	TRUE	M2,M39,M48	1.8946	0.643	0.00026	0.000979	55.965	2.282	0.6463	0.000414	0.0221	chr8	22219703	22232101
2_KLF4	ENSG00000238243.3	OR2W3	protein_coding	TRUE		2.3962	0.8135	0.000267	0.000757	1.883	2.881	0.8012	0.000323	0.0185	chr1	247895587	247896531
2_KLF4	ENSG00000135314.12	KHDC1	protein_coding	FALSE		-0.8697	0.2953	0.00027	0.00363	84.971	-1.0219	0.2649	0.000115	0.00862	chr6	73241314	73310365
2_KLF4	ENSG00000162852.14	CNST	protein_coding	FALSE		0.7172	0.2437	0.000273	0.00634	696.795	0.8482	0.2347	0.000301	0.0175	chr1	246566444	246668595
2_KLF4	ENSG00000131620.17	ANO1	protein_coding	TRUE		1.4962	0.5088	0.00028	0.00146	98.073	1.796	0.5011	0.000338	0.019	chr11	70078302	70189528
2_KLF4	ENSG00000146021.15	KLHL3	protein_coding	TRUE	M41	0.8319	0.283	0.000283	0.00417	654.746	0.9884	0.2726	0.000287	0.0169	chr5	137617500	137736089
2_KLF4	ENSG00000265148.6	TSPOAP1-AS1	lncRNA	TRUE		-1.338	0.4555	0.000286	0.00168	27.254	-1.5799	0.4074	0.000105	0.00826	chr17	58324472	58415766
2_KLF4	ENSG00000074590.13	NUAK1	protein_coding	TRUE	M9	-1.244	0.4239	0.000289	0.00196	707.72	-1.4576	0.3643	6.29e-05	0.00535	chr12	106063340	106140033
2_KLF4	ENSG00000118596.12	SLC16A7	protein_coding	FALSE		0.851	0.2901	0.000293	0.00395	262.255	1.0229	0.2801	0.000261	0.016	chr12	59596029	59789855
2_KLF4	ENSG00000117411.16	B4GALT2	protein_coding	TRUE	M2	1.3573	0.4631	0.000299	0.00165	896.658	1.6282	0.4537	0.000332	0.0188	chr1	43978943	43991170
2_KLF4	ENSG00000224613.7	RP11-153F1.1	lncRNA	TRUE		1.0368	0.3539	0.000302	0.00263	37.92	1.2362	0.3389	0.000265	0.0162	chr1	103415980	103525511
2_KLF4	ENSG00000166664.14	CHRFAM7A	protein_coding	TRUE		-1.6222	0.5554	0.000306	0.00133	21.654	-1.9134	0.468	4.34e-05	0.00402	chr15	30360566	30393849
2_KLF4	ENSG00000225194.3	LINC00092	lncRNA	TRUE	M5	-1.6824	0.5767	0.000309	0.00122	118.254	-1.9769	0.4858	4.71e-05	0.00429	chr9	96019724	96027993
2_KLF4	ENSG00000287570.1	RP5-1183I21.2	lncRNA	FALSE		1.8251	0.626	0.000313	0.00112	6.782	2.1982	0.6154	0.000355	0.0196	chr20	44181111	44182712
2_KLF4	ENSG00000137880.6	GCHFR	protein_coding	TRUE	M7	1.585	0.5439	0.000316	0.00144	81.334	1.9083	0.5373	0.000383	0.0209	chr15	40764068	40767708
2_KLF4	ENSG00000128602.11	SMO	protein_coding	FALSE		-0.8519	0.2926	0.000323	0.0041	803.771	-1.0018	0.2587	0.000107	0.0083	chr7	129188633	129213545
2_KLF4	ENSG00000138646.9	HERC5	protein_coding	TRUE		1.2636	0.435	0.00033	0.00206	315.793	1.5178	0.4239	0.000343	0.0191	chr4	88457119	88506163
2_KLF4	ENSG00000188522.15	FAM83G	protein_coding	TRUE	M20	1.3371	0.4604	0.000333	0.00184	104.153	1.6068	0.4495	0.00035	0.0194	chr17	18968789	19004764
2_KLF4	ENSG00000090565.17	RAB11FIP3	protein_coding	TRUE	M2	0.8458	0.2916	0.000337	0.00447	2435.23	1.0092	0.2808	0.000325	0.0185	chr16	425649	523011
2_KLF4	ENSG00000152990.14	ADGRA3	protein_coding	FALSE		-0.6966	0.2406	0.00034	0.00766	1470.77	-0.8181	0.216	0.000153	0.0106	chr4	22345071	22516066
2_KLF4	ENSG00000104313.20	EYA1	protein_coding	TRUE	M29	-1.2711	0.4397	0.000347	0.00208	1960.44	-1.4965	0.375	6.58e-05	0.00557	chr8	71197433	71592025
2_KLF4	ENSG00000135951.16	TSGA10	protein_coding	FALSE		0.6977	0.2419	0.000351	0.00781	309.266	0.8285	0.2324	0.000365	0.02	chr2	98997261	99154964
2_KLF4	ENSG00000286651.2	PRSS43P	transcribed_unitary_pseudogene	TRUE	M60	2.2637	0.7883	0.000355	0.000952	2.149	2.7425	0.7754	0.000405	0.0217	chr3	46753045	46756857
2_KLF4	ENSG00000269825.1	CTD-3099C6.13	protein_coding	FALSE		0.6491	0.2268	0.000359	0.00999	240.181	0.7715	0.2179	0.000401	0.0216	chr19	52650437	52653284
2_KLF4	ENSG00000213145.10	CRIP1	protein_coding	TRUE		1.5158	0.5314	0.000363	0.00172	237.976	1.8358	0.5235	0.000454	0.0235	chr14	105486317	105488947
2_KLF4	ENSG00000241636.1	LINC01323	lncRNA	TRUE		2.9267	1.0273	0.000367	0.000867	4.956	3.5999	1.0857	0.000914	0.039	chr3	164670878	164686076
2_KLF4	ENSG00000092820.18	EZR	protein_coding	TRUE	M2	1.3995	0.4912	0.000371	0.00198	7557.38	1.6942	0.4817	0.000436	0.0229	chr6	158765741	158819368
2_KLF4	ENSG00000183196.10	CHST6	protein_coding	TRUE		1.0078	0.3539	0.000375	0.0032	52.713	1.211	0.3386	0.000348	0.0194	chr16	75472052	75495445
2_KLF4	ENSG00000166482.12	MFAP4	protein_coding	TRUE	M6	-1.3987	0.4925	0.000379	0.00202	1431.03	-1.6538	0.4144	6.58e-05	0.00557	chr17	19383442	19387190
2_KLF4	ENSG00000196083.10	IL1RAP	protein_coding	FALSE		-0.6743	0.2377	0.000388	0.00916	718.874	-0.7942	0.2137	0.000202	0.0132	chr3	190514051	190659750
2_KLF4	ENSG00000149260.18	CAPN5	protein_coding	TRUE		1.0009	0.3536	0.000392	0.00333	99.152	1.2053	0.3396	0.000387	0.021	chr11	77066961	77126155
2_KLF4	ENSG00000134240.12	HMGCS2	protein_coding	TRUE		2.4045	0.8498	0.000396	0.00102	3.31	2.941	0.8545	0.000578	0.0281	chr1	119748002	119768905
2_KLF4	ENSG00000233913.7	RPL10P9	processed_pseudogene	TRUE		3.4389	1.2167	0.000401	0.000812	29.546	4.2803	1.3543	0.00157	0.0586	chr5	168616352	168616996
2_KLF4	ENSG00000124788.18	ATXN1	protein_coding	FALSE		-0.8417	0.2978	0.000405	0.00513	3232.46	-0.9974	0.2614	0.000136	0.00963	chr6	16299112	16761491
2_KLF4	ENSG00000206337.12	HCP5	lncRNA	TRUE		1.1074	0.3934	0.000418	0.00271	321.991	1.3394	0.3801	0.000426	0.0225	chr6	31463170	31478936
2_KLF4	ENSG00000148200.17	NR6A1	protein_coding	TRUE		0.9185	0.3264	0.000423	0.00428	103.493	1.0967	0.3116	0.000433	0.0228	chr9	124517275	124771311
2_KLF4	ENSG00000163644.15	PPM1K	protein_coding	FALSE		0.808	0.2872	0.000427	0.00589	1290.2	0.9741	0.2759	0.000414	0.0221	chr4	88257620	88284769
2_KLF4	ENSG00000267251.2	AC139100.3	lncRNA	FALSE		-1.385	0.4941	0.000441	0.00221	39.718	-1.6504	0.4286	0.000118	0.00874	chr18	80183680	80202992
2_KLF4	ENSG00000116675.16	DNAJC6	protein_coding	TRUE		1.245	0.4473	0.00045	0.0026	97.99	1.5137	0.4335	0.000479	0.0244	chr1	65248219	65415871
2_KLF4	ENSG00000115295.20	CLIP4	protein_coding	FALSE		-0.8094	0.2909	0.000455	0.00615	1750.34	-0.9621	0.2555	0.000166	0.0114	chr2	29097705	29189643
2_KLF4	ENSG00000196358.11	NTNG2	protein_coding	TRUE	M54	1.4851	0.5339	0.00046	0.00213	73.165	1.8116	0.5239	0.000545	0.0269	chr9	132161676	132244526
2_KLF4	ENSG00000187634.12	SAMD11	protein_coding	TRUE		1.1539	0.4154	0.000465	0.00277	1358.25	1.4026	0.4022	0.000487	0.0247	chr1	923928	944581
2_KLF4	ENSG00000118922.17	KLF12	protein_coding	TRUE	M22	-0.9749	0.3528	0.000475	0.00402	1762.45	-1.1621	0.3042	0.000133	0.00952	chr13	73686089	73995056
2_KLF4	ENSG00000214264.4	KCTD9P4	processed_pseudogene	TRUE		1.475	0.5342	0.00048	0.00224	18.629	1.8018	0.5191	0.000519	0.0259	chr11	112180773	112183191
2_KLF4	ENSG00000100994.12	PYGB	protein_coding	TRUE	M2,M39,M48	1.0543	0.3821	0.000485	0.0035	4467.9	1.2818	0.3683	0.000502	0.0253	chr20	25248085	25298012
2_KLF4	ENSG00000259675.2	RP11-507B12.1	lncRNA	FALSE		1.9008	0.6903	0.000495	0.00159	3.516	2.327	0.6697	0.000511	0.0257	chr15	61638928	61715171
2_KLF4	ENSG00000281106.4	TMEM272	protein_coding	TRUE		1.5402	0.5599	0.000501	0.00217	9.468	1.877	0.5225	0.000327	0.0186	chr13	51813347	51845177
2_KLF4	ENSG00000142623.11	PADI1	protein_coding	TRUE		2.2984	0.8355	0.000506	0.00141	2.85	2.845	0.8256	0.000569	0.0278	chr1	17205128	17246007
2_KLF4	ENSG00000180739.14	S1PR5	protein_coding	TRUE		1.6973	0.6185	0.000511	0.00194	11.173	2.0828	0.6078	0.000611	0.0291	chr19	10512742	10517931
2_KLF4	ENSG00000189420.8	ZFP92	protein_coding	TRUE	M10	-1.1057	0.4033	0.000516	0.0033	67.701	-1.3245	0.3487	0.000145	0.0102	chrX	153418322	153426481
2_KLF4	ENSG00000143473.13	KCNH1	protein_coding	TRUE		0.9889	0.3608	0.000522	0.00414	61.421	1.2021	0.3464	0.00052	0.0259	chr1	210676823	211134165
2_KLF4	ENSG00000137266.14	SLC22A23	protein_coding	TRUE	M1	-1.1497	0.4208	0.000527	0.00314	1091.65	-1.3756	0.3562	0.000113	0.00855	chr6	3268962	3457022
2_KLF4	ENSG00000108819.11	PPP1R9B	protein_coding	FALSE		0.7894	0.2889	0.000533	0.00722	1040.16	0.9587	0.2768	0.000533	0.0264	chr17	50133737	50150677
2_KLF4	ENSG00000112715.24	VEGFA	protein_coding	TRUE		1.4578	0.5343	0.000538	0.00235	1765.59	1.7907	0.5246	0.000641	0.03	chr6	43770184	43786487
2_KLF4	ENSG00000221866.9	PLXNA4	protein_coding	TRUE		1.2044	0.4422	0.000555	0.00298	3097.78	1.4743	0.4286	0.000581	0.0282	chr7	132123332	132648688
2_KLF4	ENSG00000167861.16	HID1	protein_coding	FALSE		0.7807	0.2868	0.00056	0.00756	54.716	0.9491	0.2717	0.000478	0.0243	chr17	74950742	74973166
2_KLF4	ENSG00000111424.12	VDR	protein_coding	TRUE		-1.4718	0.5409	0.000566	0.00238	21.538	-1.7705	0.4679	0.000154	0.0107	chr12	47841537	47943048
2_KLF4	ENSG00000081985.12	IL12RB2	protein_coding	TRUE		1.4484	0.5324	0.000571	0.00245	28.521	1.7779	0.5171	0.000585	0.0283	chr1	67307364	67397090
2_KLF4	ENSG00000261603.3	PRSS46P	transcribed_unitary_pseudogene	TRUE		2.6644	0.9793	0.000577	0.00131	1.252	3.303	0.9731	0.000688	0.0316	chr3	46719583	46736429
2_KLF4	ENSG00000087303.18	NID2	protein_coding	TRUE	M50	-1.0216	0.3759	0.000588	0.00406	3945.25	-1.2282	0.3206	0.000128	0.00919	chr14	52004803	52069228
2_KLF4	ENSG00000110195.13	FOLR1	protein_coding	TRUE	M6	-1.5483	0.572	0.00061	0.00233	136.419	-1.8523	0.4734	9.14e-05	0.00732	chr11	72189558	72196323
2_KLF4	ENSG00000272695.2	GAS6-DT	lncRNA	TRUE		-0.9996	0.3702	0.000622	0.00454	59.801	-1.2022	0.3232	0.000199	0.0131	chr13	113864112	113866834
2_KLF4	ENSG00000128283.7	CDC42EP1	protein_coding	FALSE		-0.8427	0.3126	0.000633	0.00671	192.471	-1.0118	0.2728	0.000208	0.0135	chr22	37560480	37569405
2_KLF4	ENSG00000172183.15	ISG20	protein_coding	TRUE	M2,M39	1.0992	0.4088	0.000639	0.00377	152.458	1.3479	0.3929	0.000602	0.0288	chr15	88636153	88656483
2_KLF4	ENSG00000240167.1	RPS7P7	processed_pseudogene	TRUE		2.0127	0.7487	0.000645	0.00178	3.642	2.4896	0.7361	0.000719	0.0325	chr4	42471810	42472380
2_KLF4	ENSG00000242607.1	RPS3AP34	processed_pseudogene	TRUE		-2.0356	0.7587	0.000663	0.0018	13.256	-2.47	0.6672	0.000214	0.0138	chr8	12570350	12571130
2_KLF4	ENSG00000072952.18	IRAG1	protein_coding	TRUE	M37	1.1187	0.4172	0.000669	0.0037	388.168	1.3741	0.4021	0.000633	0.0298	chr11	10573091	10693988
2_KLF4	ENSG00000153253.18	SCN3A	protein_coding	TRUE		1.2714	0.4747	0.000675	0.00301	30.486	1.5638	0.4579	0.000638	0.0299	chr2	165087522	165204067
2_KLF4	ENSG00000105492.16	SIGLEC6	protein_coding	TRUE	M71	1.3246	0.4948	0.000687	0.00274	24.971	1.6299	0.4757	0.000612	0.0291	chr19	51517819	51531856
2_KLF4	ENSG00000170482.17	SLC23A1	protein_coding	FALSE		0.9309	0.3477	0.000693	0.00554	28.395	1.1365	0.3284	0.000538	0.0266	chr5	139367196	139384553
2_KLF4	ENSG00000099960.13	SLC7A4	protein_coding	TRUE		1.8213	0.6818	0.000699	0.00215	56.886	2.2626	0.6818	0.000905	0.0388	chr22	21028718	21032840
2_KLF4	ENSG00000196975.16	ANXA4	protein_coding	FALSE		1.0452	0.3914	0.000705	0.00443	4818.78	1.2836	0.3763	0.000646	0.0301	chr2	69644425	69827112
2_KLF4	ENSG00000058091.17	CDK14	protein_coding	TRUE	M9	-0.8811	0.3312	0.000717	0.00625	1049.95	-1.0617	0.2852	0.000197	0.013	chr7	90466424	91210590
2_KLF4	ENSG00000007171.18	NOS2	protein_coding	TRUE		1.3473	0.5065	0.000724	0.00286	13.745	1.6608	0.4848	0.000613	0.0291	chr17	27756766	27800529
2_KLF4	ENSG00000100139.13	MICALL1	protein_coding	TRUE		0.8747	0.3291	0.00073	0.00648	649.774	1.0721	0.3147	0.000657	0.0305	chr22	37905657	37942822
2_KLF4	ENSG00000197586.13	ENTPD6	protein_coding	FALSE		0.7521	0.2838	0.000736	0.00933	1926.82	0.9197	0.2712	0.000695	0.0317	chr20	25195693	25228075
2_KLF4	ENSG00000283632.3	EXOC3L2	protein_coding	TRUE	M14	1.149	0.4353	0.000743	0.00381	117.451	1.4185	0.4187	0.000705	0.0321	chr19	45212621	45245431
2_KLF4	ENSG00000143842.15	SOX13	protein_coding	TRUE	M37	0.8337	0.3165	0.00075	0.00761	219.705	1.0231	0.3015	0.000689	0.0316	chr1	204073115	204127743
2_KLF4	ENSG00000187957.8	DNER	protein_coding	TRUE	M75	2.1308	0.8105	0.000756	0.00204	30.963	2.6761	0.8278	0.00123	0.0487	chr2	229357629	229714555
2_KLF4	ENSG00000228577.1	AC010731.2	lncRNA	FALSE		-3.4048	1.3032	0.000777	0.00155	4.988	-4.108	1.1038	0.000198	0.013	chr2	206606497	206609812
2_KLF4	ENSG00000284672.1	RP11-316F12.2	lncRNA	FALSE		2.7191	1.0418	0.000792	0.0017	4.741	3.4449	1.095	0.00166	0.0607	chr3	46742092	46812558
2_KLF4	ENSG00000233493.4	TMEM238	protein_coding	TRUE		1.3052	0.5005	0.000799	0.00336	26.375	1.6208	0.4813	0.000759	0.0341	chr19	55379244	55384292
2_KLF4	ENSG00000075461.6	CACNG4	protein_coding	TRUE	M7	1.8376	0.7049	0.000806	0.0024	42.641	2.3049	0.7055	0.00109	0.0441	chr17	66964707	67033398
2_KLF4	ENSG00000099377.14	HSD3B7	protein_coding	TRUE	M7	1.166	0.4494	0.000814	0.00421	302.816	1.449	0.4329	0.000817	0.0361	chr16	30985207	30989147
2_KLF4	ENSG00000137731.14	FXYD2	protein_coding	TRUE	M2	1.4687	0.5663	0.000821	0.00295	31.095	1.8325	0.551	0.000883	0.0381	chr11	117800844	117828698
2_KLF4	ENSG00000286282.1	RP11-318N11.1	lncRNA	FALSE		-1.3432	0.519	0.000829	0.0034	48.267	-1.632	0.4351	0.000176	0.0119	chr8	119350291	119416947
2_KLF4	ENSG00000175018.13	TEX36	protein_coding	TRUE	M7	1.5965	0.6172	0.000844	0.00268	47.344	2.0007	0.6076	0.000991	0.0413	chr10	125576522	125683163
2_KLF4	ENSG00000142156.15	COL6A1	protein_coding	TRUE	M6	-0.9138	0.3536	0.000851	0.00694	7769.62	-1.11	0.3008	0.000224	0.0143	chr21	45981769	46005050
2_KLF4	ENSG00000176928.7	GCNT4	protein_coding	TRUE		-1.5408	0.5962	0.000859	0.0028	223.115	-1.8591	0.485	0.000126	0.00912	chr5	75025346	75052558
2_KLF4	ENSG00000080854.15	IGSF9B	protein_coding	TRUE		1.3449	0.522	0.00089	0.00346	525.532	1.6809	0.5075	0.000926	0.0392	chr11	133896438	133956985
2_KLF4	ENSG00000233621.2	LINC01137	lncRNA	FALSE		0.8799	0.3424	0.000897	0.00771	34.216	1.0876	0.3223	0.000738	0.0333	chr1	37350934	37474411
2_KLF4	ENSG00000166707.11	ZCCHC18	protein_coding	TRUE		-1.9405	0.7554	0.000905	0.0025	13.11	-2.3721	0.6119	0.000106	0.00826	chrX	104112131	104115846
2_KLF4	ENSG00000065717.15	TLE2	protein_coding	TRUE	M5	-1.014	0.3949	0.000913	0.0058	1367.65	-1.2313	0.3324	0.000212	0.0137	chr19	2997639	3047635
2_KLF4	ENSG00000156486.8	KCNS2	protein_coding	TRUE		2.1533	0.8396	0.000921	0.0023	53.306	2.7278	0.8597	0.00151	0.0568	chr8	98426958	98432853
2_KLF4	ENSG00000198835.4	GJC2	protein_coding	TRUE	M2,M7	1.2117	0.4732	0.000937	0.00436	242.231	1.5138	0.4564	0.000909	0.0389	chr1	228149930	228159826
2_KLF4	ENSG00000278948.1	RP5-1039K5.12	TEC	FALSE		0.9345	0.3652	0.000945	0.00698	141.368	1.1641	0.348	0.000823	0.0363	chr22	37943050	37944898
2_KLF4	ENSG00000243742.5	RPLP0P2	transcribed_processed_pseudogene	TRUE	M7	1.0807	0.4234	0.000953	0.00534	64.65	1.347	0.4037	0.000849	0.037	chr11	61615036	61639449
2_KLF4	ENSG00000129991.13	TNNI3	protein_coding	TRUE		1.9918	0.7817	0.000969	0.00255	13.181	2.5222	0.7859	0.00133	0.0519	chr19	55151767	55157773
2_KLF4	ENSG00000181036.14	FCRL6	protein_coding	FALSE		0.9252	0.3635	0.000977	0.00727	37.381	1.1488	0.343	0.000809	0.0359	chr1	159800511	159816257
2_KLF4	ENSG00000257556.2	LINC02298	lncRNA	FALSE		-0.8202	0.323	0.000994	0.00922	67.583	-1.0009	0.2809	0.000367	0.0201	chr14	105093609	105100131
2_KLF4	ENSG00000276952.1	RP5-965G21.6	lncRNA	FALSE		1.22	0.4806	0.001	0.00451	20.474	1.5256	0.4587	0.000882	0.0381	chr20	25284915	25285588
2_KLF4	ENSG00000167914.12	GSDMA	protein_coding	TRUE		1.1317	0.4466	0.00101	0.00509	30.939	1.4134	0.4246	0.000872	0.0378	chr17	39953263	39977768
2_KLF4	ENSG00000173083.15	HPSE	protein_coding	TRUE	M7	1.1195	0.4418	0.00102	0.0053	239.021	1.4011	0.4237	0.000944	0.0398	chr4	83292461	83335153
2_KLF4	ENSG00000204248.11	COL11A2	protein_coding	TRUE	M11	1.3376	0.5282	0.00103	0.00392	122.313	1.6807	0.512	0.00103	0.0426	chr6	33162681	33192499
2_KLF4	ENSG00000091428.18	RAPGEF4	protein_coding	TRUE	M4,M10,M27	-1.1852	0.4687	0.00104	0.00482	453.74	-1.4465	0.3867	0.000184	0.0123	chr2	172735274	173052893
2_KLF4	ENSG00000169418.10	NPR1	protein_coding	TRUE	M37	1.3495	0.5338	0.00104	0.00388	79.619	1.6962	0.5173	0.00104	0.0429	chr1	153678688	153693992
2_KLF4	ENSG00000278921.2	EPB41L4A-DT	lncRNA	TRUE		1.0401	0.4129	0.00105	0.00606	47.409	1.3005	0.3924	0.000919	0.0391	chr5	112419583	112420978
2_KLF4	ENSG00000259251.2	RP11-643M14.1	lncRNA	FALSE		-1.2103	0.4811	0.00106	0.00478	13.246	-1.502	0.4295	0.000471	0.0241	chr15	62060503	62062434
2_KLF4	ENSG00000286939.1	U82671.16	lncRNA	TRUE		1.7936	0.7149	0.00108	0.00283	4.266	2.2656	0.6924	0.00107	0.0437	chrX	152925356	152927043
2_KLF4	ENSG00000171243.8	SOSTDC1	protein_coding	TRUE		1.2782	0.5126	0.00112	0.00462	28.638	1.611	0.4907	0.00103	0.0426	chr7	16461481	16530580
2_KLF4	ENSG00000187045.18	TMPRSS6	protein_coding	TRUE		1.5103	0.6058	0.00113	0.00356	5.34	1.8927	0.5451	0.000517	0.0259	chr22	37065436	37109713
2_KLF4	ENSG00000186479.5	RGS7BP	protein_coding	TRUE	M74	1.7064	0.6867	0.00114	0.00323	278.37	2.1747	0.6826	0.00144	0.0554	chr5	64506015	64612319
2_KLF4	ENSG00000136379.12	ABHD17C	protein_coding	TRUE		1.1276	0.4538	0.00115	0.00576	283.317	1.421	0.4348	0.00108	0.0441	chr15	80679684	80755621
2_KLF4	ENSG00000183837.9	PNMA3	protein_coding	TRUE		-1.3709	0.5524	0.00116	0.00432	162.787	-1.6783	0.4483	0.000181	0.0122	chrX	153056409	153060467
2_KLF4	ENSG00000168539.4	CHRM1	protein_coding	TRUE	M12,M20	2.0366	0.8209	0.00117	0.00265	83.317	2.61	0.8353	0.00178	0.0635	chr11	62908679	62921807
2_KLF4	ENSG00000180660.8	MAB21L1	protein_coding	TRUE		-1.0911	0.4404	0.00119	0.00611	74.004	-1.3415	0.3691	0.000279	0.0166	chr13	35473789	35476689
2_KLF4	ENSG00000241941.2	RPL32P26	processed_pseudogene	TRUE		-1.9067	0.7704	0.0012	0.00289	11.824	-2.3675	0.671	0.000419	0.0222	chr12	62658823	62659225
2_KLF4	ENSG00000061656.10	SPAG4	protein_coding	TRUE		-1.1529	0.4663	0.00121	0.00571	156.242	-1.4148	0.3867	0.000254	0.0158	chr20	35615829	35621094
2_KLF4	ENSG00000280061.1	CTD-2001J20.1	TEC	FALSE		-1.3302	0.5397	0.00124	0.00466	42.188	-1.6389	0.4466	0.000242	0.0152	chr19	30553956	30558058
2_KLF4	ENSG00000164035.10	EMCN	protein_coding	TRUE	M14	0.9515	0.3863	0.00125	0.00811	284.738	1.1978	0.3671	0.0011	0.0445	chr4	100395341	100880126
2_KLF4	ENSG00000187741.15	FANCA	protein_coding	TRUE		-0.9901	0.4023	0.00126	0.00747	77.542	-1.2194	0.3405	0.000342	0.0191	chr16	89737549	89816657
2_KLF4	ENSG00000185818.8	NAT8L	protein_coding	TRUE		-1.3105	0.5328	0.00127	0.00485	116.071	-1.6095	0.4349	0.000215	0.0139	chr4	2059327	2069089
2_KLF4	ENSG00000237675.5	TEX36-AS1	lncRNA	TRUE		1.2206	0.4964	0.00128	0.00542	5.534	1.5303	0.4487	0.000649	0.0303	chr10	125574371	125578445
2_KLF4	ENSG00000147852.16	VLDLR	protein_coding	TRUE		1.132	0.4677	0.00137	0.00652	1183.37	1.4403	0.4476	0.00129	0.0507	chr9	2621787	2660056
2_KLF4	ENSG00000109819.9	PPARGC1A	protein_coding	TRUE	M27	-1.5269	0.6315	0.00138	0.00439	1076.51	-1.8767	0.4989	0.000169	0.0115	chr4	23755041	23904089
2_KLF4	ENSG00000162849.16	KIF26B	protein_coding	TRUE	M26	-1.4278	0.594	0.00145	0.00497	72.013	-1.7673	0.484	0.000261	0.016	chr1	245154985	245709432
2_KLF4	ENSG00000186603.6	HPDL	protein_coding	TRUE		1.1702	0.4871	0.00147	0.00638	21.235	1.4899	0.4607	0.00122	0.0486	chr1	45326895	45328679
2_KLF4	ENSG00000169750.9	RAC3	protein_coding	TRUE		-1.6222	0.6768	0.0015	0.00425	33.042	-2.0115	0.5504	0.000258	0.0159	chr17	82031678	82034204
2_KLF4	ENSG00000147862.17	NFIB	protein_coding	TRUE	M4	-1.01	0.4224	0.00153	0.00842	2423.54	-1.2487	0.3477	0.000329	0.0186	chr9	14081843	14398983
2_KLF4	ENSG00000176046.9	NUPR1	protein_coding	TRUE		0.9376	0.3927	0.00156	0.00955	1264.91	1.1948	0.3723	0.00133	0.0519	chr16	28532708	28539008
2_KLF4	ENSG00000138311.18	ZNF365	protein_coding	TRUE		1.2946	0.5427	0.00157	0.00584	218.631	1.6597	0.5228	0.0015	0.0566	chr10	62374192	62480288
2_KLF4	ENSG00000262950.2	RP11-189E14.5	lncRNA	FALSE		1.9631	0.8258	0.0016	0.0036	1.22	2.4883	0.7351	0.000712	0.0323	chr16	49442910	49454109
2_KLF4	ENSG00000105643.10	ARRDC2	protein_coding	TRUE		1.0304	0.4339	0.00161	0.00837	695.748	1.3169	0.4124	0.00141	0.0543	chr19	18001132	18014102
2_KLF4	ENSG00000133519.12	ZDHHC8P1	transcribed_unprocessed_pseudogene	TRUE		0.9822	0.4141	0.00163	0.009	36.67	1.2514	0.3888	0.00129	0.0507	chr22	23390606	23402726
2_KLF4	ENSG00000163013.11	FBXO41	protein_coding	TRUE		-1.0148	0.4281	0.00164	0.00873	361.775	-1.2585	0.3527	0.000359	0.0198	chr2	73254682	73284431
2_KLF4	ENSG00000274173.1	RP4-568C11.4	lncRNA	FALSE		1.2817	0.5407	0.00165	0.00602	4.124	1.6282	0.4896	0.000882	0.0381	chr20	24931840	24932983
2_KLF4	ENSG00000105366.15	SIGLEC8	protein_coding	TRUE	M5	-1.2445	0.5261	0.00167	0.00629	202.48	-1.544	0.4237	0.000268	0.0163	chr19	51450847	51458456
2_KLF4	ENSG00000104290.11	FZD3	protein_coding	TRUE	M1	-1.3689	0.5789	0.00168	0.00567	1674.01	-1.6949	0.459	0.000222	0.0142	chr8	28494205	28574267
2_KLF4	ENSG00000286389.1	RP3-451C13.1	lncRNA	TRUE	M5	-1.4786	0.6267	0.00174	0.00525	49.988	-1.8388	0.5048	0.00027	0.0164	chr1	227786753	227792179
2_KLF4	ENSG00000092051.17	JPH4	protein_coding	TRUE		1.9183	0.8132	0.00176	0.00384	82.467	2.5026	0.8199	0.00227	0.0744	chr14	23568035	23578790
2_KLF4	ENSG00000258716.1	RP11-661G16.2	lncRNA	FALSE		-2.2355	0.9479	0.00177	0.00343	5.208	-2.8989	0.9334	0.0019	0.0666	chr14	90697333	90699374
2_KLF4	ENSG00000223727.6	AC026188.1	lncRNA	FALSE		1.0092	0.4284	0.00179	0.00894	18.015	1.288	0.399	0.00125	0.0494	chr3	3250687	3627296
2_KLF4	ENSG00000273933.1	RP11-48O20.5	unprocessed_pseudogene	FALSE		1.2483	0.5308	0.00183	0.00666	32.317	1.6063	0.5064	0.00151	0.0569	chr1	159972548	159974064
2_KLF4	ENSG00000224389.9	C4B	protein_coding	TRUE	M39	1.417	0.603	0.00185	0.00563	11663.2	1.8335	0.586	0.00176	0.0631	chr6	32014795	32035418
2_KLF4	ENSG00000272114.1	RP1-261G23.7	lncRNA	FALSE		1.5141	0.6445	0.00186	0.00517	15.471	1.9586	0.623	0.00167	0.0609	chr6	43770429	43770616
2_KLF4	ENSG00000161682.15	FAM171A2	protein_coding	FALSE		0.9555	0.4068	0.00187	0.00994	522.652	1.2237	0.3851	0.00148	0.0561	chr17	44353215	44363853
2_KLF4	ENSG00000161649.13	CD300LG	protein_coding	TRUE		-1.5128	0.6441	0.00188	0.00521	42.643	-1.8832	0.5125	0.000238	0.015	chr17	43847148	43863639
2_KLF4	ENSG00000256120.2	SOX5-AS1	lncRNA	TRUE	M14	1.6302	0.6959	0.00189	0.00489	3.601	2.0988	0.6591	0.00145	0.0554	chr12	24223233	24260056
2_KLF4	ENSG00000273540.4	AGBL1	protein_coding	TRUE	M20	1.7648	0.7566	0.00192	0.00458	119.394	2.3055	0.7533	0.00221	0.0735	chr15	86079973	87029052
2_KLF4	ENSG00000162591.16	MEGF6	protein_coding	TRUE		-1.1329	0.4865	0.00193	0.00801	367.498	-1.4119	0.3935	0.000333	0.0188	chr1	3487951	3611508
2_KLF4	ENSG00000137726.17	FXYD6	protein_coding	TRUE	M2	1.5603	0.6731	0.002	0.00546	834.484	2.0354	0.6603	0.00205	0.0702	chr11	117836976	117877486
2_KLF4	ENSG00000109255.11	NMU	protein_coding	TRUE		2.401	1.0384	0.00201	0.00353	10.561	3.186	1.0853	0.00333	0.0954	chr4	55595229	55636698
2_KLF4	ENSG00000128346.11	C22orf23	protein_coding	TRUE	M20	1.0339	0.4473	0.00202	0.00938	57.07	1.3323	0.4209	0.00155	0.0579	chr22	37943050	37953669
2_KLF4	ENSG00000153790.12	C7orf31	protein_coding	TRUE		-1.1412	0.494	0.00203	0.00816	68.614	-1.4311	0.403	0.000384	0.0209	chr7	25134692	25180356
2_KLF4	ENSG00000221971.3	TTC4P1	processed_pseudogene	FALSE		2.7759	1.2022	0.00205	0.00326	1.217	3.67	1.2238	0.00271	0.0833	chr7	45999621	46000778
2_KLF4	ENSG00000116962.15	NID1	protein_coding	TRUE		-1.1796	0.512	0.00209	0.00786	1568.2	-1.4736	0.409	0.000315	0.0182	chr1	235975830	236065109
2_KLF4	ENSG00000164283.13	ESM1	protein_coding	TRUE		1.4815	0.6432	0.00211	0.00593	107.966	1.9331	0.6258	0.00201	0.0691	chr5	54977867	55022671
2_KLF4	ENSG00000151692.15	RNF144A	protein_coding	TRUE		-1.1113	0.4832	0.00214	0.00879	424.196	-1.3871	0.39	0.000376	0.0205	chr2	6917412	7068286
2_KLF4	ENSG00000236264.5	RPL26P30	transcribed_processed_pseudogene	FALSE		-1.0642	0.463	0.00217	0.00911	28.067	-1.3441	0.3904	0.000575	0.028	chr11	2335135	2347685
2_KLF4	ENSG00000158201.10	ABHD3	protein_coding	TRUE	M20	1.0579	0.4608	0.00219	0.00927	544.55	1.3698	0.437	0.00172	0.062	chr18	21650901	21704780
2_KLF4	ENSG00000286182.1	CTD-2118P12.3	lncRNA	FALSE		-1.6692	0.7282	0.00221	0.00538	6.52	-2.1637	0.6775	0.00141	0.0543	chr5	29239922	29265940
2_KLF4	ENSG00000235531.11	MSC-AS1	lncRNA	TRUE		-1.5099	0.6607	0.00225	0.00597	250.942	-1.8846	0.5126	0.000237	0.015	chr8	71828167	72118393
2_KLF4	ENSG00000105048.17	TNNT1	protein_coding	TRUE		1.8705	0.8209	0.00227	0.00501	361.809	2.4727	0.8254	0.00274	0.084	chr19	55132698	55149206
2_KLF4	ENSG00000250125.4	LINC02232	lncRNA	TRUE		1.4421	0.6347	0.00231	0.00657	8.845	1.88	0.5959	0.00161	0.0594	chr4	64914281	65024485
2_KLF4	ENSG00000285805.1	RP11-420M1.3	lncRNA	FALSE		-1.9485	0.8627	0.00234	0.00505	6.828	-2.5271	0.787	0.00132	0.0516	chr15	55588666	55589811
2_KLF4	ENSG00000177679.16	SRRM3	protein_coding	TRUE		-1.3819	0.6122	0.00236	0.00717	46.069	-1.7451	0.4814	0.000289	0.0169	chr7	76201896	76287288
2_KLF4	ENSG00000133985.3	TTC9	protein_coding	TRUE	M7	1.4207	0.6297	0.00239	0.00703	333.272	1.8658	0.6096	0.00221	0.0735	chr14	70641916	70675366
2_KLF4	ENSG00000279602.1	CTD-3014M21.1	TEC	FALSE		1.334	0.5931	0.0024	0.00751	168.958	1.7508	0.5701	0.00213	0.0718	chr17	43360041	43361361
2_KLF4	ENSG00000244731.8	C4A	protein_coding	TRUE	M39	1.286	0.572	0.00242	0.00796	11644.4	1.6878	0.549	0.00211	0.0715	chr6	31982057	32002681
2_KLF4	ENSG00000135740.17	SLC9A5	protein_coding	TRUE		-1.1211	0.5002	0.00245	0.00971	80.351	-1.4165	0.4051	0.000472	0.0241	chr16	67237683	67272191
2_KLF4	ENSG00000229876.1	CASC20	lncRNA	TRUE		1.3464	0.6015	0.00248	0.00776	7.112	1.7595	0.5584	0.00163	0.06	chr20	6446723	6528459
2_KLF4	ENSG00000183798.5	EMILIN3	protein_coding	TRUE		-1.4456	0.6468	0.00252	0.00713	217.482	-1.8172	0.5013	0.000289	0.0169	chr20	41359962	41366818
2_KLF4	ENSG00000120875.9	DUSP4	protein_coding	TRUE		1.5481	0.6943	0.00255	0.0068	89.912	2.0493	0.6777	0.00249	0.0798	chr8	29333064	29350684
2_KLF4	ENSG00000106976.21	DNM1	protein_coding	TRUE		1.161	0.5233	0.00261	0.00966	128.418	1.5262	0.4963	0.0021	0.0715	chr9	128191655	128255248
2_KLF4	ENSG00000204396.11	VWA7	protein_coding	TRUE	M2	1.1856	0.5379	0.00272	0.00977	69.551	1.5629	0.5102	0.00219	0.0732	chr6	31765590	31777328
2_KLF4	ENSG00000229241.1	PNPT1P1	processed_pseudogene	TRUE		1.349	0.6141	0.00279	0.00847	20.682	1.784	0.5836	0.00224	0.0738	chr3	3981981	3984295
2_KLF4	ENSG00000140092.14	FBLN5	protein_coding	TRUE	M10,M50	-1.2919	0.5945	0.00303	0.00905	616.62	-1.6385	0.46	0.000369	0.0202	chr14	91869412	91947987
2_KLF4	ENSG00000129455.15	KLK8	protein_coding	TRUE	M2	1.6175	0.7452	0.00305	0.00737	155.934	2.1692	0.7314	0.00302	0.0896	chr19	50996007	51002711
2_KLF4	ENSG00000255245.4	FXYD6-FXYD2	protein_coding	TRUE	M2	1.9075	0.8811	0.00318	0.0062	2.546	2.5507	0.8473	0.00261	0.0819	chr11	117820163	117876667
2_KLF4	ENSG00000188833.10	ENTPD8	protein_coding	TRUE		-1.4229	0.6574	0.0032	0.00858	29.738	-1.8172	0.52	0.000475	0.0242	chr9	137434364	137441816
2_KLF4	ENSG00000171388.12	APLN	protein_coding	TRUE		1.8097	0.8385	0.00327	0.00684	46.955	2.4444	0.8356	0.00344	0.0975	chrX	129645259	129654956
2_KLF4	ENSG00000283526.1	PRRT1B	protein_coding	TRUE		1.4649	0.6791	0.00328	0.00832	59.419	1.9612	0.6561	0.0028	0.0855	chr9	131545514	131558620
2_KLF4	ENSG00000145721.12	LIX1	protein_coding	TRUE	M48	1.4276	0.6667	0.00332	0.00889	138.707	1.917	0.6431	0.00287	0.0871	chr5	97091867	97142753
2_KLF4	ENSG00000241767.2	LINC01324	lncRNA	TRUE		2.5451	1.1888	0.00334	0.00559	2.944	3.4861	1.2314	0.00464	0.119	chr3	164714095	164831480
2_KLF4	ENSG00000259081.1	RP11-488C13.6	lncRNA	FALSE		-1.7267	0.8191	0.00365	0.00806	8.961	-2.2652	0.6857	0.000955	0.04	chr14	76774284	76781518
2_KLF4	ENSG00000128918.15	ALDH1A2	protein_coding	TRUE	M41	2.1299	1.0127	0.0037	0.00689	570.526	2.9339	1.0443	0.00496	0.124	chr15	57953424	58497866
2_KLF4	ENSG00000100448.4	CTSG	protein_coding	TRUE	M71	2.2685	1.0788	0.00374	0.00643	4.184	3.1155	1.0932	0.00437	0.114	chr14	24573518	24576250
2_KLF4	ENSG00000283706.2	PRSS50	protein_coding	TRUE		1.7093	0.8151	0.0038	0.00827	3.247	2.3055	0.7669	0.00265	0.0825	chr3	46712117	46717869
2_KLF4	ENSG00000110375.3	UPK2	protein_coding	FALSE		1.6455	0.7877	0.00387	0.00884	1.676	2.1943	0.7036	0.00182	0.0646	chr11	118925164	118958559
2_KLF4	ENSG00000251050.1	RBX1P2	processed_pseudogene	FALSE		-1.7338	0.8324	0.00393	0.00853	4.728	-2.3516	0.7904	0.00293	0.0882	chr5	80019609	80019920
2_KLF4	ENSG00000197253.13	TPSB2	protein_coding	TRUE	M71	1.7527	0.8468	0.00401	0.00863	70.236	2.4074	0.8387	0.0041	0.109	chr16	1227272	1230184
2_KLF4	ENSG00000260899.1	RP11-2C24.4	lncRNA	FALSE		1.5742	0.7615	0.00407	0.00944	7.506	2.1424	0.7266	0.00319	0.093	chr16	30740667	30751381
2_KLF4	ENSG00000229588.2	RP11-479J7.2	lncRNA	TRUE	M2	1.717	0.852	0.00469	0.00988	5.166	2.3684	0.8184	0.0038	0.104	chr1	166165911	166339090
2_KLF4	ENSG00000286758.1	RP11-427B20.1	lncRNA	FALSE		-1.9064	0.9563	0.00495	0.00949	4.522	-2.6411	0.9205	0.00412	0.109	chr1	88462936	88464079
2_PI3K	ENSG00000179520.11	SLC17A8	protein_coding	TRUE		6.1572	0.7264	1.16e-17	2.45e-16	15.189	6.3313	0.7432	1.6e-17	4.1e-13	chr12	100357074	100422055
2_PI3K	ENSG00000198729.5	PPP1R14C	protein_coding	TRUE	M7,M11	5.8288	0.6937	1.67e-17	3.79e-16	46.043	5.9956	0.7151	5.11e-17	6.53e-13	chr6	150143044	150250392
2_PI3K	ENSG00000148600.15	CDHR1	protein_coding	TRUE		5.027	0.711	2.2e-13	3.29e-12	67.691	5.2297	0.7371	1.3e-12	6.63e-09	chr10	84194537	84219621
2_PI3K	ENSG00000162761.14	LMX1A	protein_coding	TRUE		4.62	0.6576	3.9e-13	6.1e-12	16.636	4.8073	0.6766	1.2e-12	6.63e-09	chr1	165201867	165356715
2_PI3K	ENSG00000105227.15	PRX	protein_coding	TRUE	M6	2.5384	0.4176	1.01e-10	4.23e-09	1223.75	2.6683	0.4223	2.63e-10	1.12e-06	chr19	40393766	40414742
2_PI3K	ENSG00000075035.10	WSCD2	protein_coding	TRUE		4.5428	0.7861	6.23e-10	7.34e-09	68.349	4.818	0.8232	4.83e-09	1.12e-05	chr12	108129288	108250537
2_PI3K	ENSG00000167617.3	CDC42EP5	protein_coding	TRUE		1.9465	0.3373	1.04e-09	4.4e-08	458.061	2.0553	0.3386	1.29e-09	4.13e-06	chr19	54465026	54473296
2_PI3K	ENSG00000158186.13	MRAS	protein_coding	FALSE		1.3663	0.2465	2.57e-09	1.23e-06	2619.38	1.4496	0.2459	3.73e-09	9.54e-06	chr3	138347648	138405534
2_PI3K	ENSG00000180263.14	FGD6	protein_coding	TRUE	M1	-1.5538	0.2865	5.24e-09	7.61e-07	3905.66	-1.6477	0.2715	1.29e-09	4.13e-06	chr12	95076749	95217482
2_PI3K	ENSG00000140443.15	IGF1R	protein_coding	TRUE	M1	-1.8626	0.3491	9.1e-09	5.79e-07	7050.25	-1.9774	0.328	1.65e-09	4.69e-06	chr15	98648539	98964530
2_PI3K	ENSG00000183628.14	DGCR6	protein_coding	TRUE		1.4172	0.271	2.07e-08	3.26e-06	203.321	1.5106	0.2699	2.17e-08	3.97e-05	chr22	18906028	18914238
2_PI3K	ENSG00000106852.15	LHX6	protein_coding	TRUE		3.7446	0.7192	2.61e-08	1.44e-07	19.003	4.0179	0.7488	8.08e-08	0.00011	chr9	122202577	122229626
2_PI3K	ENSG00000108379.10	WNT3	protein_coding	TRUE		2.0834	0.4047	3.31e-08	9.27e-07	150.961	2.2314	0.4076	4.38e-08	7.46e-05	chr17	46762506	46833154
2_PI3K	ENSG00000153303.17	FRMD1	protein_coding	TRUE		2.6837	0.5233	4.02e-08	4.46e-07	25.692	2.8803	0.5312	5.89e-08	9.04e-05	chr6	168053166	168101511
2_PI3K	ENSG00000126259.19	KIRREL2	protein_coding	TRUE		3.2984	0.6507	4.96e-08	3.27e-07	9.196	3.5485	0.6668	1.03e-07	0.000124	chr19	35855861	35867109
2_PI3K	ENSG00000133958.13	UNC79	protein_coding	TRUE		1.9478	0.3881	6.95e-08	1.78e-06	199.856	2.0915	0.39	8.21e-08	0.00011	chr14	93333219	93707876
2_PI3K	ENSG00000169583.13	CLIC3	protein_coding	TRUE	M7	2.553	0.5099	7.98e-08	1.08e-06	636.663	2.7536	0.52	1.19e-07	0.000124	chr9	136994608	136996568
2_PI3K	ENSG00000187688.15	TRPV2	protein_coding	TRUE		1.7756	0.359	9.41e-08	3.62e-06	228.778	1.909	0.3598	1.13e-07	0.000124	chr17	16415571	16437003
2_PI3K	ENSG00000166165.13	CKB	protein_coding	TRUE		2.1747	0.4477	1.17e-07	2.97e-06	858.94	2.3466	0.4523	2.12e-07	0.000208	chr14	103519667	103522833
2_PI3K	ENSG00000184640.18	SEPTIN9	protein_coding	FALSE		1.0907	0.2303	1.59e-07	3.73e-05	1522.32	1.1752	0.2287	2.78e-07	0.000245	chr17	77280569	77500596
2_PI3K	ENSG00000108576.10	SLC6A4	protein_coding	TRUE		3.448	0.73	2.01e-07	1.5e-06	301.04	3.7545	0.7615	8.21e-07	0.000583	chr17	30194319	30236002
2_PI3K	ENSG00000154263.17	ABCA10	protein_coding	TRUE		-3.1626	0.6715	2.42e-07	2.07e-06	293.161	-3.4065	0.6038	1.69e-08	3.32e-05	chr17	69147214	69244846
2_PI3K	ENSG00000204291.11	COL15A1	protein_coding	TRUE		2.0086	0.4327	2.99e-07	6.46e-06	1127.04	2.1821	0.4361	5.64e-07	0.000424	chr9	98943179	99070792
2_PI3K	ENSG00000073792.16	IGF2BP2	protein_coding	TRUE		-3.9032	0.8467	4.18e-07	2.37e-06	461.566	-4.2102	0.7458	1.65e-08	3.32e-05	chr3	185643130	185825042
2_PI3K	ENSG00000101230.6	ISM1	protein_coding	TRUE		2.6625	0.5803	4.81e-07	4.46e-06	145.945	2.906	0.5942	1e-06	0.000694	chr20	13221274	13300651
2_PI3K	ENSG00000107242.20	PIP5K1B	protein_coding	TRUE		-2.2117	0.4821	5.39e-07	5.76e-06	409.929	-2.3907	0.4412	6.01e-08	9.04e-05	chr9	68705240	69009176
2_PI3K	ENSG00000280165.1	PCDH20	protein_coding	TRUE		3.6389	0.8032	6.17e-07	3.97e-06	43.782	3.9896	0.8437	2.26e-06	0.00115	chr13	61409685	61415522
2_PI3K	ENSG00000102683.7	SGCG	protein_coding	TRUE		2.9046	0.6452	7.03e-07	5.04e-06	10.186	3.1798	0.6603	1.47e-06	0.000938	chr13	23180952	23325165
2_PI3K	ENSG00000218416.4	AC110619.2	lncRNA	TRUE		1.9999	0.4478	8.02e-07	1.27e-05	21.218	2.1854	0.448	1.07e-06	0.000721	chr2	240449315	240456714
2_PI3K	ENSG00000142227.11	EMP3	protein_coding	TRUE	M7	2.3403	0.5246	8.98e-07	7.43e-06	1036.02	2.5654	0.534	1.56e-06	0.000942	chr19	48321509	48330553
2_PI3K	ENSG00000106714.17	CNTNAP3	protein_coding	TRUE		-2.4431	0.5514	1.01e-06	8.37e-06	304.639	-2.656	0.4973	9.24e-08	0.000118	chr9	39072767	39288315
2_PI3K	ENSG00000115461.5	IGFBP5	protein_coding	TRUE	M6	2.1973	0.4967	1.11e-06	1.04e-05	145901	2.4074	0.5035	1.74e-06	0.000982	chr2	216672105	216695549
2_PI3K	ENSG00000168671.10	UGT3A2	protein_coding	TRUE	M2	2.0659	0.4679	1.22e-06	1.39e-05	623.44	2.2654	0.473	1.68e-06	0.000974	chr5	36035021	36071358
2_PI3K	ENSG00000135437.10	RDH5	protein_coding	TRUE		1.1472	0.2611	1.33e-06	0.000103	80.699	1.2493	0.2584	1.34e-06	0.000875	chr12	55720367	55724705
2_PI3K	ENSG00000148362.11	PAXX	protein_coding	FALSE		0.9598	0.2197	1.46e-06	0.000216	306.367	1.0439	0.2175	1.58e-06	0.000942	chr9	136992422	136993984
2_PI3K	ENSG00000184232.9	OAF	protein_coding	FALSE		1.2267	0.2833	1.61e-06	8.79e-05	1157.86	1.3417	0.2813	1.85e-06	0.000983	chr11	120211032	120230334
2_PI3K	ENSG00000203760.8	CENPW	protein_coding	TRUE		1.6933	0.3912	1.75e-06	3.02e-05	28.789	1.8572	0.3893	1.84e-06	0.000983	chr6	126340174	126348875
2_PI3K	ENSG00000237517.9	DGCR5	transcribed_unprocessed_pseudogene	TRUE	M2,M7	1.6891	0.4002	2e-06	4.29e-05	210.565	1.8615	0.4005	3.36e-06	0.00168	chr22	18970514	18994628
2_PI3K	ENSG00000233073.2	GRM3-AS1	lncRNA	TRUE	M10	-4.2038	0.9995	2.26e-06	9.3e-06	38.999	-4.6246	0.9192	4.87e-07	0.000377	chr7	86782357	86803409
2_PI3K	ENSG00000145555.15	MYO10	protein_coding	TRUE	M9	-2.5752	0.6144	2.52e-06	1.88e-05	1238.38	-2.8178	0.5456	2.41e-07	0.00022	chr5	16661907	16936288
2_PI3K	ENSG00000274286.2	ADRA2B	protein_coding	TRUE	M2	2.4381	0.5836	2.79e-06	2.22e-05	23.779	2.7013	0.5939	5.4e-06	0.00226	chr2	96112876	96116571
2_PI3K	ENSG00000140511.12	HAPLN3	protein_coding	TRUE		2.2191	0.5335	3.08e-06	2.81e-05	171.011	2.4583	0.5416	5.66e-06	0.00226	chr15	88877294	88895597
2_PI3K	ENSG00000029153.14	ARNTL2	protein_coding	TRUE		1.7932	0.4317	3.36e-06	5.1e-05	466.296	1.9822	0.4333	4.76e-06	0.00217	chr12	27332854	27425289
2_PI3K	ENSG00000104332.12	SFRP1	protein_coding	TRUE	M11	2.9865	0.7197	3.64e-06	1.55e-05	8722.55	3.3193	0.7481	9.12e-06	0.00268	chr8	41261962	41309473
2_PI3K	ENSG00000174442.12	ZWILCH	protein_coding	FALSE		0.6994	0.1689	3.92e-06	0.00142	261.188	0.7608	0.1676	5.68e-06	0.00226	chr15	66504959	66550130
2_PI3K	ENSG00000173597.9	SULT1B1	protein_coding	TRUE		1.3012	0.3152	4.2e-06	0.000145	497.489	1.4347	0.313	4.58e-06	0.00217	chr4	69721167	69787961
2_PI3K	ENSG00000164659.15	ELAPOR2	protein_coding	TRUE	M10	-2.9918	0.725	4.48e-06	1.72e-05	2890.02	-3.2799	0.6341	2.31e-07	0.000219	chr7	86876906	87059654
2_PI3K	ENSG00000141854.9	MISP3	protein_coding	TRUE		1.9148	0.4644	4.75e-06	4.56e-05	37.436	2.1196	0.4655	5.28e-06	0.00226	chr19	14072536	14075062
2_PI3K	ENSG00000183671.12	GPR1	protein_coding	TRUE		2.1454	0.521	5.02e-06	3.48e-05	37.061	2.3811	0.5265	6.11e-06	0.00226	chr2	206175316	206218047
2_PI3K	ENSG00000134297.6	PLEKHA8P1	transcribed_processed_pseudogene	TRUE		1.3907	0.3385	5.57e-06	0.000127	129.289	1.5357	0.3356	4.75e-06	0.00217	chr12	45173064	45216041
2_PI3K	ENSG00000168393.13	DTYMK	protein_coding	FALSE		0.9218	0.2251	5.84e-06	0.000528	216.567	1.0114	0.2226	5.51e-06	0.00226	chr2	241675747	241686944
2_PI3K	ENSG00000183955.13	KMT5A	protein_coding	FALSE		0.8532	0.2084	6.11e-06	0.000645	765.981	0.9347	0.2063	5.89e-06	0.00226	chr12	123383773	123409353
2_PI3K	ENSG00000144834.14	TAGLN3	protein_coding	TRUE		3.2645	0.7978	6.38e-06	2.04e-05	12.201	3.6435	0.8335	1.24e-05	0.00308	chr3	111998739	112013887
2_PI3K	ENSG00000141524.15	TMC6	protein_coding	FALSE		0.9832	0.2404	6.63e-06	0.000424	1040.85	1.0814	0.238	5.53e-06	0.00226	chr17	78110458	78132407
2_PI3K	ENSG00000117461.15	PIK3R3	protein_coding	TRUE		1.6379	0.402	7.16e-06	7.62e-05	1122.07	1.8158	0.4021	6.31e-06	0.00227	chr1	46040140	46133036
2_PI3K	ENSG00000168356.12	SCN11A	protein_coding	TRUE		1.8634	0.4576	7.42e-06	5.73e-05	72.777	2.0675	0.4592	6.72e-06	0.00234	chr3	38845767	39051941
2_PI3K	ENSG00000170545.17	SMAGP	protein_coding	TRUE		1.4649	0.3601	7.68e-06	0.000123	123.302	1.6216	0.3581	5.96e-06	0.00226	chr12	51244558	51270415
2_PI3K	ENSG00000239282.8	CASTOR1	protein_coding	TRUE		1.2758	0.3139	7.93e-06	0.000182	358.434	1.4102	0.3115	5.96e-06	0.00226	chr22	30285117	30289622
2_PI3K	ENSG00000083454.22	P2RX5	protein_coding	TRUE		3.2864	0.8114	8.44e-06	2.39e-05	142.355	3.6779	0.8535	1.64e-05	0.00358	chr17	3672199	3696240
2_PI3K	ENSG00000164418.20	GRIK2	protein_coding	TRUE		1.6359	0.4053	8.72e-06	9.56e-05	54.617	1.8178	0.4048	7.11e-06	0.00239	chr6	101181257	102070083
2_PI3K	ENSG00000117385.16	P3H1	protein_coding	FALSE		0.7218	0.179	9e-06	0.00149	670.865	0.789	0.1775	8.83e-06	0.00263	chr1	42746335	42767084
[truncated: 5,121 more rows]
