# Supplementary material for: Super-enhancer hijacking drives ectopic expression of hedgehog pathway ligands in meningiomas
Source: Nat Commun. 2023 Oct 7;14:6279. doi: 10.1038/s41467-023-41926-y (PMC10560290; doi:10.1038/s41467-023-41926-y)
Supplement: Supplementary file 15 — Supplementary Data 13 [file 41467_2023_41926_MOESM15_ESM.xlsx]

## Sheet: SD13
Supplementary Data 13: Genes in the gene co-expression network modules
DEup/DEdown: differentially up/down-regulated transcriptional cluster(s), see Supplementary Data 12
kME: the module membership (correlation between gene expression and module eigengene), a measure of intramodular connectivity
scaled_kIM: the intramodular connectivity scaled such that the highest gene has takes the value of 1
nModules, the number of modules to which the gene belongs
modules, modules to which the gene belongs
cytoband, gene_start and gene_end: genomic location of the gene in Hg38
Module	moduleSize	gene_id	symbol	ENTREZID	gene_biotype	DEup	DEdown	kME	scaled_kIM	nModules	modules	cytoband	gene_start	gene_end
M1	208	ENSG00000151360.10	ALLC	55821	protein_coding	1_Hh (lfc=1.89, rank=524/1336)	3_22qLOSS (lfc=-5.22, rank=51/2935)	0.908	1	2	M1,M24	2p25.3	3658200	3702671
M1	208	ENSG00000137478.15	FCHSD2	9873	protein_coding		3_22qLOSS (lfc=-1.24, rank=738/2935)	0.884	0.997	1	M1	11q13.4	72836745	73142318
M1	208	ENSG00000163083.6	INHBB	3625	protein_coding		3_22qLOSS (lfc=-2.89, rank=166/2935)	0.88	0.989	1	M1	2q14.2	120346136	120351803
M1	208	ENSG00000228727.9	SAPCD1	401251	protein_coding		3_22qLOSS (lfc=-1.70, rank=1155/2935)	0.879	0.974	2	M1,M24	6p21.33	31762996	31764851
M1	208	ENSG00000176049.16	JAKMIP2	9832	protein_coding	1_Hh (lfc=1.09, rank=766/1336)	3_22qLOSS (lfc=-2.62, rank=148/2935)	0.874	0.953	1	M1	5q32	147585438	147782775
M1	208	ENSG00000170579.17	DLGAP1	9229	protein_coding		2_PI3K (lfc=-1.90, rank=445/447), 3_22qLOSS (lfc=-2.16, rank=1000/2935)	0.872	0.972	1	M1	18p11.31	3496032	4455307
M1	208	ENSG00000177191.2	B3GNT8	374907	protein_coding		3_22qLOSS (lfc=-2.79, rank=370/2935)	0.867	0.999	2	M1,M24	19q13.2	41425359	41428730
M1	208	ENSG00000128268.12	MGAT3	4248	protein_coding		3_22qLOSS (lfc=-2.18, rank=110/2935)	0.864	0.984	2	M1,M24	22q13.1	39457012	39492194
M1	208	ENSG00000136842.14	TMOD1	7111	protein_coding	1_Hh (lfc=0.78, rank=937/1336)	3_22qLOSS (lfc=-2.02, rank=91/2935)	0.862	0.966	1	M1	9q22.33	97501180	97601743
M1	208	ENSG00000144331.20	ZNF385B	151126	protein_coding		3_22qLOSS (lfc=-5.19, rank=39/2935)	0.861	0.949	1	M1	2q31.2-2q31.3	179441982	179861612
M1	208	ENSG00000188636.4	RTL6	84247	protein_coding		3_22qLOSS (lfc=-1.12, rank=1135/2935)	0.86	0.926	1	M1	22q13.31	44492583	44498233
M1	208	ENSG00000185052.12	SLC24A3	57419	protein_coding		3_22qLOSS (lfc=-1.70, rank=997/2935)	0.859	0.94	1	M1	20p11.23	19212642	19722926
M1	208	ENSG00000100321.15	SYNGR1	9145	protein_coding		3_22qLOSS (lfc=-1.73, rank=104/2935)	0.859	0.984	2	M1,M24	22q13.1	39349925	39385575
M1	208	ENSG00000178026.13	LRRC75B	388886	protein_coding	1_Hh (lfc=0.76, rank=942/1336)	3_22qLOSS (lfc=-1.93, rank=139/2935)	0.856	0.945	1	M1	22q11.23	24585620	24593208
M1	208	ENSG00000108950.12	FAM20A	54757	protein_coding	1_Hh (lfc=1.47, rank=620/1336)	3_22qLOSS (lfc=-4.34, rank=20/2935)	0.854	0.953	2	M1,M2	17q24.2	68535113	68601367
M1	208	ENSG00000186575.19	NF2	4771	protein_coding		3_22qLOSS (lfc=-1.97, rank=46/2935)	0.853	0.944	2	M1,M2	22q12.2	29603556	29698598
M1	208	ENSG00000137868.19	STRA6	64220	protein_coding	1_Hh (lfc=1.38, rank=754/1336)	3_22qLOSS (lfc=-3.57, rank=102/2935)	0.851	0.955	2	M1,M22	15q24.1	74179466	74212267
M1	208	ENSG00000123094.15	RASSF8	11228	protein_coding		3_22qLOSS (lfc=-0.70, rank=2185/2935)	0.85	0.97	1	M1	12p12.1	25959029	26079892
M1	208	ENSG00000231107.2	LINC01508	101927873	lncRNA		3_22qLOSS (lfc=-2.18, rank=383/2935)	0.848	0.975	1	M1	9q22.2	90300885	90433566
M1	208	ENSG00000108219.15	TSPAN14	81619	protein_coding	1_Hh (lfc=0.91, rank=168/1336)	3_22qLOSS (lfc=-1.35, rank=357/2935)	0.848	0.957	1	M1	10q23.1	80454166	80533124
M1	208	ENSG00000151468.11	CCDC3	83643	protein_coding		3_22qLOSS (lfc=-4.90, rank=147/2935)	0.848	0.926	1	M1	10p13	12896625	13099652
M1	208	ENSG00000165995.21	CACNB2	783	protein_coding		3_22qLOSS (lfc=-1.75, rank=218/2935)	0.847	0.97	1	M1	10p12.33-10p12.31	18140424	18543557
M1	208	ENSG00000151655.19	ITIH2	3698	protein_coding	1_Hh (lfc=1.33, rank=1116/1336)	3_22qLOSS (lfc=-4.05, rank=90/2935)	0.847	0.903	1	M1	10p14	7703316	7749520
M1	208	ENSG00000082458.12	DLG3	1741	protein_coding		3_22qLOSS (lfc=-1.71, rank=327/2935)	0.846	0.9	1	M1	Xq13.1	70444835	70505490
M1	208	ENSG00000267659.5	LINC01482	101928104	lncRNA		3_22qLOSS (lfc=-2.94, rank=212/2935)	0.844	0.944	1	M1	17q24.2	68591796	68763882
M1	208	ENSG00000008735.14	MAPK8IP2	23542	protein_coding	4_3pLOSS (lfc=1.20, rank=661/1008)	3_22qLOSS (lfc=-1.48, rank=993/2935)	0.843	0.976	1	M1	22q13.33	50600793	50613981
M1	208	ENSG00000165730.16	STOX1	219736	protein_coding		3_22qLOSS (lfc=-3.04, rank=334/2935)	0.842	0.962	1	M1	10q22.1	68827531	68895432
M1	208	ENSG00000141338.14	ABCA8	10351	protein_coding		3_22qLOSS (lfc=-1.02, rank=1911/2935)	0.84	0.953	1	M1	17q24.2	68867289	68955392
M1	208	ENSG00000213793.5	ZNF888	388559	protein_coding		3_22qLOSS (lfc=-0.97, rank=1071/2935)	0.839	0.954	1	M1	19q13.41	52904417	52923481
M1	208	ENSG00000132470.14	ITGB4	3691	protein_coding		3_22qLOSS (lfc=-3.50, rank=3/2935)	0.837	0.944	1	M1	17q25.1	75721328	75757818
M1	208	ENSG00000140481.15	CCDC33	80125	protein_coding	1_Hh (lfc=1.07, rank=908/1336)	3_22qLOSS (lfc=-2.45, rank=401/2935)	0.836	0.963	1	M1	15q24.1	74202705	74336472
M1	208	ENSG00000003989.18	SLC7A2	6542	protein_coding		3_22qLOSS (lfc=-1.20, rank=1295/2935)	0.835	0.957	1	M1	8p22	17497088	17570573
M1	208	ENSG00000082175.15	PGR	5241	protein_coding		3_22qLOSS (lfc=-2.72, rank=63/2935)	0.834	0.944	1	M1	11q22.1	101029624	101129813
M1	208	ENSG00000227188.1	MGAT3-AS1	104502417	lncRNA	1_Hh (lfc=0.87, rank=1176/1336)	3_22qLOSS (lfc=-2.50, rank=358/2935)	0.833	0.948	1	M1	22q13.1	39475807	39476822
M1	208	ENSG00000100304.13	TTLL12	23170	protein_coding		3_22qLOSS (lfc=-1.03, rank=783/2935)	0.831	0.957	1	M1	22q13.2	43166622	43187134
M1	208	ENSG00000104067.16	TJP1	7082	protein_coding		3_22qLOSS (lfc=-1.38, rank=315/2935)	0.83	0.947	1	M1	15q13.1	29699367	29968865
M1	208	ENSG00000157240.4	FZD1	8321	protein_coding		3_22qLOSS (lfc=-1.71, rank=422/2935)	0.827	0.948	1	M1	7q21.13	91264433	91271326
M1	208	ENSG00000105514.8	RAB3D	9545	protein_coding		3_22qLOSS (lfc=-1.84, rank=270/2935)	0.826	0.958	1	M1	19p13.2	11322068	11346270
M1	208	ENSG00000147100.11	SLC16A2	6567	protein_coding	1_Hh (lfc=0.78, rank=654/1336)		0.819	0.924	2	M1,M24	Xq13.2	74421493	74533917
M1	208	ENSG00000198354.7	DCAF12L2	340578	protein_coding		3_22qLOSS (lfc=-5.82, rank=59/2935)	0.818	0.892	1	M1	Xq25	126163499	126166289
M1	208	ENSG00000150893.11	FREM2	341640	protein_coding		3_22qLOSS (lfc=-2.96, rank=290/2935)	0.818	0.947	1	M1	13q13.3	38687077	38887131
M1	208	ENSG00000214491.8	SEC14L6	730005	protein_coding		3_22qLOSS (lfc=-1.99, rank=87/2935)	0.817	0.928	1	M1	22q12.2	30522799	30546682
M1	208	ENSG00000130396.20	AFDN	4301	protein_coding	1_Hh (lfc=0.76, rank=687/1336)	3_22qLOSS (lfc=-1.38, rank=479/2935)	0.815	0.881	2	M1,M2	6q27	167826922	167972023
M1	208	ENSG00000154917.11	RAB6B	51560	protein_coding		3_22qLOSS (lfc=-2.15, rank=107/2935)	0.814	0.937	2	M1,M24	3q22.1	133824235	133895882
M1	208	ENSG00000164038.16	SLC9B2	133308	protein_coding		3_22qLOSS (lfc=-2.16, rank=70/2935)	0.812	0.939	1	M1	4q24	103019868	103085829
M1	208	ENSG00000266401.2	RP11-874J12.4	105371967	lncRNA		3_22qLOSS (lfc=-7.18, rank=646/2935)	0.812	0.93	1	M1	18p11.31	3653030	3656282
M1	208	ENSG00000100316.16	RPL3	6122	protein_coding			0.811	0.912	1	M1	22q13.1	39312882	39320389
M1	208	ENSG00000183172.9	SMDT1	91689	protein_coding		3_22qLOSS (lfc=-1.32, rank=420/2935)	0.807	0.92	1	M1	22q13.2	42079691	42084284
M1	208	ENSG00000164171.11	ITGA2	3673	protein_coding	4_3pLOSS (lfc=1.82, rank=423/1008)	3_22qLOSS (lfc=-2.49, rank=418/2935)	0.807	0.944	1	M1	5q11.2	52989340	53094779
M1	208	ENSG00000112936.19	C7	730	protein_coding	1_Hh (lfc=1.79, rank=392/1336)	3_22qLOSS (lfc=-1.78, rank=2736/2935)	0.806	0.883	2	M1,M5	5p13.1	40909497	40984643
M1	208	ENSG00000053108.17	FSTL4	23105	protein_coding		3_22qLOSS (lfc=-5.35, rank=67/2935)	0.805	0.914	1	M1	5q31.1	133196455	133612541
M1	208	ENSG00000089199.10	CHGB	1114	protein_coding	5_POLR2A (lfc=1.97, rank=156/348)	3_22qLOSS (lfc=-1.83, rank=1955/2935)	0.804	0.887	1	M1	20p12.3	5911510	5925353
M1	208	ENSG00000116396.14	KCNC4	3749	protein_coding		3_22qLOSS (lfc=-1.21, rank=1028/2935)	0.803	0.944	1	M1	1p13.3	110211343	110283100
M1	208	ENSG00000129009.13	ISLR	3671	protein_coding			0.799	0.912	1	M1	15q24.1	74173710	74176872
M1	208	ENSG00000099937.11	SERPIND1	3053	protein_coding	1_Hh (lfc=1.25, rank=854/1336)	3_22qLOSS (lfc=-2.95, rank=234/2935)	0.797	0.846	2	M1,M22	22q11.21	20774113	20787720
M1	208	ENSG00000143772.9	ITPKB	3707	protein_coding	1_Hh (lfc=0.89, rank=329/1336)	3_22qLOSS (lfc=-1.17, rank=1022/2935)	0.796	0.921	1	M1	1q42.12	226631690	226739323
M1	208	ENSG00000122644.13	ARL4A	10124	protein_coding		3_22qLOSS (lfc=-1.30, rank=1751/2935)	0.795	0.88	1	M1	7p21.3	12686856	12690958
M1	208	ENSG00000148935.11	GAS2	2620	protein_coding		2_PI3K (lfc=-2.60, rank=225/447), 3_22qLOSS (lfc=-2.62, rank=624/2935)	0.795	0.927	1	M1	11p14.3	22625509	22813055
M1	208	ENSG00000147642.17	SYBU	55638	protein_coding		3_22qLOSS (lfc=-1.61, rank=332/2935)	0.794	0.913	1	M1	8q23.2	109573978	109691791
M1	208	ENSG00000166347.19	CYB5A	1528	protein_coding			0.791	0.918	1	M1	18q22.3	74250846	74291973
M1	208	ENSG00000164754.15	RAD21	5885	protein_coding	1_Hh (lfc=0.97, rank=332/1336)	3_22qLOSS (lfc=-1.03, rank=2022/2935)	0.79	0.933	1	M1	8q24.11	116845934	116874776
M1	208	ENSG00000154217.15	PITPNC1	26207	protein_coding	1_Hh (lfc=1.16, rank=152/1336)	3_22qLOSS (lfc=-1.53, rank=668/2935)	0.788	0.902	1	M1	17q24.2	67377281	67697261
M1	208	ENSG00000095637.22	SORBS1	10580	protein_coding		2_KLF4 (lfc=-1.92, rank=255/593), 3_22qLOSS (lfc=-1.25, rank=2014/2935)	0.785	0.868	1	M1	10q24.1	95311771	95561414
M1	208	ENSG00000128185.10	DGCR6L	85359	protein_coding		3_22qLOSS (lfc=-1.00, rank=2286/2935)	0.78	0.853	1	M1	22q11.21	20314238	20320080
M1	208	ENSG00000138722.10	MMRN1	22915	protein_coding		3_22qLOSS (lfc=-2.26, rank=771/2935)	0.778	0.904	1	M1	4q22.1	89879532	89954629
M1	208	ENSG00000275342.5	PRAG1	157285	protein_coding	1_Hh (lfc=1.38, rank=742/1336)	3_22qLOSS (lfc=-3.31, rank=175/2935)	0.777	0.909	2	M1,M2	8p23.1	8317736	8386439
M1	208	ENSG00000102221.14	JADE3	9767	protein_coding		3_22qLOSS (lfc=-1.17, rank=388/2935)	0.777	0.941	1	M1	Xp11.3	46912276	47061242
M1	208	ENSG00000163947.11	ARHGEF3	50650	protein_coding		3_22qLOSS (lfc=-1.74, rank=406/2935)	0.775	0.826	1	M1	3p14.3	56727418	57079329
M1	208	ENSG00000108924.14	HLF	3131	protein_coding	1_Hh (lfc=0.60, rank=828/1336)		0.775	0.909	1	M1	17q22	55264960	55325187
M1	208	ENSG00000183741.12	CBX6	23466	protein_coding		3_22qLOSS (lfc=-1.03, rank=607/2935)	0.772	0.865	1	M1	22q13.1	38861422	38872249
M1	208	ENSG00000162545.6	CAMK2N1	55450	protein_coding		3_22qLOSS (lfc=-1.87, rank=557/2935)	0.77	0.859	1	M1	1p36.12	20482391	20486210
M1	208	ENSG00000142494.13	SLC47A1	55244	protein_coding		3_22qLOSS (lfc=-1.33, rank=256/2935)	0.77	0.851	1	M1	17p11.2	19495385	19579034
M1	208	ENSG00000219438.9	TAFA5	25817	protein_coding		3_22qLOSS (lfc=-1.94, rank=257/2935)	0.766	0.894	1	M1	22q13.32	48489553	48850912
M1	208	ENSG00000235688.2	SNTG2-AS1	101060391	lncRNA	1_Hh (lfc=1.28, rank=1180/1336)	3_22qLOSS (lfc=-5.38, rank=164/2935)	0.766	0.862	2	M1,M2	2p25.3	949627	950274
M1	208	ENSG00000070371.16	CLTCL1	8218	protein_coding		3_22qLOSS (lfc=-1.82, rank=65/2935)	0.766	0.884	1	M1	22q11.21	19179473	19291719
M1	208	ENSG00000100767.17	PAPLN	89932	protein_coding		3_22qLOSS (lfc=-1.97, rank=225/2935)	0.765	0.878	1	M1	14q24.2	73237497	73274640
M1	208	ENSG00000197594.13	ENPP1	5167	protein_coding	5_POLR2A (lfc=1.58, rank=191/348)	3_22qLOSS (lfc=-1.99, rank=599/2935)	0.764	0.85	1	M1	6q23.2	131808016	131895155
M1	208	ENSG00000165023.7	DIRAS2	54769	protein_coding	1_Hh (lfc=1.42, rank=412/1336)	3_22qLOSS (lfc=-1.69, rank=1863/2935)	0.764	0.868	3	M1,M22,M24	9q22.2	90609832	90642862
M1	208	ENSG00000128656.15	CHN1	1123	protein_coding		3_22qLOSS (lfc=-1.22, rank=475/2935)	0.763	0.896	1	M1	2q31.1	174798809	175005381
M1	208	ENSG00000135373.12	EHF	26298	protein_coding		3_22qLOSS (lfc=-3.52, rank=24/2935)	0.758	0.875	2	M1,M12	11p13	34621093	34661057
M1	208	ENSG00000196557.13	CACNA1H	8912	protein_coding		3_22qLOSS (lfc=-3.58, rank=95/2935)	0.756	0.88	1	M1	16p13.3	1153106	1221771
M1	208	ENSG00000186260.17	MRTFB	57496	protein_coding	4_3pLOSS (lfc=0.99, rank=791/1008)	3_22qLOSS (lfc=-1.49, rank=524/2935)	0.755	0.909	1	M1	16p13.12	14071319	14266773
M1	208	ENSG00000240972.2	MIF	4282	protein_coding		3_22qLOSS (lfc=-1.29, rank=1343/2935)	0.755	0.868	1	M1	22q11.23	23894383	23895227
M1	208	ENSG00000099260.11	PALMD	54873	protein_coding		3_22qLOSS (lfc=-3.09, rank=8/2935)	0.754	0.86	1	M1	1p21.2	99646113	99694541
M1	208	ENSG00000160111.13	CPAMD8	27151	protein_coding		3_22qLOSS (lfc=-3.71, rank=23/2935)	0.753	0.868	2	M1,M2	19p13.11	16892947	17026815
M1	208	ENSG00000154655.15	L3MBTL4	91133	protein_coding		3_22qLOSS (lfc=-1.75, rank=185/2935)	0.752	0.866	2	M1,M2	18p11.31	5954706	6415237
M1	208	ENSG00000164318.18	EGFLAM	133584	protein_coding			0.751	0.829	1	M1	5p13.2-5p13.1	38258409	38465480
M1	208	ENSG00000158296.14	SLC13A3	64849	protein_coding		3_22qLOSS (lfc=-1.01, rank=2132/2935)	0.749	0.853	2	M1,M4	20q13.12	46557823	46684467
M1	208	ENSG00000105879.12	CBLL1	79872	protein_coding			0.748	0.903	1	M1	7q22.3	107743949	107761667
M1	208	ENSG00000128311.14	TST	7263	protein_coding		3_22qLOSS (lfc=-0.99, rank=2688/2935)	0.748	0.877	1	M1	22q12.3	37010859	37020183
M1	208	ENSG00000100129.18	EIF3L	51386	protein_coding		3_22qLOSS (lfc=-0.84, rank=2363/2935)	0.746	0.884	1	M1	22q13.1	37848868	37889407
M1	208	ENSG00000140876.11	NUDT7	283927	protein_coding		3_22qLOSS (lfc=-0.97, rank=1453/2935)	0.746	0.924	2	M1,M12	16q23.1	77722492	77742260
M1	208	ENSG00000182168.15	UNC5C	8633	protein_coding		3_22qLOSS (lfc=-1.06, rank=999/2935)	0.745	0.855	1	M1	4q22.3	95162504	95549206
M1	208	ENSG00000185761.11	ADAMTSL5	339366	protein_coding		3_22qLOSS (lfc=-1.62, rank=1499/2935)	0.744	0.848	1	M1	19p13.3	1505022	1513604
M1	208	ENSG00000166426.8	CRABP1	1381	protein_coding	1_Hh (lfc=1.31, rank=1131/1336)	3_22qLOSS (lfc=-1.94, rank=2297/2935)	0.743	0.828	1	M1	15q25.1	78340353	78348225
M1	208	ENSG00000227051.6	C14orf132	56967	protein_coding		3_22qLOSS (lfc=-1.23, rank=2024/2935), 4_22qLOSS (lfc=-2.05, rank=190/444)	0.742	0.879	1	M1	14q32.2	96039324	96093889
M1	208	ENSG00000196208.14	GREB1	9687	protein_coding	1_Hh (lfc=0.96, rank=1094/1336)		0.74	0.833	1	M1	2p25.1	11482341	11642788
M1	208	ENSG00000172296.13	SPTLC3	55304	protein_coding		3_22qLOSS (lfc=-2.06, rank=37/2935)	0.737	0.891	1	M1	20p12.1	13008972	13169103
M1	208	ENSG00000198911.12	SREBF2	6721	protein_coding	1_Hh (lfc=0.64, rank=596/1336)	3_22qLOSS (lfc=-1.40, rank=105/2935)	0.737	0.858	2	M1,M2	22q13.2	41833079	41907307
M1	208	ENSG00000085563.15	ABCB1	5243	protein_coding		3_22qLOSS (lfc=-6.74, rank=2/2935)	0.735	0.828	2	M1,M2	7q21.12	87503017	87713323
M1	208	ENSG00000226792.7	C13orf42	647166	protein_coding		3_22qLOSS (lfc=-3.48, rank=429/2935)	0.734	0.897	1	M1	13q14.3	51082119	51200252
M1	208	ENSG00000187398.12	LUZP2	338645	protein_coding	1_Hh (lfc=1.38, rank=1148/1336)	3_22qLOSS (lfc=-3.11, rank=633/2935)	0.733	0.857	1	M1	11p14.3	24496970	25082638
M1	208	ENSG00000138709.19	LARP1B	55132	protein_coding	1_Hh (lfc=1.12, rank=261/1336)	3_22qLOSS (lfc=-1.18, rank=1901/2935)	0.732	0.845	1	M1	4q28.2	128061286	128222931
M1	208	ENSG00000185774.16	KCNIP4	80333	protein_coding		3_22qLOSS (lfc=-4.02, rank=217/2935)	0.731	0.864	1	M1	4p15.31-4p15.2	20728606	21948772
M1	208	ENSG00000168229.4	PTGDR	5729	protein_coding	4_3pLOSS (lfc=1.31, rank=278/1008)	3_22qLOSS (lfc=-1.52, rank=461/2935)	0.731	0.899	1	M1	14q22.1	52267698	52276724
M1	208	ENSG00000142207.7	URB1	9875	protein_coding		3_22qLOSS (lfc=-0.82, rank=1558/2935)	0.731	0.888	1	M1	21q22.11	32311018	32393012
M1	208	ENSG00000119782.14	FKBP1B	2281	protein_coding		3_22qLOSS (lfc=-2.12, rank=518/2935)	0.729	0.801	1	M1	2p23.3	24049701	24063681
M1	208	ENSG00000103942.13	HOMER2	9455	protein_coding	1_Hh (lfc=0.89, rank=438/1336)	3_22qLOSS (lfc=-1.27, rank=945/2935)	0.729	0.888	1	M1	15q25.2	82836946	82986153
M1	208	ENSG00000171385.9	KCND3	3752	protein_coding	4_3pLOSS (lfc=1.00, rank=643/1008)	3_22qLOSS (lfc=-1.19, rank=986/2935)	0.725	0.865	1	M1	1p13.2	111770662	111989155
M1	208	ENSG00000148204.12	CRB2	286204	protein_coding		2_KLF4 (lfc=-3.90, rank=21/593), 3_22qLOSS (lfc=-1.57, rank=2030/2935)	0.722	0.841	1	M1	9q33.3	123356170	123380324
M1	208	ENSG00000204397.8	CARD16	114769	transcribed_unprocessed_pseudogene			0.72	0.814	1	M1	11q22.3	105041326	105101431
M1	208	ENSG00000125354.23	SEPTIN6	23157	protein_coding	1_Hh (lfc=0.83, rank=457/1336)	3_22qLOSS (lfc=-1.19, rank=928/2935)	0.719	0.847	1	M1	Xq24	119615724	119693370
M1	208	ENSG00000172554.12	SNTG2	54221	protein_coding	1_Hh (lfc=1.92, rank=362/1336)	3_22qLOSS (lfc=-4.63, rank=85/2935)	0.715	0.8	2	M1,M2	2p25.3	950849	1367613
M1	208	ENSG00000170425.3	ADORA2B	136	protein_coding			0.714	0.889	1	M1	17p12	15944917	15975746
M1	208	ENSG00000231749.3	ABCA9-AS1	104355297	lncRNA		3_22qLOSS (lfc=-1.79, rank=1666/2935)	0.711	0.864	1	M1	17q24.2	68944531	69042784
M1	208	ENSG00000076554.15	TPD52	7163	protein_coding		3_22qLOSS (lfc=-1.49, rank=742/2935)	0.705	0.862	2	M1,M12	8q21.13	80034745	80231232
M1	208	ENSG00000100417.12	PMM1	5372	protein_coding		3_22qLOSS (lfc=-1.28, rank=869/2935)	0.705	0.781	2	M1,M2	22q13.2	41576900	41589871
M1	208	ENSG00000229891.2	LINC01315	102723775	lncRNA		3_22qLOSS (lfc=-2.74, rank=163/2935)	0.7	0.801	1	M1	22q13.2	42364390	42369284
M1	208	ENSG00000137575.12	SDCBP	6386	protein_coding		3_22qLOSS (lfc=-0.80, rank=2203/2935)	0.698	0.842	1	M1	8q12.1	58552924	58582859
M1	208	ENSG00000005249.13	PRKAR2B	5577	protein_coding	1_Hh (lfc=0.92, rank=858/1336)	3_22qLOSS (lfc=-1.16, rank=2311/2935)	0.698	0.808	1	M1	7q22.3	107044705	107161811
M1	208	ENSG00000263155.6	MYZAP	100820829	protein_coding	1_Hh (lfc=1.39, rank=1123/1336)	3_22qLOSS (lfc=-3.04, rank=627/2935)	0.696	0.89	2	M1,M29	15q21.3	57591904	57685364
M1	208	ENSG00000105784.15	RUNDC3B	154661	protein_coding		3_22qLOSS (lfc=-4.74, rank=5/2935)	0.695	0.764	2	M1,M2	7q21.12	87627548	87832296
M1	208	ENSG00000218819.6	TDRD15	100129278	protein_coding	1_Hh (lfc=1.71, rank=378/1336)	3_22qLOSS (lfc=-2.38, rank=1168/2935)	0.694	0.822	2	M1,M22	2p24.1	21123968	21144368
M1	208	ENSG00000091622.16	PITPNM3	83394	protein_coding		3_22qLOSS (lfc=-1.55, rank=1941/2935)	0.694	0.843	1	M1	17p13.2-17p13.1	6451263	6556555
M1	208	ENSG00000109689.17	STIM2	57620	protein_coding		3_22qLOSS (lfc=-1.14, rank=476/2935)	0.693	0.817	1	M1	4p15.2	26857601	27025381
M1	208	ENSG00000105976.15	MET	4233	protein_coding		3_22qLOSS (lfc=-1.06, rank=2573/2935)	0.692	0.821	1	M1	7q31.2	116672196	116798386
M1	208	ENSG00000287956.1	RP11-83B6.1	124908055	lncRNA	1_Hh (lfc=1.75, rank=370/1336)	3_22qLOSS (lfc=-2.67, rank=980/2935)	0.691	0.828	2	M1,M22	2p24.1	21094101	21096543
M1	208	ENSG00000175556.17	LONRF3	79836	protein_coding			0.687	0.85	1	M1	Xq24	118974614	119018355
M1	208	ENSG00000188883.5	KLRG2	346689	protein_coding		3_22qLOSS (lfc=-5.68, rank=247/2935)	0.684	0.86	1	M1	7q34	139452690	139483673
M1	208	ENSG00000168398.6	BDKRB2	624	protein_coding		3_22qLOSS (lfc=-3.65, rank=56/2935)	0.682	0.799	2	M1,M2	14q32.2	96204679	96244166
M1	208	ENSG00000225774.2	SIRPAP1	23755	processed_pseudogene		3_22qLOSS (lfc=-2.34, rank=1227/2935)	0.679	0.827	1	M1	22q12.2	30542536	30544305
M1	208	ENSG00000003987.14	MTMR7	9108	protein_coding		3_22qLOSS (lfc=-3.15, rank=21/2935)	0.679	0.796	2	M1,M2	8p22	17296794	17413528
M1	208	ENSG00000140015.20	KCNH5	27133	protein_coding		3_22qLOSS (lfc=-5.15, rank=66/2935)	0.678	0.799	2	M1,M22	14q23.2	62699464	63102037
M1	208	ENSG00000105926.15	MPP6	51678	protein_coding		4_22qLOSS (lfc=-1.52, rank=357/444)	0.676	0.787	1	M1	7p15.3	24573268	24694193
M1	208	ENSG00000153048.11	CARHSP1	23589	protein_coding			0.676	0.822	1	M1	16p13.2	8852942	8869012
M1	208	ENSG00000105518.14	TMEM205	374882	protein_coding		3_22qLOSS (lfc=-1.02, rank=2559/2935)	0.676	0.809	1	M1	19p13.2	11342776	11346518
M1	208	ENSG00000215644.10	GCGR	2642	protein_coding			0.671	0.82	1	M1	17q25.3	81804132	81814008
M1	208	ENSG00000196159.12	FAT4	79633	protein_coding		3_22qLOSS (lfc=-2.75, rank=35/2935)	0.67	0.784	2	M1,M2	4q28.1	125314955	125492931
M1	208	ENSG00000161653.11	NAGS	162417	protein_coding	1_Hh (lfc=0.64, rank=893/1336)		0.67	0.79	2	M1,M24	17q21.31	44004622	44009068
M1	208	ENSG00000046604.13	DSG2	1829	protein_coding		2_PI3K (lfc=-1.91, rank=438/447)	0.67	0.81	2	M1,M4	18q12.1	31498177	31549008
M1	208	ENSG00000187068.3	C3orf70	285382	protein_coding			0.668	0.806	2	M1,M24	3q27.2	185076838	185153060
M1	208	ENSG00000197077.13	KIAA1671	85379	protein_coding	1_Hh (lfc=0.66, rank=810/1336)	2_KLF4 (lfc=-1.43, rank=159/593), 3_22qLOSS (lfc=-0.89, rank=1799/2935)	0.667	0.784	2	M1,M51	22q11.23	24952730	25197448
M1	208	ENSG00000075275.17	CELSR1	9620	protein_coding		3_22qLOSS (lfc=-2.67, rank=172/2935)	0.663	0.808	2	M1,M61	22q13.31	46360834	46537600
M1	208	ENSG00000162777.17	DENND2D	79961	protein_coding			0.661	0.802	1	M1	1p13.3-1p13.2	111185969	111204535
M1	208	ENSG00000170786.12	SDR16C5	195814	protein_coding		3_22qLOSS (lfc=-5.67, rank=57/2935)	0.66	0.791	1	M1	8q12.1	56300010	56320776
M1	208	ENSG00000247993.2	FOXD1-AS1	106144539	lncRNA			0.66	0.799	1	M1	5q13.2	73446357	73446984
M1	208	ENSG00000166979.13	EVA1C	59271	protein_coding		3_22qLOSS (lfc=-1.11, rank=1305/2935)	0.658	0.792	2	M1,M2	21q22.11	32412006	32515397
M1	208	ENSG00000267365.1	KCNJ2-AS1	400617	lncRNA	4_3pLOSS (lfc=1.02, rank=858/1008)		0.658	0.82	2	M1,M12	17q24.3	70166961	70169402
M1	208	ENSG00000246523.8	FZD4-DT	100506368	lncRNA	4_3pLOSS (lfc=1.31, rank=44/1008)		0.655	0.821	2	M1,M4	11q14.2	86955616	87021909
M1	208	ENSG00000106348.18	IMPDH1	3614	protein_coding	1_Hh (lfc=0.69, rank=665/1336)		0.654	0.827	3	M1,M22,M24	7q32.1	128392277	128410252
M1	208	ENSG00000123575.9	FAM199X	139231	protein_coding		3_22qLOSS (lfc=-0.80, rank=2437/2935)	0.653	0.799	1	M1	Xq22.2	104166453	104195902
M1	208	ENSG00000215417.13	MIR17HG	407975	lncRNA		3_22qLOSS (lfc=-1.30, rank=1942/2935)	0.653	0.801	1	M1	13q31.3	91347820	91354579
M1	208	ENSG00000118242.16	MREG	55686	protein_coding			0.648	0.825	1	M1	2q35	215942584	216034096
M1	208	ENSG00000171517.6	LPAR3	23566	protein_coding		3_22qLOSS (lfc=-5.49, rank=60/2935)	0.646	0.712	2	M1,M2	1p22.3	84811602	84893206
M1	208	ENSG00000130038.10	CRACR2A	84766	protein_coding		3_22qLOSS (lfc=-1.07, rank=890/2935)	0.646	0.819	1	M1	12p13.32	3606633	3764819
M1	208	ENSG00000155850.8	SLC26A2	1836	protein_coding		3_22qLOSS (lfc=-2.87, rank=169/2935)	0.645	0.773	1	M1	5q32	149960758	149993455
M1	208	ENSG00000272143.1	FGF14-AS2	283481	lncRNA			0.644	0.771	1	M1	13q33.1	102394630	102395703
M1	208	ENSG00000149452.16	SLC22A8	9376	protein_coding	4_3pLOSS (lfc=1.85, rank=963/1008)	3_22qLOSS (lfc=-3.16, rank=1692/2935)	0.644	0.798	2	M1,M4	11q12.3	62989154	63015841
M1	208	ENSG00000111218.12	PRMT8	56341	protein_coding		3_22qLOSS (lfc=-3.60, rank=28/2935)	0.642	0.771	2	M1,M2	12p13.32	3381349	3593973
M1	208	ENSG00000134258.17	VTCN1	79679	protein_coding		3_22qLOSS (lfc=-2.06, rank=2396/2935)	0.642	0.785	1	M1	1p13.1-1p12	117143587	117210960
M1	208	ENSG00000271474.1	UNC5C-AS1	105377335	lncRNA		3_22qLOSS (lfc=-0.89, rank=2495/2935)	0.641	0.779	2	M1,M4	4q22.3	95549129	95552457
M1	208	ENSG00000188158.15	NHS	4810	protein_coding	1_Hh (lfc=0.69, rank=715/1336)	2_KLF4 (lfc=-1.18, rank=369/593)	0.638	0.759	1	M1	Xp22.2-Xp22.13	17375420	17735994
M1	208	ENSG00000128591.15	FLNC	2318	protein_coding		3_22qLOSS (lfc=-2.15, rank=201/2935)	0.636	0.777	1	M1	7q32.1	128830377	128859274
M1	208	ENSG00000235834.1	RP1-60N8.1	101928389	lncRNA			0.634	0.824	1	M1	Xp22.13	17528435	17587160
M1	208	ENSG00000105655.19	ISYNA1	51477	protein_coding	4_3pLOSS (lfc=1.67, rank=110/1008)	3_22qLOSS (lfc=-1.20, rank=1989/2935)	0.634	0.803	4	M1,M4,M12,M29	19p13.11	18434388	18438167
M1	208	ENSG00000152463.15	OLAH	55301	protein_coding			0.628	0.769	1	M1	10p13	15032227	15073853
M1	208	ENSG00000262470.2	TVP23CP2	261735	processed_pseudogene	4_3pLOSS (lfc=1.27, rank=892/1008)	3_22qLOSS (lfc=-1.40, rank=2754/2935)	0.627	0.792	1	M1	16p13.12	14200357	14200979
M1	208	ENSG00000040608.14	RTN4R	65078	protein_coding		3_22qLOSS (lfc=-2.32, rank=121/2935)	0.626	0.695	2	M1,M2	22q11.21	20241415	20283246
M1	208	ENSG00000100290.3	BIK	638	protein_coding	1_Hh (lfc=1.65, rank=577/1336)	3_22qLOSS (lfc=-2.36, rank=1694/2935)	0.626	0.781	1	M1	22q13.2	43110750	43129712
M1	208	ENSG00000249242.8	TMEM150C	441027	protein_coding			0.624	0.784	1	M1	4q21.22	82483170	82562357
M1	208	ENSG00000128596.17	CCDC136	64753	protein_coding	1_Hh (lfc=0.98, rank=922/1336)	3_22qLOSS (lfc=-1.96, rank=534/2935)	0.622	0.788	1	M1	7q32.1	128790757	128822132
M1	208	ENSG00000140443.15	IGF1R	3480	protein_coding		2_PI3K (lfc=-1.86, rank=10/447)	0.622	0.803	1	M1	15q26.3	98648539	98964530
M1	208	ENSG00000205279.8	CTXN3	613212	protein_coding			0.62	0.757	1	M1	5q23.2	127649044	127658630
M1	208	ENSG00000107317.13	PTGDS	5730	protein_coding	1_Hh (lfc=2.66, rank=184/1336)	3_22qLOSS (lfc=-2.72, rank=2399/2935)	0.619	0.745	3	M1,M5,M51	9q34.3	136975092	136981742
M1	208	ENSG00000176595.4	KBTBD11	9920	protein_coding	1_Hh (lfc=1.21, rank=686/1336)	3_22qLOSS (lfc=-1.67, rank=1700/2935)	0.609	0.694	2	M1,M5	8p23.3	1973677	2006936
M1	208	ENSG00000099954.18	CECR2	27443	protein_coding		3_22qLOSS (lfc=-2.03, rank=931/2935)	0.607	0.727	1	M1	22q11.1-22q11.21	17359949	17558149
M1	208	ENSG00000001561.7	ENPP4	22875	protein_coding			0.605	0.761	1	M1	6p21.1	46129989	46146688
M1	208	ENSG00000052795.13	FNIP2	57600	protein_coding		3_22qLOSS (lfc=-0.91, rank=1605/2935)	0.604	0.747	1	M1	4q32.1	158769026	158908050
M1	208	ENSG00000088756.12	ARHGAP28	79822	protein_coding			0.604	0.76	3	M1,M4,M29	18p11.31	6729718	6915716
M1	208	ENSG00000170962.13	PDGFD	80310	protein_coding			0.6	0.719	1	M1	11q22.3	103907189	104164379
M1	208	ENSG00000137266.14	SLC22A23	63027	protein_coding		2_KLF4 (lfc=-1.15, rank=451/593), 3_22qLOSS (lfc=-1.15, rank=990/2935)	0.599	0.719	1	M1	6p25.2	3268962	3457022
M1	208	ENSG00000135821.19	GLUL	2752	protein_coding			0.599	0.766	1	M1	1q25.3	182378098	182392206
M1	208	ENSG00000123240.17	OPTN	10133	protein_coding		3_22qLOSS (lfc=-1.18, rank=575/2935)	0.599	0.744	1	M1	10p13	13099449	13138308
M1	208	ENSG00000115109.14	EPB41L5	57669	protein_coding		3_22qLOSS (lfc=-0.85, rank=1467/2935)	0.598	0.768	1	M1	2q14.2	120013077	120179119
M1	208	ENSG00000096060.14	FKBP5	2289	protein_coding			0.598	0.727	2	M1,M2	6p21.31	35573585	35728583
M1	208	ENSG00000057294.15	PKP2	5318	protein_coding		2_KLF4 (lfc=-1.92, rank=239/593)	0.597	0.673	1	M1	12p11.21	32790755	32896777
M1	208	ENSG00000010379.16	SLC6A13	6540	protein_coding	1_Hh (lfc=1.92, rank=102/1336)	3_22qLOSS (lfc=-2.40, rank=810/2935)	0.592	0.698	1	M1	12p13.33	220621	262873
M1	208	ENSG00000256073.3	URB1-AS1	84996	lncRNA			0.591	0.735	1	M1	21q22.11	32393130	32393960
M1	208	ENSG00000127377.10	CRYGN	155051	protein_coding		3_22qLOSS (lfc=-2.10, rank=258/2935)	0.591	0.743	2	M1,M61	7q36.1	151428832	151440813
M1	208	ENSG00000198074.10	AKR1B10	57016	protein_coding		3_22qLOSS (lfc=-4.89, rank=179/2935)	0.587	0.715	2	M1,M2	7q33	134527567	134541412
M1	208	ENSG00000170967.5	DDI1	414301	protein_coding			0.585	0.71	1	M1	11q22.3	104036640	104039196
M1	208	ENSG00000104290.11	FZD3	7976	protein_coding		2_KLF4 (lfc=-1.37, rank=537/593)	0.584	0.659	1	M1	8p21.1	28494205	28574267
M1	208	ENSG00000100100.13	PIK3IP1	113791	protein_coding			0.581	0.753	1	M1	22q12.2	31281594	31292534
M1	208	ENSG00000286367.1	XX-15A10.1	112268289	lncRNA		3_22qLOSS (lfc=-1.33, rank=2505/2935)	0.58	0.741	1	M1	22q11.21	19196402	19200083
M1	208	ENSG00000197320.5	AC060834.2	340268	processed_pseudogene		3_22qLOSS (lfc=-4.91, rank=203/2935)	0.571	0.707	2	M1,M2	7p21.3	9726241	9728272
M1	208	ENSG00000180263.14	FGD6	55785	protein_coding		2_PI3K (lfc=-1.55, rank=9/447)	0.566	0.729	1	M1	12q22	95076749	95217482
M1	208	ENSG00000124839.13	RAB17	64284	protein_coding		3_22qLOSS (lfc=-1.93, rank=463/2935)	0.563	0.697	1	M1	2q37.3	237574322	237601614
M1	208	ENSG00000142973.14	CYP4B1	1580	protein_coding	1_Hh (lfc=1.05, rank=1222/1336)		0.561	0.719	1	M1	1p33	46757838	46819413
M1	208	ENSG00000235621.9	LINC00494	284749	lncRNA		3_22qLOSS (lfc=-1.97, rank=1377/2935)	0.556	0.697	1	M1	20q13.13	48359884	48370636
M1	208	ENSG00000271096.1	SUMO2P14	106480264	processed_pseudogene			0.555	0.669	1	M1	7p15.3	24589115	24589407
M1	208	ENSG00000164270.18	HTR4	3360	protein_coding	1_Hh (lfc=1.21, rank=451/1336)		0.546	0.718	2	M1,M5	5q32	148451032	148677235
M1	208	ENSG00000287243.2	THCAT155	100129223	lncRNA		3_22qLOSS (lfc=-3.11, rank=52/2935)	0.537	0.687	1	M1	12p13.32	3483714	3492819
M1	208	ENSG00000168481.9	LGI3	203190	protein_coding			0.528	0.697	2	M1,M2	8p21.3	22146830	22157084
M1	208	ENSG00000247095.3	MIR210HG	100506211	lncRNA		3_22qLOSS (lfc=-1.11, rank=1255/2935)	0.526	0.66	1	M1	11p15.5	565660	568457
M1	208	ENSG00000154198.14	CYP4Z2P	163720	transcribed_unprocessed_pseudogene			0.525	0.687	1	M1	1p33	46843095	46900437
M1	208	ENSG00000263595.2	RN7SL823P	106479522	misc_RNA			0.522	0.743	1	M1	19p13.11	16910490	16910784
M1	208	ENSG00000162494.6	LRRC38	126755	protein_coding			0.521	0.653	1	M1	1p36.21	13474973	13514003
M1	208	ENSG00000130702.15	LAMA5	3911	protein_coding		3_22qLOSS (lfc=-1.93, rank=150/2935)	0.521	0.645	2	M1,M12	20q13.33	62307955	62367312
M2	206	ENSG00000137726.17	FXYD6	53826	protein_coding	2_KLF4 (lfc=1.56, rank=550/593)	3_22qLOSS (lfc=-3.31, rank=170/2935)	0.922	1	1	M2	11q23.3	117836976	117877486
M2	206	ENSG00000186732.14	MPPED1	758	protein_coding		3_22qLOSS (lfc=-4.30, rank=12/2935)	0.913	1	1	M2	22q13.2	43411196	43507848
M2	206	ENSG00000166510.14	CCDC68	80323	protein_coding		3_22qLOSS (lfc=-3.97, rank=30/2935)	0.904	0.979	1	M2	18q21.2	54901509	54959461
M2	206	ENSG00000233521.7	LINC01638	105372978	lncRNA		3_22qLOSS (lfc=-1.89, rank=232/2935)	0.903	0.998	1	M2	22q12.1	27221349	27225134
M2	206	ENSG00000092820.18	EZR	7430	protein_coding	2_KLF4 (lfc=1.40, rank=426/593)	3_22qLOSS (lfc=-1.37, rank=1871/2935)	0.898	1	1	M2	6q25.3	158765741	158819368
M2	206	ENSG00000162551.14	ALPL	249	protein_coding	2_KLF4 (lfc=2.60, rank=212/593)	3_22qLOSS (lfc=-2.27, rank=1852/2935)	0.894	0.981	1	M2	1p36.12	21509397	21578410
M2	206	ENSG00000165238.16	WNK2	65268	protein_coding		3_22qLOSS (lfc=-2.34, rank=1245/2935)	0.886	0.954	1	M2	9q22.31	93184916	93320572
M2	206	ENSG00000121900.19	TMEM54	113452	protein_coding			0.882	0.978	1	M2	1p35.1	32894594	32901438
M2	206	ENSG00000143195.13	ILDR2	387597	protein_coding		3_22qLOSS (lfc=-6.05, rank=22/2935)	0.874	0.946	1	M2	1q24.1	166895711	166975540
M2	206	ENSG00000165449.11	SLC16A9	220963	protein_coding		3_22qLOSS (lfc=-2.26, rank=403/2935)	0.87	0.943	1	M2	10q21.2	59650761	59736002
M2	206	ENSG00000005059.16	MCUB	55013	protein_coding		3_22qLOSS (lfc=-1.22, rank=1924/2935), 4_3pLOSS (lfc=-1.33, rank=798/1008)	0.869	0.946	1	M2	4q25	109560209	109688719
M2	206	ENSG00000101236.17	RNF24	11237	protein_coding		3_22qLOSS (lfc=-1.44, rank=173/2935)	0.867	0.957	1	M2	20p13	3927309	4015558
M2	206	ENSG00000143194.13	MAEL	84944	protein_coding		3_22qLOSS (lfc=-3.49, rank=427/2935)	0.864	0.957	1	M2	1q24.1	166975582	167022214
M2	206	ENSG00000050767.17	COL23A1	91522	protein_coding		3_22qLOSS (lfc=-2.88, rank=1093/2935)	0.863	0.965	1	M2	5q35.3	178237618	178590393
M2	206	ENSG00000117298.16	ECE1	1889	protein_coding		3_22qLOSS (lfc=-1.11, rank=2539/2935)	0.86	0.955	2	M2,M15	1p36.12	21217247	21345572
M2	206	ENSG00000130940.15	CASZ1	54897	protein_coding		3_22qLOSS (lfc=-1.32, rank=1579/2935), 4_3pLOSS (lfc=-1.29, rank=862/1008)	0.859	0.931	3	M2,M39,M48	1p36.22	10636604	10796650
M2	206	ENSG00000172554.12	SNTG2	54221	protein_coding	1_Hh (lfc=1.92, rank=362/1336)	3_22qLOSS (lfc=-4.63, rank=85/2935)	0.855	0.912	2	M1,M2	2p25.3	950849	1367613
M2	206	ENSG00000095587.9	TLL2	7093	protein_coding	2_KLF4 (lfc=2.57, rank=47/593)	3_22qLOSS (lfc=-1.59, rank=2131/2935)	0.851	0.988	2	M2,M7	10q24.1	96364608	96513926
M2	206	ENSG00000070759.17	TESK2	10420	protein_coding		3_22qLOSS (lfc=-1.44, rank=723/2935)	0.848	0.9	1	M2	1p34.1	45343883	45491163
M2	206	ENSG00000165757.9	JCAD	57608	protein_coding			0.847	0.935	1	M2	10p11.23	30012803	30115494
M2	206	ENSG00000088826.18	SMOX	54498	protein_coding		3_22qLOSS (lfc=-1.11, rank=735/2935)	0.841	0.933	1	M2	20p13	4120980	4187747
M2	206	ENSG00000055732.13	MCOLN3	55283	protein_coding		3_22qLOSS (lfc=-3.12, rank=43/2935)	0.838	0.906	1	M2	1p22.3	85018082	85048500
M2	206	ENSG00000163399.16	ATP1A1	476	protein_coding			0.837	0.943	1	M2	1p13.1	116372668	116410261
M2	206	ENSG00000166825.14	ANPEP	290	protein_coding		3_22qLOSS (lfc=-1.55, rank=874/2935), 4_22qLOSS (lfc=-1.93, rank=224/444)	0.835	0.965	1	M2	15q26.1	89784895	89815401
M2	206	ENSG00000186716.21	BCR	613	protein_coding	2_KLF4 (lfc=1.38, rank=279/593)	3_22qLOSS (lfc=-2.16, rank=69/2935)	0.828	0.95	1	M2	22q11.23	23179704	23318037
M2	206	ENSG00000100417.12	PMM1	5372	protein_coding		3_22qLOSS (lfc=-1.28, rank=869/2935)	0.825	0.884	2	M1,M2	22q13.2	41576900	41589871
M2	206	ENSG00000164825.4	DEFB1	1672	protein_coding	2_KLF4 (lfc=4.93, rank=52/593)	3_22qLOSS (lfc=-5.25, rank=424/2935)	0.824	0.926	1	M2	8p23.1	6870592	6877936
M2	206	ENSG00000100228.12	RAB36	9609	protein_coding		3_22qLOSS (lfc=-1.05, rank=455/2935)	0.822	0.939	1	M2	22q11.23	23145326	23164350
M2	206	ENSG00000100106.22	TRIOBP	11078	protein_coding		3_22qLOSS (lfc=-0.84, rank=1564/2935)	0.821	0.911	1	M2	22q13.1	37697048	37776556
M2	206	ENSG00000115648.14	MLPH	79083	protein_coding		3_22qLOSS (lfc=-2.96, rank=54/2935), 4_22qLOSS (lfc=-2.57, rank=138/444)	0.821	0.909	1	M2	2q37.3	237485428	237555322
M2	206	ENSG00000100003.18	SEC14L2	23541	protein_coding		3_22qLOSS (lfc=-1.28, rank=1554/2935), 4_22qLOSS (lfc=-2.11, rank=118/444)	0.821	0.974	1	M2	22q12.2	30396941	30425303
M2	206	ENSG00000186472.20	PCLO	27445	protein_coding		3_22qLOSS (lfc=-3.35, rank=27/2935)	0.817	0.887	1	M2	7q21.11	82754012	83162930
M2	206	ENSG00000157510.14	AFAP1L1	134265	protein_coding		3_22qLOSS (lfc=-1.17, rank=833/2935)	0.815	0.928	1	M2	5q32	149271859	149343637
M2	206	ENSG00000261637.3	LINC02127	101927334	lncRNA			0.813	0.884	1	M2	16q12.1	51017544	51035784
M2	206	ENSG00000100243.21	CYB5R3	1727	protein_coding		3_22qLOSS (lfc=-1.23, rank=527/2935)	0.812	0.956	1	M2	22q13.2	42617840	42649392
M2	206	ENSG00000147606.9	SLC26A7	115111	protein_coding		3_22qLOSS (lfc=-5.79, rank=7/2935)	0.811	0.903	1	M2	8q21.3	91209494	91398155
M2	206	ENSG00000116133.13	DHCR24	1718	protein_coding		3_22qLOSS (lfc=-1.74, rank=1094/2935)	0.809	0.875	1	M2	1p32.3	54849627	54887195
M2	206	ENSG00000204396.11	VWA7	80737	protein_coding	2_KLF4 (lfc=1.19, rank=574/593)	3_22qLOSS (lfc=-2.81, rank=131/2935)	0.805	0.918	1	M2	6p21.33	31765590	31777328
M2	206	ENSG00000250230.3	RP11-855O10.2	101927495	lncRNA		3_22qLOSS (lfc=-1.57, rank=2728/2935)	0.803	0.895	1	M2	11q12.2	61588442	61607550
M2	206	ENSG00000040608.14	RTN4R	65078	protein_coding		3_22qLOSS (lfc=-2.32, rank=121/2935)	0.803	0.857	2	M1,M2	22q11.21	20241415	20283246
M2	206	ENSG00000169174.11	PCSK9	255738	protein_coding		3_22qLOSS (lfc=-3.37, rank=437/2935)	0.802	0.85	1	M2	1p32.3	55039447	55064852
M2	206	ENSG00000172346.15	CSDC2	27254	protein_coding		3_22qLOSS (lfc=-2.83, rank=122/2935)	0.802	0.893	1	M2	22q13.2	41561010	41577741
M2	206	ENSG00000134709.12	HOOK1	51361	protein_coding		3_22qLOSS (lfc=-3.94, rank=25/2935)	0.801	0.856	1	M2	1p32.1	59814786	59876322
M2	206	ENSG00000100271.17	TTLL1	25809	protein_coding			0.799	0.933	1	M2	22q13.2	43039516	43089419
M2	206	ENSG00000105784.15	RUNDC3B	154661	protein_coding		3_22qLOSS (lfc=-4.74, rank=5/2935)	0.799	0.858	2	M1,M2	7q21.12	87627548	87832296
M2	206	ENSG00000100994.12	PYGB	5834	protein_coding	2_KLF4 (lfc=1.05, rank=444/593)		0.797	0.89	3	M2,M39,M48	20p11.21	25248085	25298012
M2	206	ENSG00000087494.16	PTHLH	5744	protein_coding		3_22qLOSS (lfc=-2.78, rank=692/2935)	0.796	0.902	1	M2	12p11.22	27958084	27972733
M2	206	ENSG00000067606.17	PRKCZ	5590	protein_coding		3_22qLOSS (lfc=-2.31, rank=119/2935)	0.795	0.847	1	M2	1p36.33	2050411	2185395
M2	206	ENSG00000138411.13	HECW2	57520	protein_coding		3_22qLOSS (lfc=-1.14, rank=1755/2935)	0.795	0.882	1	M2	2q32.3	196189099	196593684
M2	206	ENSG00000128266.9	GNAZ	2781	protein_coding		3_22qLOSS (lfc=-1.15, rank=2041/2935)	0.795	0.877	1	M2	22q11.22-22q11.23	23070519	23125032
M2	206	ENSG00000160932.11	LY6E	4061	protein_coding	2_PI3K (lfc=1.18, rank=330/447)		0.794	0.903	1	M2	8q24.3	143017982	143023832
M2	206	ENSG00000117472.10	TSPAN1	10103	protein_coding		3_22qLOSS (lfc=-1.99, rank=1257/2935)	0.793	0.9	1	M2	1p34.1	46175073	46185962
M2	206	ENSG00000085552.17	IGSF9	57549	protein_coding		3_22qLOSS (lfc=-2.32, rank=253/2935)	0.79	0.886	2	M2,M7	1q23.2	159927039	159945613
M2	206	ENSG00000276045.3	ORAI1	84876	protein_coding			0.789	0.906	1	M2	12q24.31	121626550	121642677
M2	206	ENSG00000167642.13	SPINT2	10653	protein_coding	2_PI3K (lfc=1.24, rank=270/447)	3_22qLOSS (lfc=-1.32, rank=1256/2935)	0.789	0.846	1	M2	19q13.2	38244035	38292615
M2	206	ENSG00000133731.10	IMPA1	3612	protein_coding		3_22qLOSS (lfc=-0.89, rank=1069/2935)	0.788	0.899	1	M2	8q21.13	81656914	81686331
M2	206	ENSG00000142657.21	PGD	5226	protein_coding		4_3pLOSS (lfc=-1.10, rank=664/1008)	0.788	0.831	1	M2	1p36.22	10398592	10420511
M2	206	ENSG00000204060.7	FOXO6	100132074	protein_coding			0.788	0.865	1	M2	1p34.2	41361922	41383590
M2	206	ENSG00000166278.15	C2	717	protein_coding		3_22qLOSS (lfc=-1.87, rank=416/2935)	0.787	0.867	1	M2	6p21.33	31897785	31945672
M2	206	ENSG00000150510.17	FAM124A	220108	protein_coding		3_22qLOSS (lfc=-2.27, rank=168/2935)	0.787	0.847	1	M2	13q14.3	51222334	51284239
M2	206	ENSG00000183578.8	TNFAIP8L3	388121	protein_coding		3_22qLOSS (lfc=-1.53, rank=227/2935)	0.786	0.856	1	M2	15q21.2	51056598	51105276
M2	206	ENSG00000154783.12	FGD5	152273	protein_coding	1_Hh (lfc=0.90, rank=491/1336)	3_22qLOSS (lfc=-1.34, rank=855/2935)	0.785	0.879	1	M2	3p25.1	14810853	14934571
M2	206	ENSG00000197822.11	OCLN	100506658	protein_coding		3_22qLOSS (lfc=-1.88, rank=146/2935)	0.785	0.872	1	M2	5q13.2	69492292	69558104
M2	206	ENSG00000186867.11	QRFPR	84109	protein_coding		3_22qLOSS (lfc=-6.37, rank=31/2935)	0.785	0.898	1	M2	4q27	121328642	121381059
M2	206	ENSG00000261282.1	SOD1P2	100652974	processed_pseudogene			0.783	0.86	1	M2	16q12.1	51107571	51108021
M2	206	ENSG00000168398.6	BDKRB2	624	protein_coding		3_22qLOSS (lfc=-3.65, rank=56/2935)	0.782	0.88	2	M1,M2	14q32.2	96204679	96244166
M2	206	ENSG00000114646.10	CSPG5	10675	protein_coding		3_22qLOSS (lfc=-1.59, rank=1846/2935)	0.78	0.855	1	M2	3p21.31	47562238	47580792
M2	206	ENSG00000235688.2	SNTG2-AS1	101060391	lncRNA	1_Hh (lfc=1.28, rank=1180/1336)	3_22qLOSS (lfc=-5.38, rank=164/2935)	0.778	0.842	2	M1,M2	2p25.3	949627	950274
M2	206	ENSG00000174640.15	SLCO2A1	6578	protein_coding	1_Hh (lfc=1.50, rank=293/1336)	3_22qLOSS (lfc=-2.41, rank=453/2935)	0.778	0.864	1	M2	3q22.1-3q22.2	133932701	134052184
M2	206	ENSG00000172426.16	RSPH9	221421	protein_coding	2_PI3K (lfc=1.25, rank=294/447)		0.777	0.884	2	M2,M15	6p21.1	43645036	43672600
M2	206	ENSG00000136478.7	TEX2	55852	protein_coding	2_KLF4 (lfc=1.28, rank=154/593)	3_22qLOSS (lfc=-1.07, rank=1156/2935)	0.775	0.891	1	M2	17q23.3	64147227	64263301
M2	206	ENSG00000198074.10	AKR1B10	57016	protein_coding		3_22qLOSS (lfc=-4.89, rank=179/2935)	0.775	0.884	2	M1,M2	7q33	134527567	134541412
M2	206	ENSG00000186471.13	AKAP14	158798	protein_coding	2_KLF4 (lfc=2.56, rank=294/593)	3_22qLOSS (lfc=-3.50, rank=1010/2935)	0.772	0.932	1	M2	Xq24	119895837	119920716
M2	206	ENSG00000100221.10	JOSD1	9929	protein_coding		3_22qLOSS (lfc=-0.93, rank=1981/2935)	0.77	0.848	1	M2	22q13.1	38685543	38701556
M2	206	ENSG00000146216.13	TTBK1	84630	protein_coding		3_22qLOSS (lfc=-1.10, rank=2538/2935)	0.767	0.873	2	M2,M7	6p21.1	43243481	43288258
M2	206	ENSG00000070731.11	ST6GALNAC2	10610	protein_coding	2_PI3K (lfc=1.66, rank=350/447)	3_22qLOSS (lfc=-2.00, rank=1349/2935)	0.767	0.886	2	M2,M7	17q25.1	76565377	76586956
M2	206	ENSG00000117411.16	B4GALT2	8704	protein_coding	2_KLF4 (lfc=1.36, rank=409/593)		0.765	0.877	1	M2	1p34.1	43978943	43991170
M2	206	ENSG00000155980.12	KIF5A	3798	protein_coding		3_22qLOSS (lfc=-1.73, rank=2146/2935)	0.764	0.852	2	M2,M48	12q13.3	57550044	57586633
M2	206	ENSG00000272841.1	MAP3K4-AS1	117981787	lncRNA		3_22qLOSS (lfc=-2.07, rank=867/2935)	0.763	0.843	1	M2	6q26	160990318	160992342
M2	206	ENSG00000085563.15	ABCB1	5243	protein_coding		3_22qLOSS (lfc=-6.74, rank=2/2935)	0.762	0.838	2	M1,M2	7q21.12	87503017	87713323
M2	206	ENSG00000064655.19	EYA2	2139	protein_coding		3_22qLOSS (lfc=-0.98, rank=1016/2935)	0.761	0.897	1	M2	20q13.12	46894624	47188844
M2	206	ENSG00000137731.14	FXYD2	486	protein_coding	2_KLF4 (lfc=1.47, rank=484/593)		0.759	0.851	1	M2	11q23.3	117800844	117828698
M2	206	ENSG00000267647.1	MAP1LC3P	387615	processed_pseudogene		3_22qLOSS (lfc=-4.33, rank=471/2935)	0.757	0.862	1	M2	18q21.2	54954403	54954732
M2	206	ENSG00000117632.23	STMN1	3925	protein_coding	2_PI3K (lfc=1.62, rank=119/447)		0.756	0.825	2	M2,M15	1p36.11	25884181	25906991
M2	206	ENSG00000128274.17	A4GALT	53947	protein_coding		3_22qLOSS (lfc=-1.16, rank=1078/2935)	0.756	0.912	1	M2	22q13.2	42692121	42721298
M2	206	ENSG00000198911.12	SREBF2	6721	protein_coding	1_Hh (lfc=0.64, rank=596/1336)	3_22qLOSS (lfc=-1.40, rank=105/2935)	0.755	0.848	2	M1,M2	22q13.2	41833079	41907307
M2	206	ENSG00000003987.14	MTMR7	9108	protein_coding		3_22qLOSS (lfc=-3.15, rank=21/2935)	0.754	0.827	2	M1,M2	8p22	17296794	17413528
M2	206	ENSG00000155962.13	CLIC2	1193	protein_coding		3_22qLOSS (lfc=-1.18, rank=2562/2935)	0.748	0.873	1	M2	Xq28	155276211	155334657
M2	206	ENSG00000162627.17	SNX7	51375	protein_coding	2_PI3K (lfc=1.16, rank=361/447)		0.748	0.846	1	M2	1p21.3	98661701	98760500
M2	206	ENSG00000129455.15	KLK8	11202	protein_coding	2_KLF4 (lfc=1.62, rank=577/593)	3_22qLOSS (lfc=-3.23, rank=405/2935)	0.747	0.834	1	M2	19q13.41	50996007	51002711
M2	206	ENSG00000168575.10	SLC20A2	6575	protein_coding		3_22qLOSS (lfc=-1.18, rank=512/2935)	0.747	0.865	1	M2	8p11.21	42416475	42541926
M2	206	ENSG00000181085.15	MAPK15	225689	protein_coding		3_22qLOSS (lfc=-1.82, rank=1829/2935), 4_3pLOSS (lfc=-1.83, rank=919/1008)	0.745	0.851	1	M2	8q24.3	143716340	143722458
M2	206	ENSG00000104369.5	JPH1	56704	protein_coding		3_22qLOSS (lfc=-3.21, rank=216/2935)	0.744	0.843	1	M2	8q21.11	74234700	74321540
M2	206	ENSG00000186575.19	NF2	4771	protein_coding		3_22qLOSS (lfc=-1.97, rank=46/2935)	0.742	0.803	2	M1,M2	22q12.2	29603556	29698598
M2	206	ENSG00000166348.18	USP54	159195	protein_coding	2_KLF4 (lfc=1.24, rank=215/593)	3_22qLOSS (lfc=-0.82, rank=2378/2935)	0.74	0.888	1	M2	10q22.2	73497538	73625953
M2	206	ENSG00000134072.11	CAMK1	8536	protein_coding			0.739	0.795	2	M2,M15	3p25.3	9757347	9769992
M2	206	ENSG00000167646.14	DNAAF3	352909	protein_coding		3_22qLOSS (lfc=-1.74, rank=1392/2935)	0.739	0.87	1	M2	19q13.42	55158661	55166722
M2	206	ENSG00000161638.11	ITGA5	3678	protein_coding			0.735	0.813	1	M2	12q13.13	54395261	54419266
M2	206	ENSG00000160471.13	COX6B2	125965	protein_coding	2_KLF4 (lfc=1.97, rank=107/593)		0.734	0.839	1	M2	19q13.42	55349306	55354719
M2	206	ENSG00000108950.12	FAM20A	54757	protein_coding	1_Hh (lfc=1.47, rank=620/1336)	3_22qLOSS (lfc=-4.34, rank=20/2935)	0.733	0.805	2	M1,M2	17q24.2	68535113	68601367
M2	206	ENSG00000172183.15	ISG20	3669	protein_coding	2_KLF4 (lfc=1.10, rank=463/593)		0.731	0.836	2	M2,M39	15q26.1	88636153	88656483
M2	206	ENSG00000118640.11	VAMP8	8673	protein_coding		3_22qLOSS (lfc=-1.14, rank=2668/2935)	0.731	0.86	1	M2	2p11.2	85561562	85582031
M2	206	ENSG00000079156.17	OSBPL6	114880	protein_coding	2_KLF4 (lfc=1.19, rank=384/593)	3_22qLOSS (lfc=-1.03, rank=2133/2935)	0.73	0.847	1	M2	2q31.2	178194481	178402893
M2	206	ENSG00000111218.12	PRMT8	56341	protein_coding		3_22qLOSS (lfc=-3.60, rank=28/2935)	0.727	0.834	2	M1,M2	12p13.32	3381349	3593973
M2	206	ENSG00000173452.14	TMEM196	256130	protein_coding		3_22qLOSS (lfc=-2.70, rank=809/2935)	0.721	0.842	1	M2	7p21.1	19719315	19773617
M2	206	ENSG00000130396.20	AFDN	4301	protein_coding	1_Hh (lfc=0.76, rank=687/1336)	3_22qLOSS (lfc=-1.38, rank=479/2935)	0.72	0.759	2	M1,M2	6q27	167826922	167972023
M2	206	ENSG00000168062.10	BATF2	116071	protein_coding	2_PI3K (lfc=1.39, rank=440/447)		0.719	0.855	1	M2	11q13.1	64987945	64997018
M2	206	ENSG00000167588.13	GPD1	2819	protein_coding		3_22qLOSS (lfc=-2.60, rank=636/2935)	0.718	0.816	2	M2,M7	12q13.12	50103982	50111313
M2	206	ENSG00000154548.9	SRSF12	135295	protein_coding			0.715	0.826	1	M2	6q15	89095959	89118071
M2	206	ENSG00000152939.17	MARVELD2	153562	protein_coding	2_PI3K (lfc=0.98, rank=241/447)	3_22qLOSS (lfc=-1.25, rank=468/2935)	0.714	0.818	1	M2	5q13.2	69415065	69444330
M2	206	ENSG00000174482.10	LINGO2	158038	protein_coding		3_22qLOSS (lfc=-1.34, rank=1893/2935)	0.712	0.801	1	M2	9p21.2-9p21.1	27948078	28670286
M2	206	ENSG00000164236.12	ANKRD33B	651746	protein_coding		3_22qLOSS (lfc=-1.58, rank=152/2935)	0.712	0.782	1	M2	5p15.2	10564070	10657816
M2	206	ENSG00000172348.14	RCAN2	10231	protein_coding		3_22qLOSS (lfc=-1.75, rank=1127/2935)	0.711	0.81	1	M2	6p12.3	46220736	46491972
M2	206	ENSG00000092068.20	SLC7A8	23428	protein_coding		3_22qLOSS (lfc=-1.13, rank=1513/2935)	0.71	0.802	1	M2	14q11.2	23125295	23183674
M2	206	ENSG00000112796.10	ENPP5	59084	protein_coding			0.71	0.768	1	M2	6p21.1	46159185	46170980
M2	206	ENSG00000164674.15	SYTL3	94120	protein_coding	2_KLF4 (lfc=1.30, rank=198/593)		0.709	0.843	1	M2	6q25.3	158650014	158764876
M2	206	ENSG00000131504.17	DIAPH1	1729	protein_coding		3_22qLOSS (lfc=-0.78, rank=1616/2935)	0.706	0.782	2	M2,M48	5q31.3	141515016	141619055
M2	206	ENSG00000166924.9	NYAP1	222950	protein_coding		3_22qLOSS (lfc=-1.19, rank=1682/2935)	0.706	0.773	1	M2	7q22.1	100483927	100494802
M2	206	ENSG00000108352.12	RAPGEFL1	51195	protein_coding		3_22qLOSS (lfc=-1.51, rank=569/2935)	0.704	0.769	1	M2	17q21.1	40177010	40195656
M2	206	ENSG00000172331.12	BPGM	669	protein_coding		3_22qLOSS (lfc=-1.35, rank=1158/2935)	0.704	0.757	1	M2	7q33	134646811	134679816
M2	206	ENSG00000173546.7	CSPG4	1464	protein_coding		3_22qLOSS (lfc=-1.38, rank=620/2935)	0.703	0.79	1	M2	15q24.2	75674322	75712848
M2	206	ENSG00000160111.13	CPAMD8	27151	protein_coding		3_22qLOSS (lfc=-3.71, rank=23/2935)	0.703	0.805	2	M1,M2	19p13.11	16892947	17026815
M2	206	ENSG00000171517.6	LPAR3	23566	protein_coding		3_22qLOSS (lfc=-5.49, rank=60/2935)	0.702	0.752	2	M1,M2	1p22.3	84811602	84893206
M2	206	ENSG00000135318.12	NT5E	4907	protein_coding	2_PI3K (lfc=1.11, rank=368/447)		0.7	0.843	1	M2	6q14.3	85449584	85495791
M2	206	ENSG00000234807.7	LINC01135	101926907	lncRNA		4_3pLOSS (lfc=-1.64, rank=125/1008)	0.698	0.765	2	M2,M15	1p32.1	58785128	58901109
M2	206	ENSG00000158769.18	F11R	50848	protein_coding			0.697	0.834	1	M2	1q23.3	160995211	161021343
M2	206	ENSG00000188859.7	FAM78B	149297	protein_coding		3_22qLOSS (lfc=-1.37, rank=2324/2935)	0.696	0.834	1	M2	1q24.1	166057426	166167001
M2	206	ENSG00000175287.19	PHYHD1	254295	protein_coding		4_22qLOSS (lfc=-1.96, rank=40/444)	0.696	0.777	2	M2,M15	9q34.11	128920966	128942041
M2	206	ENSG00000169894.18	MUC3A	4584	protein_coding	2_KLF4 (lfc=2.42, rank=391/593)		0.695	0.807	1	M2	7q22.1	100949534	100968347
M2	206	ENSG00000163376.11	KBTBD8	84541	protein_coding		4_3pLOSS (lfc=-1.79, rank=367/1008)	0.689	0.777	1	M2	3p14.1	66998307	67011210
M2	206	ENSG00000135127.11	BICDL1	92558	protein_coding	2_KLF4 (lfc=2.72, rank=59/593)		0.689	0.817	2	M2,M7	12q24.23	119989869	120094494
M2	206	ENSG00000000938.13	FGR	2268	protein_coding			0.687	0.774	1	M2	1p35.3	27612064	27635185
M2	206	ENSG00000174238.15	PITPNA	5306	protein_coding	1_Hh (lfc=0.91, rank=198/1336)	3_22qLOSS (lfc=-0.87, rank=2029/2935)	0.686	0.777	3	M2,M24,M60	17p13.3	1517718	1562792
M2	206	ENSG00000186564.6	FOXD2	2306	protein_coding			0.684	0.75	1	M2	1p33	47438044	47440691
M2	206	ENSG00000157368.10	IL34	146433	protein_coding			0.683	0.838	1	M2	16q22.1	70579895	70660682
M2	206	ENSG00000288547.2	C3orf36	80111	lncRNA	1_Hh (lfc=2.03, rank=118/1336)	3_22qLOSS (lfc=-3.13, rank=478/2935)	0.683	0.75	1	M2	3q22.1	133928145	133929812
M2	206	ENSG00000143502.15	SUSD4	55061	protein_coding		3_22qLOSS (lfc=-4.03, rank=111/2935)	0.682	0.765	2	M2,M12	1q41	223220819	223364178
M2	206	ENSG00000103449.12	SALL1	6299	protein_coding		4_3pLOSS (lfc=-2.62, rank=377/1008)	0.681	0.777	1	M2	16q12.1	51135975	51151367
M2	206	ENSG00000167549.18	CORO6	84940	protein_coding			0.677	0.828	1	M2	17q11.2	29614756	29622907
M2	206	ENSG00000105699.16	LSR	51599	protein_coding		4_3pLOSS (lfc=-1.14, rank=117/1008)	0.676	0.772	2	M2,M48	19q13.12	35248330	35267964
M2	206	ENSG00000159212.12	CLIC6	54102	protein_coding		3_22qLOSS (lfc=-1.91, rank=1106/2935)	0.674	0.789	1	M2	21q22.12	34669389	34718227
M2	206	ENSG00000101443.18	WFDC2	10406	protein_coding	2_KLF4 (lfc=2.40, rank=127/593)		0.669	0.806	1	M2	20q13.12	45469753	45481532
M2	206	ENSG00000157833.13	GAREM2	150946	protein_coding	2_KLF4 (lfc=1.25, rank=234/593)		0.667	0.838	1	M2	2p23.3	26173088	26189663
M2	206	ENSG00000076864.19	RAP1GAP	5909	protein_coding		3_22qLOSS (lfc=-2.00, rank=342/2935)	0.666	0.766	1	M2	1p36.12	21596215	21669363
M2	206	ENSG00000198835.4	GJC2	57165	protein_coding	2_KLF4 (lfc=1.21, rank=494/593)	3_22qLOSS (lfc=-1.01, rank=2781/2935)	0.664	0.792	2	M2,M7	1q42.13	228149930	228159826
M2	206	ENSG00000100342.21	APOL1	8542	protein_coding			0.663	0.828	1	M2	22q12.3	36253071	36267530
M2	206	ENSG00000167100.14	SAMD14	201191	protein_coding		3_22qLOSS (lfc=-0.98, rank=1545/2935)	0.663	0.769	1	M2	17q21.33	50110040	50129882
M2	206	ENSG00000176273.15	SLC35G1	159371	protein_coding	2_PI3K (lfc=1.30, rank=123/447)	3_22qLOSS (lfc=-1.16, rank=1329/2935)	0.66	0.785	2	M2,M22	10q23.33	93893973	93956062
M2	206	ENSG00000274286.2	ADRA2B	151	protein_coding	2_PI3K (lfc=2.44, rank=41/447)		0.658	0.72	1	M2	2q11.2	96112876	96116571
M2	206	ENSG00000134602.16	STK26	51765	protein_coding	2_PI3K (lfc=2.14, rank=81/447)	3_22qLOSS (lfc=-2.23, rank=854/2935)	0.657	0.752	1	M2	Xq26.2	132023302	132075943
M2	206	ENSG00000227877.7	MRLN	100507027	protein_coding		3_22qLOSS (lfc=-2.14, rank=514/2935)	0.655	0.774	1	M2	10q21.2	59736692	59756041
M2	206	ENSG00000197119.13	SLC25A29	123096	protein_coding			0.655	0.772	1	M2	14q32.2	100291116	100306547
M2	206	ENSG00000183864.5	TOB2	10766	protein_coding		3_22qLOSS (lfc=-1.06, rank=553/2935)	0.655	0.74	1	M2	22q13.2	41433494	41446801
M2	206	ENSG00000197320.5	AC060834.2	340268	processed_pseudogene		3_22qLOSS (lfc=-4.91, rank=203/2935)	0.654	0.798	2	M1,M2	7p21.3	9726241	9728272
M2	206	ENSG00000197580.13	BCO2	83875	protein_coding	2_KLF4 (lfc=1.70, rank=119/593)	3_22qLOSS (lfc=-1.15, rank=2060/2935)	0.65	0.782	2	M2,M48	11q23.1	112175510	112224699
M2	206	ENSG00000275342.5	PRAG1	157285	protein_coding	1_Hh (lfc=1.38, rank=742/1336)	3_22qLOSS (lfc=-3.31, rank=175/2935)	0.65	0.735	2	M1,M2	8p23.1	8317736	8386439
M2	206	ENSG00000204219.11	TCEA3	6920	protein_coding	2_KLF4 (lfc=1.53, rank=84/593)		0.649	0.746	4	M2,M7,M11,M77	1p36.12	23380909	23424748
M2	206	ENSG00000176485.11	PLAAT3	11145	protein_coding			0.647	0.734	1	M2	11q12.3-11q13.1	63573195	63616883
M2	206	ENSG00000122966.16	CIT	11113	protein_coding	2_KLF4 (lfc=2.90, rank=175/593)	3_22qLOSS (lfc=-1.86, rank=2919/2935)	0.645	0.789	1	M2	12q24.23	119685791	119877320
M2	206	ENSG00000169035.12	KLK7	5650	protein_coding		3_22qLOSS (lfc=-5.14, rank=157/2935)	0.644	0.747	1	M2	19q13.41	50976468	50984099
M2	206	ENSG00000112137.17	PHACTR1	221692	protein_coding	1_Hh (lfc=1.25, rank=189/1336)	3_22qLOSS (lfc=-1.74, rank=605/2935)	0.641	0.715	1	M2	6p24.1	12716805	13290484
M2	206	ENSG00000224259.7	LINC01133	100505633	lncRNA	2_KLF4 (lfc=1.84, rank=90/593)		0.639	0.747	2	M2,M7	1q23.2	159958035	159984750
M2	206	ENSG00000165807.8	PPP1R36	145376	protein_coding		3_22qLOSS (lfc=-1.59, rank=1417/2935)	0.639	0.81	1	M2	14q23.3	64549920	64589381
M2	206	ENSG00000285347.1	CTD-2308N23.4	149684	lncRNA			0.638	0.723	1	M2	20q11.23	38260175	38293892
M2	206	ENSG00000227398.4	KIF9-AS1	285352	lncRNA			0.636	0.748	1	M2	3p21.31	47164186	47246601
M2	206	ENSG00000154655.15	L3MBTL4	91133	protein_coding		3_22qLOSS (lfc=-1.75, rank=185/2935)	0.635	0.729	2	M1,M2	18p11.31	5954706	6415237
M2	206	ENSG00000090565.17	RAB11FIP3	9727	protein_coding	2_KLF4 (lfc=0.85, rank=418/593)		0.634	0.81	1	M2	16p13.3	425649	523011
M2	206	ENSG00000115705.22	TPO	7173	protein_coding	1_Hh (lfc=1.10, rank=1290/1336)		0.633	0.785	1	M2	2p25.3	1374066	1543711
M2	206	ENSG00000221887.6	HMSD	284293	protein_coding		3_22qLOSS (lfc=-5.14, rank=242/2935)	0.633	0.737	1	M2	18q22.1	63949301	63981774
M2	206	ENSG00000237517.9	DGCR5	26220	transcribed_unprocessed_pseudogene	2_PI3K (lfc=1.69, rank=38/447)	3_22qLOSS (lfc=-1.11, rank=2416/2935)	0.63	0.781	2	M2,M7	22q11.21	18970514	18994628
M2	206	ENSG00000171159.5	C9orf16	79095	protein_coding			0.629	0.759	2	M2,M7	9q34.11	128160265	128163924
M2	206	ENSG00000224383.7	PRR29	92340	protein_coding		3_22qLOSS (lfc=-1.24, rank=1784/2935)	0.626	0.729	1	M2	17q23.3	63998351	64004304
M2	206	ENSG00000168671.10	UGT3A2	167127	protein_coding	2_PI3K (lfc=2.07, rank=33/447)	3_22qLOSS (lfc=-1.20, rank=2820/2935)	0.625	0.751	1	M2	5p13.2	36035021	36071358
M2	206	ENSG00000159214.13	CCDC24	149473	protein_coding	2_KLF4 (lfc=1.33, rank=75/593)		0.623	0.734	1	M2	1p34.1	43991359	43996528
M2	206	ENSG00000166979.13	EVA1C	59271	protein_coding		3_22qLOSS (lfc=-1.11, rank=1305/2935)	0.619	0.7	2	M1,M2	21q22.11	32412006	32515397
M2	206	ENSG00000088881.21	EBF4	57593	protein_coding	4_3pLOSS (lfc=0.96, rank=891/1008)	3_22qLOSS (lfc=-1.57, rank=496/2935)	0.617	0.758	1	M2	20p13	2692874	2760108
M2	206	ENSG00000070950.10	RAD18	56852	protein_coding	1_Hh (lfc=0.61, rank=675/1336)	4_3pLOSS (lfc=-0.90, rank=633/1008)	0.616	0.729	1	M2	3p25.3	8775402	8963773
M2	206	ENSG00000163935.14	SFMBT1	51460	protein_coding			0.616	0.786	1	M2	3p21.1	52903572	53046750
M2	206	ENSG00000285677.2	RP11-336K24.14	105371729	lncRNA		3_22qLOSS (lfc=-1.15, rank=2312/2935)	0.611	0.76	1	M2	1q22	156001953	156033342
M2	206	ENSG00000054654.18	SYNE2	23224	protein_coding		3_22qLOSS (lfc=-1.09, rank=1222/2935)	0.61	0.741	1	M2	14q23.2	63761899	64226433
M2	206	ENSG00000168490.14	PHYHIP	9796	protein_coding	2_KLF4 (lfc=1.89, rank=400/593)	4_3pLOSS (lfc=-2.53, rank=546/1008)	0.603	0.677	3	M2,M39,M48	8p21.3	22219703	22232101
M2	206	ENSG00000137261.14	KIAA0319	9856	protein_coding		4_3pLOSS (lfc=-1.41, rank=616/1008)	0.603	0.694	1	M2	6p22.3	24544104	24646191
M2	206	ENSG00000183963.18	SMTN	6525	protein_coding			0.601	0.672	1	M2	22q12.2	31064105	31104757
M2	206	ENSG00000158292.7	GPR153	387509	protein_coding		3_22qLOSS (lfc=-0.84, rank=2569/2935)	0.597	0.643	1	M2	1p36.31	6247353	6261098
M2	206	ENSG00000168481.9	LGI3	203190	protein_coding			0.594	0.724	2	M1,M2	8p21.3	22146830	22157084
M2	206	ENSG00000229456.1	RLIMP1	100533695	processed_pseudogene			0.594	0.679	1	M2	13q14.11	40618738	40621348
M2	206	ENSG00000261150.3	EPPK1	83481	protein_coding		3_22qLOSS (lfc=-3.45, rank=92/2935)	0.593	0.663	1	M2	8q24.3	143857324	143878467
M2	206	ENSG00000229588.2	RP11-479J7.2	112268276	lncRNA	2_KLF4 (lfc=1.72, rank=592/593)	3_22qLOSS (lfc=-2.49, rank=2777/2935)	0.592	0.74	1	M2	1q24.1	166165911	166339090
M2	206	ENSG00000196159.12	FAT4	79633	protein_coding		3_22qLOSS (lfc=-2.75, rank=35/2935)	0.588	0.679	2	M1,M2	4q28.1	125314955	125492931
M2	206	ENSG00000183230.17	CTNNA3	29119	protein_coding		3_22qLOSS (lfc=-2.70, rank=200/2935)	0.587	0.706	1	M2	10q21.3	65912523	67696195
M2	206	ENSG00000149577.16	SIDT2	51092	protein_coding	1_Hh (lfc=0.59, rank=802/1336)		0.587	0.725	1	M2	11q23.3	117178736	117197445
M2	206	ENSG00000179242.16	CDH4	1002	protein_coding		3_22qLOSS (lfc=-1.95, rank=521/2935)	0.586	0.723	1	M2	20q13.33	61252261	61940617
M2	206	ENSG00000251169.2	LINC01843	101927934	lncRNA	2_KLF4 (lfc=1.83, rank=179/593)		0.585	0.738	2	M2,M7	5q31.1	134506552	134509229
M2	206	ENSG00000214944.9	ARHGEF28	64283	protein_coding		3_22qLOSS (lfc=-1.36, rank=193/2935)	0.583	0.695	1	M2	5q13.2	73626158	73941993
M2	206	ENSG00000068615.19	REEP1	65055	protein_coding		3_22qLOSS (lfc=-1.19, rank=941/2935)	0.578	0.73	1	M2	2p11.2	86213993	86338083
M2	206	ENSG00000138798.13	EGF	1950	protein_coding		3_22qLOSS (lfc=-1.75, rank=721/2935)	0.564	0.662	1	M2	4q25	109912883	110013766
M2	206	ENSG00000072954.7	TMEM38A	79041	protein_coding		3_22qLOSS (lfc=-1.01, rank=1603/2935)	0.564	0.668	1	M2	19p13.11	16661139	16690023
M2	206	ENSG00000224955.1	KCTD10P1	100422230	processed_pseudogene		3_22qLOSS (lfc=-1.79, rank=1926/2935)	0.564	0.678	1	M2	9p21.1	28598668	28599292
M2	206	ENSG00000228986.1	PHF10P1	158905	processed_pseudogene			0.563	0.695	1	M2	Xq28	155292169	155293432
M2	206	ENSG00000111052.7	LIN7A	8825	protein_coding		3_22qLOSS (lfc=-1.30, rank=2123/2935)	0.561	0.616	1	M2	12q21.31	80792520	80937925
M2	206	ENSG00000121905.10	HPCA	3208	protein_coding			0.56	0.654	1	M2	1p35.1	32885994	32898441
M2	206	ENSG00000172197.11	MBOAT1	154141	protein_coding		3_22qLOSS (lfc=-1.62, rank=206/2935)	0.559	0.704	1	M2	6p22.3	20099684	20212469
M2	206	ENSG00000101210.12	EEF1A2	1917	protein_coding			0.558	0.718	1	M2	20q13.33	63488014	63499185
M2	206	ENSG00000096060.14	FKBP5	2289	protein_coding			0.553	0.659	2	M1,M2	6p21.31	35573585	35728583
M2	206	ENSG00000255245.4	FXYD6-FXYD2	100533181	protein_coding	2_KLF4 (lfc=1.91, rank=578/593)	3_22qLOSS (lfc=-4.99, rank=2923/2935)	0.547	0.728	1	M2	11q23.3	117820163	117876667
M2	206	ENSG00000236409.2	NRADDP	100129354	transcribed_unitary_pseudogene			0.518	0.651	1	M2	3p21.31	47010824	47013465
M3	161	ENSG00000167613.16	LAIR1	3903	protein_coding	3_22qLOSS (lfc=1.28, rank=562/2935)		0.923	0.964	1	M3	19q13.42	54351384	54370558
M3	161	ENSG00000172243.18	CLEC7A	64581	protein_coding	3_22qLOSS (lfc=1.53, rank=223/2935)		0.9	0.931	1	M3	12p13.2	10116777	10130258
M3	161	ENSG00000128805.14	ARHGAP22	58504	protein_coding	3_22qLOSS (lfc=1.40, rank=202/2935)		0.897	0.946	1	M3	10q11.22-10q11.23	48446034	48656265
M3	161	ENSG00000179583.19	CIITA	4261	protein_coding	3_22qLOSS (lfc=1.63, rank=149/2935)		0.893	0.935	1	M3	16p13.13	10866222	10943021
M3	161	ENSG00000082074.18	FYB1	2533	protein_coding	3_22qLOSS (lfc=1.17, rank=395/2935)		0.892	0.946	2	M3,M25	5p13.1	39105252	39274528
M3	161	ENSG00000223865.11	HLA-DPB1	3115	protein_coding	3_22qLOSS (lfc=1.42, rank=1828/2935)		0.89	0.943	1	M3	6p21.32	33075990	33089696
M3	161	ENSG00000010671.16	BTK	695	protein_coding	3_22qLOSS (lfc=1.43, rank=188/2935)		0.884	0.949	1	M3	Xq22.1	101349447	101390796
M3	161	ENSG00000151490.15	PTPRO	5800	protein_coding	3_22qLOSS (lfc=0.96, rank=1465/2935)		0.882	1	1	M3	12p12.3	15322257	15602175
M3	161	ENSG00000151650.8	VENTX	27287	protein_coding	3_22qLOSS (lfc=1.42, rank=236/2935)	4_3pLOSS (lfc=-1.16, rank=748/1008)	0.877	0.874	1	M3	10q26.3	133237855	133241928
M3	161	ENSG00000143119.14	CD53	963	protein_coding	3_22qLOSS (lfc=1.08, rank=1689/2935)		0.876	0.93	1	M3	1p13.3	110871188	110899922
M3	161	ENSG00000136250.12	AOAH	313	protein_coding	3_22qLOSS (lfc=1.32, rank=417/2935)		0.871	0.965	2	M3,M19	7p14.2	36512941	36724549
M3	161	ENSG00000075884.14	ARHGAP15	55843	protein_coding	3_22qLOSS (lfc=1.02, rank=590/2935)		0.868	0.928	1	M3	2q22.2-2q22.3	143091362	143768352
M3	161	ENSG00000165025.15	SYK	6850	protein_coding	3_22qLOSS (lfc=1.28, rank=1019/2935)		0.862	0.902	1	M3	9q22.2	90801787	90898549
M3	161	ENSG00000204257.15	HLA-DMA	3108	protein_coding	3_22qLOSS (lfc=1.37, rank=684/2935)		0.861	0.9	1	M3	6p21.32	32948613	32969094
M3	161	ENSG00000128815.19	WDFY4	57705	protein_coding	3_22qLOSS (lfc=1.17, rank=307/2935)		0.858	0.914	1	M3	10q11.23	48684876	48982956
M3	161	ENSG00000204472.13	AIF1	199	protein_coding	3_22qLOSS (lfc=1.14, rank=1905/2935)		0.858	0.954	1	M3	6p21.33	31615217	31617021
M3	161	ENSG00000165168.8	CYBB	1536	protein_coding	3_22qLOSS (lfc=1.33, rank=1571/2935)		0.855	0.925	2	M3,M25	Xp21.1-Xp11.4	37780059	37813461
M3	161	ENSG00000204287.14	HLA-DRA	3122	protein_coding	3_22qLOSS (lfc=1.58, rank=1760/2935)		0.855	0.938	1	M3	6p21.32	32439878	32445046
M3	161	ENSG00000105383.15	CD33	945	protein_coding	3_22qLOSS (lfc=1.19, rank=1046/2935)		0.854	0.907	1	M3	19q13.41	51225064	51243860
M3	161	ENSG00000169896.18	ITGAM	3684	protein_coding	3_22qLOSS (lfc=1.69, rank=265/2935)		0.854	0.867	1	M3	16p11.2	31259967	31332892
M3	161	ENSG00000081237.20	PTPRC	5788	protein_coding	3_22qLOSS (lfc=1.21, rank=734/2935)		0.852	0.909	1	M3	1q31.3-1q32.1	198638457	198757476
M3	161	ENSG00000180448.10	ARHGAP45	23526	protein_coding	3_22qLOSS (lfc=1.26, rank=502/2935)		0.852	0.889	1	M3	19p13.3	1065923	1086628
M3	161	ENSG00000134516.18	DOCK2	1794	protein_coding	3_22qLOSS (lfc=1.47, rank=117/2935)		0.851	0.88	1	M3	5q35.1	169637268	170083382
M3	161	ENSG00000187796.15	CARD9	64170	protein_coding	3_22qLOSS (lfc=1.34, rank=336/2935)		0.849	0.89	1	M3	9q34.3	136361903	136373681
M3	161	ENSG00000104043.15	ATP8B4	79895	protein_coding	3_22qLOSS (lfc=1.40, rank=64/2935)		0.849	0.897	1	M3	15q21.2	49858238	50182817
M3	161	ENSG00000163563.8	MNDA	4332	protein_coding	3_22qLOSS (lfc=1.75, rank=782/2935)	1_Hh (lfc=-1.12, rank=1005/1336)	0.846	0.858	1	M3	1q23.1	158831351	158849506
M3	161	ENSG00000242574.9	HLA-DMB	3109	protein_coding	3_22qLOSS (lfc=1.24, rank=2432/2935)		0.845	0.938	1	M3	6p21.32	32934629	32941028
M3	161	ENSG00000168071.22	CCDC88B	283234	protein_coding	3_22qLOSS (lfc=1.33, rank=221/2935)		0.845	0.869	1	M3	11q13.1	64340204	64357534
M3	161	ENSG00000101336.15	HCK	3055	protein_coding	3_22qLOSS (lfc=1.44, rank=761/2935)		0.843	0.857	2	M3,M8	20q11.21	32052188	32101856
M3	161	ENSG00000145416.13	MARCHF1	55016	protein_coding	3_22qLOSS (lfc=1.25, rank=565/2935)		0.841	0.891	2	M3,M25	4q32.2-4q32.3	163524298	164384050
M3	161	ENSG00000135905.19	DOCK10	55619	protein_coding	3_22qLOSS (lfc=0.90, rank=715/2935)		0.84	0.882	1	M3	2q36.2	224765090	225042445
M3	161	ENSG00000175489.10	LRRC25	126364	protein_coding	3_22qLOSS (lfc=1.22, rank=611/2935)		0.84	0.888	1	M3	19p13.11	18391137	18397622
M3	161	ENSG00000111679.17	PTPN6	5777	protein_coding	3_22qLOSS (lfc=1.17, rank=865/2935)		0.832	0.825	1	M3	12p13.31	6946468	6961316
M3	161	ENSG00000160255.18	ITGB2	3689	protein_coding	3_22qLOSS (lfc=1.07, rank=1724/2935)		0.831	0.918	1	M3	21q22.3	44885953	44931989
M3	161	ENSG00000107719.9	PALD1	27143	protein_coding			0.83	0.891	1	M3	10q22.1	70478767	70568450
M3	161	ENSG00000012779.11	ALOX5	240	protein_coding	3_22qLOSS (lfc=1.35, rank=271/2935)	4_3pLOSS (lfc=-1.36, rank=334/1008)	0.83	0.84	1	M3	10q11.21	45374176	45446119
M3	161	ENSG00000184156.17	KCNQ3	3786	protein_coding			0.828	0.916	1	M3	8q24.22	132120859	132481095
M3	161	ENSG00000104894.12	CD37	951	protein_coding	3_22qLOSS (lfc=1.05, rank=485/2935)		0.826	0.904	1	M3	19q13.33	49335171	49343335
M3	161	ENSG00000042980.13	ADAM28	10863	protein_coding	3_22qLOSS (lfc=1.23, rank=374/2935)		0.826	0.938	2	M3,M19	8p21.2	24294069	24359014
M3	161	ENSG00000019582.15	CD74	972	protein_coding	3_22qLOSS (lfc=1.11, rank=1644/2935)		0.826	0.937	1	M3	5q33.1	150400041	150412929
M3	161	ENSG00000102879.16	CORO1A	11151	protein_coding	3_22qLOSS (lfc=0.87, rank=1754/2935)		0.826	0.916	1	M3	16p11.2	30182827	30189076
M3	161	ENSG00000141968.8	VAV1	7409	protein_coding	3_22qLOSS (lfc=1.37, rank=224/2935)		0.82	0.831	1	M3	19p13.3	6772708	6857366
M3	161	ENSG00000128604.20	IRF5	3663	protein_coding	3_22qLOSS (lfc=1.12, rank=632/2935)		0.819	0.899	1	M3	7q32.1	128937457	128950038
M3	161	ENSG00000154451.14	GBP5	115362	protein_coding	3_22qLOSS (lfc=1.45, rank=988/2935)		0.818	0.879	1	M3	1p22.2	89258950	89272804
M3	161	ENSG00000105851.11	PIK3CG	5294	protein_coding	3_22qLOSS (lfc=1.28, rank=689/2935)		0.817	0.873	2	M3,M25	7q22.3	106865278	106908980
M3	161	ENSG00000105122.13	RASAL3	64926	protein_coding	3_22qLOSS (lfc=1.18, rank=510/2935)		0.815	0.856	1	M3	19p13.12	15451624	15464544
M3	161	ENSG00000066294.15	CD84	8832	protein_coding	3_22qLOSS (lfc=0.99, rank=655/2935)		0.814	0.915	1	M3	1q23.3	160541095	160579516
M3	161	ENSG00000137462.8	TLR2	7097	protein_coding	3_22qLOSS (lfc=1.00, rank=716/2935)		0.809	0.912	2	M3,M19	4q31.3	153684070	153705702
M3	161	ENSG00000110934.13	BIN2	51411	protein_coding	3_22qLOSS (lfc=1.09, rank=379/2935)		0.806	0.898	1	M3	12q13.13	51281038	51324668
M3	161	ENSG00000167208.15	SNX20	124460	protein_coding	3_22qLOSS (lfc=1.25, rank=491/2935)		0.805	0.847	2	M3,M8	16q12.1	50666300	50681353
M3	161	ENSG00000155629.15	PIK3AP1	118788	protein_coding	3_22qLOSS (lfc=1.30, rank=781/2935)	1_Hh (lfc=-0.80, rank=1047/1336)	0.804	0.832	3	M3,M8,M25	10q24.1	96593315	96720514
M3	161	ENSG00000164691.18	TAGAP	117289	protein_coding			0.802	0.87	1	M3	6q25.3	159034468	159045152
M3	161	ENSG00000066336.12	SPI1	6688	protein_coding	3_22qLOSS (lfc=1.00, rank=574/2935)		0.802	0.855	1	M3	11p11.2	47354860	47378547
M3	161	ENSG00000198286.9	CARD11	84433	protein_coding	3_22qLOSS (lfc=1.12, rank=621/2935)		0.801	0.895	1	M3	7p22.2	2906141	3043945
M3	161	ENSG00000070190.13	DAPP1	27071	protein_coding	3_22qLOSS (lfc=1.31, rank=654/2935)		0.8	0.872	1	M3	4q23	99816827	99870190
M3	161	ENSG00000235568.7	NFAM1	150372	protein_coding	3_22qLOSS (lfc=1.05, rank=519/2935)		0.798	0.819	1	M3	22q13.2	42380407	42432403
M3	161	ENSG00000171608.16	PIK3CD	5293	protein_coding	3_22qLOSS (lfc=1.28, rank=369/2935)		0.794	0.863	1	M3	1p36.22	9651731	9729114
M3	161	ENSG00000104972.15	LILRB1	10859	protein_coding	3_22qLOSS (lfc=1.68, rank=231/2935)		0.794	0.862	1	M3	19q13.42	54617158	54637528
M3	161	ENSG00000233038.6	PTPRN2-AS1	100506585	lncRNA	3_22qLOSS (lfc=1.16, rank=1163/2935)		0.794	0.879	1	M3	7q36.3	157854529	157863011
M3	161	ENSG00000131042.14	LILRB2	10288	protein_coding	3_22qLOSS (lfc=1.46, rank=469/2935)		0.793	0.84	1	M3	19q13.42	54273821	54281184
M3	161	ENSG00000251442.6	LINC01094	100505702	lncRNA	3_22qLOSS (lfc=1.28, rank=652/2935)		0.792	0.913	1	M3	4q21.21	78638780	78683185
M3	161	ENSG00000009790.15	TRAF3IP3	80342	protein_coding	3_22qLOSS (lfc=1.07, rank=671/2935)		0.786	0.9	1	M3	1q32.2	209756032	209782320
M3	161	ENSG00000167850.4	CD300C	10871	protein_coding	3_22qLOSS (lfc=1.33, rank=1079/2935)		0.784	0.875	1	M3	17q25.1	74541073	74546115
M3	161	ENSG00000101916.12	TLR8	51311	protein_coding	3_22qLOSS (lfc=1.42, rank=1657/2935)		0.784	0.861	1	M3	Xp22.2	12906620	12923169
M3	161	ENSG00000089041.17	P2RX7	5027	protein_coding	3_22qLOSS (lfc=1.21, rank=228/2935)		0.783	0.855	1	M3	12q24.31	121132819	121188032
M3	161	ENSG00000140968.11	IRF8	3394	protein_coding	3_22qLOSS (lfc=1.36, rank=911/2935)		0.782	0.839	1	M3	16q24.1	85899162	85922606
M3	161	ENSG00000105967.16	TFEC	22797	protein_coding	3_22qLOSS (lfc=1.61, rank=305/2935)		0.782	0.872	1	M3	7q31.2	115935148	116159896
M3	161	ENSG00000183023.18	SLC8A1	6546	protein_coding	3_22qLOSS (lfc=1.08, rank=1964/2935)		0.782	0.875	1	M3	2p22.1	40097270	40611053
M3	161	ENSG00000114013.16	CD86	942	protein_coding	3_22qLOSS (lfc=0.87, rank=2372/2935)		0.779	0.876	1	M3	3q13.33	122055362	122121139
M3	161	ENSG00000196735.13	HLA-DQA1	3117	protein_coding	3_22qLOSS (lfc=2.02, rank=1026/2935)		0.778	0.881	1	M3	6p21.32	32628179	32647062
M3	161	ENSG00000179715.13	PCED1B	91523	protein_coding	3_22qLOSS (lfc=0.99, rank=963/2935)		0.778	0.853	1	M3	12q13.11	47079603	47236662
M3	161	ENSG00000085514.16	PILRA	29992	protein_coding	3_22qLOSS (lfc=1.22, rank=1051/2935)		0.776	0.862	1	M3	7q22.1	100367530	100400096
M3	161	ENSG00000112799.9	LY86	9450	protein_coding	3_22qLOSS (lfc=1.13, rank=2279/2935)		0.772	0.94	1	M3	6p25.1	6588108	6654983
M3	161	ENSG00000137841.12	PLCB2	5330	protein_coding	3_22qLOSS (lfc=1.35, rank=431/2935)		0.771	0.822	2	M3,M8	15q15.1	40278176	40307935
M3	161	ENSG00000104903.5	LYL1	4066	protein_coding	3_22qLOSS (lfc=1.08, rank=1164/2935)		0.77	0.829	1	M3	19p13.13	13099033	13103161
M3	161	ENSG00000170909.13	OSCAR	126014	protein_coding	3_22qLOSS (lfc=0.82, rank=2493/2935)		0.769	0.867	1	M3	19q13.42	54094668	54102692
M3	161	ENSG00000090382.7	LYZ	4069	protein_coding	3_22qLOSS (lfc=1.13, rank=2802/2935)	4_3pLOSS (lfc=-2.08, rank=573/1008)	0.769	0.827	1	M3	12q15	69348381	69354234
M3	161	ENSG00000158714.11	SLAMF8	56833	protein_coding	3_22qLOSS (lfc=1.64, rank=1370/2935)		0.768	0.881	1	M3	1q23.2	159826811	159837492
M3	161	ENSG00000127084.19	FGD3	89846	protein_coding	3_22qLOSS (lfc=1.50, rank=187/2935)		0.766	0.844	1	M3	9q22.31	92947523	93036236
M3	161	ENSG00000115919.15	KYNU	8942	protein_coding	3_22qLOSS (lfc=0.98, rank=419/2935)		0.763	0.853	1	M3	2q22.2	142877657	143055833
M3	161	ENSG00000167851.15	CD300A	11314	protein_coding	3_22qLOSS (lfc=1.17, rank=1438/2935)		0.762	0.84	1	M3	17q25.1	74466399	74484794
M3	161	ENSG00000204482.11	LST1	7940	protein_coding	3_22qLOSS (lfc=1.37, rank=1851/2935)		0.759	0.879	1	M3	6p21.33	31586124	31588909
M3	161	ENSG00000095970.17	TREM2	54209	protein_coding			0.759	0.91	1	M3	6p21.1	41158506	41163186
M3	161	ENSG00000129450.8	SIGLEC9	27180	protein_coding	3_22qLOSS (lfc=0.99, rank=876/2935)		0.758	0.829	1	M3	19q13.41	51124908	51136651
M3	161	ENSG00000116852.14	KIF21B	23046	protein_coding	3_22qLOSS (lfc=0.92, rank=699/2935)		0.758	0.839	1	M3	1q32.1	200969390	201023700
M3	161	ENSG00000187808.5	SOWAHD	347454	protein_coding	3_22qLOSS (lfc=1.12, rank=2652/2935)		0.753	0.878	1	M3	Xq24	119758588	119760202
M3	161	ENSG00000171860.5	C3AR1	719	protein_coding	3_22qLOSS (lfc=1.10, rank=2009/2935)		0.753	0.814	1	M3	12p13.31	8056844	8066359
M3	161	ENSG00000196664.5	TLR7	51284	protein_coding	3_22qLOSS (lfc=1.26, rank=1637/2935)		0.751	0.865	2	M3,M25	Xp22.2	12867072	12890361
M3	161	ENSG00000259004.2	LINC02285	101929422	lncRNA			0.748	0.846	1	M3	14q32.31	101120840	101123545
M3	161	ENSG00000149781.12	FERMT3	83706	protein_coding	3_22qLOSS (lfc=1.10, rank=785/2935)		0.746	0.769	1	M3	11q13.1	64206678	64223886
M3	161	ENSG00000196209.13	SIRPB2	284759	protein_coding	3_22qLOSS (lfc=1.26, rank=594/2935)		0.744	0.825	2	M3,M19	20p13	1470741	1491587
M3	161	ENSG00000160593.19	JAML	120425	protein_coding	3_22qLOSS (lfc=1.67, rank=891/2935)		0.743	0.836	1	M3	11q23.3	118193725	118225094
M3	161	ENSG00000197249.14	SERPINA1	5265	protein_coding	3_22qLOSS (lfc=0.90, rank=2655/2935)		0.742	0.878	2	M3,M26	14q32.13	94376747	94390693
M3	161	ENSG00000231389.7	HLA-DPA1	3113	protein_coding	3_22qLOSS (lfc=1.50, rank=1408/2935)		0.742	0.868	1	M3	6p21.32	33064569	33080775
M3	161	ENSG00000072694.21	FCGR2B	2213	protein_coding	3_22qLOSS (lfc=1.60, rank=1261/2935)	4_3pLOSS (lfc=-2.00, rank=587/1008)	0.74	0.83	1	M3	1q23.3	161663147	161678654
M3	161	ENSG00000175857.8	GAPT	202309	protein_coding	3_22qLOSS (lfc=1.28, rank=1140/2935)		0.739	0.894	1	M3	5q11.2	58491435	58497090
M3	161	ENSG00000140030.6	GPR65	8477	protein_coding	3_22qLOSS (lfc=1.16, rank=1892/2935)		0.736	0.896	2	M3,M26	14q31.3	88005135	88014811
M3	161	ENSG00000104974.12	LILRA1	11024	protein_coding	3_22qLOSS (lfc=1.09, rank=958/2935)		0.735	0.861	1	M3	19q13.42	54593582	54602381
M3	161	ENSG00000146192.15	FGD2	221472	protein_coding	3_22qLOSS (lfc=1.25, rank=439/2935)		0.729	0.806	2	M3,M19	6p21.2	37005646	37029069
M3	161	ENSG00000118308.15	IRAG2	4033	protein_coding	3_22qLOSS (lfc=1.10, rank=604/2935)		0.729	0.871	1	M3	12p12.1	25004342	25108334
M3	161	ENSG00000163154.6	TNFAIP8L2	79626	protein_coding	3_22qLOSS (lfc=1.26, rank=1436/2935)		0.729	0.836	1	M3	1q21.3	151156649	151159749
M3	161	ENSG00000255240.6	RP11-142C4.6	283194	lncRNA	3_22qLOSS (lfc=0.79, rank=2429/2935)		0.728	0.872	1	M3	11q12.1	58933643	59058659
M3	161	ENSG00000214212.9	C19orf38	255809	protein_coding	3_22qLOSS (lfc=1.11, rank=2108/2935)		0.726	0.855	1	M3	19p13.2	10836575	10869790
M3	161	ENSG00000077420.16	APBB1IP	54518	protein_coding			0.725	0.881	2	M3,M26	10p12.1	26438341	26567803
M3	161	ENSG00000122122.10	SASH3	54440	protein_coding			0.725	0.871	1	M3	Xq26.1	129779949	129795201
M3	161	ENSG00000108798.9	ABI3	51225	protein_coding			0.723	0.863	2	M3,M26	17q21.32	49210411	49223225
M3	161	ENSG00000106952.7	TNFSF8	944	protein_coding	3_22qLOSS (lfc=1.35, rank=938/2935)		0.721	0.866	1	M3	9q32-9q33.1	114893343	114930595
M3	161	ENSG00000179331.3	RAB39A	54734	protein_coding	3_22qLOSS (lfc=1.33, rank=831/2935)		0.721	0.842	1	M3	11q22.3	107928448	107963482
M3	161	ENSG00000198019.13	FCGR1B	2210	protein_coding	3_22qLOSS (lfc=1.23, rank=1946/2935)	1_Hh (lfc=-1.09, rank=816/1336)	0.716	0.8	1	M3	1p11.2	121087345	121097161
M3	161	ENSG00000142185.16	TRPM2	7226	protein_coding	3_22qLOSS (lfc=1.36, rank=311/2935)		0.711	0.802	2	M3,M8	21q22.3	44350163	44443081
M3	161	ENSG00000155926.14	SLA	6503	protein_coding	3_22qLOSS (lfc=1.10, rank=677/2935)		0.709	0.79	2	M3,M19	8q24.22	133036728	133102912
M3	161	ENSG00000141506.13	PIK3R5	23533	protein_coding	3_22qLOSS (lfc=1.04, rank=567/2935)		0.7	0.792	1	M3	17p13.1	8878911	8965712
M3	161	ENSG00000117091.10	CD48	962	protein_coding	3_22qLOSS (lfc=1.97, rank=1461/2935)		0.696	0.793	1	M3	1q23.3	160678746	160711831
M3	161	ENSG00000255189.1	GLYATL1P1	100129032	unprocessed_pseudogene	3_22qLOSS (lfc=0.83, rank=2608/2935)		0.685	0.85	1	M3	11q12.1	58978787	58994120
M3	161	ENSG00000120280.6	TASL	80231	protein_coding	3_22qLOSS (lfc=1.29, rank=1233/2935)		0.682	0.748	1	M3	Xp21.2	30558809	30577766
M3	161	ENSG00000244682.7	FCGR2C	9103	polymorphic_pseudogene	3_22qLOSS (lfc=1.67, rank=921/2935)		0.682	0.79	1	M3	1q23.3	161581339	161605662
M3	161	ENSG00000204252.14	HLA-DOA	3111	protein_coding			0.681	0.853	2	M3,M26	6p21.32	33004182	33009591
M3	161	ENSG00000135114.12	OASL	8638	protein_coding	3_22qLOSS (lfc=2.39, rank=365/2935)	1_Hh (lfc=-2.00, rank=187/1336)	0.679	0.71	2	M3,M25	12q24.31	121019111	121039242
M3	161	ENSG00000176659.9	C20orf197	284756	lncRNA	3_22qLOSS (lfc=1.02, rank=1569/2935)		0.676	0.858	1	M3	20q13.33	60055853	60072956
M3	161	ENSG00000211698.2	TRGV4	6977	TR_V_gene			0.675	0.768	1	M3	7p14.1	38353715	38354517
M3	161	ENSG00000184293.7	CLECL1	160365	protein_coding	3_22qLOSS (lfc=1.39, rank=1615/2935)		0.669	0.814	1	M3	12p13.31	9715860	9733299
M3	161	ENSG00000100365.16	NCF4	4689	protein_coding	3_22qLOSS (lfc=1.44, rank=932/2935)		0.667	0.723	2	M3,M8	22q12.3	36860988	36878017
M3	161	ENSG00000106560.11	GIMAP2	26157	protein_coding	3_22qLOSS (lfc=0.98, rank=1848/2935)		0.662	0.82	1	M3	7q36.1	150685697	150693641
M3	161	ENSG00000143226.14	FCGR2A	2212	protein_coding	3_22qLOSS (lfc=0.79, rank=1640/2935)		0.656	0.739	1	M3	1q23.3	161505430	161524013
M3	161	ENSG00000079263.19	SP140	11262	protein_coding	3_22qLOSS (lfc=1.31, rank=288/2935)		0.655	0.774	1	M3	2q37.1	230203110	230313215
M3	161	ENSG00000132965.9	ALOX5AP	241	protein_coding	3_22qLOSS (lfc=0.90, rank=2663/2935)		0.655	0.787	1	M3	13q12.3	30713478	30764426
M3	161	ENSG00000179344.16	HLA-DQB1	3119	protein_coding	3_22qLOSS (lfc=1.53, rank=2228/2935)		0.649	0.778	1	M3	6p21.32	32659467	32668383
M3	161	ENSG00000181908.5	LINC02724	100996455	lncRNA	3_22qLOSS (lfc=0.88, rank=2056/2935)		0.646	0.783	1	M3	11q13.1	64449074	64451657
M3	161	ENSG00000187474.5	FPR3	2359	protein_coding	3_22qLOSS (lfc=1.87, rank=1009/2935)	1_Hh (lfc=-1.66, rank=363/1336)	0.644	0.7	2	M3,M8	19q13.41	51795157	51826190
M3	161	ENSG00000043462.12	LCP2	3937	protein_coding	3_22qLOSS (lfc=1.01, rank=630/2935)		0.642	0.691	1	M3	5q35.1	170246233	170297818
M3	161	ENSG00000187764.11	SEMA4D	10507	protein_coding			0.639	0.777	1	M3	9q22.2	89360787	89498130
M3	161	ENSG00000135298.14	ADGRB3	577	protein_coding	3_22qLOSS (lfc=1.13, rank=1949/2935)		0.639	0.802	1	M3	6q12-6q13	68635282	69389506
M3	161	ENSG00000150337.13	FCGR1A	2209	protein_coding		1_Hh (lfc=-1.32, rank=453/1336)	0.638	0.714	1	M3	1q21.2	149782671	149792518
M3	161	ENSG00000160791.13	CCR5	1234	protein_coding	3_22qLOSS (lfc=1.21, rank=2304/2935)		0.632	0.795	3	M3,M26,M38	3p21.31	46370854	46376206
M3	161	ENSG00000104951.16	IL4I1	259307	protein_coding	3_22qLOSS (lfc=1.17, rank=2192/2935)	1_Hh (lfc=-1.23, rank=641/1336)	0.631	0.747	2	M3,M25	19q13.33	49889654	49929539
M3	161	ENSG00000223552.1	CCR5AS	102724297	lncRNA	3_22qLOSS (lfc=1.72, rank=1935/2935)		0.63	0.79	1	M3	3p21.31	46364955	46407059
M3	161	ENSG00000265531.3	FCGR1CP	100132417	unprocessed_pseudogene		1_Hh (lfc=-1.20, rank=820/1336)	0.63	0.694	1	M3	1q21.1	143874793	143883575
M3	161	ENSG00000225217.1	HSPA7	3311	unprocessed_pseudogene			0.621	0.708	1	M3	1q23.3	161606291	161608217
M3	161	ENSG00000166428.14	PLD4	122618	protein_coding	3_22qLOSS (lfc=1.38, rank=1266/2935)		0.618	0.776	1	M3	14q32.33	104924713	104937761
M3	161	ENSG00000181631.7	P2RY13	53829	protein_coding	3_22qLOSS (lfc=1.37, rank=948/2935)		0.608	0.781	1	M3	3q25.1	151326312	151329549
M3	161	ENSG00000196126.11	HLA-DRB1	3123	protein_coding	3_22qLOSS (lfc=1.57, rank=1792/2935)		0.605	0.786	1	M3	6p21.32	32578769	32589848
M3	161	ENSG00000254838.5	GVINP1	387751	transcribed_unprocessed_pseudogene	3_22qLOSS (lfc=0.97, rank=1186/2935)		0.602	0.705	1	M3	11p15.4	6713536	6746439
M3	161	ENSG00000188820.13	CALHM6	441168	protein_coding	3_22qLOSS (lfc=1.39, rank=2402/2935)		0.602	0.781	1	M3	6q22.1	116461370	116463771
M3	161	ENSG00000150681.10	RGS18	64407	protein_coding	3_22qLOSS (lfc=0.97, rank=2106/2935)		0.601	0.778	2	M3,M19	1q31.2	192158462	192185815
M3	161	ENSG00000078579.9	FGF20	26281	protein_coding	3_22qLOSS (lfc=1.20, rank=2161/2935)		0.598	0.82	1	M3	8p22	16992181	17002345
M3	161	ENSG00000237797.1	MACORIS	101929951	lncRNA	3_22qLOSS (lfc=1.44, rank=1767/2935)		0.597	0.813	1	M3	10p11.22	31693084	31707388
M3	161	ENSG00000161944.16	ASGR2	433	protein_coding	3_22qLOSS (lfc=1.27, rank=1500/2935)		0.592	0.746	1	M3	17p13.1	7101322	7115700
M3	161	ENSG00000185614.7	INKA1	389119	protein_coding	3_22qLOSS (lfc=1.00, rank=2516/2935)		0.585	0.688	1	M3	3p21.31	49803261	49805030
M3	161	ENSG00000174370.10	C11orf45	219833	protein_coding	3_22qLOSS (lfc=1.16, rank=1775/2935)		0.582	0.714	1	M3	11q24.3	128899565	128906069
M3	161	ENSG00000248810.2	LINC02432	100507639	lncRNA			0.573	0.724	1	M3	4q31.21	141302910	141357096
M3	161	ENSG00000121895.8	TMEM156	80008	protein_coding	3_22qLOSS (lfc=0.94, rank=2549/2935)		0.568	0.751	2	M3,M26	4p14	38966744	39032922
M3	161	ENSG00000280560.2	LINC01374	105378425	lncRNA	3_22qLOSS (lfc=1.09, rank=1706/2935)		0.555	0.698	1	M3	10q23.31	89853595	90225443
M3	161	ENSG00000101251.12	SEL1L2	80343	protein_coding			0.55	0.727	1	M3	20p12.1	13849247	13996443
M3	161	ENSG00000243033.2	GAPDHP47	100240712	processed_pseudogene	3_22qLOSS (lfc=1.93, rank=907/2935)		0.549	0.736	1	M3	3q24	143503275	143504273
M3	161	ENSG00000174123.11	TLR10	81793	protein_coding	4_22qLOSS (lfc=1.88, rank=180/444)		0.545	0.692	2	M3,M26	4p14	38772238	38782990
M3	161	ENSG00000216306.3	KRT19P2	160313	transcribed_processed_pseudogene			0.539	0.716	1	M3	12q22	94834147	94835158
M3	161	ENSG00000228058.2	LINC01736	101927532	lncRNA			0.535	0.649	1	M3	1q42.13	230002372	230007195
M3	161	ENSG00000227508.6	LINC01624	401289	lncRNA	3_22qLOSS (lfc=1.49, rank=2791/2935)		0.533	0.664	1	M3	6q27	170272474	170279887
M3	161	ENSG00000152766.6	ANKRD22	118932	protein_coding	3_22qLOSS (lfc=1.17, rank=2806/2935)		0.526	0.745	1	M3	10q23.31	88819896	88851844
M3	161	ENSG00000110876.9	SELPLG	6404	protein_coding			0.525	0.764	2	M3,M26	12q24.11	108622277	108633959
M3	161	ENSG00000180777.14	ANKRD30B	374860	protein_coding			0.515	0.721	1	M3	18p11.21	14728272	14854038
M4	152	ENSG00000154721.15	JAM2	58494	protein_coding	4_3pLOSS (lfc=1.91, rank=58/1008)	3_22qLOSS (lfc=-1.22, rank=2267/2935)	0.91	0.99	1	M4	21q21.3	25639258	25717562
M4	152	ENSG00000138604.10	GLCE	26035	protein_coding			0.881	1	1	M4	15q23	69160584	69272217
M4	152	ENSG00000152580.8	IGSF10	285313	protein_coding	4_3pLOSS (lfc=1.83, rank=642/1008)	2_PI3K (lfc=-3.15, rank=68/447)	0.863	0.971	1	M4	3q25.1	151425384	151458709
M4	152	ENSG00000242810.1	MRPL42P6	106480794	processed_pseudogene		3_22qLOSS (lfc=-1.79, rank=2922/2935)	0.84	0.932	1	M4	3q25.1	151475804	151476174
M4	152	ENSG00000003096.14	KLHL13	90293	protein_coding			0.835	0.939	1	M4	Xq24	117897813	118117340
M4	152	ENSG00000189295.13	ANKRD62P1-PARP4P3	23783	lncRNA		3_22qLOSS (lfc=-2.16, rank=1300/2935)	0.832	0.889	1	M4	22q11.1	16654066	16675540
M4	152	ENSG00000165323.15	FAT3	120114	protein_coding	4_3pLOSS (lfc=2.45, rank=702/1008)	3_22qLOSS (lfc=-5.25, rank=134/2935)	0.828	0.869	1	M4	11q14.3	92352096	92896470
M4	152	ENSG00000178538.10	CA8	767	protein_coding	4_3pLOSS (lfc=2.60, rank=639/1008)		0.821	0.937	1	M4	8q12.1	60185412	60281400
M4	152	ENSG00000262772.2	LINC01977	105371919	lncRNA	4_3pLOSS (lfc=1.00, rank=907/1008)		0.815	0.917	1	M4	17q25.3	79819083	79827704
M4	152	ENSG00000164619.10	BMPER	168667	protein_coding	4_3pLOSS (lfc=3.08, rank=21/1008)		0.814	0.95	1	M4	7p14.3	33904308	34156427
M4	152	ENSG00000237731.1	RNGTTP1	100421428	processed_pseudogene	4_3pLOSS (lfc=1.84, rank=512/1008)		0.803	0.91	1	M4	21q21.3	25643489	25644216
M4	152	ENSG00000163584.18	RPL22L1	200916	protein_coding			0.8	0.909	2	M4,M27	3q26.2	170864875	170870208
M4	152	ENSG00000237070.1	AC005550.3	105375166	lncRNA			0.8	0.889	1	M4	7p21.2	15667947	15681980
M4	152	ENSG00000187123.15	LYPD6	130574	protein_coding	4_3pLOSS (lfc=2.25, rank=176/1008)	3_22qLOSS (lfc=-1.62, rank=2528/2935)	0.796	0.918	1	M4	2q23.2	149329985	149474138
M4	152	ENSG00000213160.10	KLHL23	151230	protein_coding	4_3pLOSS (lfc=1.03, rank=392/1008)		0.792	0.899	1	M4	2q31.1	169694488	169776989
M4	152	ENSG00000176853.16	FAM91A1	157769	protein_coding	4_3pLOSS (lfc=2.25, rank=54/1008)	1_Hh (lfc=-1.12, rank=1029/1336), 3_22qLOSS (lfc=-1.29, rank=2760/2935)	0.787	0.886	2	M4,M20	8q24.13	123768439	123815452
M4	152	ENSG00000154080.14	CHST9	83539	protein_coding	4_3pLOSS (lfc=2.50, rank=867/1008)	1_Hh (lfc=-2.28, rank=1128/1336), 3_22qLOSS (lfc=-4.39, rank=893/2935)	0.781	0.888	2	M4,M36	18q11.2	26906481	27185308
M4	152	ENSG00000154309.8	DISP1	84976	protein_coding	4_3pLOSS (lfc=1.58, rank=72/1008)		0.781	0.945	2	M4,M10	1q41	222872271	223005995
M4	152	ENSG00000115425.14	PECR	55825	protein_coding	4_3pLOSS (lfc=0.82, rank=701/1008)		0.781	0.911	2	M4,M12	2q35	215996329	216082955
M4	152	ENSG00000181626.12	ANKRD62	342850	protein_coding		1_Hh (lfc=-2.29, rank=622/1336), 3_22qLOSS (lfc=-2.93, rank=1923/2935)	0.779	0.882	1	M4	18p11.21	12093843	12129764
M4	152	ENSG00000115596.4	WNT6	7475	protein_coding	4_22qLOSS (lfc=2.31, rank=287/444)		0.778	0.878	2	M4,M27	2q35	218859805	218874233
M4	152	ENSG00000171476.22	HOPX	84525	protein_coding	4_22qLOSS (lfc=2.12, rank=435/444)	1_Hh (lfc=-2.01, rank=655/1336)	0.777	0.866	1	M4	4q12	56647988	56681899
M4	152	ENSG00000105974.12	CAV1	857	protein_coding			0.777	0.834	1	M4	7q31.2	116525001	116561184
M4	152	ENSG00000106511.6	MEOX2	4223	protein_coding			0.774	0.923	1	M4	7p21.2	15611212	15686683
M4	152	ENSG00000039068.19	CDH1	999	protein_coding	4_3pLOSS (lfc=0.90, rank=857/1008)		0.772	0.893	1	M4	16q22.1	68737292	68835541
M4	152	ENSG00000271474.1	UNC5C-AS1	105377335	lncRNA		3_22qLOSS (lfc=-0.89, rank=2495/2935)	0.765	0.839	2	M1,M4	4q22.3	95549129	95552457
M4	152	ENSG00000276170.4	AC124789.1	101929494	lncRNA	4_3pLOSS (lfc=2.52, rank=305/1008)	1_Hh (lfc=-1.43, rank=1251/1336)	0.76	0.906	2	M4,M10	17q12	38450394	38452444
M4	152	ENSG00000112379.9	ARFGEF3	57221	protein_coding			0.759	0.845	2	M4,M27	6q23.3-6q24.1	138161939	138344663
M4	152	ENSG00000049449.10	RCN1	5954	protein_coding	4_22qLOSS (lfc=1.48, rank=208/444)	1_Hh (lfc=-0.81, rank=1081/1336)	0.756	0.894	1	M4	11p13	32091074	32105722
M4	152	ENSG00000147862.17	NFIB	4781	protein_coding	4_22qLOSS (lfc=1.21, rank=191/444)	2_KLF4 (lfc=-1.01, rank=528/593)	0.755	0.843	1	M4	9p23-9p22.3	14081843	14398983
M4	152	ENSG00000267116.1	PMM2P2	646065	processed_pseudogene			0.755	0.858	1	M4	18p11.21	12192203	12192934
M4	152	ENSG00000046604.13	DSG2	1829	protein_coding		2_PI3K (lfc=-1.91, rank=438/447)	0.749	0.824	2	M1,M4	18q12.1	31498177	31549008
M4	152	ENSG00000150556.17	LYPD6B	130576	protein_coding			0.743	0.873	2	M4,M27	2q23.2	149038107	149215262
M4	152	ENSG00000091490.11	SEL1L3	23231	protein_coding		3_22qLOSS (lfc=-1.81, rank=900/2935)	0.742	0.79	1	M4	4p15.2	25747433	25863760
M4	152	ENSG00000121207.12	LRAT	9227	protein_coding	4_3pLOSS (lfc=2.78, rank=71/1008)	1_Hh (lfc=-1.38, rank=1175/1336)	0.742	0.846	1	M4	4q32.1	154626945	154753120
M4	152	ENSG00000227244.2	LINC00845	100507058	lncRNA	4_3pLOSS (lfc=1.80, rank=736/1008)		0.742	0.862	1	M4	10q21.2	61016275	61026420
M4	152	ENSG00000217811.1	HNRNPDP2	106481661	processed_pseudogene			0.74	0.861	1	M4	6q12	64631205	64631682
M4	152	ENSG00000083067.22	TRPM3	80036	protein_coding		3_22qLOSS (lfc=-1.86, rank=1360/2935)	0.738	0.873	1	M4	9q21.12-9q21.13	70529063	71446904
M4	152	ENSG00000013016.16	EHD3	30845	protein_coding		1_Hh (lfc=-0.72, rank=938/1336)	0.735	0.838	1	M4	2p23.1	31234152	31269451
M4	152	ENSG00000235547.3	NDUFB11P1	390239	processed_pseudogene	4_3pLOSS (lfc=2.79, rank=681/1008)		0.734	0.819	1	M4	11q14.3	92336032	92336496
M4	152	ENSG00000119950.21	MXI1	4601	protein_coding	4_3pLOSS (lfc=0.87, rank=621/1008)	3_22qLOSS (lfc=-0.87, rank=1591/2935)	0.733	0.812	1	M4	10q25.2	110207605	110287365
M4	152	ENSG00000198535.5	C2CD4A	145741	protein_coding	4_3pLOSS (lfc=2.22, rank=476/1008)	1_Hh (lfc=-1.87, rank=525/1336)	0.732	0.814	1	M4	15q22.2	62066977	62070917
M4	152	ENSG00000283154.2	IQCJ-SCHIP1	100505385	protein_coding	4_22qLOSS (lfc=2.04, rank=86/444), 4_3pLOSS (lfc=1.45, rank=800/1008)	3_22qLOSS (lfc=-1.54, rank=2320/2935)	0.731	0.817	1	M4	3q25.32-3q25.33	158962235	159897366
M4	152	ENSG00000145700.10	ANKRD31	256006	protein_coding	4_3pLOSS (lfc=1.46, rank=30/1008)		0.728	0.887	1	M4	5q13.3	75068275	75236911
M4	152	ENSG00000214814.7	FER1L6	654463	protein_coding	4_3pLOSS (lfc=4.39, rank=142/1008)	1_Hh (lfc=-2.38, rank=629/1336)	0.727	0.827	1	M4	8q24.13	123851987	124120061
M4	152	ENSG00000234523.1	NDUFB1P2	100380272	processed_pseudogene	4_3pLOSS (lfc=1.24, rank=889/1008)		0.723	0.863	1	M4	1q41	222945725	222945900
M4	152	ENSG00000082512.15	TRAF5	7188	protein_coding	4_3pLOSS (lfc=0.97, rank=504/1008)	3_22qLOSS (lfc=-0.97, rank=1319/2935)	0.719	0.811	1	M4	1q32.3	211326615	211374946
M4	152	ENSG00000198626.17	RYR2	6262	protein_coding		3_22qLOSS (lfc=-4.07, rank=511/2935)	0.719	0.779	1	M4	1q43	237042184	237833988
M4	152	ENSG00000110492.15	MDK	4192	protein_coding	4_3pLOSS (lfc=1.11, rank=875/1008)		0.719	0.822	2	M4,M29	11p11.2	46380756	46383837
M4	152	ENSG00000248801.7	C8orf34-AS1	286189	lncRNA	4_3pLOSS (lfc=1.60, rank=831/1008)	3_22qLOSS (lfc=-1.65, rank=2540/2935)	0.718	0.826	1	M4	8q13.2	68302246	68331689
M4	152	ENSG00000146151.13	HMGCLL1	54511	protein_coding			0.718	0.788	1	M4	6p12.1	55434369	55579214
M4	152	ENSG00000196872.12	CRACDL	343990	protein_coding	4_3pLOSS (lfc=1.25, rank=716/1008)		0.715	0.824	1	M4	2q11.2	98793846	98936259
M4	152	ENSG00000176428.6	VPS37D	155382	protein_coding			0.715	0.826	1	M4	7q11.23	73667831	73672112
M4	152	ENSG00000249255.1	PGAM1P9	100420681	processed_pseudogene	4_3pLOSS (lfc=2.23, rank=975/1008)	3_22qLOSS (lfc=-5.13, rank=1876/2935)	0.713	0.802	1	M4	11q14.3	92366496	92367250
M4	152	ENSG00000228649.9	SNHG26	109729180	lncRNA			0.71	0.844	1	M4	7p15.3	22854126	22872945
M4	152	ENSG00000227054.1	FDX1P2	2216	processed_pseudogene	4_3pLOSS (lfc=1.77, rank=458/1008)		0.708	0.883	1	M4	21q21.3	25692180	25692554
M4	152	ENSG00000178947.9	SMIM10L2A	399668	protein_coding			0.706	0.782	1	M4	Xq26.3	135421944	135428075
M4	152	ENSG00000158813.18	EDA	1896	protein_coding	4_3pLOSS (lfc=1.13, rank=342/1008)		0.704	0.843	1	M4	Xq13.1	69616067	70039472
M4	152	ENSG00000101115.13	SALL4	57167	protein_coding		3_22qLOSS (lfc=-2.28, rank=326/2935)	0.695	0.725	1	M4	20q13.2	51782331	51802521
M4	152	ENSG00000146267.12	FAXC	84553	protein_coding			0.695	0.818	1	M4	6q16.2	99271168	99350062
M4	152	ENSG00000149452.16	SLC22A8	9376	protein_coding	4_3pLOSS (lfc=1.85, rank=963/1008)	3_22qLOSS (lfc=-3.16, rank=1692/2935)	0.694	0.794	2	M1,M4	11q12.3	62989154	63015841
M4	152	ENSG00000046774.10	MAGEC2	51438	protein_coding	4_3pLOSS (lfc=4.44, rank=199/1008)		0.692	0.837	1	M4	Xq27.2	142202342	142205290
M4	152	ENSG00000196937.11	FAM3C	10447	protein_coding	4_3pLOSS (lfc=0.90, rank=755/1008)		0.692	0.858	1	M4	7q31.31	121348878	121396364
M4	152	ENSG00000154639.19	CXADR	1525	protein_coding			0.69	0.771	1	M4	21q21.1	17513043	17593579
M4	152	ENSG00000184489.12	PTP4A3	11156	protein_coding			0.689	0.747	2	M4,M44	8q24.3	141391995	141432454
M4	152	ENSG00000163053.11	SLC16A14	151473	protein_coding	4_3pLOSS (lfc=1.18, rank=467/1008)		0.689	0.834	2	M4,M10	2q36.3	230034982	230068993
M4	152	ENSG00000158296.14	SLC13A3	64849	protein_coding		3_22qLOSS (lfc=-1.01, rank=2132/2935)	0.687	0.739	2	M1,M4	20q13.12	46557823	46684467
M4	152	ENSG00000244244.2	RPS3AP42	100271597	processed_pseudogene			0.685	0.757	1	M4	11q14.3	92498152	92498935
M4	152	ENSG00000188176.12	SMTNL2	342527	protein_coding	4_22qLOSS (lfc=2.49, rank=282/444)		0.684	0.769	1	M4	17p13.2	4583999	4608319
M4	152	ENSG00000102804.15	TSC22D1	8848	protein_coding		3_22qLOSS (lfc=-1.14, rank=1780/2935)	0.684	0.736	1	M4	13q14.11	44432143	44577147
M4	152	ENSG00000105655.19	ISYNA1	51477	protein_coding	4_3pLOSS (lfc=1.67, rank=110/1008)	3_22qLOSS (lfc=-1.20, rank=1989/2935)	0.684	0.75	4	M1,M4,M12,M29	19p13.11	18434388	18438167
M4	152	ENSG00000267478.1	RP11-815J4.5	100533852	processed_pseudogene			0.679	0.787	1	M4	18p11.21	12091674	12093141
M4	152	ENSG00000243566.6	UPK3B	105375355	protein_coding	4_22qLOSS (lfc=2.96, rank=167/444)	1_Hh (lfc=-2.79, rank=129/1336)	0.679	0.782	1	M4	7q11.23	76510428	76516521
M4	152	ENSG00000259271.1	ANKRD62P1	107080639	transcribed_unprocessed_pseudogene		3_22qLOSS (lfc=-1.84, rank=1581/2935)	0.679	0.746	1	M4	22q11.1	16671090	16679493
M4	152	ENSG00000106809.11	OGN	4969	protein_coding		1_Hh (lfc=-0.79, rank=931/1336)	0.679	0.829	1	M4	9q22.31	92383268	92404696
M4	152	ENSG00000147255.19	IGSF1	3547	protein_coding	4_3pLOSS (lfc=1.48, rank=715/1008)		0.678	0.778	1	M4	Xq26.1-Xq26.2	131273506	131578899
M4	152	ENSG00000182379.10	NXPH4	11247	protein_coding		3_22qLOSS (lfc=-2.27, rank=842/2935)	0.677	0.743	1	M4	12q13.3	57216794	57226449
M4	152	ENSG00000247626.5	MARS2	92935	protein_coding			0.676	0.772	1	M4	2q33.1	197705369	197708395
M4	152	ENSG00000137727.12	ARHGAP20	57569	protein_coding			0.676	0.804	2	M4,M29	11q22.3-11q23.1	110577042	110713189
M4	152	ENSG00000196739.15	COL27A1	85301	protein_coding			0.674	0.748	1	M4	9q32	114155537	114312511
M4	152	ENSG00000091428.18	RAPGEF4	11069	protein_coding		2_KLF4 (lfc=-1.19, rank=504/593)	0.67	0.83	3	M4,M10,M27	2q31.1	172735274	173052893
M4	152	ENSG00000185013.16	NT5C1B	93034	protein_coding			0.666	0.76	1	M4	2p24.2	18562872	18589572
M4	152	ENSG00000242550.6	SERPINB10	5273	protein_coding			0.662	0.751	1	M4	18q21.33-18q22.1	63897174	63936111
M4	152	ENSG00000236809.2	SNX25P1	100419028	unprocessed_pseudogene			0.662	0.833	1	M4	1q32.3	211417025	211417934
M4	152	ENSG00000267162.1	SDHDP1	100289186	processed_pseudogene			0.659	0.767	1	M4	18p11.21	12101997	12102470
M4	152	ENSG00000151224.13	MAT1A	4143	protein_coding	4_3pLOSS (lfc=2.63, rank=894/1008)		0.655	0.764	1	M4	10q22.3	80271820	80289658
M4	152	ENSG00000002745.13	WNT16	51384	protein_coding	4_3pLOSS (lfc=2.72, rank=807/1008)		0.655	0.762	1	M4	7q31.31	121325367	121341104
M4	152	ENSG00000133863.8	TEX15	56154	protein_coding	4_22qLOSS (lfc=1.67, rank=337/444)	1_Hh (lfc=-1.02, rank=1194/1336)	0.654	0.778	2	M4,M36	8p12	30831544	30913003
M4	152	ENSG00000265135.1	MIR5687	100847019	miRNA			0.653	0.771	1	M4	5q11.2	55508850	55508926
M4	152	ENSG00000221843.4	C2orf16	84226	protein_coding			0.648	0.749	1	M4	2p23.3	27537386	27582721
M4	152	ENSG00000171798.18	KNDC1	85442	protein_coding			0.648	0.753	1	M4	10q26.3	133160219	133226412
M4	152	ENSG00000135048.14	CEMIP2	23670	protein_coding	4_22qLOSS (lfc=1.26, rank=372/444)		0.646	0.773	1	M4	9q21.13	71683366	71816690
M4	152	ENSG00000281406.2	BLACAT1	101669762	protein_coding		3_22qLOSS (lfc=-3.82, rank=2368/2935)	0.645	0.764	1	M4	1q32.1	205434885	205457091
M4	152	ENSG00000061918.13	GUCY1B1	2983	protein_coding			0.645	0.761	1	M4	4q32.1	155758992	155807774
M4	152	ENSG00000162068.2	NTN3	4917	protein_coding	4_3pLOSS (lfc=1.08, rank=624/1008)	2_KLF4 (lfc=-2.10, rank=92/593)	0.643	0.776	2	M4,M10	16p13.3	2471297	2474145
M4	152	ENSG00000104325.7	DECR1	1666	protein_coding	4_22qLOSS (lfc=1.25, rank=340/444)		0.643	0.794	1	M4	8q21.3	90001405	90053633
M4	152	ENSG00000188107.15	EYS	346007	protein_coding	4_3pLOSS (lfc=1.69, rank=886/1008)	1_Hh (lfc=-1.43, rank=1112/1336)	0.642	0.779	1	M4	6q12	63719980	65707226
M4	152	ENSG00000150764.14	DIXDC1	85458	protein_coding			0.642	0.752	2	M4,M27	11q23.1	111927144	112022653
M4	152	ENSG00000162631.18	NTNG1	22854	protein_coding			0.642	0.778	1	M4	1p13.3	107140007	107483458
M4	152	ENSG00000231056.1	LINC02522	101928106	lncRNA			0.641	0.717	1	M4	6p24.3	10474500	10478502
M4	152	ENSG00000130787.14	HIP1R	9026	protein_coding		3_22qLOSS (lfc=-1.03, rank=1122/2935)	0.638	0.713	1	M4	12q24.31	122834453	122862961
M4	152	ENSG00000173612.10	GPRC6A	222545	protein_coding		3_22qLOSS (lfc=-6.80, rank=2641/2935)	0.636	0.718	1	M4	6q22.1	116792085	116829083
M4	152	ENSG00000213626.13	LBH	81606	protein_coding	4_3pLOSS (lfc=1.40, rank=344/1008)		0.636	0.782	1	M4	2p23.1	30231534	30323730
M4	152	ENSG00000123119.12	NECAB1	64168	protein_coding	4_3pLOSS (lfc=1.60, rank=628/1008)		0.634	0.804	2	M4,M10	8q21.3	90791741	90959393
M4	152	ENSG00000254049.2	NRG1-IT3	100874286	lncRNA	4_3pLOSS (lfc=6.34, rank=9/1008)		0.634	0.828	2	M4,M65	8p12	32440704	32448803
M4	152	ENSG00000088756.12	ARHGAP28	79822	protein_coding			0.633	0.724	3	M1,M4,M29	18p11.31	6729718	6915716
M4	152	ENSG00000240602.7	AADACP1	201651	transcribed_unprocessed_pseudogene	4_3pLOSS (lfc=2.23, rank=473/1008)		0.633	0.821	2	M4,M65	3q25.1	151770428	151784894
M4	152	ENSG00000153132.13	CLGN	1047	protein_coding		3_22qLOSS (lfc=-2.49, rank=1318/2935)	0.631	0.672	1	M4	4q31.1	140388453	140427661
M4	152	ENSG00000099953.10	MMP11	4320	protein_coding		1_Hh (lfc=-0.96, rank=1053/1336)	0.63	0.741	1	M4	22q11.23	23768226	23784316
M4	152	ENSG00000112175.8	BMP5	653	protein_coding			0.629	0.753	2	M4,M29	6p12.1	55753653	55875590
M4	152	ENSG00000253964.1	RPL31P40	100271196	processed_pseudogene	4_3pLOSS (lfc=2.07, rank=564/1008)		0.628	0.794	1	M4	8q13.2	68293446	68293818
M4	152	ENSG00000170955.10	CAVIN3	112464	protein_coding			0.626	0.716	1	M4	11p15.4	6318946	6320532
M4	152	ENSG00000182508.14	LHFPL1	340596	protein_coding			0.625	0.733	1	M4	Xq23	112630648	112680054
M4	152	ENSG00000237149.5	ZNF503-AS2	100131213	lncRNA			0.621	0.7	1	M4	10q22.2	75401519	75408982
M4	152	ENSG00000081479.15	LRP2	4036	protein_coding	4_3pLOSS (lfc=6.27, rank=1/1008)		0.62	0.781	3	M4,M10,M65	2q31.1	169127109	169362534
M4	152	ENSG00000134363.12	FST	10468	protein_coding	5_POLR2A (lfc=2.29, rank=159/348)		0.618	0.705	1	M4	5q11.2	53480626	53487134
M4	152	ENSG00000214575.9	CPEB1	64506	protein_coding	4_3pLOSS (lfc=0.89, rank=869/1008)		0.616	0.771	1	M4	15q25.2	82543201	82648861
M4	152	ENSG00000066382.16	MPPED2	744	protein_coding		3_22qLOSS (lfc=-1.62, rank=1407/2935)	0.615	0.714	1	M4	11p14.1	30384493	30586872
M4	152	ENSG00000170558.9	CDH2	1000	protein_coding		1_Hh (lfc=-1.14, rank=1303/1336)	0.614	0.762	1	M4	18q12.1	27950966	28177130
M4	152	ENSG00000246523.8	FZD4-DT	100506368	lncRNA	4_3pLOSS (lfc=1.31, rank=44/1008)		0.613	0.722	2	M1,M4	11q14.2	86955616	87021909
M4	152	ENSG00000182272.12	B4GALNT4	338707	protein_coding		2_KLF4 (lfc=-3.59, rank=34/593)	0.613	0.708	1	M4	11p15.5	369499	382117
M4	152	ENSG00000173894.11	CBX2	84733	protein_coding			0.612	0.708	1	M4	17q25.3	79778148	79787983
M4	152	ENSG00000236345.1	SCAT8	112935969	lncRNA			0.61	0.739	1	M4	6q12	63806836	63822642
M4	152	ENSG00000218813.1	RP11-59D5__B.3	100422587	processed_pseudogene		3_22qLOSS (lfc=-3.44, rank=2501/2935)	0.602	0.722	1	M4	6q12	63797189	63798031
M4	152	ENSG00000250020.1	RP11-811I15.1	100128803	processed_pseudogene			0.6	0.736	1	M4	5p15.33	58198	58915
M4	152	ENSG00000225469.3	RP3-406C18.2	392555	unprocessed_pseudogene	4_3pLOSS (lfc=4.79, rank=223/1008)		0.597	0.794	1	M4	Xq27.2	142172866	142173989
M4	152	ENSG00000176887.7	SOX11	6664	protein_coding	4_22qLOSS (lfc=4.62, rank=9/444)	1_Hh (lfc=-3.58, rank=71/1336)	0.593	0.667	2	M4,M10	2p25.2	5692384	5701385
M4	152	ENSG00000118276.11	B4GALT6	9331	protein_coding	4_3pLOSS (lfc=1.33, rank=177/1008)		0.592	0.739	1	M4	18q12.1	31622247	31685836
M4	152	ENSG00000157404.16	KIT	3815	protein_coding			0.586	0.701	2	M4,M10	4q12	54657918	54740715
M4	152	ENSG00000279561.2	RP11-4L24.4	100132249	TEC		2_PI3K (lfc=-1.05, rank=407/447)	0.584	0.721	1	M4	9p11.2	41269916	41273997
M4	152	ENSG00000175229.7	GAL3ST3	89792	protein_coding			0.577	0.652	1	M4	11q13.1	66040765	66049161
M4	152	ENSG00000154529.15	CNTNAP3B	728577	protein_coding	4_3pLOSS (lfc=1.35, rank=971/1008)	2_PI3K (lfc=-2.19, rank=343/447)	0.574	0.725	1	M4	9p11.2	41890314	42129510
M4	152	ENSG00000126562.17	WNK4	65266	protein_coding			0.571	0.671	1	M4	17q21.2	42780610	42797066
M4	152	ENSG00000275765.5	RP11-54C4.3	100652758	lncRNA			0.57	0.684	1	M4	5q33.1	151770242	151771508
M4	152	ENSG00000219653.1	GCNT1P4	100462829	processed_pseudogene			0.568	0.684	1	M4	6q12	63857441	63857769
M4	152	ENSG00000105810.10	CDK6	1021	protein_coding		1_Hh (lfc=-1.28, rank=364/1336), 2_PI3K (lfc=-1.59, rank=417/447)	0.568	0.666	2	M4,M10	7q21.2	92604921	92836573
M4	152	ENSG00000253974.6	NRG1-IT1	100856811	lncRNA	4_3pLOSS (lfc=5.73, rank=128/1008)		0.567	0.718	2	M4,M65	8p12	32026210	32139495
M4	152	ENSG00000172575.12	RASGRP1	10125	protein_coding			0.565	0.675	1	M4	15q14	38488103	38565575
M4	152	ENSG00000075223.14	SEMA3C	10512	protein_coding		1_Hh (lfc=-1.17, rank=1298/1336)	0.564	0.714	1	M4	7q21.11	80742538	80922359
M4	152	ENSG00000205502.4	C2CD4B	388125	protein_coding			0.561	0.628	1	M4	15q22.2	62163535	62165285
M4	152	ENSG00000234956.7	LINC02539	100507406	lncRNA	4_3pLOSS (lfc=3.57, rank=166/1008)	1_Hh (lfc=-2.59, rank=952/1336)	0.56	0.725	2	M4,M65	6q23.3	137730170	137792835
M4	152	ENSG00000090006.18	LTBP4	8425	protein_coding		2_KLF4 (lfc=-1.48, rank=325/593), 2_PI3K (lfc=-1.55, rank=133/447)	0.558	0.686	1	M4	19q13.2	40592883	40629818
M4	152	ENSG00000169248.13	CXCL11	6373	protein_coding			0.555	0.653	1	M4	4q21.1	76033682	76041415
M4	152	ENSG00000182890.5	GLUD2	2747	protein_coding			0.553	0.682	1	M4	Xq24	121047610	121050094
M4	152	ENSG00000277200.1	RP11-74E22.8	101928991	lncRNA			0.552	0.671	1	M4	17p13.3	2720801	2723947
M4	152	ENSG00000206052.11	DOK6	220164	protein_coding		1_Hh (lfc=-0.88, rank=1168/1336)	0.549	0.678	1	M4	18q22.2	69400888	69849087
M4	152	ENSG00000275585.2	PDE4DIPP4	101929798	transcribed_unprocessed_pseudogene	4_3pLOSS (lfc=1.55, rank=649/1008)		0.541	0.722	1	M4	1p11.2	120985692	121052167
M4	152	ENSG00000266969.1	CEP192-DT	119139898	lncRNA			0.532	0.671	1	M4	18p11.21	12984694	12991173
M4	152	ENSG00000104722.14	NEFM	4741	protein_coding		1_Hh (lfc=-1.52, rank=1248/1336)	0.532	0.631	1	M4	8p21.2	24913758	24919098
M4	152	ENSG00000130054.5	FAM155B	27112	protein_coding			0.53	0.717	1	M4	Xq13.1	69504326	69532508
M4	152	ENSG00000108602.18	ALDH3A1	218	protein_coding	4_22qLOSS (lfc=1.47, rank=438/444)	1_Hh (lfc=-1.10, rank=1241/1336)	0.526	0.634	1	M4	17p11.2	19737984	19748943
M4	152	ENSG00000165655.17	ZNF503	84858	protein_coding			0.521	0.657	1	M4	10q22.2	75397830	75401764
M5	133	ENSG00000164161.10	HHIP	64399	protein_coding	1_Hh (lfc=4.45, rank=1/1336)	3_22qLOSS (lfc=-3.40, rank=1371/2935)	0.952	0.987	1	M5	4q31.21	144646156	144745271
M5	133	ENSG00000182132.13	KCNIP1	30820	protein_coding	1_Hh (lfc=3.99, rank=7/1336)	3_22qLOSS (lfc=-2.76, rank=2648/2935)	0.931	0.972	1	M5	5q35.1	170353487	170736632
M5	133	ENSG00000243910.8	TUBA4B	80086	protein_coding	1_Hh (lfc=3.85, rank=100/1336)		0.922	0.949	1	M5	2q35	219253243	219272197
M5	133	ENSG00000112782.19	CLIC5	53405	protein_coding	1_Hh (lfc=3.72, rank=9/1336)		0.918	0.999	2	M5,M9	6p21.1	45880827	46080348
M5	133	ENSG00000185920.16	PTCH1	5727	protein_coding	1_Hh (lfc=2.53, rank=2/1336)	2_PI3K (lfc=-2.15, rank=383/447)	0.913	1	1	M5	9q22.32	95442980	95517057
M5	133	ENSG00000164687.11	FABP5	2171	protein_coding	1_Hh (lfc=2.09, rank=218/1336)		0.902	0.982	2	M5,M9	8q21.13	81280536	81284777
M5	133	ENSG00000171551.12	ECEL1	9427	protein_coding	1_Hh (lfc=5.21, rank=16/1336)		0.896	0.948	1	M5	2q37.1	232479827	232487834
M5	133	ENSG00000189045.14	ANKDD1B	728780	protein_coding	1_Hh (lfc=2.00, rank=20/1336)	4_22qLOSS (lfc=-3.24, rank=62/444)	0.892	0.954	2	M5,M22	5q13.3	75611182	75681773
M5	133	ENSG00000147257.15	GPC3	2719	protein_coding	1_Hh (lfc=2.08, rank=181/1336)		0.883	0.985	2	M5,M9	Xq26.2	133535745	133985594
M5	133	ENSG00000114854.8	TNNC1	7134	protein_coding	1_Hh (lfc=3.01, rank=50/1336)		0.883	0.954	2	M5,M9	3p21.1	52451100	52454041
M5	133	ENSG00000168268.11	NT5DC2	64943	protein_coding	1_Hh (lfc=1.79, rank=54/1336)	4_3pLOSS (lfc=-2.39, rank=202/1008)	0.869	0.941	2	M5,M9	3p21.1	52524385	52535054
M5	133	ENSG00000077264.15	PAK3	5063	protein_coding	1_Hh (lfc=1.01, rank=121/1336)	4_3pLOSS (lfc=-1.28, rank=382/1008)	0.867	0.99	2	M5,M9	Xq23	110944285	111227361
M5	133	ENSG00000085377.14	PREP	5550	protein_coding	1_Hh (lfc=0.78, rank=243/1336)		0.867	0.963	1	M5	6q21	105273220	105454062
M5	133	ENSG00000253647.1	KCNIP1-OT1	101928033	lncRNA	1_Hh (lfc=2.92, rank=22/1336)		0.866	0.962	1	M5	5q35.1	170389493	170422844
M5	133	ENSG00000182836.10	PLCXD3	345557	protein_coding	1_Hh (lfc=3.64, rank=4/1336)	3_22qLOSS (lfc=-2.62, rank=2243/2935)	0.864	0.911	1	M5	5p13.1	41306952	41510628
M5	133	ENSG00000010322.16	NISCH	11188	protein_coding	1_Hh (lfc=1.38, rank=37/1336)	4_3pLOSS (lfc=-1.98, rank=63/1008)	0.857	0.918	2	M5,M9	3p21.1	52455118	52493068
M5	133	ENSG00000109458.8	GAB1	2549	protein_coding	1_Hh (lfc=1.46, rank=38/1336)		0.854	0.945	1	M5	4q31.21	143336762	143474568
M5	133	ENSG00000248485.2	PCP4L1	654790	protein_coding	1_Hh (lfc=3.65, rank=10/1336)	3_22qLOSS (lfc=-3.67, rank=896/2935)	0.854	0.89	1	M5	1q23.3	161258745	161285450
M5	133	ENSG00000253591.2	KCNIP1-AS1	105377716	lncRNA	1_Hh (lfc=3.37, rank=42/1336)	3_22qLOSS (lfc=-3.37, rank=2224/2935)	0.853	0.899	1	M5	5q35.1	170639158	170681437
M5	133	ENSG00000250423.2	KIAA1210	57481	protein_coding	1_Hh (lfc=2.39, rank=92/1336)		0.847	0.93	1	M5	Xq24	119078635	119150579
M5	133	ENSG00000143353.12	LYPLAL1	127018	protein_coding	1_Hh (lfc=1.17, rank=259/1336)		0.844	0.941	1	M5	1q41	219173869	219212865
M5	133	ENSG00000145936.9	KCNMB1	3779	protein_coding	1_Hh (lfc=1.63, rank=21/1336)		0.842	0.92	2	M5,M9	5q35.1	170374671	170389634
M5	133	ENSG00000171735.19	CAMTA1	23261	protein_coding	1_Hh (lfc=0.71, rank=433/1336)		0.841	0.894	1	M5	1p36.31-1p36.23	6785454	7769706
M5	133	ENSG00000248890.2	HHIP-AS1	646576	lncRNA	1_Hh (lfc=2.35, rank=33/1336)		0.84	0.931	1	M5	4q31.21	144642922	144661357
M5	133	ENSG00000187109.14	NAP1L1	4673	protein_coding	1_Hh (lfc=0.87, rank=201/1336)		0.839	0.923	1	M5	12q21.2	76036585	76084958
M5	133	ENSG00000125257.16	ABCC4	10257	protein_coding	1_Hh (lfc=2.02, rank=56/1336)	3_22qLOSS (lfc=-2.38, rank=730/2935)	0.836	0.867	1	M5	13q32.1	95019835	95301475
M5	133	ENSG00000163950.13	SLBP	7884	protein_coding			0.834	0.91	2	M5,M9	4p16.3	1692731	1712344
M5	133	ENSG00000158560.14	DYNC1I1	1780	protein_coding	1_Hh (lfc=2.50, rank=3/1336)	3_22qLOSS (lfc=-2.03, rank=1340/2935)	0.833	0.878	1	M5	7q21.3	95772506	96110322
M5	133	ENSG00000158270.12	COLEC12	81035	protein_coding	1_Hh (lfc=2.08, rank=18/1336)	2_PI3K (lfc=-2.05, rank=336/447)	0.832	0.985	2	M5,M9	18p11.32	316737	500722
M5	133	ENSG00000117480.16	FAAH	2166	protein_coding	1_Hh (lfc=2.08, rank=5/1336)	3_22qLOSS (lfc=-2.02, rank=804/2935)	0.832	0.866	1	M5	1p33	46394317	46413848
M5	133	ENSG00000205089.7	CCNI2	645121	protein_coding	1_Hh (lfc=2.72, rank=23/1336)		0.829	0.932	2	M5,M9	5q31.1	132747445	132754403
M5	133	ENSG00000152785.7	BMP3	651	protein_coding	1_Hh (lfc=3.81, rank=12/1336)		0.826	0.907	1	M5	4q21.21	81030708	81057632
M5	133	ENSG00000198454.2	LINC02692	101928638	lncRNA	1_Hh (lfc=2.24, rank=28/1336)		0.819	0.936	1	M5	9q34.3	136969243	136971990
M5	133	ENSG00000168273.8	SMIM4	440957	protein_coding	1_Hh (lfc=0.87, rank=709/1336)	4_3pLOSS (lfc=-1.55, rank=363/1008)	0.816	0.899	1	M5	3p21.1	52534013	52579237
M5	133	ENSG00000166573.6	GALR1	2587	protein_coding	1_Hh (lfc=2.84, rank=14/1336)		0.81	0.857	1	M5	18q23	77249848	77277900
M5	133	ENSG00000146477.6	SLC22A3	6581	protein_coding	1_Hh (lfc=1.87, rank=89/1336)		0.81	0.964	1	M5	6q25.3	160348378	160452577
M5	133	ENSG00000111087.10	GLI1	2735	protein_coding	1_Hh (lfc=2.43, rank=119/1336)		0.809	0.91	2	M5,M9	12q13.3	57459785	57472268
M5	133	ENSG00000130270.16	ATP8B3	148229	protein_coding	1_Hh (lfc=1.52, rank=11/1336)		0.806	0.873	3	M5,M15,M22	19p13.3	1782075	1812276
M5	133	ENSG00000264736.1	BDP1P	724038	processed_pseudogene	1_Hh (lfc=4.90, rank=17/1336)		0.806	0.891	1	M5	18q23	77435253	77437242
M5	133	ENSG00000223298.1	RNY3P8	106478985	misc_RNA	1_Hh (lfc=2.14, rank=304/1336)	3_22qLOSS (lfc=-3.68, rank=1215/2935)	0.799	0.836	1	M5	13q32.1	95310830	95310955
M5	133	ENSG00000124813.23	RUNX2	860	protein_coding	1_Hh (lfc=1.30, rank=230/1336)		0.792	0.887	2	M5,M9	6p21.1	45328157	45664349
M5	133	ENSG00000225194.3	LINC00092	100188953	lncRNA	1_Hh (lfc=1.59, rank=26/1336)	2_KLF4 (lfc=-1.68, rank=412/593)	0.788	0.904	1	M5	9q22.32	96019724	96027993
M5	133	ENSG00000286389.1	RP3-451C13.1	105373289	lncRNA	1_Hh (lfc=1.13, rank=341/1336)	2_KLF4 (lfc=-1.48, rank=538/593)	0.786	0.857	1	M5	1q42.13	227786753	227792179
M5	133	ENSG00000137449.16	CPEB2	132864	protein_coding	1_Hh (lfc=1.09, rank=96/1336)		0.784	0.883	1	M5	4p15.32	15002674	15070153
M5	133	ENSG00000188803.15	SHISA6	388336	protein_coding	1_Hh (lfc=1.73, rank=73/1336)		0.784	0.924	2	M5,M9	17p12	11241213	11564063
M5	133	ENSG00000116661.11	FBXO2	26232	protein_coding	1_Hh (lfc=2.50, rank=32/1336)	3_22qLOSS (lfc=-1.90, rank=2408/2935)	0.784	0.872	1	M5	1p36.22	11637018	11655785
M5	133	ENSG00000129194.8	SOX15	6665	protein_coding	1_Hh (lfc=1.86, rank=13/1336)	2_KLF4 (lfc=-2.14, rank=361/593)	0.779	0.895	1	M5	17p13.1	7588178	7590094
M5	133	ENSG00000069482.7	GAL	51083	protein_coding	1_Hh (lfc=3.76, rank=25/1336)	3_22qLOSS (lfc=-4.27, rank=862/2935)	0.779	0.846	2	M5,M24	11q13.2	68683779	68691175
M5	133	ENSG00000159307.19	SCUBE1	80274	protein_coding	1_Hh (lfc=2.80, rank=53/1336)		0.778	0.86	2	M5,M24	22q13.2	43197280	43343372
M5	133	ENSG00000120158.12	RCL1	10171	protein_coding	1_Hh (lfc=0.94, rank=135/1336)	4_3pLOSS (lfc=-1.08, rank=606/1008)	0.776	0.905	2	M5,M9	9p24.1	4792944	4885917
M5	133	ENSG00000119686.10	FLVCR2	55640	protein_coding	1_Hh (lfc=1.79, rank=24/1336)	4_3pLOSS (lfc=-1.69, rank=684/1008)	0.77	0.89	1	M5	14q24.3	75578620	75663214
M5	133	ENSG00000228981.3	RP11-364L4.1	645018	processed_pseudogene	1_Hh (lfc=1.64, rank=202/1336)		0.768	0.836	1	M5	4q31.21	143349275	143350117
M5	133	ENSG00000203527.2	SCUBE1-AS1	101927447	lncRNA	1_Hh (lfc=1.60, rank=86/1336)		0.764	0.892	1	M5	22q13.2	43275955	43283830
M5	133	ENSG00000091136.14	LAMB1	3912	protein_coding	1_Hh (lfc=0.81, rank=573/1336)		0.764	0.893	1	M5	7q31.1	107923799	108003187
M5	133	ENSG00000100027.16	YPEL1	29799	protein_coding	1_Hh (lfc=0.84, rank=339/1336)		0.76	0.883	1	M5	22q11.21-22q11.22	21697536	21735794
M5	133	ENSG00000243175.1	RPSAP36	100128888	transcribed_processed_pseudogene	1_Hh (lfc=1.14, rank=812/1336)		0.759	0.833	1	M5	4q31.21	143424753	143426013
M5	133	ENSG00000182347.10	PDSS1P1	100129248	processed_pseudogene	1_Hh (lfc=1.51, rank=435/1336)		0.756	0.881	2	M5,M9	9p24.1	5084999	5086112
M5	133	ENSG00000137486.17	ARRB1	408	protein_coding	1_Hh (lfc=0.76, rank=107/1336)		0.755	0.918	1	M5	11q13.4	75260122	75351705
M5	133	ENSG00000287200.1	RP11-181L23.11	124902947	lncRNA	1_Hh (lfc=1.28, rank=81/1336)	2_KLF4 (lfc=-1.63, rank=368/593), 4_3pLOSS (lfc=-1.21, rank=920/1008)	0.752	0.902	2	M5,M9	12q13.3	57457596	57462818
M5	133	ENSG00000176971.4	FIBIN	387758	protein_coding	1_Hh (lfc=1.85, rank=492/1336)		0.75	0.902	2	M5,M9	11p14.2	26994112	26997087
M5	133	ENSG00000167711.13	SERPINF2	5345	protein_coding	1_Hh (lfc=1.30, rank=122/1336)	4_22qLOSS (lfc=-2.04, rank=206/444)	0.745	0.88	1	M5	17p13.3	1742836	1755268
M5	133	ENSG00000185551.15	NR2F2	7026	protein_coding			0.741	0.842	2	M5,M9	15q26.2	96325938	96340263
M5	133	ENSG00000124564.17	SLC17A3	10786	protein_coding	1_Hh (lfc=4.26, rank=36/1336)		0.739	0.842	1	M5	6p22.2	25833066	25882286
M5	133	ENSG00000005486.17	RHBDD2	57414	protein_coding	1_Hh (lfc=0.68, rank=887/1336)	4_3pLOSS (lfc=-1.09, rank=667/1008)	0.738	0.861	2	M5,M9	7q11.23	75842602	75888926
M5	133	ENSG00000096968.14	JAK2	3717	protein_coding	1_Hh (lfc=1.14, rank=162/1336)	4_3pLOSS (lfc=-1.88, rank=94/1008)	0.737	0.864	3	M5,M9,M19	9p24.1	4984390	5129948
M5	133	ENSG00000163431.13	LMOD1	25802	protein_coding			0.737	0.845	1	M5	1q32.1	201896456	201946588
M5	133	ENSG00000156269.5	NAA11	84779	protein_coding	1_Hh (lfc=2.59, rank=172/1336)	3_22qLOSS (lfc=-2.36, rank=2822/2935)	0.733	0.858	1	M5	4q21.21	79225694	79326061
M5	133	ENSG00000165802.23	NSMF	26012	protein_coding	1_Hh (lfc=0.83, rank=99/1336)		0.732	0.865	1	M5	9q34.3	137447570	137459334
M5	133	ENSG00000145934.16	TENM2	57451	protein_coding	1_Hh (lfc=1.52, rank=608/1336)	4_3pLOSS (lfc=-2.27, rank=741/1008)	0.728	0.853	1	M5	5q34	167284799	168264157
M5	133	ENSG00000239521.8	CASTOR3	352954	transcribed_unprocessed_pseudogene	1_Hh (lfc=0.87, rank=191/1336)	2_PI3K (lfc=-1.08, rank=298/447)	0.728	0.876	2	M5,M9	7q22.1	100200653	100272232
M5	133	ENSG00000167106.12	FAM102A	399665	protein_coding	1_Hh (lfc=1.00, rank=157/1336)		0.728	0.859	2	M5,M60	9q34.11	127940582	127980989
M5	133	ENSG00000253764.3	RP11-439C15.4	101928058	lncRNA	1_Hh (lfc=1.77, rank=223/1336)		0.727	0.769	1	M5	8p23.3	1971153	1974637
M5	133	ENSG00000171126.8	KCNG3	170850	protein_coding	1_Hh (lfc=1.75, rank=296/1336)	3_22qLOSS (lfc=-1.99, rank=2300/2935)	0.725	0.812	2	M5,M24	2p21	42442017	42493982
M5	133	ENSG00000039537.13	C6	729	protein_coding	1_Hh (lfc=1.28, rank=1221/1336)		0.724	0.817	1	M5	5p13.1	41142234	41261438
M5	133	ENSG00000254017.1	IGHEP2	3499	IG_C_pseudogene	1_Hh (lfc=1.24, rank=982/1336)		0.723	0.819	2	M5,M9	9p24.1	5113549	5114804
M5	133	ENSG00000234511.10	C5orf58	133874	protein_coding	1_Hh (lfc=1.23, rank=120/1336)		0.723	0.844	1	M5	5q35.1	170232447	170252575
M5	133	ENSG00000106483.12	SFRP4	6424	protein_coding			0.718	0.778	2	M5,M9	7p14.1	37905932	38025695
M5	133	ENSG00000159231.6	CBR3	874	protein_coding			0.716	0.859	1	M5	21q22.12	36135079	36146562
M5	133	ENSG00000006606.8	CCL26	10344	protein_coding	1_Hh (lfc=1.68, rank=389/1336)	4_3pLOSS (lfc=-2.58, rank=482/1008)	0.715	0.857	2	M5,M9	7q11.23	75769533	75789896
M5	133	ENSG00000164591.13	MYOZ3	91977	protein_coding	1_Hh (lfc=1.41, rank=606/1336)		0.714	0.804	2	M5,M9	5q33.1	150660874	150679365
M5	133	ENSG00000122194.18	PLG	5340	protein_coding	1_Hh (lfc=0.99, rank=427/1336)	2_PI3K (lfc=-1.79, rank=128/447)	0.712	0.829	1	M5	6q26	160702238	160753315
M5	133	ENSG00000102539.5	MLNR	2862	protein_coding	1_Hh (lfc=0.97, rank=788/1336)		0.71	0.828	1	M5	13q14.2	49220338	49222377
M5	133	ENSG00000124568.12	SLC17A1	6568	protein_coding	1_Hh (lfc=4.69, rank=101/1336)		0.709	0.771	1	M5	6p22.2	25782915	25832052
M5	133	ENSG00000144730.18	IL17RD	54756	protein_coding	1_Hh (lfc=1.18, rank=418/1336)		0.708	0.84	3	M5,M15,M22	3p14.3	57089982	57170306
M5	133	ENSG00000214866.9	DCDC2C	728597	protein_coding	1_Hh (lfc=2.05, rank=61/1336)	3_22qLOSS (lfc=-2.19, rank=1232/2935)	0.706	0.783	1	M5	2p25.3	3703575	3848008
M5	133	ENSG00000176595.4	KBTBD11	9920	protein_coding	1_Hh (lfc=1.21, rank=686/1336)	3_22qLOSS (lfc=-1.67, rank=1700/2935)	0.705	0.79	2	M1,M5	8p23.3	1973677	2006936
M5	133	ENSG00000234377.7	OBI1-AS1	100874222	lncRNA	1_Hh (lfc=1.93, rank=154/1336)		0.705	0.854	1	M5	13q22.3-13q31.1	77919689	78617328
M5	133	ENSG00000160339.16	FCN2	2220	protein_coding	1_Hh (lfc=2.10, rank=780/1336)		0.703	0.784	1	M5	9q34.3	134880810	134887523
M5	133	ENSG00000220184.2	HMGB3P18	644502	processed_pseudogene			0.699	0.788	1	M5	6q22.31	121858179	121858768
M5	133	ENSG00000162669.16	HFM1	164045	protein_coding	1_Hh (lfc=1.26, rank=283/1336)		0.696	0.831	1	M5	1p22.2	91260766	91404856
M5	133	ENSG00000107317.13	PTGDS	5730	protein_coding	1_Hh (lfc=2.66, rank=184/1336)	3_22qLOSS (lfc=-2.72, rank=2399/2935)	0.69	0.82	3	M1,M5,M51	9q34.3	136975092	136981742
M5	133	ENSG00000205002.4	AARD	441376	protein_coding	1_Hh (lfc=1.15, rank=644/1336)		0.69	0.843	1	M5	8q24.11	116938207	116944487
M5	133	ENSG00000173585.16	CCR9	10803	protein_coding	1_Hh (lfc=1.13, rank=959/1336)		0.688	0.828	2	M5,M9	3p21.31	45886504	45903175
M5	133	ENSG00000248441.7	LINC01197	400456	lncRNA			0.687	0.82	2	M5,M9	15q26.2	95186634	95327129
M5	133	ENSG00000112936.19	C7	730	protein_coding	1_Hh (lfc=1.79, rank=392/1336)	3_22qLOSS (lfc=-1.78, rank=2736/2935)	0.677	0.779	2	M1,M5	5p13.1	40909497	40984643
M5	133	ENSG00000261528.2	CCNYL7	100419017	processed_pseudogene	1_Hh (lfc=1.35, rank=244/1336)		0.672	0.77	1	M5	16p12.2	23500905	23501630
M5	133	ENSG00000236272.1	SCUBE1-AS2	105373051	lncRNA	1_Hh (lfc=1.92, rank=431/1336)		0.671	0.779	1	M5	22q13.2	43212674	43213661
M5	133	ENSG00000197142.10	ACSL5	51703	protein_coding			0.67	0.795	1	M5	10q25.2	112374018	112428380
M5	133	ENSG00000112576.13	CCND3	896	protein_coding	1_Hh (lfc=0.68, rank=682/1336)	4_22qLOSS (lfc=-1.11, rank=416/444)	0.661	0.746	1	M5	6p21.1	41934934	42050357
M5	133	ENSG00000143179.16	UCK2	7371	protein_coding			0.659	0.809	1	M5	1q24.1	165827614	165911618
M5	133	ENSG00000176092.15	CRYBG2	55057	protein_coding	1_Hh (lfc=1.72, rank=867/1336)	3_22qLOSS (lfc=-3.37, rank=1246/2935)	0.654	0.735	1	M5	1p36.11	26321698	26360080
M5	133	ENSG00000066923.17	STAG3	10734	protein_coding			0.65	0.779	2	M5,M9	7q22.1	100177563	100221488
M5	133	ENSG00000079102.16	RUNX1T1	862	protein_coding	1_Hh (lfc=1.41, rank=486/1336)	4_3pLOSS (lfc=-2.21, rank=510/1008)	0.648	0.717	1	M5	8q21.3	91954967	92103286
M5	133	ENSG00000169604.19	ANTXR1	84168	protein_coding			0.645	0.792	2	M5,M9	2p13.3	69013178	69249327
M5	133	ENSG00000225920.2	RIMKLBP2	100422371	processed_pseudogene	1_Hh (lfc=1.13, rank=541/1336)		0.644	0.805	1	M5	1q41	219199914	219200567
M5	133	ENSG00000166272.18	WBP1L	54838	protein_coding	1_Hh (lfc=0.73, rank=662/1336)	4_22qLOSS (lfc=-1.32, rank=323/444)	0.635	0.78	3	M5,M24,M60	10q24.32	102743948	102834516
M5	133	ENSG00000105270.15	CLIP3	25999	protein_coding	1_Hh (lfc=0.78, rank=746/1336)		0.63	0.704	1	M5	19q13.12	36014660	36033343
M5	133	ENSG00000070182.21	SPTB	6710	protein_coding			0.63	0.734	1	M5	14q23.3	64746283	64879907
M5	133	ENSG00000196284.17	SUPT3H	8464	protein_coding	1_Hh (lfc=0.71, rank=299/1336)	4_22qLOSS (lfc=-1.39, rank=89/444)	0.627	0.845	1	M5	6p21.1	44809317	45377953
M5	133	ENSG00000183844.17	FAM3B	54097	protein_coding			0.625	0.757	1	M5	21q22.3	41304212	41357727
M5	133	ENSG00000253569.1	VENTXP5	442384	processed_pseudogene	1_Hh (lfc=3.18, rank=1133/1336)		0.623	0.695	1	M5	8p12	33722305	33723079
M5	133	ENSG00000229442.2	THEMIS3P	100420484	unitary_pseudogene			0.623	0.742	1	M5	18p11.23-18p11.22	8486997	8513849
M5	133	ENSG00000065717.15	TLE2	7089	protein_coding	1_Hh (lfc=0.73, rank=509/1336)	2_KLF4 (lfc=-1.01, rank=492/593)	0.621	0.755	1	M5	19p13.3	2997639	3047635
M5	133	ENSG00000213809.9	KLRK1	22914	protein_coding	1_Hh (lfc=1.35, rank=441/1336)		0.621	0.8	1	M5	12p13.2	10372353	10391874
M5	133	ENSG00000159433.12	STARD9	57519	protein_coding	1_Hh (lfc=0.72, rank=738/1336)		0.615	0.757	1	M5	15q15.2	42575606	42720998
M5	133	ENSG00000258498.8	DIO3OS	64150	lncRNA	1_Hh (lfc=2.06, rank=128/1336)		0.612	0.754	2	M5,M24	14q32.31	101552221	101560431
M5	133	ENSG00000196338.13	NLGN3	54413	protein_coding		4_3pLOSS (lfc=-2.93, rank=29/1008)	0.608	0.727	3	M5,M6,M9	Xq13.1	71144831	71171201
M5	133	ENSG00000214402.7	LCNL1	401562	protein_coding	1_Hh (lfc=1.91, rank=1061/1336)		0.608	0.704	2	M5,M51	9q34.3	136981904	136986410
M5	133	ENSG00000240738.1	RP1-273G13.1	388460	processed_pseudogene	1_Hh (lfc=3.94, rank=518/1336)		0.599	0.708	1	M5	8p12	33859480	33860223
M5	133	ENSG00000128578.10	STRIP2	57464	protein_coding	1_Hh (lfc=0.78, rank=679/1336)		0.596	0.719	2	M5,M24	7q32.1	129434432	129488399
M5	133	ENSG00000226337.3	TMEM252-DT	105376072	lncRNA	1_Hh (lfc=2.64, rank=213/1336)		0.595	0.761	1	M5	9q21.11	68541036	68644442
M5	133	ENSG00000262655.4	SPON1	10418	protein_coding		4_22qLOSS (lfc=-1.45, rank=377/444), 4_3pLOSS (lfc=-1.16, rank=783/1008)	0.588	0.656	1	M5	11p15.2	13962723	14268133
M5	133	ENSG00000197568.14	HHLA3	11147	lncRNA	1_Hh (lfc=0.83, rank=550/1336)		0.577	0.723	1	M5	1p31.1	70354805	70385339
M5	133	ENSG00000226112.1	FCF1P4	106480799	processed_pseudogene		4_3pLOSS (lfc=-2.94, rank=1008/1008)	0.568	0.736	1	M5	Xq23	111169221	111169403
M5	133	ENSG00000198221.10	AFDN-DT	653483	lncRNA	1_Hh (lfc=0.91, rank=894/1336)	3_22qLOSS (lfc=-1.19, rank=2299/2935)	0.563	0.642	1	M5	6q27	167822103	167826812
M5	133	ENSG00000249252.5	C1QTNF7-AS1	101929095	lncRNA	1_Hh (lfc=0.79, rank=1086/1336)		0.562	0.674	1	M5	4p15.32	15004942	15427914
M5	133	ENSG00000271702.1	RP11-63N3.2	100421527	processed_pseudogene	1_Hh (lfc=1.69, rank=1062/1336)		0.561	0.701	1	M5	18q23	77632928	77633360
M5	133	ENSG00000161542.17	PRPSAP1	5635	protein_coding	1_Hh (lfc=0.58, rank=772/1336)	3_22qLOSS (lfc=-0.84, rank=1364/2935)	0.56	0.68	1	M5	17q25.1	76309478	76384521
M5	133	ENSG00000105366.15	SIGLEC8	27181	protein_coding		2_KLF4 (lfc=-1.24, rank=536/593)	0.558	0.699	1	M5	19q13.41	51450847	51458456
M5	133	ENSG00000139971.15	ARMH4	145407	protein_coding		2_KLF4 (lfc=-1.66, rank=292/593)	0.557	0.628	1	M5	14q23.1	57999735	58298139
M5	133	ENSG00000164270.18	HTR4	3360	protein_coding	1_Hh (lfc=1.21, rank=451/1336)		0.549	0.704	2	M1,M5	5q32	148451032	148677235
M5	133	ENSG00000139174.12	PRICKLE1	144165	protein_coding		2_PI3K (lfc=-1.48, rank=71/447)	0.53	0.745	1	M5	12q12	42456757	42590355
M5	133	ENSG00000069188.17	SDK2	54549	protein_coding			0.528	0.653	1	M5	17q25.1	73334384	73644445
M6	104	ENSG00000106125.14	MINDY4	84182	protein_coding	3_22qLOSS (lfc=1.14, rank=531/2935)	4_3pLOSS (lfc=-1.26, rank=333/1008)	0.934	1	1	M6	7p14.3	30771417	30892387
M6	104	ENSG00000241644.2	INMT	11185	protein_coding	3_22qLOSS (lfc=3.68, rank=441/2935)		0.925	0.957	2	M6,M19	7p14.3	30697985	30757602
M6	104	ENSG00000110076.19	NRXN2	9379	protein_coding		4_3pLOSS (lfc=-1.94, rank=237/1008)	0.913	0.991	1	M6	11q13.1	64606174	64723197
M6	104	ENSG00000111452.13	ADGRD1	283383	protein_coding		4_3pLOSS (lfc=-3.15, rank=7/1008)	0.893	0.965	1	M6	12q24.33	130953907	131141469
M6	104	ENSG00000101265.16	RASSF2	9770	protein_coding	3_22qLOSS (lfc=1.78, rank=1850/2935)		0.882	0.928	1	M6	20p13	4780023	4823608
M6	104	ENSG00000109099.15	PMP22	5376	protein_coding		4_3pLOSS (lfc=-1.10, rank=719/1008)	0.87	0.983	1	M6	17p12	15229777	15265326
M6	104	ENSG00000125675.18	GRIA3	2892	protein_coding	3_22qLOSS (lfc=1.48, rank=1651/2935)	4_3pLOSS (lfc=-2.34, rank=315/1008)	0.868	0.907	1	M6	Xq25	123184153	123490915
M6	104	ENSG00000205090.9	TMEM240	339453	protein_coding		4_3pLOSS (lfc=-1.71, rank=251/1008)	0.853	0.946	2	M6,M9	1p36.33	1534778	1540624
M6	104	ENSG00000266524.3	GDF10	2662	protein_coding		4_3pLOSS (lfc=-4.53, rank=47/1008)	0.842	0.926	1	M6	10q11.22	47300197	47313577
M6	104	ENSG00000228035.1	NGF-AS1	112840934	lncRNA		4_3pLOSS (lfc=-2.48, rank=572/1008)	0.835	0.974	1	M6	1p13.2	115283034	115368072
M6	104	ENSG00000229214.2	LINC00242	401288	lncRNA		4_3pLOSS (lfc=-1.91, rank=462/1008)	0.835	0.912	1	M6	6q27	169788790	169799549
M6	104	ENSG00000131389.17	SLC6A6	6533	protein_coding	3_22qLOSS (lfc=1.84, rank=408/2935)	4_3pLOSS (lfc=-2.37, rank=115/1008)	0.829	0.869	1	M6	3p25.1	14402576	14489349
M6	104	ENSG00000137809.17	ITGA11	22801	protein_coding		4_22qLOSS (lfc=-2.22, rank=165/444), 4_3pLOSS (lfc=-1.55, rank=663/1008)	0.823	0.907	1	M6	15q23	68296532	68432163
M6	104	ENSG00000017427.17	IGF1	3479	protein_coding	3_22qLOSS (lfc=2.62, rank=322/2935)		0.821	0.916	1	M6	12q23.2	102395874	102481744
M6	104	ENSG00000196666.5	FAM180B	399888	protein_coding	3_22qLOSS (lfc=2.34, rank=641/2935)	4_3pLOSS (lfc=-2.46, rank=759/1008)	0.818	0.874	2	M6,M11	11p11.2	47586693	47589194
M6	104	ENSG00000103647.13	CORO2B	10391	protein_coding		4_22qLOSS (lfc=-2.41, rank=104/444)	0.817	0.94	1	M6	15q23	68578993	68727806
M6	104	ENSG00000187800.13	PEAR1	375033	protein_coding	1_Hh (lfc=0.71, rank=799/1336)	4_22qLOSS (lfc=-1.81, rank=72/444), 4_3pLOSS (lfc=-1.14, rank=594/1008)	0.815	0.923	2	M6,M9	1q23.1	156893698	156916434
M6	104	ENSG00000100842.13	EFS	10278	protein_coding	3_22qLOSS (lfc=0.92, rank=1277/2935)		0.814	0.891	1	M6	14q11.2	23356403	23365752
M6	104	ENSG00000157388.19	CACNA1D	776	protein_coding	1_Hh (lfc=1.20, rank=930/1336)	4_3pLOSS (lfc=-3.14, rank=56/1008)	0.814	0.927	2	M6,M9	3p21.1	53328963	53813733
M6	104	ENSG00000092096.17	SLC22A17	51310	protein_coding		4_3pLOSS (lfc=-1.62, rank=226/1008)	0.813	0.893	2	M6,M19	14q11.2	23346306	23352912
M6	104	ENSG00000074410.14	CA12	771	protein_coding	2_PI3K (lfc=1.81, rank=439/447)	4_3pLOSS (lfc=-4.61, rank=22/1008)	0.809	0.893	1	M6	15q22.2	63321378	63381846
M6	104	ENSG00000138039.15	LHCGR	3973	protein_coding	3_22qLOSS (lfc=2.85, rank=773/2935)		0.806	0.906	1	M6	2p16.3	48686774	48755730
M6	104	ENSG00000140545.15	MFGE8	4240	protein_coding		4_3pLOSS (lfc=-1.90, rank=427/1008)	0.805	0.869	1	M6	15q26.1	88898683	88913381
M6	104	ENSG00000176720.6	BOK	666	protein_coding	3_22qLOSS (lfc=1.02, rank=2622/2935)	4_3pLOSS (lfc=-2.56, rank=39/1008)	0.804	0.873	1	M6	2q37.3	241551424	241574131
M6	104	ENSG00000185483.12	ROR1	4919	protein_coding	3_22qLOSS (lfc=0.97, rank=2288/2935)	4_3pLOSS (lfc=-1.98, rank=99/1008)	0.804	0.858	1	M6	1p31.3	63774017	64181498
M6	104	ENSG00000164530.15	PI16	221476	protein_coding			0.804	0.908	1	M6	6p21.2	36948263	36964837
M6	104	ENSG00000132554.20	RGS22	26166	protein_coding		4_22qLOSS (lfc=-2.33, rank=289/444), 4_3pLOSS (lfc=-2.15, rank=308/1008)	0.802	0.963	2	M6,M9	8q22.2	99960936	100131268
M6	104	ENSG00000158008.10	EXTL1	2134	protein_coding		4_3pLOSS (lfc=-2.24, rank=386/1008)	0.799	0.823	1	M6	1p36.11	26019884	26036464
M6	104	ENSG00000162576.16	MXRA8	54587	protein_coding		4_3pLOSS (lfc=-1.79, rank=42/1008)	0.799	0.912	2	M6,M15	1p36.33	1352689	1361777
M6	104	ENSG00000149575.7	SCN2B	6327	protein_coding		4_3pLOSS (lfc=-3.25, rank=34/1008)	0.799	0.871	1	M6	11q23.3	118162806	118176639
M6	104	ENSG00000079739.17	PGM1	5236	protein_coding		4_3pLOSS (lfc=-1.88, rank=302/1008)	0.795	0.856	1	M6	1p31.3	63593411	63660245
M6	104	ENSG00000259343.7	TMC3-AS1	101929655	lncRNA	3_22qLOSS (lfc=1.22, rank=951/2935)		0.791	0.853	1	M6	15q25.1-15q25.2	81324338	81518200
M6	104	ENSG00000101955.15	SRPX	8406	protein_coding			0.789	0.855	1	M6	Xp11.4	38149336	38220924
M6	104	ENSG00000145949.11	MYLK4	340156	protein_coding		4_3pLOSS (lfc=-2.36, rank=156/1008)	0.785	0.906	2	M6,M9	6p25.2	2663629	2750922
M6	104	ENSG00000144619.15	CNTN4	152330	protein_coding	3_22qLOSS (lfc=1.69, rank=787/2935)		0.779	0.868	1	M6	3p26.3-3p26.2	2098813	3057959
M6	104	ENSG00000174944.9	P2RY14	9934	protein_coding	3_22qLOSS (lfc=1.85, rank=946/2935)		0.775	0.872	1	M6	3q25.1	151212117	151278542
M6	104	ENSG00000172345.14	STARD5	80765	protein_coding		4_3pLOSS (lfc=-1.73, rank=560/1008)	0.774	0.869	1	M6	15q25.1	81309053	81324183
M6	104	ENSG00000136235.17	GPNMB	10457	protein_coding		4_3pLOSS (lfc=-3.58, rank=97/1008)	0.773	0.838	1	M6	7p15.3	23235967	23275108
M6	104	ENSG00000275131.3	PDE4DIPP2	100996724	transcribed_unprocessed_pseudogene		4_3pLOSS (lfc=-1.53, rank=563/1008)	0.773	0.791	1	M6	1p11.2	120489860	120701289
M6	104	ENSG00000107736.21	CDH23	64072	protein_coding	3_22qLOSS (lfc=1.81, rank=829/2935)		0.771	0.836	1	M6	10q22.1	71396920	71815947
M6	104	ENSG00000228653.2	HNRNPCP7	100127907	processed_pseudogene	3_22qLOSS (lfc=1.66, rank=597/2935)		0.769	0.883	1	M6	7q11.21	64500825	64501729
M6	104	ENSG00000129988.6	LBP	3929	protein_coding		4_3pLOSS (lfc=-2.34, rank=793/1008)	0.768	0.881	1	M6	20q11.23	38346482	38377013
M6	104	ENSG00000077942.19	FBLN1	2192	protein_coding	3_22qLOSS (lfc=1.49, rank=2730/2935)	4_3pLOSS (lfc=-3.83, rank=87/1008)	0.768	0.843	1	M6	22q13.31	45502238	45601135
M6	104	ENSG00000010932.17	FMO1	2326	protein_coding	3_22qLOSS (lfc=1.93, rank=1283/2935)	4_3pLOSS (lfc=-2.38, rank=673/1008)	0.766	0.79	1	M6	1q24.3	171248471	171285978
M6	104	ENSG00000169083.17	AR	367	protein_coding		4_22qLOSS (lfc=-3.64, rank=31/444)	0.766	0.925	1	M6	Xq12	67544021	67730619
M6	104	ENSG00000231690.3	LINC00574	80069	lncRNA		4_22qLOSS (lfc=-2.33, rank=73/444)	0.762	0.892	1	M6	6q27	169790057	169802873
M6	104	ENSG00000166482.12	MFAP4	4239	protein_coding	3_22qLOSS (lfc=0.85, rank=2525/2935)	2_KLF4 (lfc=-1.40, rank=428/593), 4_3pLOSS (lfc=-1.14, rank=885/1008)	0.761	0.814	1	M6	17p11.2	19383442	19387190
M6	104	ENSG00000123560.14	PLP1	5354	protein_coding	3_22qLOSS (lfc=2.21, rank=1195/2935)	4_3pLOSS (lfc=-3.97, rank=104/1008)	0.759	0.831	1	M6	Xq22.2	103773718	103792619
M6	104	ENSG00000205221.12	VIT	5212	protein_coding	3_22qLOSS (lfc=4.12, rank=466/2935)		0.758	0.817	1	M6	2p22.2	36696690	36814792
M6	104	ENSG00000166780.11	BMERB1	89927	protein_coding			0.758	0.827	1	M6	16p13.11	15434475	15625028
M6	104	ENSG00000138207.14	RBP4	5950	protein_coding			0.756	0.841	2	M6,M19	10q23.33	93591687	93601744
M6	104	ENSG00000116774.12	OLFML3	56944	protein_coding	3_22qLOSS (lfc=1.24, rank=2707/2935)		0.749	0.826	1	M6	1p13.2	113979391	114035572
M6	104	ENSG00000038382.20	TRIO	7204	protein_coding	3_22qLOSS (lfc=1.11, rank=634/2935)	4_3pLOSS (lfc=-0.94, rank=840/1008)	0.743	0.776	1	M6	5p15.2	14143342	14532128
M6	104	ENSG00000101134.12	DOK5	55816	protein_coding		4_3pLOSS (lfc=-3.52, rank=5/1008)	0.74	0.867	3	M6,M9,M67	20q13.2	54475593	54651169
M6	104	ENSG00000167107.12	ACSF2	80221	protein_coding			0.726	0.812	1	M6	17q21.33	50426158	50474845
M6	104	ENSG00000110195.13	FOLR1	2348	protein_coding		2_KLF4 (lfc=-1.55, rank=460/593)	0.725	0.834	1	M6	11q13.4	72189558	72196323
M6	104	ENSG00000138074.15	SLC5A6	8884	protein_coding		4_3pLOSS (lfc=-2.12, rank=109/1008)	0.722	0.797	2	M6,M11	2p23.3	27199587	27212958
M6	104	ENSG00000105227.15	PRX	57716	protein_coding	2_PI3K (lfc=2.54, rank=5/447)		0.72	0.775	1	M6	19q13.2	40393766	40414742
M6	104	ENSG00000182218.9	HHIPL1	84439	protein_coding			0.717	0.888	1	M6	14q32.2	99645110	99680569
M6	104	ENSG00000284308.1	C2orf81	388963	protein_coding		4_3pLOSS (lfc=-2.52, rank=67/1008)	0.714	0.821	2	M6,M9	2p13.1	74414176	74421591
M6	104	ENSG00000089327.15	FXYD5	53827	protein_coding		4_3pLOSS (lfc=-1.65, rank=180/1008)	0.713	0.789	2	M6,M11	19q13.12	35154730	35169881
M6	104	ENSG00000174721.10	FGFBP3	143282	protein_coding	3_22qLOSS (lfc=0.80, rank=2317/2935)	4_3pLOSS (lfc=-1.44, rank=518/1008)	0.712	0.786	1	M6	10q23.32	91906584	91909486
M6	104	ENSG00000137267.6	TUBB2A	7280	protein_coding	2_PI3K (lfc=1.76, rank=118/447)	4_3pLOSS (lfc=-1.47, rank=922/1008)	0.71	0.75	1	M6	6p25.2	3153666	3157544
M6	104	ENSG00000090097.21	PCBP4	57060	protein_coding		4_3pLOSS (lfc=-1.19, rank=295/1008)	0.71	0.761	1	M6	3p21.2	51957454	51974016
M6	104	ENSG00000160145.15	KALRN	8997	protein_coding		4_22qLOSS (lfc=-2.00, rank=210/444), 4_3pLOSS (lfc=-1.86, rank=225/1008)	0.71	0.841	3	M6,M9,M15	3q21.1-3q21.2	124080023	124726325
M6	104	ENSG00000247809.9	NR2F2-AS1	644192	lncRNA			0.707	0.812	2	M6,M9	15q26.2	96110040	96327361
M6	104	ENSG00000004776.13	HSPB6	126393	protein_coding	3_22qLOSS (lfc=1.87, rank=1199/2935)		0.703	0.768	1	M6	19q13.12	35754566	35758079
M6	104	ENSG00000102802.10	MEDAG	84935	protein_coding		4_3pLOSS (lfc=-4.63, rank=23/1008)	0.703	0.816	2	M6,M9	13q12.3	30906271	30925572
M6	104	ENSG00000142156.15	COL6A1	1291	protein_coding	3_22qLOSS (lfc=0.79, rank=1478/2935)	2_KLF4 (lfc=-0.91, rank=487/593)	0.702	0.741	1	M6	21q22.3	45981769	46005050
M6	104	ENSG00000115461.5	IGFBP5	3488	protein_coding	2_PI3K (lfc=2.20, rank=32/447)		0.698	0.84	1	M6	2q35	216672105	216695549
M6	104	ENSG00000183114.8	FAM43B	163933	protein_coding		4_3pLOSS (lfc=-1.86, rank=625/1008)	0.698	0.741	1	M6	1p36.12	20552573	20555020
M6	104	ENSG00000112759.19	SLC29A1	2030	protein_coding	3_22qLOSS (lfc=1.36, rank=663/2935)		0.695	0.796	2	M6,M9	6p21.1	44219553	44234142
M6	104	ENSG00000230398.1	HINT2P1	101929471	processed_pseudogene	3_22qLOSS (lfc=2.22, rank=816/2935)		0.695	0.809	1	M6	3p26.3	2362258	2362738
M6	104	ENSG00000234534.1	CSNK1G2P1	100419821	processed_pseudogene			0.694	0.817	2	M6,M9	9p24.1	5040945	5041940
M6	104	ENSG00000157514.16	TSC22D3	1831	protein_coding		4_22qLOSS (lfc=-2.36, rank=80/444)	0.687	0.846	1	M6	Xq22.3	107713221	107777342
M6	104	ENSG00000006283.18	CACNA1G	8913	protein_coding		4_3pLOSS (lfc=-2.01, rank=438/1008)	0.687	0.727	1	M6	17q21.33	50560715	50627474
M6	104	ENSG00000275340.1	FGD5P1	100132526	transcribed_unprocessed_pseudogene			0.684	0.804	1	M6	3p25.1	13933056	13937477
M6	104	ENSG00000196338.13	NLGN3	54413	protein_coding		4_3pLOSS (lfc=-2.93, rank=29/1008)	0.679	0.788	3	M5,M6,M9	Xq13.1	71144831	71171201
M6	104	ENSG00000151388.11	ADAMTS12	81792	protein_coding	3_22qLOSS (lfc=2.12, rank=1334/2935)		0.679	0.763	1	M6	5p13.3-5p13.2	33523535	33892019
M6	104	ENSG00000105088.8	OLFM2	93145	protein_coding	3_22qLOSS (lfc=2.84, rank=160/2935)		0.671	0.707	1	M6	19p13.2	9853718	9936552
M6	104	ENSG00000221946.8	FXYD7	53822	protein_coding		4_3pLOSS (lfc=-1.85, rank=843/1008)	0.666	0.697	1	M6	19q13.12	35143250	35154302
M6	104	ENSG00000065485.20	PDIA5	10954	protein_coding	3_22qLOSS (lfc=1.53, rank=183/2935)		0.663	0.696	1	M6	3q21.1	123067025	123225227
M6	104	ENSG00000250510.8	GPR162	27239	protein_coding	2_PI3K (lfc=1.40, rank=187/447)	4_3pLOSS (lfc=-1.25, rank=903/1008)	0.662	0.716	1	M6	12p13.31	6821624	6829972
M6	104	ENSG00000164488.12	DACT2	168002	protein_coding	2_PI3K (lfc=2.36, rank=309/447)		0.661	0.737	1	M6	6q27	168292830	168319777
M6	104	ENSG00000151892.14	GFRA1	2674	protein_coding	3_22qLOSS (lfc=2.10, rank=2595/2935)		0.659	0.774	1	M6	10q25.3	116056925	116273467
M6	104	ENSG00000227588.2	CNTN4-AS2	100873976	lncRNA	3_22qLOSS (lfc=1.41, rank=2157/2935)		0.658	0.782	2	M6,M19	3p26.3	2110409	2144241
M6	104	ENSG00000161281.11	COX7A1	1346	protein_coding			0.654	0.851	1	M6	19q13.12	36150922	36152449
M6	104	ENSG00000237990.3	CNTN4-AS1	100873975	lncRNA	3_22qLOSS (lfc=1.35, rank=2490/2935)		0.653	0.782	1	M6	3p26.2	3039033	3069242
M6	104	ENSG00000101463.6	SYNDIG1	79953	protein_coding	2_PI3K (lfc=1.21, rank=252/447)		0.653	0.723	1	M6	20p11.21	24469629	24666616
M6	104	ENSG00000126106.14	TMEM53	79639	protein_coding		4_3pLOSS (lfc=-1.23, rank=368/1008)	0.646	0.765	3	M6,M15,M67	1p34.1	44635238	44674481
M6	104	ENSG00000145882.11	PCYOX1L	78991	protein_coding		4_3pLOSS (lfc=-1.46, rank=140/1008)	0.644	0.723	1	M6	5q32	149358037	149369653
M6	104	ENSG00000112559.14	MDFI	4188	protein_coding	2_PI3K (lfc=1.36, rank=396/447)	4_22qLOSS (lfc=-2.04, rank=382/444)	0.643	0.812	1	M6	6p21.1	41636882	41654246
M6	104	ENSG00000246662.6	LINC00535	642924	lncRNA	3_22qLOSS (lfc=0.92, rank=2013/2935)		0.642	0.763	2	M6,M9	8q22.1	93213302	93700433
M6	104	ENSG00000283052.1	LINC02456	105369942	lncRNA	3_22qLOSS (lfc=3.53, rank=89/2935)		0.64	0.706	1	M6	12q23.2	102304355	102463491
M6	104	ENSG00000248231.1	KRT8P4	100509857	processed_pseudogene			0.637	0.76	1	M6	8q21.3	89412621	89415071
M6	104	ENSG00000269067.2	ZNF728	388523	protein_coding		4_3pLOSS (lfc=-2.92, rank=222/1008)	0.636	0.785	2	M6,M67	19p12	22974883	23003176
M6	104	ENSG00000166816.14	LDHD	197257	protein_coding		4_3pLOSS (lfc=-2.27, rank=66/1008)	0.635	0.762	2	M6,M11	16q23.1	75111860	75116771
M6	104	ENSG00000251203.1	DNAJB6P2	100289047	processed_pseudogene			0.634	0.758	1	M6	8p21.2	26433029	26434065
M6	104	ENSG00000163687.14	DNASE1L3	1776	protein_coding	3_22qLOSS (lfc=2.42, rank=1191/2935)		0.629	0.71	2	M6,M9	3p14.3	58192257	58214697
M6	104	ENSG00000174807.4	CD248	57124	protein_coding	3_22qLOSS (lfc=0.91, rank=2483/2935)		0.618	0.708	1	M6	11q13.2	66314494	66317044
M6	104	ENSG00000184985.16	SORCS2	57537	protein_coding		4_3pLOSS (lfc=-2.70, rank=6/1008)	0.609	0.724	4	M6,M9,M15,M67	4p16.1	7192538	7742836
M6	104	ENSG00000148053.16	NTRK2	4915	protein_coding	3_22qLOSS (lfc=1.31, rank=2840/2935)		0.608	0.727	1	M6	9q21.33	84668551	85027070
M6	104	ENSG00000224255.2	PDCL3P6	100419023	processed_pseudogene			0.6	0.789	1	M6	1p32.3	52179848	52180553
M6	104	ENSG00000186104.10	CYP2R1	120227	protein_coding			0.506	0.606	1	M6	11p15.2	14877440	14892252
M7	102	ENSG00000142227.11	EMP3	2014	protein_coding	2_PI3K (lfc=2.34, rank=30/447)		0.896	0.932	1	M7	19q13.33	48321509	48330553
M7	102	ENSG00000225783.8	MIAT	440823	lncRNA	2_KLF4 (lfc=2.46, rank=169/593)	3_22qLOSS (lfc=-2.36, rank=1120/2935)	0.887	0.884	1	M7	22q12.1	26646411	26676475
M7	102	ENSG00000189127.8	ANKRD34B	340120	protein_coding	2_KLF4 (lfc=6.16, rank=62/593)		0.885	0.948	1	M7	5q14.1	80556755	80570280
M7	102	ENSG00000281991.2	TMEM265	100862671	protein_coding			0.879	1	1	M7	16p11.2	30740642	30745196
M7	102	ENSG00000213977.8	TAX1BP3	30851	protein_coding	2_PI3K (lfc=1.79, rank=117/447)		0.878	0.943	1	M7	17p13.2	3662895	3668679
M7	102	ENSG00000089250.19	NOS1	4842	protein_coding	2_KLF4 (lfc=4.35, rank=8/593)	1_Hh (lfc=-1.24, rank=1145/1336)	0.861	0.976	2	M7,M37	12q24.22	117208142	117452170
M7	102	ENSG00000177335.11	C8orf31	286122	lncRNA	2_KLF4 (lfc=2.92, rank=288/593)	1_Hh (lfc=-2.42, rank=540/1336)	0.849	0.86	2	M7,M11	8q24.3	143039209	143060684
M7	102	ENSG00000116254.18	CHD5	26038	protein_coding	2_PI3K (lfc=1.61, rank=444/447)	4_3pLOSS (lfc=-3.44, rank=155/1008)	0.844	0.831	2	M7,M11	1p36.31	6101787	6180321
M7	102	ENSG00000164850.15	GPER1	2852	protein_coding	2_KLF4 (lfc=2.40, rank=81/593)	1_Hh (lfc=-1.24, rank=849/1336)	0.83	0.857	1	M7	7p22.3	1082208	1093815
M7	102	ENSG00000184163.3	C1QTNF12	388581	protein_coding	2_PI3K (lfc=2.15, rank=153/447)	4_3pLOSS (lfc=-1.98, rank=943/1008)	0.829	0.824	1	M7	1p36.33	1242446	1246722
M7	102	ENSG00000133985.3	TTC9	23508	protein_coding	2_KLF4 (lfc=1.42, rank=566/593)	3_22qLOSS (lfc=-2.03, rank=1165/2935)	0.826	0.843	1	M7	14q24.2	70641916	70675366
M7	102	ENSG00000205420.11	KRT6A	3853	protein_coding	2_KLF4 (lfc=5.41, rank=96/593)		0.816	0.911	1	M7	12q13.13	52487176	52493257
M7	102	ENSG00000251169.2	LINC01843	101927934	lncRNA	2_KLF4 (lfc=1.83, rank=179/593)		0.806	0.958	2	M2,M7	5q31.1	134506552	134509229
M7	102	ENSG00000143554.14	SLC27A3	11000	protein_coding	2_KLF4 (lfc=1.27, rank=385/593)		0.804	0.888	1	M7	1q21.3	153774354	153780157
M7	102	ENSG00000224259.7	LINC01133	100505633	lncRNA	2_KLF4 (lfc=1.84, rank=90/593)		0.802	0.898	2	M2,M7	1q23.2	159958035	159984750
M7	102	ENSG00000235269.2	LINC02331	105370503	lncRNA	2_KLF4 (lfc=2.37, rank=135/593)	1_Hh (lfc=-1.40, rank=801/1336)	0.802	0.875	1	M7	14q22.2	53685139	53850882
M7	102	ENSG00000115602.17	IL1RL1	9173	protein_coding	2_KLF4 (lfc=3.44, rank=260/593)	1_Hh (lfc=-3.71, rank=104/1336)	0.8	0.845	1	M7	2q12.1	102311502	102352037
M7	102	ENSG00000117308.15	GALE	2582	protein_coding	2_KLF4 (lfc=1.21, rank=156/593)		0.795	0.865	1	M7	1p36.11	23795599	23800781
M7	102	ENSG00000146386.8	ABRACL	58527	protein_coding	2_PI3K (lfc=1.49, rank=308/447)		0.794	0.839	1	M7	6q24.1	139028745	139043302
M7	102	ENSG00000137766.17	UNC13C	440279	protein_coding			0.792	0.794	1	M7	15q21.3	53978201	54633414
M7	102	ENSG00000075461.6	CACNG4	27092	protein_coding	2_KLF4 (lfc=1.84, rank=482/593)	3_22qLOSS (lfc=-1.75, rank=2770/2935)	0.792	0.868	1	M7	17q24.2	66964707	67033398
M7	102	ENSG00000099377.14	HSD3B7	80270	protein_coding	2_KLF4 (lfc=1.17, rank=483/593)	1_Hh (lfc=-0.97, rank=683/1336)	0.784	0.884	1	M7	16p11.2	30985207	30989147
M7	102	ENSG00000071242.12	RPS6KA2	6196	protein_coding	2_KLF4 (lfc=1.61, rank=323/593)		0.779	0.846	1	M7	6q27	166409364	166906451
M7	102	ENSG00000119514.7	GALNT12	79695	protein_coding	2_KLF4 (lfc=2.03, rank=143/593)	1_Hh (lfc=-1.45, rank=318/1336)	0.779	0.856	1	M7	9q22.33	98807670	98850081
M7	102	ENSG00000237517.9	DGCR5	26220	transcribed_unprocessed_pseudogene	2_PI3K (lfc=1.69, rank=38/447)	3_22qLOSS (lfc=-1.11, rank=2416/2935)	0.775	0.884	2	M2,M7	22q11.21	18970514	18994628
M7	102	ENSG00000085552.17	IGSF9	57549	protein_coding		3_22qLOSS (lfc=-2.32, rank=253/2935)	0.774	0.778	2	M2,M7	1q23.2	159927039	159945613
M7	102	ENSG00000182704.8	TSKU	25987	protein_coding	2_KLF4 (lfc=1.17, rank=387/593)		0.773	0.856	1	M7	11q13.5	76782251	76798153
M7	102	ENSG00000253368.4	TRNP1	388610	protein_coding	2_PI3K (lfc=1.92, rank=394/447)	1_Hh (lfc=-2.07, rank=346/1336)	0.769	0.817	1	M7	1p36.11	26993692	27000886
M7	102	ENSG00000198729.5	PPP1R14C	81706	protein_coding	2_PI3K (lfc=5.83, rank=2/447)		0.767	0.841	2	M7,M11	6q25.1	150143044	150250392
M7	102	ENSG00000248610.1	HSPA8P4	100420028	processed_pseudogene		3_22qLOSS (lfc=-2.04, rank=1021/2935)	0.766	0.794	1	M7	5q23.3	130140031	130141950
M7	102	ENSG00000167880.8	EVPL	2125	protein_coding	2_KLF4 (lfc=2.31, rank=86/593)		0.766	0.883	1	M7	17q25.1	76004502	76027306
M7	102	ENSG00000158055.16	GRHL3	57822	protein_coding	2_KLF4 (lfc=4.01, rank=36/593)	1_Hh (lfc=-1.71, rank=1238/1336)	0.765	0.813	2	M7,M11	1p36.11	24319357	24364482
M7	102	ENSG00000175018.13	TEX36	387718	protein_coding	2_KLF4 (lfc=1.60, rank=486/593)	1_Hh (lfc=-1.70, rank=286/1336)	0.761	0.851	1	M7	10q26.13	125576522	125683163
M7	102	ENSG00000102854.16	MSLN	10232	protein_coding	2_KLF4 (lfc=5.56, rank=20/593)	1_Hh (lfc=-3.42, rank=367/1336), 3_22qLOSS (lfc=-3.47, rank=913/2935)	0.761	0.81	1	M7	16p13.3	760734	768865
M7	102	ENSG00000182809.11	CRIP2	1397	protein_coding	2_KLF4 (lfc=1.42, rank=282/593)		0.76	0.87	2	M7,M37	14q32.33	105472962	105480162
M7	102	ENSG00000158246.8	TENT5B	115572	protein_coding	2_KLF4 (lfc=4.14, rank=102/593)	1_Hh (lfc=-3.64, rank=159/1336)	0.76	0.777	1	M7	1p36.11	27005020	27012850
M7	102	ENSG00000146216.13	TTBK1	84630	protein_coding		3_22qLOSS (lfc=-1.10, rank=2538/2935)	0.76	0.794	2	M2,M7	6p21.1	43243481	43288258
M7	102	ENSG00000204219.11	TCEA3	6920	protein_coding	2_KLF4 (lfc=1.53, rank=84/593)		0.756	0.828	4	M2,M7,M11,M77	1p36.12	23380909	23424748
M7	102	ENSG00000167588.13	GPD1	2819	protein_coding		3_22qLOSS (lfc=-2.60, rank=636/2935)	0.754	0.786	2	M2,M7	12q13.12	50103982	50111313
M7	102	ENSG00000169583.13	CLIC3	9022	protein_coding	2_PI3K (lfc=2.55, rank=17/447)		0.753	0.761	1	M7	9q34.3	136994608	136996568
M7	102	ENSG00000135127.11	BICDL1	92558	protein_coding	2_KLF4 (lfc=2.72, rank=59/593)		0.752	0.842	2	M2,M7	12q24.23	119989869	120094494
M7	102	ENSG00000183615.6	FAM167B	84734	protein_coding	2_KLF4 (lfc=2.65, rank=93/593)	1_Hh (lfc=-1.42, rank=872/1336)	0.752	0.803	2	M7,M11	1p35.2	32247222	32248856
M7	102	ENSG00000266554.2	LINC01443	400644	lncRNA	2_PI3K (lfc=1.73, rank=236/447)		0.744	0.786	1	M7	18p11.21	14946267	14974215
M7	102	ENSG00000070731.11	ST6GALNAC2	10610	protein_coding	2_PI3K (lfc=1.66, rank=350/447)	3_22qLOSS (lfc=-2.00, rank=1349/2935)	0.741	0.799	2	M2,M7	17q25.1	76565377	76586956
M7	102	ENSG00000243742.5	RPLP0P2	113157	transcribed_processed_pseudogene	2_KLF4 (lfc=1.08, rank=496/593)		0.739	0.841	1	M7	11q12.2	61615036	61639449
M7	102	ENSG00000115604.10	IL18R1	8809	protein_coding	2_KLF4 (lfc=1.70, rank=264/593)	1_Hh (lfc=-1.18, rank=580/1336)	0.737	0.817	1	M7	2q12.1	102311529	102398775
M7	102	ENSG00000137880.6	GCHFR	2644	protein_coding	2_KLF4 (lfc=1.59, rank=414/593)		0.73	0.841	1	M7	15q15.1	40764068	40767708
M7	102	ENSG00000011347.10	SYT7	9066	protein_coding	2_KLF4 (lfc=2.20, rank=194/593)	4_3pLOSS (lfc=-1.85, rank=948/1008)	0.726	0.798	2	M7,M11	11q12.2	61513714	61581148
M7	102	ENSG00000058085.15	LAMC2	3918	protein_coding	2_KLF4 (lfc=2.67, rank=123/593)		0.724	0.797	1	M7	1q25.3	183186238	183245127
M7	102	ENSG00000198835.4	GJC2	57165	protein_coding	2_KLF4 (lfc=1.21, rank=494/593)	3_22qLOSS (lfc=-1.01, rank=2781/2935)	0.723	0.802	2	M2,M7	1q42.13	228149930	228159826
M7	102	ENSG00000168487.19	BMP1	649	protein_coding	2_KLF4 (lfc=1.42, rank=77/593)		0.721	0.803	1	M7	8p21.3	22165140	22212326
M7	102	ENSG00000204580.13	DDR1	780	protein_coding	2_PI3K (lfc=1.11, rank=233/447)		0.718	0.801	1	M7	6p21.33	30876421	30900156
M7	102	ENSG00000253364.2	COPDA1	115253418	lncRNA		1_Hh (lfc=-1.91, rank=1313/1336)	0.717	0.7	1	M7	14q32.33	105647924	105649057
M7	102	ENSG00000105427.10	CNFN	84518	protein_coding		4_3pLOSS (lfc=-2.87, rank=845/1008)	0.717	0.776	2	M7,M11	19q13.2	42387019	42390297
M7	102	ENSG00000163520.14	FBLN2	2199	protein_coding	2_KLF4 (lfc=2.42, rank=214/593), 2_PI3K (lfc=2.01, rank=405/447)	1_Hh (lfc=-1.62, rank=1097/1336)	0.717	0.793	1	M7	3p25.1	13549125	13638422
M7	102	ENSG00000185269.12	NOTUM	147111	protein_coding	2_KLF4 (lfc=3.14, rank=114/593)	1_Hh (lfc=-1.74, rank=1127/1336)	0.716	0.822	1	M7	17q25.3	81952507	81961840
M7	102	ENSG00000095587.9	TLL2	7093	protein_coding	2_KLF4 (lfc=2.57, rank=47/593)	3_22qLOSS (lfc=-1.59, rank=2131/2935)	0.709	0.803	2	M2,M7	10q24.1	96364608	96513926
M7	102	ENSG00000106992.19	AK1	203	protein_coding		1_Hh (lfc=-1.31, rank=673/1336)	0.708	0.69	1	M7	9q34.11	127866486	127877675
M7	102	ENSG00000136155.17	SCEL	8796	protein_coding	2_KLF4 (lfc=5.53, rank=97/593)	1_Hh (lfc=-7.60, rank=6/1336)	0.707	0.803	1	M7	13q22.3	77535674	77645263
M7	102	ENSG00000183347.15	GBP6	163351	protein_coding	2_PI3K (lfc=1.43, rank=98/447)		0.703	0.788	1	M7	1p22.2	89364059	89388160
M7	102	ENSG00000149596.7	JPH2	57158	protein_coding			0.698	0.705	1	M7	20q13.12	44106590	44187188
M7	102	ENSG00000130707.18	ASS1	445	protein_coding	2_PI3K (lfc=1.48, rank=238/447)	3_22qLOSS (lfc=-1.44, rank=1639/2935)	0.694	0.732	1	M7	9q34.11	130444961	130501274
M7	102	ENSG00000042493.16	CAPG	822	protein_coding			0.692	0.793	1	M7	2p11.2	85394753	85418432
M7	102	ENSG00000167157.11	PRRX2	51450	protein_coding	2_PI3K (lfc=1.34, rank=217/447)		0.692	0.76	1	M7	9q34.11	129665647	129722674
M7	102	ENSG00000171159.5	C9orf16	79095	protein_coding			0.686	0.8	2	M2,M7	9q34.11	128160265	128163924
M7	102	ENSG00000233183.3	RP3-468B3.2	105375026	lncRNA			0.682	0.895	1	M7	6p21.31	33891327	33927631
M7	102	ENSG00000129682.16	FGF13	2258	protein_coding			0.682	0.869	2	M7,M37	Xq26.3-Xq27.1	138614727	139222777
M7	102	ENSG00000144644.14	GADL1	339896	protein_coding	2_KLF4 (lfc=2.15, rank=166/593)	1_Hh (lfc=-1.04, rank=1272/1336)	0.679	0.768	1	M7	3p24.1-3p23	30726200	30894765
M7	102	ENSG00000166558.10	SLC38A8	146167	protein_coding	2_KLF4 (lfc=4.23, rank=242/593)		0.677	0.798	1	M7	16q23.3	84009667	84042636
M7	102	ENSG00000123689.6	G0S2	50486	protein_coding	2_PI3K (lfc=1.43, rank=401/447)		0.674	0.736	1	M7	1q32.2	209675412	209676390
M7	102	ENSG00000173083.15	HPSE	10855	protein_coding	2_KLF4 (lfc=1.12, rank=502/593)	1_Hh (lfc=-0.85, rank=964/1336)	0.669	0.821	1	M7	4q21.23	83292461	83335153
M7	102	ENSG00000197587.11	DMBX1	127343	protein_coding	2_KLF4 (lfc=4.13, rank=39/593)	1_Hh (lfc=-2.62, rank=319/1336)	0.669	0.836	1	M7	1p33	46489836	46516216
M7	102	ENSG00000185479.6	KRT6B	3854	protein_coding			0.668	0.804	1	M7	12q13.13	52446651	52452146
M7	102	ENSG00000175785.13	PRIMA1	145270	protein_coding	2_KLF4 (lfc=1.88, rank=341/593)		0.664	0.839	1	M7	14q32.12	93718298	93788485
M7	102	ENSG00000204642.14	HLA-F	3134	protein_coding	2_PI3K (lfc=1.33, rank=77/447)		0.648	0.749	1	M7	6p22.1	29722775	29738528
M7	102	ENSG00000232082.1	RPS6KA2-IT1	100874353	lncRNA			0.647	0.735	1	M7	6q27	166460663	166465383
M7	102	ENSG00000104237.11	RP1	6101	protein_coding	2_KLF4 (lfc=1.67, rank=173/593)	1_Hh (lfc=-0.89, rank=1119/1336)	0.645	0.75	1	M7	8q11.23-8q12.1	54509422	54871720
M7	102	ENSG00000137460.8	FHDC1	85462	protein_coding	2_KLF4 (lfc=1.78, rank=72/593)		0.64	0.81	1	M7	4q31.3	152936352	152979696
M7	102	ENSG00000166387.13	PPFIBP2	8495	protein_coding	2_KLF4 (lfc=1.46, rank=246/593)		0.634	0.681	2	M7,M11	11p15.4	7513298	7657127
M7	102	ENSG00000163815.6	CLEC3B	7123	protein_coding	2_PI3K (lfc=2.81, rank=158/447)	1_Hh (lfc=-1.74, rank=1270/1336)	0.627	0.61	2	M7,M11	3p21.31	45001548	45036071
M7	102	ENSG00000132821.12	VSTM2L	128434	protein_coding	2_KLF4 (lfc=2.84, rank=316/593)	1_Hh (lfc=-2.92, rank=221/1336)	0.622	0.646	2	M7,M11	20q11.23	37903111	37945350
M7	102	ENSG00000120278.16	PLEKHG1	57480	protein_coding	2_PI3K (lfc=1.09, rank=299/447)		0.621	0.716	1	M7	6q25.1	150599883	150843665
M7	102	ENSG00000175130.7	MARCKSL1	65108	protein_coding			0.619	0.625	1	M7	1p35.1	32333839	32336233
M7	102	ENSG00000211892.4	IGHG4	3503	IG_C_gene	2_KLF4 (lfc=2.38, rank=298/593)	1_Hh (lfc=-1.49, rank=1165/1336), 3_22qLOSS (lfc=-1.73, rank=2917/2935)	0.611	0.701	1	M7	14q32.33	105620506	105626066
M7	102	ENSG00000204540.11	PSORS1C1	170679	protein_coding	2_KLF4 (lfc=3.18, rank=53/593)	1_Hh (lfc=-1.57, rank=917/1336)	0.61	0.775	1	M7	6p21.33	31114750	31140092
M7	102	ENSG00000070526.15	ST6GALNAC1	55808	protein_coding	2_PI3K (lfc=2.34, rank=74/447)	3_22qLOSS (lfc=-2.47, rank=1096/2935)	0.596	0.627	1	M7	17q25.1	76624761	76643786
M7	102	ENSG00000139200.13	PIANP	196500	protein_coding		3_22qLOSS (lfc=-1.58, rank=2000/2935)	0.591	0.654	1	M7	12p13.31	6693792	6700800
M7	102	ENSG00000252410.1	RNU5B-3P	100147751	snRNA			0.588	0.623	2	M7,M11	3p21.31	45034474	45034588
M7	102	ENSG00000132671.5	SSTR4	6754	protein_coding			0.586	0.745	1	M7	20p11.21	23035386	23036812
M7	102	ENSG00000165125.21	TRPV6	55503	protein_coding		3_22qLOSS (lfc=-1.72, rank=2318/2935)	0.577	0.622	1	M7	7q34	142871208	142885745
M7	102	ENSG00000130032.17	PRRG3	79057	protein_coding		3_22qLOSS (lfc=-1.67, rank=2307/2935)	0.576	0.645	2	M7,M43	Xq28	151694607	151705924
M7	102	ENSG00000086548.9	CEACAM6	4680	protein_coding	2_KLF4 (lfc=4.58, rank=11/593)		0.575	0.805	1	M7	19q13.2	41750977	41772211
M7	102	ENSG00000141068.14	KSR1	8844	protein_coding			0.574	0.733	3	M7,M37,M41	17q11.2	27456470	27626438
M7	102	ENSG00000104522.16	GFUS	7264	protein_coding	2_KLF4 (lfc=1.44, rank=201/593)	1_Hh (lfc=-0.78, rank=1013/1336)	0.571	0.744	1	M7	8q24.3	143612618	143618048
M7	102	ENSG00000180834.8	MAP6D1	79929	protein_coding			0.565	0.679	1	M7	3q27.1	183815922	183825594
M7	102	ENSG00000172139.15	SLC9C1	285335	protein_coding			0.561	0.713	1	M7	3q13.2	112140898	112294227
M7	102	ENSG00000169884.14	WNT10B	7480	protein_coding	2_KLF4 (lfc=2.06, rank=217/593)		0.553	0.66	1	M7	12q13.12	48965340	48971735
M7	102	ENSG00000280809.4	LINC00836	101929052	lncRNA			0.546	0.764	1	M7	10p12.1	25651712	25732935
M7	102	ENSG00000257550.2	RP11-793H13.3	100652999	lncRNA	2_PI3K (lfc=1.29, rank=352/447)		0.54	0.67	1	M7	12q13.13	53513891	53517608
M7	102	ENSG00000124429.18	POF1B	79983	protein_coding	2_KLF4 (lfc=2.96, rank=205/593)	1_Hh (lfc=-1.61, rank=1252/1336), 3_22qLOSS (lfc=-2.03, rank=2906/2935)	0.531	0.709	1	M7	Xq21.1	85277396	85379717
M7	102	ENSG00000064309.14	CDON	50937	protein_coding	2_KLF4 (lfc=1.37, rank=388/593)	1_Hh (lfc=-1.05, rank=613/1336)	0.524	0.721	2	M7,M41	11q24.2	125955796	126063335
M7	102	ENSG00000147889.17	CDKN2A	1029	protein_coding			0.524	0.675	1	M7	9p21.3	21967753	21995301
M8	98	ENSG00000113389.16	NPR3	4883	protein_coding	3_22qLOSS (lfc=3.94, rank=423/2935)	1_Hh (lfc=-4.55, rank=39/1336)	0.877	0.912	1	M8	5p13.3	32689070	32791724
M8	98	ENSG00000184060.11	ADAP2	55803	protein_coding	3_22qLOSS (lfc=1.04, rank=1089/2935)	1_Hh (lfc=-1.03, rank=143/1336)	0.875	0.986	1	M8	17q11.2	30906344	30959322
M8	98	ENSG00000170458.14	CD14	929	protein_coding		1_Hh (lfc=-1.35, rank=376/1336)	0.873	0.913	1	M8	5q31.3	140631728	140633701
M8	98	ENSG00000060558.4	GNA15	2769	protein_coding	3_22qLOSS (lfc=1.46, rank=1695/2935)	1_Hh (lfc=-1.23, rank=821/1336)	0.869	0.93	1	M8	19p13.3	3136033	3163749
M8	98	ENSG00000155629.15	PIK3AP1	118788	protein_coding	3_22qLOSS (lfc=1.30, rank=781/2935)	1_Hh (lfc=-0.80, rank=1047/1336)	0.866	0.872	3	M3,M8,M25	10q24.1	96593315	96720514
M8	98	ENSG00000172965.17	MIR4435-2HG	541471	lncRNA		1_Hh (lfc=-1.35, rank=95/1336)	0.861	0.888	1	M8	2q13	111006015	111523376
M8	98	ENSG00000110324.11	IL10RA	3587	protein_coding	3_22qLOSS (lfc=1.19, rank=1282/2935)	1_Hh (lfc=-0.80, rank=1125/1336)	0.853	0.933	1	M8	11q23.3	117986370	118003037
M8	98	ENSG00000089820.16	ARHGAP4	393	protein_coding	3_22qLOSS (lfc=1.40, rank=248/2935)		0.853	0.895	1	M8	Xq28	153907367	153934999
M8	98	ENSG00000166927.13	MS4A7	58475	protein_coding	3_22qLOSS (lfc=0.93, rank=1895/2935)	1_Hh (lfc=-1.02, rank=265/1336)	0.851	0.981	2	M8,M41	11q12.2	60378485	60395951
M8	98	ENSG00000100368.14	CSF2RB	1439	protein_coding	3_22qLOSS (lfc=1.02, rank=1609/2935)		0.841	0.876	1	M8	22q12.3	36913628	36940439
M8	98	ENSG00000010327.10	STAB1	23166	protein_coding	3_22qLOSS (lfc=1.05, rank=2199/2935)	1_Hh (lfc=-1.11, rank=494/1336)	0.831	0.963	1	M8	3p21.1	52495338	52524495
M8	98	ENSG00000178573.7	MAF	4094	protein_coding	3_22qLOSS (lfc=1.05, rank=1524/2935)	1_Hh (lfc=-1.05, rank=288/1336)	0.827	0.926	1	M8	16q23.2	79585843	79600737
M8	98	ENSG00000012171.20	SEMA3B	7869	protein_coding	3_22qLOSS (lfc=1.03, rank=1336/2935)	1_Hh (lfc=-0.90, rank=445/1336), 4_3pLOSS (lfc=-1.03, rank=902/1008)	0.823	0.837	1	M8	3p21.31	50267558	50277546
M8	98	ENSG00000197629.6	MPEG1	219972	protein_coding	3_22qLOSS (lfc=1.63, rank=1414/2935)	1_Hh (lfc=-1.50, rank=464/1336)	0.822	1	1	M8	11q12.1	59208510	59212927
M8	98	ENSG00000187474.5	FPR3	2359	protein_coding	3_22qLOSS (lfc=1.87, rank=1009/2935)	1_Hh (lfc=-1.66, rank=363/1336)	0.818	0.857	2	M3,M8	19q13.41	51795157	51826190
M8	98	ENSG00000125430.9	HS3ST3B1	9953	protein_coding	3_22qLOSS (lfc=3.21, rank=304/2935)	1_Hh (lfc=-3.55, rank=27/1336)	0.814	0.826	1	M8	17p12	14301081	14349404
M8	98	ENSG00000100365.16	NCF4	4689	protein_coding	3_22qLOSS (lfc=1.44, rank=932/2935)		0.812	0.87	2	M3,M8	22q12.3	36860988	36878017
M8	98	ENSG00000173369.16	C1QB	713	protein_coding			0.809	0.849	1	M8	1p36.12	22652762	22661637
M8	98	ENSG00000100055.21	CYTH4	27128	protein_coding	3_22qLOSS (lfc=1.66, rank=174/2935)		0.809	0.806	1	M8	22q13.1	37282027	37315341
M8	98	ENSG00000163606.11	CD200R1	131450	protein_coding	3_22qLOSS (lfc=1.51, rank=2590/2935)	1_Hh (lfc=-2.49, rank=85/1336)	0.808	0.947	1	M8	3q13.2	112921205	112975103
M8	98	ENSG00000222041.11	CYTOR	112597	lncRNA	3_22qLOSS (lfc=1.55, rank=628/2935)	1_Hh (lfc=-1.31, rank=239/1336)	0.8	0.805	1	M8	2p11.2	87454781	87636740
M8	98	ENSG00000137474.22	MYO7A	4647	protein_coding	3_22qLOSS (lfc=1.28, rank=452/2935)		0.8	0.871	1	M8	11q13.5	77128246	77215241
M8	98	ENSG00000101336.15	HCK	3055	protein_coding	3_22qLOSS (lfc=1.44, rank=761/2935)		0.799	0.805	2	M3,M8	20q11.21	32052188	32101856
M8	98	ENSG00000239405.1	TMED10P2	100129727	processed_pseudogene	3_22qLOSS (lfc=2.43, rank=2445/2935)	1_Hh (lfc=-4.61, rank=106/1336)	0.797	0.842	1	M8	3q21.3	128538020	128538631
M8	98	ENSG00000134955.12	SLC37A2	219855	protein_coding	3_22qLOSS (lfc=0.84, rank=2066/2935)	1_Hh (lfc=-0.69, rank=971/1336)	0.795	0.932	1	M8	11q24.2	125063302	125090516
M8	98	ENSG00000170571.12	EMB	133418	protein_coding	3_22qLOSS (lfc=1.01, rank=2643/2935)		0.795	0.839	1	M8	5q11.1	50396192	50443248
M8	98	ENSG00000187323.12	DCC	1630	protein_coding	3_22qLOSS (lfc=3.43, rank=363/2935)	1_Hh (lfc=-2.63, rank=381/1336)	0.794	0.847	1	M8	18q21.2	52340197	53535903
M8	98	ENSG00000102445.18	RUBCNL	80183	protein_coding	3_22qLOSS (lfc=1.88, rank=346/2935)	1_Hh (lfc=-1.08, rank=907/1336)	0.792	0.843	1	M8	13q14.13	46342000	46438190
M8	98	ENSG00000205054.8	LINC01121	400952	lncRNA	3_22qLOSS (lfc=1.04, rank=2610/2935)	1_Hh (lfc=-1.69, rank=69/1336)	0.791	0.896	2	M8,M54	2p21	45164816	45323397
M8	98	ENSG00000173372.17	C1QA	712	protein_coding			0.788	0.837	1	M8	1p36.12	22636628	22639678
M8	98	ENSG00000167895.15	TMC8	147138	protein_coding	3_22qLOSS (lfc=1.17, rank=616/2935)		0.784	0.867	1	M8	17q25.3	78130770	78142968
M8	98	ENSG00000120262.10	CCDC170	80129	protein_coding	3_22qLOSS (lfc=1.96, rank=273/2935)	1_Hh (lfc=-0.99, rank=1164/1336)	0.778	0.834	1	M8	6q25.1	151494017	151621193
M8	98	ENSG00000254622.1	NAV2-AS4	399876	lncRNA	3_22qLOSS (lfc=3.42, rank=96/2935)	1_Hh (lfc=-2.13, rank=670/1336)	0.777	0.882	1	M8	11p15.1	19510890	19519896
M8	98	ENSG00000152953.13	STK32B	55351	protein_coding	3_22qLOSS (lfc=1.05, rank=470/2935)	1_Hh (lfc=-0.62, rank=874/1336)	0.773	0.864	1	M8	4p16.2	5051480	5500994
M8	98	ENSG00000033867.16	SLC4A7	9497	protein_coding	3_22qLOSS (lfc=0.74, rank=2164/2935)	4_3pLOSS (lfc=-1.04, rank=597/1008)	0.77	0.806	1	M8	3p24.1	27372721	27484420
M8	98	ENSG00000180061.10	TMEM150B	284417	protein_coding		1_Hh (lfc=-1.44, rank=434/1336)	0.77	0.897	1	M8	19q13.42	55312801	55334048
M8	98	ENSG00000074416.14	MGLL	11343	protein_coding	3_22qLOSS (lfc=1.02, rank=2222/2935), 4_22qLOSS (lfc=1.43, rank=304/444)	1_Hh (lfc=-1.31, rank=155/1336)	0.768	0.842	1	M8	3q21.3	127689062	128052190
M8	98	ENSG00000060982.15	BCAT1	586	protein_coding		1_Hh (lfc=-1.04, rank=552/1336)	0.768	0.84	2	M8,M11	12p12.1	24810024	24949101
M8	98	ENSG00000178562.18	CD28	940	protein_coding	3_22qLOSS (lfc=1.58, rank=1824/2935)	1_Hh (lfc=-1.84, rank=237/1336)	0.762	0.873	1	M8	2q33.2	203706475	203738912
M8	98	ENSG00000120457.12	KCNJ5	3762	protein_coding	3_22qLOSS (lfc=1.36, rank=930/2935)	1_Hh (lfc=-1.01, rank=643/1336)	0.758	0.862	1	M8	11q24.3	128891356	128921163
M8	98	ENSG00000244300.3	GATA2-AS1	101927167	lncRNA		1_Hh (lfc=-3.10, rank=35/1336)	0.757	0.809	1	M8	3q21.3	128489212	128502970
M8	98	ENSG00000135605.13	TEC	7006	protein_coding	3_22qLOSS (lfc=1.70, rank=392/2935)		0.753	0.79	1	M8	4p12-4p11	48135783	48269838
M8	98	ENSG00000167208.15	SNX20	124460	protein_coding	3_22qLOSS (lfc=1.25, rank=491/2935)		0.751	0.773	2	M3,M8	16q12.1	50666300	50681353
M8	98	ENSG00000179348.12	GATA2	2624	protein_coding		1_Hh (lfc=-2.39, rank=47/1336)	0.748	0.82	1	M8	3q21.3	128479427	128493201
M8	98	ENSG00000159189.12	C1QC	714	protein_coding	3_22qLOSS (lfc=1.11, rank=1833/2935)		0.746	0.81	1	M8	1p36.12	22643633	22648110
M8	98	ENSG00000142185.16	TRPM2	7226	protein_coding	3_22qLOSS (lfc=1.36, rank=311/2935)		0.745	0.815	2	M3,M8	21q22.3	44350163	44443081
M8	98	ENSG00000107821.15	KAZALD1	81621	protein_coding	3_22qLOSS (lfc=1.69, rank=2182/2935)	1_Hh (lfc=-2.77, rank=44/1336)	0.743	0.773	2	M8,M54	10q24.31	101061989	101068131
M8	98	ENSG00000124491.16	F13A1	2162	protein_coding	3_22qLOSS (lfc=1.21, rank=2581/2935)	1_Hh (lfc=-1.46, rank=456/1336)	0.743	0.85	2	M8,M41	6p25.1	6144084	6321013
M8	98	ENSG00000237512.6	UNC5B-AS1	728978	lncRNA	2_KLF4 (lfc=2.14, rank=257/593)	1_Hh (lfc=-1.83, rank=407/1336)	0.743	0.81	1	M8	10q22.1	71217224	71218228
M8	98	ENSG00000266820.1	KPNA2P3	109286552	transcribed_unprocessed_pseudogene	3_22qLOSS (lfc=1.21, rank=827/2935)		0.742	0.824	1	M8	17q24.1	64749918	64758603
M8	98	ENSG00000137841.12	PLCB2	5330	protein_coding	3_22qLOSS (lfc=1.35, rank=431/2935)		0.739	0.772	2	M3,M8	15q15.1	40278176	40307935
M8	98	ENSG00000091831.23	ESR1	2099	protein_coding	3_22qLOSS (lfc=0.99, rank=1672/2935)		0.737	0.871	1	M8	6q25.1-6q25.2	151656691	152129619
M8	98	ENSG00000187210.14	GCNT1	2650	protein_coding	2_KLF4 (lfc=1.53, rank=218/593)	1_Hh (lfc=-0.98, rank=639/1336)	0.736	0.848	1	M8	9q21.13-9q21.2	76419850	76651203
M8	98	ENSG00000133800.9	LYVE1	10894	protein_coding	3_22qLOSS (lfc=1.87, rank=2360/2935)	1_Hh (lfc=-2.00, rank=716/1336)	0.731	0.854	2	M8,M11	11p15.4	10556966	10611689
M8	98	ENSG00000146376.11	ARHGAP18	93663	protein_coding		1_Hh (lfc=-0.99, rank=139/1336)	0.73	0.828	1	M8	6q22.33	129576132	129710177
M8	98	ENSG00000140368.13	PSTPIP1	9051	protein_coding	3_22qLOSS (lfc=1.56, rank=158/2935)		0.729	0.757	1	M8	15q24.3	76993359	77037475
M8	98	ENSG00000134508.12	CABLES1	91768	protein_coding	3_22qLOSS (lfc=1.78, rank=1243/2935)	1_Hh (lfc=-2.02, rank=117/1336)	0.727	0.832	2	M8,M41	18q11.2	23134564	23260467
M8	98	ENSG00000215769.8	ARHGAP27P1-BPTFP1-KPNA2P3	109286553	lncRNA	3_22qLOSS (lfc=0.82, rank=1577/2935)		0.723	0.806	1	M8	17q24.1	64749663	64781707
M8	98	ENSG00000255043.1	NAV2-AS5	100874012	lncRNA	3_22qLOSS (lfc=3.29, rank=129/2935)	1_Hh (lfc=-1.75, rank=929/1336)	0.722	0.809	2	M8,M47	11p15.1	19502672	19507229
M8	98	ENSG00000165072.10	MAMDC2	256691	protein_coding	3_22qLOSS (lfc=1.45, rank=1157/2935)	1_Hh (lfc=-1.20, rank=533/1336)	0.721	0.873	1	M8	9q21.12	70043848	70226972
M8	98	ENSG00000171680.22	PLEKHG5	57449	protein_coding	3_22qLOSS (lfc=0.78, rank=2479/2935)	1_Hh (lfc=-0.86, rank=549/1336)	0.721	0.762	1	M8	1p36.31	6466092	6520061
M8	98	ENSG00000110079.18	MS4A4A	51338	protein_coding			0.72	0.894	1	M8	11q12.2	60185702	60317944
M8	98	ENSG00000204174.8	NPY4R	5540	protein_coding	3_22qLOSS (lfc=2.18, rank=982/2935)	1_Hh (lfc=-1.47, rank=1188/1336)	0.717	0.833	1	M8	10q11.22	46461099	46465958
M8	98	ENSG00000163106.11	HPGDS	27306	protein_coding		1_Hh (lfc=-1.34, rank=399/1336)	0.716	0.859	2	M8,M41	4q22.3	94298535	94342876
M8	98	ENSG00000215788.10	TNFRSF25	8718	protein_coding	3_22qLOSS (lfc=0.89, rank=1965/2935)		0.713	0.745	1	M8	1p36.31	6460786	6466195
M8	98	ENSG00000088827.12	SIGLEC1	6614	protein_coding		1_Hh (lfc=-1.68, rank=618/1336)	0.713	0.89	1	M8	20p13	3686970	3707128
M8	98	ENSG00000266709.1	RP11-214O1.2	84815	lncRNA	3_22qLOSS (lfc=1.91, rank=1278/2935)	1_Hh (lfc=-2.43, rank=79/1336)	0.712	0.739	1	M8	17p12	14303854	14305505
M8	98	ENSG00000165457.14	FOLR2	2350	protein_coding		1_Hh (lfc=-1.95, rank=360/1336)	0.71	0.889	1	M8	11q13.4	72216601	72221950
M8	98	ENSG00000113555.5	PCDH12	51294	protein_coding		1_Hh (lfc=-1.31, rank=300/1336)	0.707	0.879	2	M8,M41	5q31.3	141943585	141969741
M8	98	ENSG00000266274.2	RN7SL138P	106480489	misc_RNA	3_22qLOSS (lfc=1.00, rank=1316/2935)		0.702	0.892	1	M8	17q11.2	30959564	30959850
M8	98	ENSG00000198842.10	STYXL2	92235	protein_coding			0.702	0.864	1	M8	1q24.1	167094075	167129165
M8	98	ENSG00000275882.1	IKBKGP1	246210	unprocessed_pseudogene		1_Hh (lfc=-1.01, rank=502/1336)	0.7	0.857	1	M8	Xq28	154639978	154648275
M8	98	ENSG00000255270.1	NAV2-IT1	100874305	lncRNA	3_22qLOSS (lfc=4.26, rank=53/2935)	1_Hh (lfc=-2.84, rank=519/1336)	0.688	0.772	2	M8,M47	11p15.1	19380484	19385014
M8	98	ENSG00000134460.18	IL2RA	3559	protein_coding		1_Hh (lfc=-2.05, rank=377/1336)	0.683	0.88	1	M8	10p15.1	6010689	6062370
M8	98	ENSG00000090659.18	CD209	30835	protein_coding	3_22qLOSS (lfc=1.52, rank=2118/2935)	1_Hh (lfc=-1.84, rank=262/1336)	0.682	0.866	1	M8	19p13.2	7739993	7747564
M8	98	ENSG00000160883.11	HK3	3101	protein_coding	3_22qLOSS (lfc=1.16, rank=1604/2935)		0.682	0.742	1	M8	5q35.2	176880869	176899346
M8	98	ENSG00000137491.15	SLCO2B1	11309	protein_coding	3_22qLOSS (lfc=1.00, rank=961/2935)		0.675	0.873	1	M8	11q13.4	75100563	75206549
M8	98	ENSG00000089639.11	GMIP	51291	protein_coding	3_22qLOSS (lfc=0.81, rank=1271/2935)	4_3pLOSS (lfc=-0.82, rank=801/1008)	0.673	0.688	1	M8	19p13.11	19629476	19643657
M8	98	ENSG00000236120.7	RP11-733O18.1	101928228	lncRNA			0.673	0.868	1	M8	Xp22.32	5653418	5726326
M8	98	ENSG00000171522.6	PTGER4	5734	protein_coding		1_Hh (lfc=-1.22, rank=740/1336)	0.666	0.795	1	M8	5p13.1	40679915	40693735
M8	98	ENSG00000105609.17	LILRB5	10990	protein_coding		1_Hh (lfc=-1.22, rank=865/1336)	0.664	0.883	1	M8	19q13.42	54249421	54257301
M8	98	ENSG00000162148.11	PPP1R32	220004	protein_coding	3_22qLOSS (lfc=0.77, rank=2283/2935)	5_POLR2A (lfc=-1.27, rank=221/348)	0.651	0.75	1	M8	11q12.2	61481120	61490931
M8	98	ENSG00000074966.11	TXK	7294	protein_coding	3_22qLOSS (lfc=1.60, rank=316/2935)		0.651	0.738	1	M8	4p12	48066393	48134250
M8	98	ENSG00000179978.11	NAIPP2	728519	unprocessed_pseudogene	3_22qLOSS (lfc=0.69, rank=2309/2935)		0.647	0.778	1	M8	5q13.2	70094659	70128434
M8	98	ENSG00000198685.3	LINC01565	23434	lncRNA	3_22qLOSS (lfc=2.35, rank=528/2935)		0.633	0.754	2	M8,M41	3q21.3	128572000	128576086
M8	98	ENSG00000101871.15	MID1	4281	protein_coding	3_22qLOSS (lfc=2.09, rank=279/2935)	1_Hh (lfc=-1.70, rank=130/1336)	0.632	0.712	3	M8,M10,M25	Xp22.2	10445310	10833654
M8	98	ENSG00000213443.2	NPM1P7	10831	processed_pseudogene	3_22qLOSS (lfc=1.77, rank=1736/2935)		0.63	0.748	1	M8	12p13.31	9695384	9696227
M8	98	ENSG00000182179.13	UBA7	7318	protein_coding	3_22qLOSS (lfc=0.76, rank=1346/2935)	4_3pLOSS (lfc=-0.82, rank=699/1008)	0.627	0.66	1	M8	3p21.31	49805209	49813953
M8	98	ENSG00000227032.1	RPS2P36	100271243	processed_pseudogene	3_22qLOSS (lfc=1.58, rank=947/2935)		0.622	0.693	1	M8	10q24.1	96620877	96621707
M8	98	ENSG00000146072.6	TNFRSF21	27242	protein_coding		1_Hh (lfc=-1.54, rank=342/1336)	0.621	0.797	1	M8	6p12.3	47231532	47309905
M8	98	ENSG00000106546.14	AHR	196	protein_coding	3_22qLOSS (lfc=1.35, rank=1352/2935)	1_Hh (lfc=-1.23, rank=422/1336)	0.593	0.635	1	M8	7p21.1	16916359	17346152
M8	98	ENSG00000184588.18	PDE4B	5142	protein_coding	3_22qLOSS (lfc=0.83, rank=2141/2935)	1_Hh (lfc=-0.97, rank=256/1336)	0.584	0.614	1	M8	1p31.3	65792514	66374579
M8	98	ENSG00000057657.17	PRDM1	639	protein_coding	3_22qLOSS (lfc=1.05, rank=1497/2935)		0.582	0.654	2	M8,M28	6q21	105993463	106109939
M8	98	ENSG00000129538.14	RNASE1	6035	protein_coding		1_Hh (lfc=-2.56, rank=252/1336)	0.57	0.718	2	M8,M37	14q11.2	20801228	20802855
M8	98	ENSG00000115963.13	RND3	390	protein_coding	3_22qLOSS (lfc=1.60, rank=1178/2935)	1_Hh (lfc=-1.91, rank=55/1336)	0.539	0.67	2	M8,M53	2q23.3	150468195	150539011
M8	98	ENSG00000169047.5	IRS1	3667	protein_coding	3_22qLOSS (lfc=0.92, rank=2442/2935)		0.536	0.703	1	M8	2q36.3	226731317	226799759
M8	98	ENSG00000262061.6	RPH3AL-AS1	100506388	lncRNA			0.533	0.757	1	M8	17p13.3	331205	333488
M8	98	ENSG00000234358.1	AC003080.4	100271215	processed_pseudogene			0.515	0.741	1	M8	7q31.1	111971222	111971988
M9	78	ENSG00000287200.1	RP11-181L23.11	124902947	lncRNA	1_Hh (lfc=1.28, rank=81/1336)	2_KLF4 (lfc=-1.63, rank=368/593), 4_3pLOSS (lfc=-1.21, rank=920/1008)	0.898	0.98	2	M5,M9	12q13.3	57457596	57462818
M9	78	ENSG00000111087.10	GLI1	2735	protein_coding	1_Hh (lfc=2.43, rank=119/1336)		0.886	0.954	2	M5,M9	12q13.3	57459785	57472268
M9	78	ENSG00000248441.7	LINC01197	400456	lncRNA			0.882	0.997	2	M5,M9	15q26.2	95186634	95327129
M9	78	ENSG00000218336.9	TENM3	55714	protein_coding			0.881	0.972	1	M9	4q34.3-4q35.1	182143987	182803024
M9	78	ENSG00000177098.8	SCN4B	6330	protein_coding			0.878	0.965	1	M9	11q23.3	118133377	118152888
M9	78	ENSG00000120158.12	RCL1	10171	protein_coding	1_Hh (lfc=0.94, rank=135/1336)	4_3pLOSS (lfc=-1.08, rank=606/1008)	0.865	1	2	M5,M9	9p24.1	4792944	4885917
M9	78	ENSG00000096968.14	JAK2	3717	protein_coding	1_Hh (lfc=1.14, rank=162/1336)	4_3pLOSS (lfc=-1.88, rank=94/1008)	0.865	0.966	3	M5,M9,M19	9p24.1	4984390	5129948
M9	78	ENSG00000005486.17	RHBDD2	57414	protein_coding	1_Hh (lfc=0.68, rank=887/1336)	4_3pLOSS (lfc=-1.09, rank=667/1008)	0.857	0.993	2	M5,M9	7q11.23	75842602	75888926
M9	78	ENSG00000144649.9	GASK1A	729085	protein_coding	3_22qLOSS (lfc=0.97, rank=2733/2935)	4_3pLOSS (lfc=-1.92, rank=322/1008)	0.85	0.94	2	M9,M19	3p22.1	42979267	43060211
M9	78	ENSG00000168268.11	NT5DC2	64943	protein_coding	1_Hh (lfc=1.79, rank=54/1336)	4_3pLOSS (lfc=-2.39, rank=202/1008)	0.839	0.962	2	M5,M9	3p21.1	52524385	52535054
M9	78	ENSG00000006606.8	CCL26	10344	protein_coding	1_Hh (lfc=1.68, rank=389/1336)	4_3pLOSS (lfc=-2.58, rank=482/1008)	0.837	0.973	2	M5,M9	7q11.23	75769533	75789896
M9	78	ENSG00000147257.15	GPC3	2719	protein_coding	1_Hh (lfc=2.08, rank=181/1336)		0.835	0.932	2	M5,M9	Xq26.2	133535745	133985594
M9	78	ENSG00000106483.12	SFRP4	6424	protein_coding			0.833	0.983	2	M5,M9	7p14.1	37905932	38025695
M9	78	ENSG00000196338.13	NLGN3	54413	protein_coding		4_3pLOSS (lfc=-2.93, rank=29/1008)	0.832	0.926	3	M5,M6,M9	Xq13.1	71144831	71171201
M9	78	ENSG00000157388.19	CACNA1D	776	protein_coding	1_Hh (lfc=1.20, rank=930/1336)	4_3pLOSS (lfc=-3.14, rank=56/1008)	0.832	0.897	2	M6,M9	3p21.1	53328963	53813733
M9	78	ENSG00000114854.8	TNNC1	7134	protein_coding	1_Hh (lfc=3.01, rank=50/1336)		0.826	0.927	2	M5,M9	3p21.1	52451100	52454041
M9	78	ENSG00000169604.19	ANTXR1	84168	protein_coding			0.821	0.948	2	M5,M9	2p13.3	69013178	69249327
M9	78	ENSG00000177822.8	TENM3-AS1	90768	lncRNA	1_Hh (lfc=1.36, rank=984/1336)		0.82	0.943	1	M9	4q34.3	181874438	182145249
M9	78	ENSG00000102802.10	MEDAG	84935	protein_coding		4_3pLOSS (lfc=-4.63, rank=23/1008)	0.816	0.933	2	M6,M9	13q12.3	30906271	30925572
M9	78	ENSG00000010322.16	NISCH	11188	protein_coding	1_Hh (lfc=1.38, rank=37/1336)	4_3pLOSS (lfc=-1.98, rank=63/1008)	0.814	0.943	2	M5,M9	3p21.1	52455118	52493068
M9	78	ENSG00000164591.13	MYOZ3	91977	protein_coding	1_Hh (lfc=1.41, rank=606/1336)		0.806	0.98	2	M5,M9	5q33.1	150660874	150679365
M9	78	ENSG00000187800.13	PEAR1	375033	protein_coding	1_Hh (lfc=0.71, rank=799/1336)	4_22qLOSS (lfc=-1.81, rank=72/444), 4_3pLOSS (lfc=-1.14, rank=594/1008)	0.806	0.891	2	M6,M9	1q23.1	156893698	156916434
M9	78	ENSG00000163817.16	SLC6A20	54716	protein_coding			0.796	0.93	1	M9	3p21.31	45755449	45796536
M9	78	ENSG00000164687.11	FABP5	2171	protein_coding	1_Hh (lfc=2.09, rank=218/1336)		0.795	0.971	2	M5,M9	8q21.13	81280536	81284777
M9	78	ENSG00000176971.4	FIBIN	387758	protein_coding	1_Hh (lfc=1.85, rank=492/1336)		0.793	0.864	2	M5,M9	11p14.2	26994112	26997087
M9	78	ENSG00000185551.15	NR2F2	7026	protein_coding			0.786	0.972	2	M5,M9	15q26.2	96325938	96340263
M9	78	ENSG00000077264.15	PAK3	5063	protein_coding	1_Hh (lfc=1.01, rank=121/1336)	4_3pLOSS (lfc=-1.28, rank=382/1008)	0.779	0.941	2	M5,M9	Xq23	110944285	111227361
M9	78	ENSG00000171488.15	LRRC8C	84230	protein_coding	3_22qLOSS (lfc=0.79, rank=1549/2935)		0.779	0.878	1	M9	1p22.2	89633072	89769903
M9	78	ENSG00000205090.9	TMEM240	339453	protein_coding		4_3pLOSS (lfc=-1.71, rank=251/1008)	0.774	0.819	2	M6,M9	1p36.33	1534778	1540624
M9	78	ENSG00000101134.12	DOK5	55816	protein_coding		4_3pLOSS (lfc=-3.52, rank=5/1008)	0.773	0.828	3	M6,M9,M67	20q13.2	54475593	54651169
M9	78	ENSG00000132554.20	RGS22	26166	protein_coding		4_22qLOSS (lfc=-2.33, rank=289/444), 4_3pLOSS (lfc=-2.15, rank=308/1008)	0.769	0.839	2	M6,M9	8q22.2	99960936	100131268
M9	78	ENSG00000182347.10	PDSS1P1	100129248	processed_pseudogene	1_Hh (lfc=1.51, rank=435/1336)		0.763	0.884	2	M5,M9	9p24.1	5084999	5086112
M9	78	ENSG00000163950.13	SLBP	7884	protein_coding			0.761	0.92	2	M5,M9	4p16.3	1692731	1712344
M9	78	ENSG00000254017.1	IGHEP2	3499	IG_C_pseudogene	1_Hh (lfc=1.24, rank=982/1336)		0.758	0.899	2	M5,M9	9p24.1	5113549	5114804
M9	78	ENSG00000163412.13	EIF4E3	317649	protein_coding			0.756	0.887	1	M9	3p13	71675414	71754773
M9	78	ENSG00000227660.1	UST-AS1	100128176	lncRNA			0.753	0.902	1	M9	6q25.1	148955628	148964684
M9	78	ENSG00000124813.23	RUNX2	860	protein_coding	1_Hh (lfc=1.30, rank=230/1336)		0.751	0.923	2	M5,M9	6p21.1	45328157	45664349
M9	78	ENSG00000234534.1	CSNK1G2P1	100419821	processed_pseudogene			0.75	0.869	2	M6,M9	9p24.1	5040945	5041940
M9	78	ENSG00000145949.11	MYLK4	340156	protein_coding		4_3pLOSS (lfc=-2.36, rank=156/1008)	0.75	0.801	2	M6,M9	6p25.2	2663629	2750922
M9	78	ENSG00000188803.15	SHISA6	388336	protein_coding	1_Hh (lfc=1.73, rank=73/1336)		0.749	0.9	2	M5,M9	17p12	11241213	11564063
M9	78	ENSG00000132386.11	SERPINF1	5176	protein_coding		4_3pLOSS (lfc=-2.00, rank=247/1008)	0.748	0.855	1	M9	17p13.3	1762029	1777565
M9	78	ENSG00000252343.1	RNU2-34P	106481960	snRNA			0.743	0.924	1	M9	4q35.1	182548659	182548779
M9	78	ENSG00000112782.19	CLIC5	53405	protein_coding	1_Hh (lfc=3.72, rank=9/1336)		0.742	0.865	2	M5,M9	6p21.1	45880827	46080348
M9	78	ENSG00000112759.19	SLC29A1	2030	protein_coding	3_22qLOSS (lfc=1.36, rank=663/2935)		0.74	0.877	2	M6,M9	6p21.1	44219553	44234142
M9	78	ENSG00000145555.15	MYO10	4651	protein_coding		2_KLF4 (lfc=-2.33, rank=261/593), 2_PI3K (lfc=-2.58, rank=40/447)	0.74	0.898	1	M9	5p15.1	16661907	16936288
M9	78	ENSG00000171724.3	VAT1L	57687	protein_coding		4_3pLOSS (lfc=-3.55, rank=68/1008)	0.729	0.881	1	M9	16q23.1	77788564	77980107
M9	78	ENSG00000235098.8	ANKRD65	441869	protein_coding			0.729	0.841	1	M9	1p36.33	1418420	1421769
M9	78	ENSG00000247809.9	NR2F2-AS1	644192	lncRNA			0.728	0.86	2	M6,M9	15q26.2	96110040	96327361
M9	78	ENSG00000184985.16	SORCS2	57537	protein_coding		4_3pLOSS (lfc=-2.70, rank=6/1008)	0.727	0.805	4	M6,M9,M15,M67	4p16.1	7192538	7742836
M9	78	ENSG00000058091.17	CDK14	5218	protein_coding		2_KLF4 (lfc=-0.88, rank=472/593)	0.721	0.826	1	M9	7q21.13	90466424	91210590
M9	78	ENSG00000173585.16	CCR9	10803	protein_coding	1_Hh (lfc=1.13, rank=959/1336)		0.711	0.92	2	M5,M9	3p21.31	45886504	45903175
M9	78	ENSG00000111962.8	UST	10090	protein_coding			0.708	0.835	1	M9	6q25.1	148747030	149076990
M9	78	ENSG00000259134.7	LINC00924	145820	lncRNA	1_Hh (lfc=1.52, rank=640/1336)		0.704	0.87	1	M9	15q26.2	95326528	95507865
M9	78	ENSG00000158270.12	COLEC12	81035	protein_coding	1_Hh (lfc=2.08, rank=18/1336)	2_PI3K (lfc=-2.05, rank=336/447)	0.701	0.891	2	M5,M9	18p11.32	316737	500722
M9	78	ENSG00000163687.14	DNASE1L3	1776	protein_coding	3_22qLOSS (lfc=2.42, rank=1191/2935)		0.698	0.795	2	M6,M9	3p14.3	58192257	58214697
M9	78	ENSG00000160145.15	KALRN	8997	protein_coding		4_22qLOSS (lfc=-2.00, rank=210/444), 4_3pLOSS (lfc=-1.86, rank=225/1008)	0.698	0.778	3	M6,M9,M15	3q21.1-3q21.2	124080023	124726325
M9	78	ENSG00000145936.9	KCNMB1	3779	protein_coding	1_Hh (lfc=1.63, rank=21/1336)		0.698	0.867	2	M5,M9	5q35.1	170374671	170389634
M9	78	ENSG00000084731.15	KIF3C	3797	protein_coding			0.684	0.878	1	M9	2p23.3	25926598	25982749
M9	78	ENSG00000123096.11	SSPN	8082	protein_coding		4_22qLOSS (lfc=-1.92, rank=231/444)	0.681	0.813	1	M9	12p12.1	26121991	26299290
M9	78	ENSG00000258733.6	LINC02328	101928767	lncRNA			0.675	0.81	1	M9	14q31.3	85911438	86161500
M9	78	ENSG00000205089.7	CCNI2	645121	protein_coding	1_Hh (lfc=2.72, rank=23/1336)		0.668	0.859	2	M5,M9	5q31.1	132747445	132754403
M9	78	ENSG00000178163.8	ZNF518B	85460	protein_coding			0.661	0.847	1	M9	4p16.1	10439880	10457426
M9	78	ENSG00000239521.8	CASTOR3	352954	transcribed_unprocessed_pseudogene	1_Hh (lfc=0.87, rank=191/1336)	2_PI3K (lfc=-1.08, rank=298/447)	0.658	0.845	2	M5,M9	7q22.1	100200653	100272232
M9	78	ENSG00000077092.19	RARB	5915	protein_coding			0.649	0.768	1	M9	3p24.2	25174332	25597932
M9	78	ENSG00000066923.17	STAG3	10734	protein_coding			0.625	0.794	2	M5,M9	7q22.1	100177563	100221488
M9	78	ENSG00000246662.6	LINC00535	642924	lncRNA	3_22qLOSS (lfc=0.92, rank=2013/2935)		0.619	0.72	2	M6,M9	8q22.1	93213302	93700433
M9	78	ENSG00000205562.3	RP11-497E19.1	100506731	lncRNA	3_22qLOSS (lfc=0.93, rank=2725/2935)	2_KLF4 (lfc=-2.31, rank=202/593)	0.614	0.735	1	M9	14q31.3	85518871	85531585
M9	78	ENSG00000149295.14	DRD2	1813	protein_coding	3_22qLOSS (lfc=2.06, rank=1476/2935)		0.613	0.748	1	M9	11q23.2	113409605	113475691
M9	78	ENSG00000236567.2	TCF3P1	100129107	processed_pseudogene		4_3pLOSS (lfc=-2.47, rank=534/1008)	0.61	0.703	1	M9	9p24.1	5110913	5112849
M9	78	ENSG00000284308.1	C2orf81	388963	protein_coding		4_3pLOSS (lfc=-2.52, rank=67/1008)	0.605	0.633	2	M6,M9	2p13.1	74414176	74421591
M9	78	ENSG00000231165.3	TRBV26OR9-2	246285	TR_V_pseudogene		2_PI3K (lfc=-3.30, rank=387/447)	0.599	0.77	1	M9	9p13.3	33695767	33696059
M9	78	ENSG00000074590.13	NUAK1	9891	protein_coding		2_KLF4 (lfc=-1.24, rank=407/593)	0.588	0.681	1	M9	12q23.3	106063340	106140033
M9	78	ENSG00000250722.6	SELENOP	6414	protein_coding			0.573	0.741	1	M9	5p12	42799880	42887392
M9	78	ENSG00000185070.11	FLRT2	23768	protein_coding	3_22qLOSS (lfc=1.35, rank=2082/2935)	2_KLF4 (lfc=-2.95, rank=104/593)	0.565	0.687	2	M9,M50	14q31.3	85530144	85654428
M9	78	ENSG00000196091.15	MYBPC1	4604	protein_coding			0.563	0.717	1	M9	12q23.2	101568353	101686028
M9	78	ENSG00000163040.14	CCDC74A	90557	protein_coding	3_22qLOSS (lfc=1.07, rank=1683/2935)	4_3pLOSS (lfc=-1.25, rank=828/1008)	0.551	0.638	1	M9	2q21.1	131527675	131533666
M9	78	ENSG00000154175.17	ABI3BP	25890	protein_coding	3_22qLOSS (lfc=1.75, rank=1267/2935)		0.538	0.63	1	M9	3q12.2	100749156	100993515
M9	78	ENSG00000234593.3	KAZN-AS1	105376762	lncRNA	3_22qLOSS (lfc=1.59, rank=1479/2935)		0.517	0.671	1	M9	1p36.21	14338825	14419973
M10	78	ENSG00000164659.15	ELAPOR2	222223	protein_coding		1_Hh (lfc=-1.11, rank=1282/1336), 2_PI3K (lfc=-2.99, rank=47/447)	0.881	1	1	M10	7q21.12	86876906	87059654
M10	78	ENSG00000105810.10	CDK6	1021	protein_coding		1_Hh (lfc=-1.28, rank=364/1336), 2_PI3K (lfc=-1.59, rank=417/447)	0.869	0.963	2	M4,M10	7q21.2	92604921	92836573
M10	78	ENSG00000164823.11	OSGIN2	734	protein_coding			0.83	0.89	1	M10	8q21.3	89901849	89927888
M10	78	ENSG00000006016.11	CRLF1	9244	protein_coding	4_3pLOSS (lfc=2.06, rank=429/1008)	1_Hh (lfc=-2.25, rank=83/1336)	0.829	0.883	1	M10	19p13.11	18572220	18607741
M10	78	ENSG00000143674.11	MAP3K21	84451	protein_coding	4_3pLOSS (lfc=2.27, rank=24/1008)	1_Hh (lfc=-1.29, rank=561/1336)	0.806	0.917	1	M10	1q42.2	233327724	233385148
M10	78	ENSG00000060709.15	RIMBP2	23504	protein_coding	3_22qLOSS (lfc=2.60, rank=916/2935)	1_Hh (lfc=-2.80, rank=134/1336)	0.799	0.732	3	M10,M25,M42	12q24.33	130396137	130716281
M10	78	ENSG00000198822.10	GRM3	2913	protein_coding	4_3pLOSS (lfc=1.74, rank=551/1008)		0.789	0.931	1	M10	7q21.11-7q21.12	86643914	86864884
M10	78	ENSG00000157657.14	ZNF618	114991	protein_coding			0.786	0.905	1	M10	9q32	113876282	114056591
M10	78	ENSG00000154309.8	DISP1	84976	protein_coding	4_3pLOSS (lfc=1.58, rank=72/1008)		0.778	0.893	2	M4,M10	1q41	222872271	223005995
M10	78	ENSG00000233073.2	GRM3-AS1	112268007	lncRNA		2_PI3K (lfc=-4.20, rank=39/447)	0.77	0.902	1	M10	7q21.12	86782357	86803409
M10	78	ENSG00000233435.2	AGGF1P2	644435	processed_pseudogene			0.766	0.902	1	M10	10q26.3	133640789	133642894
M10	78	ENSG00000163053.11	SLC16A14	151473	protein_coding	4_3pLOSS (lfc=1.18, rank=467/1008)		0.764	0.876	2	M4,M10	2q36.3	230034982	230068993
M10	78	ENSG00000101871.15	MID1	4281	protein_coding	3_22qLOSS (lfc=2.09, rank=279/2935)	1_Hh (lfc=-1.70, rank=130/1336)	0.759	0.736	3	M8,M10,M25	Xp22.2	10445310	10833654
M10	78	ENSG00000214273.4	AGGF1P1	100132380	processed_pseudogene			0.759	0.882	1	M10	4q35.2	190041342	190043414
M10	78	ENSG00000112419.14	PHACTR2	9749	protein_coding			0.756	0.859	1	M10	6q24.2	143536845	143831185
M10	78	ENSG00000109436.8	TBC1D9	23158	protein_coding	3_22qLOSS (lfc=0.96, rank=1899/2935)	1_Hh (lfc=-0.75, rank=1073/1336)	0.755	0.713	2	M10,M25	4q31.21	140620782	140756385
M10	78	ENSG00000223443.2	USP17L2	377630	protein_coding			0.753	0.901	1	M10	8p23.1	12137168	12139077
M10	78	ENSG00000105516.11	DBP	1628	protein_coding		1_Hh (lfc=-1.00, rank=585/1336)	0.747	0.849	2	M10,M49	19q13.33	48630030	48637379
M10	78	ENSG00000185745.10	IFIT1	3434	protein_coding		1_Hh (lfc=-1.33, rank=344/1336)	0.746	0.831	2	M10,M56	10q23.31	89392546	89406487
M10	78	ENSG00000184675.11	AMER1	139285	protein_coding			0.745	0.799	1	M10	Xq11.2	64185117	64205708
M10	78	ENSG00000077157.22	PPP1R12B	4660	protein_coding			0.742	0.858	1	M10	1q32.1	202348699	202592706
M10	78	ENSG00000255052.5	FAM66D	112268389	lncRNA			0.74	0.849	1	M10	8p23.1	12115767	12177550
M10	78	ENSG00000169594.13	BNC1	646	protein_coding		1_Hh (lfc=-2.62, rank=357/1336)	0.738	0.799	1	M10	15q25.2	83255903	83284714
M10	78	ENSG00000215218.4	UBE2QL1	134111	protein_coding	3_22qLOSS (lfc=1.79, rank=1919/2935)	1_Hh (lfc=-1.31, rank=1297/1336)	0.735	0.795	1	M10	5p15.31	6448859	6496723
M10	78	ENSG00000127083.7	OMD	4958	protein_coding			0.734	0.829	1	M10	9q22.31	92414245	92424461
M10	78	ENSG00000271880.1	RP11-96C23.5	119385	lncRNA			0.732	0.895	1	M10	10q23.2	86970741	87010126
M10	78	ENSG00000119771.15	KLHL29	114818	protein_coding	3_22qLOSS (lfc=1.68, rank=1916/2935)	1_Hh (lfc=-1.84, rank=366/1336)	0.73	0.663	2	M10,M25	2p24.1	23385179	23708611
M10	78	ENSG00000215374.6	FAM66B	100128890	lncRNA	4_3pLOSS (lfc=0.77, rank=753/1008)		0.716	0.837	1	M10	8p23.1	7298744	7355359
M10	78	ENSG00000065989.16	PDE4A	5141	protein_coding	4_3pLOSS (lfc=1.28, rank=496/1008)	2_KLF4 (lfc=-1.86, rank=206/593)	0.716	0.805	1	M10	19p13.2	10416773	10469630
M10	78	ENSG00000162068.2	NTN3	4917	protein_coding	4_3pLOSS (lfc=1.08, rank=624/1008)	2_KLF4 (lfc=-2.10, rank=92/593)	0.716	0.801	2	M4,M10	16p13.3	2471297	2474145
M10	78	ENSG00000119922.10	IFIT2	3433	protein_coding		1_Hh (lfc=-0.86, rank=1100/1336)	0.712	0.82	2	M10,M56	10q23.31	89283694	89309271
M10	78	ENSG00000276170.4	AC124789.1	101929494	lncRNA	4_3pLOSS (lfc=2.52, rank=305/1008)	1_Hh (lfc=-1.43, rank=1251/1336)	0.703	0.793	2	M4,M10	17q12	38450394	38452444
M10	78	ENSG00000157404.16	KIT	3815	protein_coding			0.698	0.778	2	M4,M10	4q12	54657918	54740715
M10	78	ENSG00000249859.11	PVT1	5820	lncRNA			0.698	0.826	2	M10,M27	8q24.21	127794526	128187101
M10	78	ENSG00000081479.15	LRP2	4036	protein_coding	4_3pLOSS (lfc=6.27, rank=1/1008)		0.696	0.806	3	M4,M10,M65	2q31.1	169127109	169362534
M10	78	ENSG00000260423.2	LINC02367	101930452	lncRNA		1_Hh (lfc=-1.29, rank=1139/1336)	0.695	0.799	1	M10	12p13.31	9347056	9400387
M10	78	ENSG00000140470.14	ADAMTS17	170691	protein_coding		1_Hh (lfc=-1.01, rank=1036/1336)	0.691	0.824	1	M10	15q26.3	99971437	100342005
M10	78	ENSG00000189420.8	ZFP92	139735	protein_coding		2_KLF4 (lfc=-1.11, rank=449/593)	0.689	0.798	1	M10	Xq28	153418322	153426481
M10	78	ENSG00000172379.21	ARNT2	9915	protein_coding	4_22qLOSS (lfc=1.74, rank=150/444)		0.676	0.801	2	M10,M27	15q25.1	80404350	80597933
M10	78	ENSG00000224287.2	MSL3P1	151507	transcribed_processed_pseudogene			0.676	0.897	1	M10	2q37.1	233865437	233868444
M10	78	ENSG00000178201.4	VN1R1	57191	protein_coding	4_3pLOSS (lfc=0.91, rank=562/1008)		0.665	0.862	2	M10,M66	19q13.43	57454790	57457142
M10	78	ENSG00000171189.17	GRIK1	2897	protein_coding	4_3pLOSS (lfc=2.20, rank=51/1008)		0.665	0.832	1	M10	21q21.3	29536933	29940033
M10	78	ENSG00000123119.12	NECAB1	64168	protein_coding	4_3pLOSS (lfc=1.60, rank=628/1008)		0.662	0.822	2	M4,M10	8q21.3	90791741	90959393
M10	78	ENSG00000165983.14	PTER	9317	protein_coding			0.654	0.807	1	M10	10p13	16436943	16513745
M10	78	ENSG00000250056.7	LINC01018	255167	lncRNA	3_22qLOSS (lfc=0.92, rank=2677/2935)		0.653	0.777	1	M10	5p15.31	6582136	6600288
M10	78	ENSG00000237923.1	LINC02570	105375014	lncRNA			0.651	0.77	1	M10	6p21.33	30839526	30848159
M10	78	ENSG00000233115.4	FAM90A11P	441331	unprocessed_pseudogene			0.648	0.794	1	M10	8p23.1	8011782	8017011
M10	78	ENSG00000135069.14	PSAT1	29968	protein_coding		1_Hh (lfc=-1.31, rank=913/1336)	0.648	0.713	1	M10	9q21.2	78297125	78330093
M10	78	ENSG00000100867.15	DHRS2	10202	protein_coding		1_Hh (lfc=-2.07, rank=401/1336)	0.648	0.799	1	M10	14q11.2	23630115	23645639
M10	78	ENSG00000184719.12	RNLS	55328	protein_coding			0.644	0.784	1	M10	10q23.31	88273864	88584530
M10	78	ENSG00000174417.3	TRHR	7201	protein_coding			0.636	0.794	1	M10	8q23.1	109086585	109121565
M10	78	ENSG00000152779.14	SLC16A12	387700	protein_coding			0.636	0.734	2	M10,M27	10q23.31	89430299	89556641
M10	78	ENSG00000169330.9	MINAR1	23251	protein_coding	3_22qLOSS (lfc=1.94, rank=324/2935)		0.635	0.741	1	M10	15q25.1	79432336	79472304
M10	78	ENSG00000188921.14	HACD4	401494	protein_coding			0.634	0.805	1	M10	9p21.3	20999509	21031640
M10	78	ENSG00000170500.13	LONRF2	164832	protein_coding			0.633	0.751	1	M10	2q11.2	100271875	100322501
M10	78	ENSG00000176887.7	SOX11	6664	protein_coding	4_22qLOSS (lfc=4.62, rank=9/444)	1_Hh (lfc=-3.58, rank=71/1336)	0.627	0.662	2	M4,M10	2p25.2	5692384	5701385
M10	78	ENSG00000251485.1	NRBF2P6	730069	processed_pseudogene			0.624	0.704	2	M10,M35	2q37.1	232343116	232343903
M10	78	ENSG00000091428.18	RAPGEF4	11069	protein_coding		2_KLF4 (lfc=-1.19, rank=504/593)	0.624	0.735	3	M4,M10,M27	2q31.1	172735274	173052893
M10	78	ENSG00000276832.2	CDRT15P6	100420778	transcribed_unprocessed_pseudogene			0.618	0.642	1	M10	9p11.2	41340823	41355538
M10	78	ENSG00000165164.14	CFAP47	286464	protein_coding		1_Hh (lfc=-3.57, rank=215/1336)	0.617	0.687	1	M10	Xp21.1	35919734	36385317
M10	78	ENSG00000234452.5	SLC16A12-AS1	101926906	lncRNA	4_3pLOSS (lfc=1.54, rank=989/1008)		0.612	0.735	2	M10,M27	10q23.31	89456064	89468140
M10	78	ENSG00000165521.15	EML5	161436	protein_coding		2_PI3K (lfc=-1.47, rank=282/447)	0.607	0.762	1	M10	14q31.3	88612431	88792752
M10	78	ENSG00000280055.1	TMEM75	641384	lncRNA			0.602	0.714	1	M10	8q24.21	127946559	127948723
M10	78	ENSG00000168505.7	GBX2	2637	protein_coding	3_22qLOSS (lfc=3.02, rank=1842/2935)		0.59	0.655	1	M10	2q37.2	236165236	236168386
M10	78	ENSG00000138772.13	ANXA3	306	protein_coding			0.58	0.725	1	M10	4q21.21	78551747	78610451
M10	78	ENSG00000140092.14	FBLN5	10516	protein_coding	3_22qLOSS (lfc=1.13, rank=1676/2935)	2_KLF4 (lfc=-1.29, rank=576/593)	0.575	0.615	2	M10,M50	14q32.12	91869412	91947987
M10	78	ENSG00000226430.7	USP17L7	392197	protein_coding			0.57	0.763	1	M10	8p23.1	12132417	12134099
M10	78	ENSG00000254866.2	DEFB109D	503838	processed_pseudogene			0.552	0.702	1	M10	8p23.1	12150895	12151134
M10	78	ENSG00000261740.6	BOLA2-SMG1P6	107282092	protein_coding			0.547	0.7	1	M10	16p11.2	29443230	29454651
M10	78	ENSG00000254894.1	NAV2-AS1	100874015	lncRNA			0.547	0.694	1	M10	11p15.1	20119684	20120632
M10	78	ENSG00000254923.1	RP11-1236K1.8	392196	processed_pseudogene			0.539	0.687	1	M10	8p23.1	12128107	12129298
M10	78	ENSG00000259417.3	CTXND1	100996492	protein_coding			0.534	0.733	1	M10	15q25.1	80195481	80252213
M10	78	ENSG00000183605.17	SFXN4	119559	protein_coding	4_22qLOSS (lfc=1.32, rank=137/444)		0.532	0.724	1	M10	10q26.11	119140767	119165714
M10	78	ENSG00000198467.16	TPM2	7169	protein_coding	3_22qLOSS (lfc=1.14, rank=2748/2935)		0.526	0.652	1	M10	9p13.3	35681992	35690056
M10	78	ENSG00000152154.11	TMEM178A	130733	protein_coding		2_PI3K (lfc=-1.61, rank=295/447)	0.521	0.724	1	M10	2p22.1	39664982	39717963
M10	78	ENSG00000166959.8	MS4A8	83661	protein_coding			0.519	0.639	1	M10	11q12.2	60699585	60715807
M10	78	ENSG00000154153.13	RETREG1	54463	protein_coding			0.509	0.606	2	M10,M27	5p15.1	16473038	16617058
M10	78	ENSG00000197971.16	MBP	4155	protein_coding	3_22qLOSS (lfc=1.46, rank=589/2935)		0.509	0.706	1	M10	18q23	76978827	77133683
M11	76	ENSG00000220785.7	MTMR9LP	339483	transcribed_unprocessed_pseudogene		4_3pLOSS (lfc=-2.84, rank=46/1008)	0.907	0.971	1	M11	1p35.2	32231658	32241620
M11	76	ENSG00000066629.18	EML1	2009	protein_coding	2_PI3K (lfc=1.21, rank=152/447)	1_Hh (lfc=-0.73, rank=934/1336)	0.876	0.919	1	M11	14q32.2	99737693	99942060
M11	76	ENSG00000104332.12	SFRP1	6422	protein_coding	2_PI3K (lfc=2.99, rank=44/447)	1_Hh (lfc=-1.49, rank=1293/1336)	0.869	0.953	1	M11	8p11.21	41261962	41309473
M11	76	ENSG00000088280.19	ASAP3	55616	protein_coding		4_3pLOSS (lfc=-1.46, rank=161/1008)	0.86	1	1	M11	1p36.12	23428563	23484568
M11	76	ENSG00000130695.15	CEP85	64793	protein_coding		4_3pLOSS (lfc=-0.91, rank=503/1008)	0.859	0.895	1	M11	1p36.11	26234200	26278808
M11	76	ENSG00000171812.13	COL8A2	1296	protein_coding			0.847	0.9	1	M11	1p34.3	36095239	36125222
M11	76	ENSG00000145861.9	C1QTNF2	114898	protein_coding	2_PI3K (lfc=1.67, rank=256/447)		0.843	0.957	1	M11	5q33.3	160347754	160370641
M11	76	ENSG00000177335.11	C8orf31	286122	lncRNA	2_KLF4 (lfc=2.92, rank=288/593)	1_Hh (lfc=-2.42, rank=540/1336)	0.842	0.912	2	M7,M11	8q24.3	143039209	143060684
M11	76	ENSG00000166387.13	PPFIBP2	8495	protein_coding	2_KLF4 (lfc=1.46, rank=246/593)		0.835	0.924	2	M7,M11	11p15.4	7513298	7657127
M11	76	ENSG00000132821.12	VSTM2L	128434	protein_coding	2_KLF4 (lfc=2.84, rank=316/593)	1_Hh (lfc=-2.92, rank=221/1336)	0.829	0.884	2	M7,M11	20q11.23	37903111	37945350
M11	76	ENSG00000122121.11	XPNPEP2	7512	protein_coding	2_KLF4 (lfc=4.46, rank=131/593)		0.82	0.936	1	M11	Xq26.1	129738974	129769536
M11	76	ENSG00000132205.11	EMILIN2	84034	protein_coding		1_Hh (lfc=-2.02, rank=211/1336), 4_3pLOSS (lfc=-2.13, rank=859/1008)	0.814	0.847	1	M11	18p11.32-18p11.31	2847006	2916003
M11	76	ENSG00000163815.6	CLEC3B	7123	protein_coding	2_PI3K (lfc=2.81, rank=158/447)	1_Hh (lfc=-1.74, rank=1270/1336)	0.813	0.883	2	M7,M11	3p21.31	45001548	45036071
M11	76	ENSG00000049540.17	ELN	2006	protein_coding	3_22qLOSS (lfc=2.07, rank=246/2935)	4_3pLOSS (lfc=-2.01, rank=460/1008)	0.809	0.769	2	M11,M33	7q11.23	74027789	74069907
M11	76	ENSG00000137634.10	NXPE4	54827	protein_coding			0.806	0.916	1	M11	11q23.2	114570591	114595786
M11	76	ENSG00000197614.11	MFAP5	8076	protein_coding	3_22qLOSS (lfc=1.10, rank=2520/2935)	1_Hh (lfc=-1.10, rank=868/1336), 4_3pLOSS (lfc=-1.76, rank=623/1008)	0.788	0.802	1	M11	12p13.31	8637346	8662888
M11	76	ENSG00000144810.16	COL8A1	1295	protein_coding		4_3pLOSS (lfc=-2.34, rank=262/1008)	0.787	0.846	1	M11	3q12.1	99638475	99799226
M11	76	ENSG00000255737.2	AGAP2-AS1	100130776	lncRNA	2_KLF4 (lfc=2.39, rank=149/593)		0.786	0.96	1	M11	12q14.1	57726271	57728356
M11	76	ENSG00000011347.10	SYT7	9066	protein_coding	2_KLF4 (lfc=2.20, rank=194/593)	4_3pLOSS (lfc=-1.85, rank=948/1008)	0.777	0.889	2	M7,M11	11q12.2	61513714	61581148
M11	76	ENSG00000158055.16	GRHL3	57822	protein_coding	2_KLF4 (lfc=4.01, rank=36/593)	1_Hh (lfc=-1.71, rank=1238/1336)	0.768	0.859	2	M7,M11	1p36.11	24319357	24364482
M11	76	ENSG00000177181.15	RIMKLA	284716	protein_coding	2_PI3K (lfc=1.46, rank=426/447)	4_3pLOSS (lfc=-1.63, rank=998/1008)	0.768	0.936	1	M11	1p34.2	42380792	42424232
M11	76	ENSG00000103489.12	XYLT1	64131	protein_coding		4_3pLOSS (lfc=-1.91, rank=144/1008)	0.763	0.829	1	M11	16p12.3	17101769	17470960
M11	76	ENSG00000183615.6	FAM167B	84734	protein_coding	2_KLF4 (lfc=2.65, rank=93/593)	1_Hh (lfc=-1.42, rank=872/1336)	0.76	0.869	2	M7,M11	1p35.2	32247222	32248856
M11	76	ENSG00000114268.12	PFKFB4	5210	protein_coding		4_3pLOSS (lfc=-1.56, rank=89/1008)	0.759	0.79	1	M11	3p21.31	48517684	48562015
M11	76	ENSG00000119703.15	ZC2HC1C	79696	protein_coding	2_PI3K (lfc=2.28, rank=188/447)		0.755	0.868	1	M11	14q24.3	75064109	75119502
M11	76	ENSG00000142733.17	MAP3K6	9064	protein_coding		4_3pLOSS (lfc=-0.99, rank=734/1008)	0.754	0.855	1	M11	1p36.11	27354067	27366961
M11	76	ENSG00000196666.5	FAM180B	399888	protein_coding	3_22qLOSS (lfc=2.34, rank=641/2935)	4_3pLOSS (lfc=-2.46, rank=759/1008)	0.754	0.776	2	M6,M11	11p11.2	47586693	47589194
M11	76	ENSG00000179832.17	MROH1	727957	protein_coding	2_KLF4 (lfc=1.03, rank=227/593)		0.752	0.845	1	M11	8q24.3	144148016	144261940
M11	76	ENSG00000138074.15	SLC5A6	8884	protein_coding		4_3pLOSS (lfc=-2.12, rank=109/1008)	0.744	0.814	2	M6,M11	2p23.3	27199587	27212958
M11	76	ENSG00000137936.18	BCAR3	8412	protein_coding	3_22qLOSS (lfc=1.13, rank=1957/2935)	4_22qLOSS (lfc=-1.96, rank=269/444)	0.733	0.837	1	M11	1p22.1	93561741	93847150
M11	76	ENSG00000116254.18	CHD5	26038	protein_coding	2_PI3K (lfc=1.61, rank=444/447)	4_3pLOSS (lfc=-3.44, rank=155/1008)	0.733	0.772	2	M7,M11	1p36.31	6101787	6180321
M11	76	ENSG00000105427.10	CNFN	84518	protein_coding		4_3pLOSS (lfc=-2.87, rank=845/1008)	0.732	0.842	2	M7,M11	19q13.2	42387019	42390297
M11	76	ENSG00000090539.15	CHRD	8646	protein_coding	2_KLF4 (lfc=1.21, rank=392/593)		0.732	0.857	1	M11	3q27.1	184380073	184390736
M11	76	ENSG00000228056.3	CFL1P3	100131874	processed_pseudogene			0.726	0.785	1	M11	1p31.3	63843196	63843685
M11	76	ENSG00000177452.7	RP4-597J3.1	100131759	processed_pseudogene		4_3pLOSS (lfc=-1.75, rank=987/1008)	0.724	0.825	1	M11	1p31.3	63788721	63789304
M11	76	ENSG00000151693.11	ASAP2	8853	protein_coding			0.723	0.811	1	M11	2p25.1	9206765	9405683
M11	76	ENSG00000129295.9	LRRC6	23639	protein_coding		4_22qLOSS (lfc=-1.15, rank=302/444), 4_3pLOSS (lfc=-0.93, rank=679/1008)	0.721	0.837	1	M11	8q24.22	132570416	132675592
M11	76	ENSG00000174137.12	FAM53A	152877	protein_coding		4_3pLOSS (lfc=-1.24, rank=290/1008)	0.718	0.836	1	M11	4p16.3	1617915	1684302
M11	76	ENSG00000153823.18	PID1	55022	protein_coding	3_22qLOSS (lfc=2.89, rank=155/2935)	1_Hh (lfc=-1.59, rank=776/1336)	0.717	0.686	1	M11	2q36.3	228850526	229271285
M11	76	ENSG00000203727.4	SAMD5	389432	protein_coding	3_22qLOSS (lfc=2.60, rank=456/2935)	4_3pLOSS (lfc=-3.32, rank=230/1008)	0.711	0.747	1	M11	6q24.3	147508690	147737547
M11	76	ENSG00000223802.7	CERS1	10715	protein_coding	2_PI3K (lfc=1.80, rank=306/447)		0.711	0.805	1	M11	19p13.11	18868545	18896727
M11	76	ENSG00000134030.14	CTIF	9811	protein_coding	2_KLF4 (lfc=1.07, rank=340/593)		0.71	0.845	1	M11	18q21.1	48539031	48863217
M11	76	ENSG00000149582.16	TMEM25	84866	protein_coding		4_3pLOSS (lfc=-1.22, rank=335/1008)	0.706	0.801	1	M11	11q23.3	118531041	118547280
M11	76	ENSG00000204248.11	COL11A2	1302	protein_coding	2_KLF4 (lfc=1.34, rank=503/593)	1_Hh (lfc=-1.27, rank=458/1336)	0.705	0.772	1	M11	6p21.32	33162681	33192499
M11	76	ENSG00000139629.16	GALNT6	11226	protein_coding		1_Hh (lfc=-0.73, rank=1102/1336)	0.705	0.779	1	M11	12q13.13	51351247	51392867
M11	76	ENSG00000082781.12	ITGB5	3693	protein_coding			0.705	0.805	3	M11,M54,M75	3q21.2	124761948	124901418
M11	76	ENSG00000089327.15	FXYD5	53827	protein_coding		4_3pLOSS (lfc=-1.65, rank=180/1008)	0.705	0.763	2	M6,M11	19q13.12	35154730	35169881
M11	76	ENSG00000065809.13	FAM107B	83641	protein_coding			0.701	0.837	1	M11	10p13	14518557	14774897
M11	76	ENSG00000100918.13	REC8	9985	protein_coding	2_PI3K (lfc=1.25, rank=177/447)		0.701	0.828	1	M11	14q12	24171853	24180257
M11	76	ENSG00000095110.8	NXPE1	120400	protein_coding			0.699	0.854	2	M11,M33	11q23.2	114521645	114559895
M11	76	ENSG00000226249.1	RP11-307P5.2	105378044	lncRNA	3_22qLOSS (lfc=1.59, rank=1747/2935)		0.698	0.765	1	M11	6q24.3	147741434	147743324
M11	76	ENSG00000178226.11	PRSS36	146547	protein_coding			0.686	0.817	1	M11	16p11.2	31138926	31150083
M11	76	ENSG00000166816.14	LDHD	197257	protein_coding		4_3pLOSS (lfc=-2.27, rank=66/1008)	0.686	0.828	2	M6,M11	16q23.1	75111860	75116771
M11	76	ENSG00000158220.14	ESYT3	83850	protein_coding			0.684	0.823	2	M11,M15	3q22.3	138434586	138481686
M11	76	ENSG00000111199.11	TRPV4	59341	protein_coding		5_POLR2A (lfc=-1.20, rank=206/348)	0.668	0.832	2	M11,M54	12q24.11	109783085	109833401
M11	76	ENSG00000149633.12	KIAA1755	85449	protein_coding			0.667	0.713	1	M11	20q11.23	38210503	38260772
M11	76	ENSG00000225828.1	FAM229A	100128071	protein_coding			0.66	0.722	1	M11	1p35.1	32361270	32364278
M11	76	ENSG00000146054.18	TRIM7	81786	protein_coding			0.66	0.812	1	M11	5q35.3	181193924	181205293
M11	76	ENSG00000128849.10	CGNL1	84952	protein_coding	3_22qLOSS (lfc=2.60, rank=189/2935)	4_3pLOSS (lfc=-2.61, rank=354/1008)	0.658	0.684	1	M11	15q21.3	57375967	57550727
M11	76	ENSG00000171357.6	LURAP1	541468	protein_coding		4_3pLOSS (lfc=-1.62, rank=12/1008)	0.655	0.756	2	M11,M15	1p34.1	46203334	46221256
M11	76	ENSG00000196141.14	SPATS2L	26010	protein_coding	2_KLF4 (lfc=1.14, rank=268/593)		0.651	0.716	1	M11	2q33.1	200305881	200482264
M11	76	ENSG00000138758.11	SEPTIN11	55752	protein_coding	3_22qLOSS (lfc=0.90, rank=1922/2935)	4_3pLOSS (lfc=-1.39, rank=326/1008)	0.651	0.728	1	M11	4q21.1	76949703	77040384
M11	76	ENSG00000204361.10	NXPE2	120406	protein_coding			0.648	0.785	1	M11	11q23.3	114678527	114707069
M11	76	ENSG00000163701.19	IL17RE	132014	protein_coding		4_22qLOSS (lfc=-1.79, rank=314/444), 4_3pLOSS (lfc=-2.01, rank=118/1008)	0.646	0.759	2	M11,M15	3p25.3	9902612	9916402
M11	76	ENSG00000060982.15	BCAT1	586	protein_coding		1_Hh (lfc=-1.04, rank=552/1336)	0.646	0.713	2	M8,M11	12p12.1	24810024	24949101
M11	76	ENSG00000252410.1	RNU5B-3P	100147751	snRNA			0.646	0.775	2	M7,M11	3p21.31	45034474	45034588
M11	76	ENSG00000133800.9	LYVE1	10894	protein_coding	3_22qLOSS (lfc=1.87, rank=2360/2935)	1_Hh (lfc=-2.00, rank=716/1336)	0.641	0.712	2	M8,M11	11p15.4	10556966	10611689
M11	76	ENSG00000204219.11	TCEA3	6920	protein_coding	2_KLF4 (lfc=1.53, rank=84/593)		0.639	0.733	4	M2,M7,M11,M77	1p36.12	23380909	23424748
M11	76	ENSG00000198729.5	PPP1R14C	81706	protein_coding	2_PI3K (lfc=5.83, rank=2/447)		0.636	0.763	2	M7,M11	6q25.1	150143044	150250392
M11	76	ENSG00000170577.8	SIX2	10736	protein_coding		1_Hh (lfc=-1.22, rank=824/1336)	0.618	0.789	2	M11,M54	2p21	45005182	45009452
M11	76	ENSG00000225125.2	RANP4	100130621	processed_pseudogene			0.618	0.764	2	M11,M15	Xq26.3	136807223	136807877
M11	76	ENSG00000256674.1	RP11-172C16.4	100132172	processed_pseudogene			0.603	0.783	1	M11	11q23.2	114583253	114584692
M11	76	ENSG00000224093.5	BCAR3-AS1	100129046	lncRNA	3_22qLOSS (lfc=1.49, rank=1091/2935)		0.603	0.695	1	M11	1p22.1	93592199	93605573
M11	76	ENSG00000143153.13	ATP1B1	481	protein_coding		4_3pLOSS (lfc=-2.16, rank=213/1008)	0.594	0.733	1	M11	1q24.2	169105697	169132722
M11	76	ENSG00000228158.2	TLE1P1	645381	processed_pseudogene			0.539	0.69	1	M11	Xq12	65408084	65408672
M11	76	ENSG00000235974.1	VN2R19P	100033407	unitary_pseudogene			0.504	0.683	1	M11	19q13.43	58012589	58025926
M12	76	ENSG00000158856.18	DMTN	2039	protein_coding		3_22qLOSS (lfc=-1.57, rank=695/2935)	0.929	1	1	M12	8p21.3	22048995	22082527
M12	76	ENSG00000171714.12	ANO5	203859	protein_coding		3_22qLOSS (lfc=-1.71, rank=609/2935)	0.889	0.938	1	M12	11p15.1-11p14.3	21799934	22283357
M12	76	ENSG00000151623.15	NR3C2	4306	protein_coding		3_22qLOSS (lfc=-1.80, rank=88/2935)	0.887	0.927	1	M12	4q31.23	148078762	148444698
M12	76	ENSG00000156675.16	RAB11FIP1	80223	protein_coding			0.85	0.902	2	M12,M20	8p11.23	37858618	37899497
M12	76	ENSG00000124243.17	BCAS4	55653	protein_coding		3_22qLOSS (lfc=-1.25, rank=421/2935)	0.834	0.911	1	M12	20q13.13	50794894	50882676
M12	76	ENSG00000076554.15	TPD52	7163	protein_coding		3_22qLOSS (lfc=-1.49, rank=742/2935)	0.832	0.875	2	M1,M12	8q21.13	80034745	80231232
M12	76	ENSG00000066084.13	DIP2B	57609	protein_coding		3_22qLOSS (lfc=-1.02, rank=825/2935)	0.826	0.867	2	M12,M61	12q13.12	50504985	50748657
M12	76	ENSG00000164542.12	KIAA0895	23366	protein_coding	4_3pLOSS (lfc=1.04, rank=786/1008)	3_22qLOSS (lfc=-1.26, rank=1324/2935)	0.821	0.88	1	M12	7p14.2	36324221	36390125
M12	76	ENSG00000160179.18	ABCG1	9619	protein_coding		3_22qLOSS (lfc=-1.12, rank=1424/2935)	0.82	0.874	1	M12	21q22.3	42199689	42297244
M12	76	ENSG00000106078.19	COBL	23242	protein_coding	4_3pLOSS (lfc=2.63, rank=216/1008)	1_Hh (lfc=-1.62, rank=975/1336), 3_22qLOSS (lfc=-3.69, rank=317/2935)	0.811	0.862	2	M12,M20	7p12.1	51016212	51316818
M12	76	ENSG00000179299.17	NSUN7	79730	protein_coding		3_22qLOSS (lfc=-1.31, rank=338/2935)	0.81	0.861	1	M12	4p14	40749925	40811184
M12	76	ENSG00000080493.17	SLC4A4	8671	protein_coding		3_22qLOSS (lfc=-1.82, rank=161/2935)	0.806	0.825	2	M12,M20	4q13.3	71062667	71572087
M12	76	ENSG00000092758.18	COL9A3	1299	protein_coding		3_22qLOSS (lfc=-1.56, rank=1190/2935)	0.802	0.842	2	M12,M36	20q13.33	62816244	62841159
M12	76	ENSG00000180190.11	TDRP	157695	protein_coding	4_3pLOSS (lfc=1.36, rank=296/1008)	3_22qLOSS (lfc=-1.66, rank=393/2935)	0.796	0.857	1	M12	8p23.3	489792	545781
M12	76	ENSG00000108932.12	SLC16A6	9120	protein_coding		3_22qLOSS (lfc=-1.71, rank=568/2935)	0.796	0.878	2	M12,M29	17q24.2	68267026	68291267
M12	76	ENSG00000158528.12	PPP1R9A	55607	protein_coding		3_22qLOSS (lfc=-1.60, rank=2249/2935)	0.795	0.881	1	M12	7q21.3	94907202	95296415
M12	76	ENSG00000124374.9	PAIP2B	400961	protein_coding		3_22qLOSS (lfc=-0.86, rank=2302/2935)	0.793	0.837	1	M12	2p13.3	71182738	71227103
M12	76	ENSG00000169507.9	SLC38A11	151258	protein_coding		3_22qLOSS (lfc=-2.55, rank=229/2935)	0.786	0.86	1	M12	2q24.3	164896186	164955525
M12	76	ENSG00000124171.9	PARD6B	84612	protein_coding		3_22qLOSS (lfc=-1.15, rank=687/2935)	0.786	0.832	1	M12	20q13.13	50731580	50756795
M12	76	ENSG00000078114.18	NEBL	10529	protein_coding		3_22qLOSS (lfc=-1.71, rank=801/2935)	0.783	0.851	2	M12,M20	10p12.31	20779973	21174187
M12	76	ENSG00000158806.14	NPM2	10361	protein_coding		3_22qLOSS (lfc=-1.40, rank=1263/2935)	0.781	0.846	1	M12	8p21.3	22024125	22036897
M12	76	ENSG00000124406.16	ATP8A1	10396	protein_coding	2_KLF4 (lfc=2.25, rank=108/593)	3_22qLOSS (lfc=-2.12, rank=725/2935)	0.779	0.852	2	M12,M36	4p13	42408373	42657105
M12	76	ENSG00000105357.18	MYH14	79784	protein_coding		3_22qLOSS (lfc=-0.89, rank=1080/2935)	0.777	0.837	1	M12	19q13.33	50188186	50310542
M12	76	ENSG00000095777.17	MYO3A	53904	protein_coding		3_22qLOSS (lfc=-4.97, rank=29/2935)	0.773	0.807	1	M12	10p12.1	25934229	26212532
M12	76	ENSG00000168539.4	CHRM1	1128	protein_coding	2_KLF4 (lfc=2.04, rank=514/593)	3_22qLOSS (lfc=-5.06, rank=142/2935)	0.766	0.804	2	M12,M20	11q12.3	62908679	62921807
M12	76	ENSG00000072210.19	ALDH3A2	224	protein_coding		3_22qLOSS (lfc=-1.00, rank=1276/2935)	0.765	0.811	1	M12	17p11.2	19648136	19685760
M12	76	ENSG00000135373.12	EHF	26298	protein_coding		3_22qLOSS (lfc=-3.52, rank=24/2935)	0.764	0.789	2	M1,M12	11p13	34621093	34661057
M12	76	ENSG00000243056.2	EIF4EBP3	8637	protein_coding		3_22qLOSS (lfc=-1.16, rank=540/2935)	0.764	0.82	1	M12	5q31.3	140547662	140549576
M12	76	ENSG00000151364.17	KCTD14	65987	protein_coding			0.764	0.862	1	M12	11q14.1	78015715	78046191
M12	76	ENSG00000140876.11	NUDT7	283927	protein_coding		3_22qLOSS (lfc=-0.97, rank=1453/2935)	0.756	0.808	2	M1,M12	16q23.1	77722492	77742260
M12	76	ENSG00000180340.7	FZD2	2535	protein_coding	4_3pLOSS (lfc=0.99, rank=635/1008)	3_22qLOSS (lfc=-0.90, rank=2137/2935)	0.752	0.823	1	M12	17q21.31	44557484	44561262
M12	76	ENSG00000115425.14	PECR	55825	protein_coding	4_3pLOSS (lfc=0.82, rank=701/1008)		0.748	0.793	2	M4,M12	2q35	215996329	216082955
M12	76	ENSG00000162817.7	C1orf115	79762	protein_coding		3_22qLOSS (lfc=-1.95, rank=1162/2935)	0.747	0.811	2	M12,M36	1q41	220690363	220699153
M12	76	ENSG00000131941.8	RHPN2	85415	protein_coding		3_22qLOSS (lfc=-1.07, rank=1836/2935)	0.743	0.832	2	M12,M29	19q13.11	32978592	33064888
M12	76	ENSG00000130702.15	LAMA5	3911	protein_coding		3_22qLOSS (lfc=-1.93, rank=150/2935)	0.743	0.796	2	M1,M12	20q13.33	62307955	62367312
M12	76	ENSG00000148219.16	ASTN2	23245	protein_coding	2_KLF4 (lfc=1.14, rank=344/593)	3_22qLOSS (lfc=-1.41, rank=434/2935)	0.74	0.802	1	M12	9q33.1	116425225	117415070
M12	76	ENSG00000074211.14	PPP2R2C	5522	protein_coding		2_PI3K (lfc=-2.54, rank=204/447), 3_22qLOSS (lfc=-1.46, rank=2778/2935)	0.736	0.805	1	M12	4p16.1	6320578	6563600
M12	76	ENSG00000233237.8	LINC00472	79940	lncRNA	4_3pLOSS (lfc=1.16, rank=739/1008)	3_22qLOSS (lfc=-1.30, rank=1578/2935)	0.734	0.792	2	M12,M20	6q13	71343427	71420745
M12	76	ENSG00000187546.14	AGMO	392636	protein_coding		3_22qLOSS (lfc=-1.47, rank=98/2935)	0.731	0.801	1	M12	7p21.2	15200317	15562015
M12	76	ENSG00000267365.1	KCNJ2-AS1	400617	lncRNA	4_3pLOSS (lfc=1.02, rank=858/1008)		0.731	0.772	2	M1,M12	17q24.3	70166961	70169402
M12	76	ENSG00000171105.14	INSR	3643	protein_coding		2_PI3K (lfc=-1.19, rank=355/447), 3_22qLOSS (lfc=-1.25, rank=860/2935)	0.731	0.799	1	M12	19p13.2	7112255	7294414
M12	76	ENSG00000196850.6	PPTC7	160760	protein_coding	4_3pLOSS (lfc=0.87, rank=528/1008)		0.728	0.809	1	M12	12q24.11	110533245	110583318
M12	76	ENSG00000130768.15	SMPDL3B	27293	protein_coding	2_KLF4 (lfc=1.86, rank=353/593)	3_22qLOSS (lfc=-2.46, rank=685/2935)	0.723	0.823	1	M12	1p35.3	27935000	27959157
M12	76	ENSG00000005884.18	ITGA3	3675	protein_coding		3_22qLOSS (lfc=-1.50, rank=682/2935)	0.721	0.81	2	M12,M20	17q21.33	50055968	50090481
M12	76	ENSG00000129451.12	KLK10	5655	protein_coding		3_22qLOSS (lfc=-2.96, rank=14/2935)	0.718	0.777	1	M12	19q13.41	51012739	51020175
M12	76	ENSG00000175274.18	TP53I11	9537	protein_coding		3_22qLOSS (lfc=-2.66, rank=44/2935)	0.716	0.79	2	M12,M29	11p11.2	44885903	44951306
M12	76	ENSG00000135842.17	NIBAN1	116496	protein_coding	4_3pLOSS (lfc=1.53, rank=229/1008)		0.711	0.795	2	M12,M20	1q25.3	184790724	184974508
M12	76	ENSG00000213214.5	ARHGEF35	445328	protein_coding		3_22qLOSS (lfc=-0.82, rank=1610/2935)	0.71	0.825	1	M12	7q35	144186083	144195833
M12	76	ENSG00000267203.1	SNRPGP4	100130368	processed_pseudogene		2_PI3K (lfc=-2.74, rank=90/447), 3_22qLOSS (lfc=-1.52, rank=2122/2935)	0.708	0.742	1	M12	17q24.3	69318733	69318961
M12	76	ENSG00000105655.19	ISYNA1	51477	protein_coding	4_3pLOSS (lfc=1.67, rank=110/1008)	3_22qLOSS (lfc=-1.20, rank=1989/2935)	0.707	0.754	4	M1,M4,M12,M29	19p13.11	18434388	18438167
M12	76	ENSG00000251011.6	TMEM108-AS1	101927455	lncRNA			0.706	0.803	1	M12	3q22.1	133245603	133257207
M12	76	ENSG00000128833.13	MYO5C	55930	protein_coding		3_22qLOSS (lfc=-1.97, rank=72/2935)	0.706	0.804	1	M12	15q21.2	52192322	52295804
M12	76	ENSG00000122778.10	KIAA1549	57670	protein_coding		3_22qLOSS (lfc=-1.23, rank=543/2935)	0.687	0.758	2	M12,M29	7q34	138831381	138981389
M12	76	ENSG00000050327.15	ARHGEF5	7984	protein_coding		3_22qLOSS (lfc=-1.23, rank=772/2935)	0.68	0.812	1	M12	7q35	144355288	144380632
M12	76	ENSG00000144868.13	TMEM108	66000	protein_coding	4_3pLOSS (lfc=1.53, rank=581/1008)	3_22qLOSS (lfc=-1.20, rank=2819/2935)	0.674	0.776	1	M12	3q22.1	133038391	133397792
M12	76	ENSG00000214553.10	LRRC37A11P	342666	transcribed_unprocessed_pseudogene		3_22qLOSS (lfc=-0.93, rank=1661/2935)	0.67	0.738	1	M12	17q12	39027277	39053205
M12	76	ENSG00000143502.15	SUSD4	55061	protein_coding		3_22qLOSS (lfc=-4.03, rank=111/2935)	0.666	0.695	2	M2,M12	1q41	223220819	223364178
M12	76	ENSG00000145247.12	OCIAD2	132299	protein_coding		3_22qLOSS (lfc=-2.11, rank=250/2935)	0.666	0.747	1	M12	4p11	48885019	48906937
M12	76	ENSG00000205488.9	CALML3-AS1	100132159	lncRNA	4_3pLOSS (lfc=1.43, rank=733/1008)	3_22qLOSS (lfc=-2.64, rank=219/2935)	0.665	0.76	1	M12	10p15.1	5510036	5526246
M12	76	ENSG00000154518.9	ATP5MC3	518	protein_coding			0.653	0.729	1	M12	2q31.1	175176258	175184607
M12	76	ENSG00000114115.10	RBP1	5947	protein_coding		3_22qLOSS (lfc=-2.10, rank=281/2935)	0.653	0.731	1	M12	3q23	139517434	139539829
M12	76	ENSG00000135916.16	ITM2C	81618	protein_coding			0.652	0.702	2	M12,M44	2q37.1	230864639	230879248
M12	76	ENSG00000163449.11	TMEM169	92691	protein_coding			0.65	0.818	1	M12	2q35	216081866	216102783
M12	76	ENSG00000154265.16	ABCA5	23461	protein_coding		2_PI3K (lfc=-2.09, rank=95/447), 3_22qLOSS (lfc=-1.35, rank=1974/2935)	0.642	0.684	1	M12	17q24.3	69244311	69327244
M12	76	ENSG00000170214.5	ADRA1B	147	protein_coding		3_22qLOSS (lfc=-1.20, rank=2600/2935)	0.635	0.682	1	M12	5q33.3	159865080	159973012
M12	76	ENSG00000137720.8	C11orf1	64776	protein_coding			0.619	0.701	1	M12	11q23.1	111878935	111885975
M12	76	ENSG00000142089.16	IFITM3	10410	protein_coding		3_22qLOSS (lfc=-0.79, rank=2190/2935)	0.604	0.701	2	M12,M40	11p15.5	319676	327537
M12	76	ENSG00000140835.9	CHST4	10164	protein_coding		3_22qLOSS (lfc=-1.78, rank=799/2935)	0.604	0.746	1	M12	16q22.2	71525233	71538746
M12	76	ENSG00000248283.2	CCNL2P1	100418743	processed_pseudogene	2_KLF4 (lfc=1.83, rank=365/593)	3_22qLOSS (lfc=-1.85, rank=2609/2935)	0.598	0.697	2	M12,M36	4p13	42561457	42562425
M12	76	ENSG00000235169.9	SMIM1	388588	protein_coding		3_22qLOSS (lfc=-1.61, rank=561/2935)	0.595	0.67	1	M12	1p36.32	3772655	3775982
M12	76	ENSG00000205038.12	PKHD1L1	93035	protein_coding			0.59	0.671	1	M12	8q23.1-8q23.2	109362461	109537207
M12	76	ENSG00000099849.15	RASSF7	8045	protein_coding		3_22qLOSS (lfc=-1.51, rank=481/2935)	0.588	0.661	2	M12,M44	11p15.5	560404	564025
M12	76	ENSG00000167644.12	C19orf33	64073	protein_coding		3_22qLOSS (lfc=-2.60, rank=645/2935)	0.572	0.659	1	M12	19q13.2	38304164	38305006
M12	76	ENSG00000168811.7	IL12A	3592	protein_coding		3_22qLOSS (lfc=-2.28, rank=556/2935)	0.558	0.641	1	M12	3q25.33	159988835	159996019
M12	76	ENSG00000250863.2	RP11-663P9.1	105374438	lncRNA			0.553	0.683	1	M12	4p13	43972921	44025516
M12	76	ENSG00000160868.15	CYP3A4	1576	protein_coding	2_KLF4 (lfc=1.94, rank=106/593)	3_22qLOSS (lfc=-1.55, rank=1514/2935)	0.535	0.614	1	M12	7q22.1	99756960	99784248
M13	72	ENSG00000171223.6	JUNB	3726	protein_coding			0.93	1	1	M13	19p13.13	12791486	12793315
M13	72	ENSG00000123358.20	NR4A1	3164	protein_coding			0.882	0.996	2	M13,M34	12q13.13	52022832	52059507
M13	72	ENSG00000259884.1	NR4A1AS	115409980	lncRNA			0.881	0.983	1	M13	12q13.13	52058459	52059503
M13	72	ENSG00000119508.18	NR4A3	8013	protein_coding			0.88	0.959	1	M13	9q31.1	99821855	99866891
M13	72	ENSG00000087074.8	PPP1R15A	23645	protein_coding			0.867	0.888	1	M13	19q13.33	48872421	48876058
M13	72	ENSG00000153234.14	NR4A2	4929	protein_coding			0.862	0.984	1	M13	2q24.1	156324437	156342348
M13	72	ENSG00000160888.7	IER2	9592	protein_coding			0.86	0.954	1	M13	19p13.13	13150411	13154911
M13	72	ENSG00000162772.17	ATF3	467	protein_coding			0.847	0.926	1	M13	1q32.3	212565334	212620777
M13	72	ENSG00000184557.4	SOCS3	9021	protein_coding			0.828	0.882	1	M13	17q25.3	78356778	78360077
M13	72	ENSG00000130522.6	JUND	3727	protein_coding			0.825	0.872	1	M13	19p13.11	18279694	18281622
M13	72	ENSG00000120738.8	EGR1	1958	protein_coding			0.814	0.964	1	M13	5q31.2	138465479	138469303
M13	72	ENSG00000275302.2	CCL4	6351	protein_coding		1_Hh (lfc=-2.25, rank=691/1336)	0.812	0.873	1	M13	17q12	36103827	36105621
M13	72	ENSG00000069399.15	BCL3	602	protein_coding			0.812	0.889	1	M13	19q13.32	44747705	44760044
M13	72	ENSG00000059804.16	SLC2A3	6515	protein_coding			0.809	0.813	1	M13	12p13.31	7919230	7936187
M13	72	ENSG00000158050.5	DUSP2	1844	protein_coding			0.808	0.919	1	M13	2q11.2	96143169	96145440
M13	72	ENSG00000125740.14	FOSB	2354	protein_coding			0.803	0.905	1	M13	19q13.32	45467995	45475179
M13	72	ENSG00000267519.6	MIR23AHG	284454	lncRNA	4_22qLOSS (lfc=1.66, rank=201/444)		0.803	0.838	1	M13	19p13.12	13823880	13842928
M13	72	ENSG00000099985.4	OSM	5008	protein_coding	4_22qLOSS (lfc=2.07, rank=415/444)		0.797	0.827	1	M13	22q12.2	30262829	30266851
M13	72	ENSG00000073756.12	PTGS2	5743	protein_coding			0.784	0.849	1	M13	1q31.1	186671791	186680423
M13	72	ENSG00000277632.2	CCL3	6348	protein_coding			0.782	0.859	1	M13	17q12	36088256	36090169
M13	72	ENSG00000170345.10	FOS	2353	protein_coding			0.775	0.865	1	M13	14q24.3	75278826	75282230
M13	72	ENSG00000138166.6	DUSP5	1847	protein_coding		3_22qLOSS (lfc=-2.12, rank=2336/2935)	0.775	0.881	2	M13,M34	10q25.2	110497907	110511533
M13	72	ENSG00000134107.5	BHLHE40	8553	protein_coding			0.769	0.861	2	M13,M34	3p26.1	4979437	4985323
M13	72	ENSG00000159388.6	BTG2	7832	protein_coding			0.767	0.912	2	M13,M34	1q32.1	203305491	203309602
M13	72	ENSG00000113070.8	HBEGF	1839	protein_coding			0.761	0.8	1	M13	5q31.3	140332843	140346603
M13	72	ENSG00000128016.7	ZFP36	7538	protein_coding			0.744	0.917	1	M13	19q13.2	39406847	39409412
M13	72	ENSG00000136826.15	KLF4	9314	protein_coding			0.743	0.799	1	M13	9q31.2	107484852	107490482
M13	72	ENSG00000167470.12	MIDN	90007	protein_coding			0.741	0.792	2	M13,M34	19p13.3	1248553	1259140
M13	72	ENSG00000142178.9	SIK1	150094	protein_coding			0.739	0.949	2	M13,M34	21q22.3	43414483	43427131
M13	72	ENSG00000122877.16	EGR2	1959	protein_coding			0.736	0.875	1	M13	10q21.3	62811996	62919900
M13	72	ENSG00000099625.13	CBARP	255057	protein_coding			0.732	0.816	1	M13	19p13.3	1228287	1238027
M13	72	ENSG00000120129.6	DUSP1	1843	protein_coding			0.731	0.898	1	M13	5q35.1	172768096	172771195
M13	72	ENSG00000167604.14	NFKBID	84807	protein_coding			0.728	0.82	1	M13	19q13.12	35887653	35902303
M13	72	ENSG00000007908.16	SELE	6401	protein_coding			0.726	0.856	1	M13	1q24.2	169722640	169764705
M13	72	ENSG00000285976.2	RP5-1148A21.4	7803	protein_coding			0.718	0.898	2	M13,M34	6q12	63572472	63583587
M13	72	ENSG00000132510.10	KDM6B	23135	protein_coding			0.717	0.852	1	M13	17p13.1	7839904	7854796
M13	72	ENSG00000185022.12	MAFF	23764	protein_coding		3_22qLOSS (lfc=-1.33, rank=2836/2935)	0.717	0.762	2	M13,M34	22q13.1	38200767	38216507
M13	72	ENSG00000240132.1	ETF1P2	6825	processed_pseudogene			0.715	0.844	1	M13	7q36.1	151501878	151503463
M13	72	ENSG00000136689.18	IL1RN	3557	protein_coding	4_22qLOSS (lfc=2.22, rank=352/444)		0.715	0.756	1	M13	2q14.1	113107214	113134016
M13	72	ENSG00000108691.9	CCL2	6347	protein_coding			0.714	0.746	1	M13	17q12	34255218	34257203
M13	72	ENSG00000114315.4	HES1	3280	protein_coding			0.705	0.806	1	M13	3q29	194136148	194138732
M13	72	ENSG00000036672.16	USP2	9099	protein_coding			0.701	0.841	1	M13	11q23.3	119355215	119381711
M13	72	ENSG00000173334.4	TRIB1	10221	protein_coding			0.697	0.738	1	M13	8q24.13	125430358	125438403
M13	72	ENSG00000235488.1	JARID2-AS1	100506681	lncRNA			0.694	0.875	1	M13	6p22.3	15247815	15248634
M13	72	ENSG00000275993.3	SIK1B	102724428	protein_coding			0.691	0.931	2	M13,M34	21p12	6111131	6123778
M13	72	ENSG00000241985.1	WWTR1-IT1	106478977	lncRNA			0.684	0.815	2	M13,M34	3q25.1	149648997	149650184
M13	72	ENSG00000064932.16	SBNO2	22904	protein_coding			0.682	0.758	1	M13	19p13.3	1107637	1174268
M13	72	ENSG00000229951.5	FLJ31356	403150	lncRNA			0.679	0.815	1	M13	2p23.2	28384409	28394672
M13	72	ENSG00000125347.14	IRF1	3659	protein_coding			0.676	0.734	1	M13	5q31.1	132481609	132490777
M13	72	ENSG00000213190.4	MLLT11	10962	protein_coding			0.665	0.756	1	M13	1q21.3	151060397	151069544
M13	72	ENSG00000173846.13	PLK3	1263	protein_coding		4_3pLOSS (lfc=-0.99, rank=837/1008)	0.661	0.661	1	M13	1p34.1	44800377	44805990
M13	72	ENSG00000204388.7	HSPA1B	3304	protein_coding			0.66	0.802	1	M13	6p21.33	31827738	31830254
M13	72	ENSG00000188483.8	IER5L	389792	protein_coding	2_PI3K (lfc=1.49, rank=421/447)	1_Hh (lfc=-1.60, rank=334/1336)	0.645	0.621	1	M13	9q34.11	129175552	129178261
M13	72	ENSG00000124731.13	TREM1	54210	protein_coding			0.645	0.65	1	M13	6p21.1	41267926	41286682
M13	72	ENSG00000185650.10	ZFP36L1	677	protein_coding			0.629	0.732	1	M13	14q24.1	68787660	68796253
M13	72	ENSG00000120694.20	HSPH1	10808	protein_coding			0.626	0.81	1	M13	13q12.3	31134973	31162388
M13	72	ENSG00000232810.4	TNF	7124	protein_coding			0.626	0.716	1	M13	6p21.33	31575565	31578336
M13	72	ENSG00000089692.9	LAG3	3902	protein_coding			0.625	0.744	1	M13	12p13.31	6772512	6778455
M13	72	ENSG00000255112.3	CHMP1B	57132	protein_coding			0.624	0.855	3	M13,M34,M69	18p11.21	11851413	11854444
M13	72	ENSG00000132002.8	DNAJB1	3337	protein_coding			0.616	0.757	1	M13	19p13.12	14514769	14529770
M13	72	ENSG00000144381.17	HSPD1	3329	protein_coding			0.614	0.74	1	M13	2q33.1	197486584	197516737
M13	72	ENSG00000235831.7	BHLHE40-AS1	100507582	lncRNA			0.612	0.689	1	M13	3p26.1	4896809	4980414
M13	72	ENSG00000099860.9	GADD45B	4616	protein_coding			0.612	0.768	2	M13,M34	19p13.3	2476122	2478259
M13	72	ENSG00000224574.1	COL18A1-AS2	100874236	lncRNA			0.603	0.745	2	M13,M34	21q22.3	45407386	45410065
M13	72	ENSG00000188396.3	DYNLT4	343521	protein_coding			0.6	0.646	1	M13	1p34.1	44805913	44806675
M13	72	ENSG00000143333.7	RGS16	6004	protein_coding		4_3pLOSS (lfc=-1.91, rank=993/1008)	0.582	0.634	1	M13	1q25.3	182598623	182604389
M13	72	ENSG00000217527.1	RPS16P5	647190	transcribed_processed_pseudogene			0.579	0.708	1	M13	6p12.1	53336943	53337346
M13	72	ENSG00000204389.10	HSPA1A	3303	protein_coding			0.579	0.766	1	M13	6p21.33	31815543	31817946
M13	72	ENSG00000125968.9	ID1	3397	protein_coding	2_PI3K (lfc=1.50, rank=207/447)	1_Hh (lfc=-0.88, rank=1216/1336)	0.575	0.631	3	M13,M44,M69	20q11.21	31605283	31606515
M13	72	ENSG00000112245.12	PTP4A1	7803	protein_coding			0.543	0.653	1	M13	6q12	63521746	63583436
M13	72	ENSG00000196428.12	TSC22D2	9819	protein_coding			0.532	0.627	1	M13	3q25.1	150408335	150466431
M13	72	ENSG00000076604.15	TRAF4	9618	protein_coding			0.512	0.62	1	M13	17q11.2	28744005	28750956
M14	72	ENSG00000149564.12	ESAM	90952	protein_coding		3_22qLOSS (lfc=-1.10, rank=2176/2935)	0.907	0.935	1	M14	11q24.2	124752583	124762290
M14	72	ENSG00000069122.19	ADGRF5	221395	protein_coding			0.901	0.954	1	M14	6p12.3	46852522	46954943
M14	72	ENSG00000176435.7	CLEC14A	161198	protein_coding			0.9	0.959	1	M14	14q21.1	38254000	38256093
M14	72	ENSG00000163072.15	NOSTRIN	115677	protein_coding		3_22qLOSS (lfc=-0.97, rank=1734/2935)	0.894	0.92	1	M14	2q24.3	168786539	168865514
M14	72	ENSG00000249751.4	ECSCR	641700	protein_coding			0.894	0.956	1	M14	5q31.2	139448560	139462743
M14	72	ENSG00000156453.13	PCDH1	5097	protein_coding		3_22qLOSS (lfc=-1.09, rank=2411/2935)	0.881	0.925	1	M14	5q31.3	141853111	141879246
M14	72	ENSG00000127329.15	PTPRB	5787	protein_coding		3_22qLOSS (lfc=-1.01, rank=2435/2935)	0.872	0.906	1	M14	12q15	70515866	70637440
M14	72	ENSG00000037280.16	FLT4	2324	protein_coding		3_22qLOSS (lfc=-1.00, rank=2767/2935)	0.868	0.95	1	M14	5q35.3	180601506	180649624
M14	72	ENSG00000102755.12	FLT1	2321	protein_coding		3_22qLOSS (lfc=-1.17, rank=2179/2935)	0.866	0.875	1	M14	13q12.3	28300346	28495145
M14	72	ENSG00000066056.14	TIE1	7075	protein_coding			0.858	1	1	M14	1p34.2	43300982	43323108
M14	72	ENSG00000164741.15	DLC1	10395	protein_coding			0.853	0.894	1	M14	8p22	13083361	13604610
M14	72	ENSG00000128917.8	DLL4	54567	protein_coding		1_Hh (lfc=-1.02, rank=763/1336)	0.821	0.88	1	M14	15q15.1	40929340	40939073
M14	72	ENSG00000128641.19	MYO1B	4430	protein_coding		1_Hh (lfc=-0.81, rank=999/1336)	0.818	0.93	1	M14	2q32.3	191245185	191425389
M14	72	ENSG00000147113.17	DIPK2B	79742	protein_coding			0.813	0.919	1	M14	Xp11.3	45148373	45200901
M14	72	ENSG00000130300.9	PLVAP	83483	protein_coding		3_22qLOSS (lfc=-1.35, rank=1998/2935)	0.808	0.814	1	M14	19p13.11	17351450	17377342
M14	72	ENSG00000162618.15	ADGRL4	64123	protein_coding		3_22qLOSS (lfc=-0.95, rank=2453/2935)	0.807	0.857	1	M14	1p31.1	78889764	79282124
M14	72	ENSG00000120279.6	MYCT1	80177	protein_coding			0.805	0.899	1	M14	6q25.2	152697895	152724567
M14	72	ENSG00000283632.3	EXOC3L2	90332	protein_coding	2_KLF4 (lfc=1.15, rank=476/593)		0.797	0.873	1	M14	19q13.32	45212621	45245431
M14	72	ENSG00000170989.10	S1PR1	1901	protein_coding			0.797	0.824	1	M14	1p21.2	101236865	101243713
M14	72	ENSG00000179403.12	VWA1	64856	protein_coding			0.794	0.842	1	M14	1p36.33	1434861	1442882
M14	72	ENSG00000164035.10	EMCN	51705	protein_coding	2_KLF4 (lfc=0.95, rank=519/593)		0.791	0.822	1	M14	4q24	100395341	100880126
M14	72	ENSG00000163762.7	TM4SF18	116441	protein_coding			0.787	0.921	1	M14	3q25.1	149318498	149334414
M14	72	ENSG00000120318.16	ARAP3	64411	protein_coding			0.777	0.833	1	M14	5q31.3	141653401	141682230
M14	72	ENSG00000101331.17	CCM2L	140706	protein_coding			0.775	0.836	1	M14	20q11.21	32010438	32032180
M14	72	ENSG00000055813.6	CCDC85A	114800	protein_coding			0.774	0.826	1	M14	2p16.1	56183990	56386172
M14	72	ENSG00000179097.5	HTR1F	3355	protein_coding		3_22qLOSS (lfc=-1.54, rank=2383/2935)	0.763	0.811	1	M14	3p11.1	87990696	87993835
M14	72	ENSG00000135636.14	DYSF	8291	protein_coding	2_KLF4 (lfc=1.32, rank=358/593)		0.753	0.814	1	M14	2p13.2	71453722	71686768
M14	72	ENSG00000106537.8	TSPAN13	27075	protein_coding		1_Hh (lfc=-1.29, rank=538/1336), 3_22qLOSS (lfc=-1.31, rank=2638/2935)	0.752	0.756	1	M14	7p21.1	16753755	16784536
M14	72	ENSG00000172889.16	EGFL7	51162	protein_coding		1_Hh (lfc=-0.96, rank=847/1336)	0.74	0.833	1	M14	9q34.3	136658856	136672678
M14	72	ENSG00000182871.16	COL18A1	80781	protein_coding			0.736	0.801	1	M14	21q22.3	45405165	45513720
M14	72	ENSG00000164736.6	SOX17	64321	protein_coding			0.735	0.803	1	M14	8q11.23	54457935	54460892
M14	72	ENSG00000203883.7	SOX18	54345	protein_coding		3_22qLOSS (lfc=-1.05, rank=1952/2935)	0.734	0.798	1	M14	20q13.33	64047582	64049639
M14	72	ENSG00000095370.20	SH2D3C	10044	protein_coding			0.73	0.883	1	M14	9q34.11	127738317	127778710
M14	72	ENSG00000198844.12	ARHGEF15	22899	protein_coding			0.727	0.837	1	M14	17p13.1	8310241	8322514
M14	72	ENSG00000169116.11	PARM1	25849	protein_coding			0.721	0.871	1	M14	4q13.3	74933095	75050115
M14	72	ENSG00000112214.10	FHL5	9457	protein_coding		3_22qLOSS (lfc=-1.34, rank=2443/2935)	0.714	0.754	1	M14	6q16.1	96562548	96616636
M14	72	ENSG00000140945.17	CDH13	1012	protein_coding		1_Hh (lfc=-0.84, rank=1118/1336)	0.711	0.807	1	M14	16q23.3	82626965	83800640
M14	72	ENSG00000139155.8	SLCO1C1	53919	protein_coding		3_22qLOSS (lfc=-1.54, rank=2028/2935)	0.709	0.779	1	M14	12p12.2	20695355	20753386
M14	72	ENSG00000187513.9	GJA4	2701	protein_coding			0.707	0.822	1	M14	1p34.3	34792999	34795747
M14	72	ENSG00000174059.17	CD34	947	protein_coding			0.706	0.913	1	M14	1q32.2	207880972	207911402
M14	72	ENSG00000249717.1	PARM1-AS1	100507388	lncRNA			0.705	0.806	1	M14	4q13.3	74955974	74970362
M14	72	ENSG00000135218.19	CD36	948	protein_coding		1_Hh (lfc=-1.44, rank=372/1336)	0.701	0.785	1	M14	7q21.11	80369575	80679277
M14	72	ENSG00000196581.11	AJAP1	55966	protein_coding			0.7	0.78	1	M14	1p36.32	4654609	4792534
M14	72	ENSG00000249669.10	CARMN	728264	lncRNA	4_3pLOSS (lfc=0.97, rank=735/1008)		0.69	0.767	1	M14	5q32	149406689	149432835
M14	72	ENSG00000186105.8	LRRC70	100130733	protein_coding			0.685	0.793	1	M14	5q12.1	62578819	62581446
M14	72	ENSG00000186642.16	PDE2A	5138	protein_coding			0.678	0.75	1	M14	11q13.4	72576141	72674591
M14	72	ENSG00000086991.13	NOX4	50507	protein_coding	4_22qLOSS (lfc=1.29, rank=324/444)		0.673	0.753	1	M14	11q14.3	89324353	89498187
M14	72	ENSG00000132622.11	HSPA12B	116835	protein_coding	2_KLF4 (lfc=1.91, rank=126/593)		0.672	0.747	1	M14	20p13	3732685	3753111
M14	72	ENSG00000182463.16	TSHZ2	128553	protein_coding			0.669	0.83	1	M14	20q13.2	52972358	53495330
M14	72	ENSG00000158825.6	CDA	978	protein_coding		3_22qLOSS (lfc=-1.28, rank=2798/2935)	0.668	0.726	1	M14	1p36.12	20589086	20618903
M14	72	ENSG00000186994.11	KANK3	256949	protein_coding			0.663	0.732	1	M14	19p13.2	8322584	8343262
M14	72	ENSG00000128052.10	KDR	3791	protein_coding			0.653	0.799	1	M14	4q12	55078481	55125595
M14	72	ENSG00000164176.13	EDIL3	10085	protein_coding		1_Hh (lfc=-2.10, rank=225/1336)	0.648	0.676	1	M14	5q14.3	83940554	84384880
M14	72	ENSG00000181104.7	F2R	2149	protein_coding		1_Hh (lfc=-0.88, rank=954/1336)	0.645	0.724	1	M14	5q13.3	76716126	76735770
M14	72	ENSG00000129467.13	ADCY4	196883	protein_coding			0.637	0.787	1	M14	14q12	24318349	24335093
M14	72	ENSG00000100302.7	RASD2	23551	protein_coding			0.636	0.697	1	M14	22q12.3	35540831	35553999
M14	72	ENSG00000254588.1	ETS1-AS1	101929517	lncRNA			0.623	0.805	1	M14	11q24.3	128526142	128530389
M14	72	ENSG00000167874.7	TMEM88	92162	protein_coding			0.622	0.688	1	M14	17p13.1	7855066	7856099
M14	72	ENSG00000184113.9	CLDN5	7122	protein_coding			0.615	0.672	1	M14	22q11.21	19523024	19527545
M14	72	ENSG00000061337.15	LZTS1	11178	protein_coding			0.611	0.694	1	M14	8p21.3	20246165	20303963
M14	72	ENSG00000104368.18	PLAT	5327	protein_coding	5_POLR2A (lfc=1.48, rank=163/348)		0.603	0.725	1	M14	8p11.21	42174718	42207676
M14	72	ENSG00000184838.15	PRR16	51334	protein_coding			0.599	0.725	1	M14	5q23.1	120464300	120687332
M14	72	ENSG00000176907.5	TCIM	56892	protein_coding			0.597	0.626	1	M14	8p11.21	40153482	40155310
M14	72	ENSG00000154736.6	ADAMTS5	11096	protein_coding	4_22qLOSS (lfc=3.49, rank=123/444)	1_Hh (lfc=-3.70, rank=65/1336)	0.592	0.61	1	M14	21q21.3	26917922	26967088
M14	72	ENSG00000172159.16	FRMD3	257019	protein_coding		1_Hh (lfc=-0.66, rank=811/1336)	0.576	0.653	1	M14	9q21.32	83242990	83538546
M14	72	ENSG00000152402.11	GUCY1A2	2977	protein_coding		1_Hh (lfc=-1.16, rank=749/1336)	0.575	0.665	1	M14	11q22.3	106674019	107018476
M14	72	ENSG00000107796.13	ACTA2	59	protein_coding			0.566	0.656	1	M14	10q23.31	88935074	88991339
M14	72	ENSG00000198523.6	PLN	5350	protein_coding			0.553	0.684	1	M14	6q22.31	118548296	118561716
M14	72	ENSG00000178175.12	ZNF366	167465	protein_coding			0.548	0.706	1	M14	5q13.2	72439903	72507410
M14	72	ENSG00000078401.7	EDN1	1906	protein_coding			0.533	0.632	1	M14	6p24.1	12290361	12297194
M14	72	ENSG00000134533.6	RERG	85004	protein_coding			0.531	0.646	1	M14	12p12.3	15107783	15348675
M14	72	ENSG00000256120.2	SOX5-AS1	101928471	lncRNA	2_KLF4 (lfc=1.63, rank=547/593)		0.53	0.621	1	M14	12p12.1	24223233	24260056
M15	66	ENSG00000231246.2	LINC02884	105378909	lncRNA		4_22qLOSS (lfc=-2.79, rank=84/444), 4_3pLOSS (lfc=-2.84, rank=27/1008)	0.9	1	1	M15	1p13.2	112177234	112360625
M15	66	ENSG00000126106.14	TMEM53	79639	protein_coding		4_3pLOSS (lfc=-1.23, rank=368/1008)	0.876	0.973	3	M6,M15,M67	1p34.1	44635238	44674481
M15	66	ENSG00000228594.4	FNDC10	643988	protein_coding		4_3pLOSS (lfc=-1.96, rank=179/1008)	0.857	0.935	1	M15	1p36.33	1598012	1600135
M15	66	ENSG00000129007.14	CALML4	91860	protein_coding	2_PI3K (lfc=1.39, rank=239/447)	4_3pLOSS (lfc=-1.47, rank=685/1008)	0.853	0.887	1	M15	15q23	68190705	68206110
M15	66	ENSG00000175279.22	CENPS	378708	protein_coding			0.841	0.916	1	M15	1p36.22	10430433	10442808
M15	66	ENSG00000143845.15	ETNK2	55224	protein_coding		4_3pLOSS (lfc=-2.24, rank=327/1008)	0.839	0.956	2	M15,M60	1q32.1	204131062	204152044
M15	66	ENSG00000227591.5	HSD11B1-AS1	101930114	lncRNA		4_3pLOSS (lfc=-2.33, rank=568/1008)	0.834	0.948	1	M15	1q32.2	209661364	209724125
M15	66	ENSG00000198483.13	ANKRD35	148741	protein_coding	2_PI3K (lfc=1.73, rank=268/447)		0.832	0.885	1	M15	1q21.1	145866560	145885866
M15	66	ENSG00000184985.16	SORCS2	57537	protein_coding		4_3pLOSS (lfc=-2.70, rank=6/1008)	0.831	0.927	4	M6,M9,M15,M67	4p16.1	7192538	7742836
M15	66	ENSG00000234807.7	LINC01135	101926907	lncRNA		4_3pLOSS (lfc=-1.64, rank=125/1008)	0.828	0.912	2	M2,M15	1p32.1	58785128	58901109
M15	66	ENSG00000172426.16	RSPH9	221421	protein_coding	2_PI3K (lfc=1.25, rank=294/447)		0.826	0.916	2	M2,M15	6p21.1	43645036	43672600
M15	66	ENSG00000005448.17	WDR54	84058	protein_coding		4_3pLOSS (lfc=-1.47, rank=274/1008)	0.824	0.906	1	M15	2p13.1	74421678	74425755
M15	66	ENSG00000108828.16	VAT1	10493	protein_coding			0.819	0.912	1	M15	17q21.31	43014607	43025123
M15	66	ENSG00000065320.9	NTN1	9423	protein_coding			0.819	0.925	1	M15	17p13.1	9021510	9244000
M15	66	ENSG00000214694.11	ARHGEF33	100271715	protein_coding		4_22qLOSS (lfc=-1.28, rank=278/444)	0.815	0.948	1	M15	2p22.1	38889841	38975449
M15	66	ENSG00000163879.11	DNALI1	7802	protein_coding	1_Hh (lfc=0.85, rank=1195/1336)		0.814	0.924	2	M15,M22	1p34.3	37556919	37566857
M15	66	ENSG00000086015.22	MAST2	23139	protein_coding	1_Hh (lfc=0.73, rank=477/1336)	4_3pLOSS (lfc=-1.25, rank=231/1008)	0.81	0.87	1	M15	1p34.1	45786987	46036122
M15	66	ENSG00000175287.19	PHYHD1	254295	protein_coding		4_22qLOSS (lfc=-1.96, rank=40/444)	0.809	0.9	2	M2,M15	9q34.11	128920966	128942041
M15	66	ENSG00000117298.16	ECE1	1889	protein_coding		3_22qLOSS (lfc=-1.11, rank=2539/2935)	0.805	0.869	2	M2,M15	1p36.12	21217247	21345572
M15	66	ENSG00000163701.19	IL17RE	132014	protein_coding		4_22qLOSS (lfc=-1.79, rank=314/444), 4_3pLOSS (lfc=-2.01, rank=118/1008)	0.802	0.904	2	M11,M15	3p25.3	9902612	9916402
M15	66	ENSG00000117643.14	MAN1C1	57134	protein_coding	1_Hh (lfc=0.71, rank=382/1336)	4_22qLOSS (lfc=-1.32, rank=148/444)	0.801	0.859	1	M15	1p36.11	25617468	25786207
M15	66	ENSG00000173599.15	PC	5091	protein_coding	2_PI3K (lfc=1.00, rank=219/447)	4_3pLOSS (lfc=-1.15, rank=412/1008)	0.8	0.853	1	M15	11q13.2	66848417	66958386
M15	66	ENSG00000117632.23	STMN1	3925	protein_coding	2_PI3K (lfc=1.62, rank=119/447)		0.795	0.85	2	M2,M15	1p36.11	25884181	25906991
M15	66	ENSG00000134594.5	RAB33A	9363	protein_coding	2_PI3K (lfc=1.82, rank=397/447)		0.788	0.861	1	M15	Xq26.1	130171962	130184870
M15	66	ENSG00000205683.11	DPF3	8110	protein_coding	1_Hh (lfc=1.05, rank=1006/1336)	4_3pLOSS (lfc=-1.54, rank=991/1008)	0.787	0.875	1	M15	14q24.2	72619296	72894116
M15	66	ENSG00000184949.16	FAM227A	646851	protein_coding			0.778	0.876	1	M15	22q13.1	38578120	38656629
M15	66	ENSG00000171357.6	LURAP1	541468	protein_coding		4_3pLOSS (lfc=-1.62, rank=12/1008)	0.775	0.852	2	M11,M15	1p34.1	46203334	46221256
M15	66	ENSG00000142669.15	SH3BGRL3	83442	protein_coding	2_PI3K (lfc=1.23, rank=243/447)		0.774	0.822	2	M15,M62	1p36.11	26280086	26281522
M15	66	ENSG00000134072.11	CAMK1	8536	protein_coding			0.771	0.834	2	M2,M15	3p25.3	9757347	9769992
M15	66	ENSG00000172824.16	CES4A	283848	protein_coding	1_Hh (lfc=0.95, rank=995/1336)	4_3pLOSS (lfc=-1.59, rank=722/1008)	0.77	0.85	2	M15,M22	16q22.1	66988589	67009758
M15	66	ENSG00000235933.1	LINC01779	107985190	lncRNA			0.763	0.887	1	M15	1p13.1	116164284	116166241
M15	66	ENSG00000227947.2	LINC01738	107984953	lncRNA			0.762	0.863	1	M15	1p33	47688463	47704029
M15	66	ENSG00000186766.8	FOXI2	399823	protein_coding	1_Hh (lfc=2.00, rank=467/1336)	3_22qLOSS (lfc=-2.53, rank=2121/2935)	0.756	0.826	1	M15	10q26.2	127737185	127741183
M15	66	ENSG00000162576.16	MXRA8	54587	protein_coding		4_3pLOSS (lfc=-1.79, rank=42/1008)	0.752	0.806	2	M6,M15	1p36.33	1352689	1361777
M15	66	ENSG00000179241.13	LDLRAD3	143458	protein_coding		4_22qLOSS (lfc=-2.28, rank=12/444)	0.749	0.883	1	M15	11p13	35943981	36232136
M15	66	ENSG00000269210.2	RP11-173C1.1	375196	lncRNA		4_3pLOSS (lfc=-2.11, rank=1004/1008)	0.746	0.852	1	M15	2p22.1	38959287	38960342
M15	66	ENSG00000152763.17	DNAI4	79819	protein_coding		4_22qLOSS (lfc=-1.15, rank=214/444), 4_3pLOSS (lfc=-0.80, rank=785/1008)	0.739	0.844	1	M15	1p31.3	66812885	66924856
M15	66	ENSG00000108370.17	RGS9	8787	protein_coding		4_22qLOSS (lfc=-1.72, rank=78/444)	0.726	0.846	1	M15	17q24.1	65100812	65227703
M15	66	ENSG00000088727.12	KIF9	64147	protein_coding		4_3pLOSS (lfc=-1.76, rank=249/1008)	0.725	0.83	1	M15	3p21.31	47228026	47283451
M15	66	ENSG00000130270.16	ATP8B3	148229	protein_coding	1_Hh (lfc=1.52, rank=11/1336)		0.724	0.768	3	M5,M15,M22	19p13.3	1782075	1812276
M15	66	ENSG00000115828.17	QPCT	25797	protein_coding	2_PI3K (lfc=2.23, rank=115/447)	3_22qLOSS (lfc=-1.58, rank=2804/2935), 4_3pLOSS (lfc=-2.14, rank=827/1008)	0.724	0.81	2	M15,M60	2p22.2	37342827	37373322
M15	66	ENSG00000174348.14	PODN	127435	protein_coding		4_22qLOSS (lfc=-2.15, rank=19/444)	0.721	0.858	1	M15	1p32.3	53062052	53085501
M15	66	ENSG00000160145.15	KALRN	8997	protein_coding		4_22qLOSS (lfc=-2.00, rank=210/444), 4_3pLOSS (lfc=-1.86, rank=225/1008)	0.719	0.8	3	M6,M9,M15	3q21.1-3q21.2	124080023	124726325
M15	66	ENSG00000144730.18	IL17RD	54756	protein_coding	1_Hh (lfc=1.18, rank=418/1336)		0.712	0.777	3	M5,M15,M22	3p14.3	57089982	57170306
M15	66	ENSG00000249087.7	ZNF436-AS1	148898	lncRNA		3_22qLOSS (lfc=-0.91, rank=2281/2935)	0.705	0.785	1	M15	1p36.12	23368997	23371839
M15	66	ENSG00000158220.14	ESYT3	83850	protein_coding			0.704	0.809	2	M11,M15	3q22.3	138434586	138481686
M15	66	ENSG00000262966.2	RP11-85B7.2	101928266	lncRNA			0.702	0.803	1	M15	17p13.1	9171068	9179118
M15	66	ENSG00000184905.9	TCEAL2	140597	protein_coding			0.699	0.816	1	M15	Xq22.1	102125679	102140426
M15	66	ENSG00000184908.18	CLCNKB	1188	protein_coding			0.696	0.785	1	M15	1p36.13	16043736	16057308
M15	66	ENSG00000204314.12	PRRT1	80863	protein_coding	1_Hh (lfc=1.64, rank=321/1336)	4_3pLOSS (lfc=-2.16, rank=844/1008)	0.693	0.753	1	M15	6p21.32	32148359	32153083
M15	66	ENSG00000185739.13	SRL	6345	protein_coding		4_22qLOSS (lfc=-1.88, rank=391/444)	0.688	0.761	1	M15	16p13.3	4189374	4242080
M15	66	ENSG00000196109.9	ZNF676	163223	protein_coding		4_3pLOSS (lfc=-1.27, rank=964/1008)	0.685	0.834	2	M15,M67	19p12	22179089	22215801
M15	66	ENSG00000225125.2	RANP4	100130621	processed_pseudogene			0.679	0.81	2	M11,M15	Xq26.3	136807223	136807877
M15	66	ENSG00000269345.1	VN1R85P	100312830	unprocessed_pseudogene		4_3pLOSS (lfc=-3.77, rank=376/1008)	0.676	0.806	2	M15,M67	19p12	22174766	22175191
M15	66	ENSG00000175643.10	RMI2	116028	protein_coding			0.672	0.766	2	M15,M16	16p13.13	11249619	11381662
M15	66	ENSG00000125945.15	ZNF436	80818	protein_coding			0.669	0.788	1	M15	1p36.12	23359448	23369836
M15	66	ENSG00000008118.10	CAMK1G	57172	protein_coding	1_Hh (lfc=1.80, rank=532/1336)		0.655	0.743	1	M15	1q32.2	209583714	209613939
M15	66	ENSG00000092330.18	TINF2	26277	protein_coding	2_PI3K (lfc=1.44, rank=92/447)		0.645	0.715	1	M15	14q12	24239643	24242674
M15	66	ENSG00000265107.3	GJA5	2702	protein_coding	2_PI3K (lfc=2.03, rank=360/447)		0.638	0.691	1	M15	1q21.2	147756199	147773362
M15	66	ENSG00000165695.10	AK8	158067	protein_coding			0.636	0.757	1	M15	9q34.13	132725578	132878777
M15	66	ENSG00000183833.16	CFAP91	89876	protein_coding			0.584	0.734	1	M15	3q13.33	119703022	119767102
M15	66	ENSG00000233893.2	EZR-AS1	101409257	lncRNA	1_Hh (lfc=1.03, rank=1105/1336)		0.582	0.71	1	M15	6q25.3	158817979	158822252
M15	66	ENSG00000203952.9	CCDC160	347475	protein_coding		4_3pLOSS (lfc=-1.61, rank=170/1008)	0.577	0.705	1	M15	Xq26.2	134237047	134246207
M15	66	ENSG00000157193.18	LRP8	7804	protein_coding	2_PI3K (lfc=0.86, rank=277/447)		0.562	0.647	1	M15	1p32.3	53242364	53328469
M15	66	ENSG00000236782.7	ZNF593OS	118568799	protein_coding			0.545	0.652	1	M15	1p36.11	26169516	26171831
M15	66	ENSG00000144407.9	PTH2R	5746	protein_coding			0.543	0.656	1	M15	2q34	208359714	208854503
M16	65	ENSG00000131747.15	TOP2A	7153	protein_coding			0.974	1	1	M16	17q21.2	40388525	40417896
M16	65	ENSG00000175063.17	UBE2C	11065	protein_coding			0.942	0.953	1	M16	20q13.12	45812576	45816957
M16	65	ENSG00000170312.16	CDK1	983	protein_coding	2_PI3K (lfc=1.44, rank=379/447)		0.927	0.954	1	M16	10q21.2	60778331	60794852
M16	65	ENSG00000109805.10	NCAPG	64151	protein_coding			0.925	0.945	1	M16	4p15.31	17810979	17844865
M16	65	ENSG00000090889.12	KIF4A	24137	protein_coding			0.913	0.961	1	M16	Xq13.1	70290104	70420886
M16	65	ENSG00000011426.11	ANLN	54443	protein_coding			0.906	0.94	1	M16	7p14.2	36389821	36453791
M16	65	ENSG00000146670.10	CDCA5	113130	protein_coding			0.903	0.98	1	M16	11q13.1	65066300	65084164
M16	65	ENSG00000088325.16	TPX2	22974	protein_coding			0.9	0.915	1	M16	20q11.21	31739271	31801805
M16	65	ENSG00000066279.18	ASPM	259266	protein_coding			0.9	0.927	1	M16	1q31.3	197084127	197146694
M16	65	ENSG00000138160.6	KIF11	3832	protein_coding			0.889	0.908	1	M16	10q23.33	92593130	92655395
M16	65	ENSG00000157456.8	CCNB2	9133	protein_coding	2_PI3K (lfc=1.57, rank=183/447)		0.886	0.858	1	M16	15q22.2	59105126	59125045
M16	65	ENSG00000117724.13	CENPF	1063	protein_coding			0.885	0.96	1	M16	1q41	214603195	214664571
M16	65	ENSG00000109674.4	NEIL3	55247	protein_coding			0.885	0.91	1	M16	4q34.3	177309874	177362936
M16	65	ENSG00000183856.11	IQGAP3	128239	protein_coding			0.885	0.877	1	M16	1q22	156525405	156572604
M16	65	ENSG00000237649.8	KIFC1	3833	protein_coding			0.88	0.859	1	M16	6p21.32	33391823	33409896
M16	65	ENSG00000089685.15	BIRC5	332	protein_coding	2_PI3K (lfc=1.45, rank=315/447)		0.88	0.897	1	M16	17q25.3	78214186	78225636
M16	65	ENSG00000168078.10	PBK	55872	protein_coding	2_PI3K (lfc=1.73, rank=366/447)		0.871	0.839	1	M16	8p21.1	27809624	27838082
M16	65	ENSG00000169679.15	BUB1	699	protein_coding			0.863	0.888	1	M16	2q13	110637528	110678063
M16	65	ENSG00000072571.20	HMMR	3161	protein_coding	2_PI3K (lfc=1.50, rank=305/447)		0.863	0.915	1	M16	5q34	163460203	163491941
M16	65	ENSG00000274641.2	H2BC17	8348	protein_coding			0.861	0.858	1	M16	6p22.1	27893425	27893891
M16	65	ENSG00000186185.14	KIF18B	146909	protein_coding			0.854	0.888	1	M16	17q21.31	44924709	44947773
M16	65	ENSG00000024526.17	DEPDC1	55635	protein_coding			0.853	0.907	1	M16	1p31.3	68474152	68497221
M16	65	ENSG00000184661.14	CDCA2	157313	protein_coding			0.849	0.86	1	M16	8p21.2	25459199	25507911
M16	65	ENSG00000113368.12	LMNB1	4001	protein_coding			0.847	0.837	1	M16	5q23.2	126776623	126837020
M16	65	ENSG00000151725.12	CENPU	79682	protein_coding	2_PI3K (lfc=1.12, rank=310/447)		0.841	0.841	1	M16	4q35.1	184694085	184734130
M16	65	ENSG00000276043.5	UHRF1	29128	protein_coding			0.841	0.834	1	M16	19p13.3	4903080	4962154
M16	65	ENSG00000198901.14	PRC1	9055	protein_coding	2_PI3K (lfc=0.99, rank=312/447)		0.838	0.916	1	M16	15q26.1	90966040	90995629
M16	65	ENSG00000178999.13	AURKB	9212	protein_coding			0.837	0.88	1	M16	17p13.1	8204733	8210600
M16	65	ENSG00000169607.13	CKAP2L	150468	protein_coding			0.837	0.891	1	M16	2q14.1	112736349	112764664
M16	65	ENSG00000126787.13	DLGAP5	9787	protein_coding	2_PI3K (lfc=1.28, rank=420/447)		0.834	0.924	1	M16	14q22.3	55148112	55191608
M16	65	ENSG00000143228.13	NUF2	83540	protein_coding			0.832	0.852	1	M16	1q23.3	163266576	163355764
M16	65	ENSG00000164611.13	PTTG1	9232	protein_coding			0.831	0.854	1	M16	5q33.3	160421855	160428739
M16	65	ENSG00000100162.15	CENPM	79019	protein_coding			0.829	0.816	1	M16	22q13.2	41938737	41947152
M16	65	ENSG00000145386.10	CCNA2	890	protein_coding			0.825	0.912	1	M16	4q27	121816444	121823933
M16	65	ENSG00000093009.11	CDC45	8318	protein_coding			0.821	0.793	1	M16	22q11.21	19479457	19520612
M16	65	ENSG00000165304.8	MELK	9833	protein_coding			0.821	0.884	1	M16	9p13.2	36572862	36677683
M16	65	ENSG00000156970.13	BUB1B	701	protein_coding			0.814	0.821	1	M16	15q15.1	40161023	40221123
M16	65	ENSG00000137812.20	KNL1	57082	protein_coding			0.811	0.837	1	M16	15q15.1	40594020	40664342
M16	65	ENSG00000117650.13	NEK2	4751	protein_coding			0.806	0.851	1	M16	1q32.3	211658657	211675630
M16	65	ENSG00000137804.14	NUSAP1	51203	protein_coding			0.804	0.81	1	M16	15q15.1	41320794	41381050
M16	65	ENSG00000167900.12	TK1	7083	protein_coding	2_PI3K (lfc=1.70, rank=139/447)		0.803	0.756	1	M16	17q25.3	78174091	78187233
M16	65	ENSG00000135476.12	ESPL1	9700	protein_coding			0.792	0.826	1	M16	12q13.13	53268299	53293638
M16	65	ENSG00000165244.7	ZNF367	195828	protein_coding			0.791	0.781	1	M16	9q22.32	96385941	96418370
M16	65	ENSG00000122952.17	ZWINT	11130	protein_coding			0.785	0.83	1	M16	10q21.1	56357227	56361273
M16	65	ENSG00000171320.15	ESCO2	157570	protein_coding			0.785	0.852	1	M16	8p21.1	27771949	27812640
M16	65	ENSG00000148773.14	MKI67	4288	protein_coding			0.783	0.897	1	M16	10q26.2	128096659	128126423
M16	65	ENSG00000128408.9	RIBC2	26150	protein_coding			0.783	0.715	1	M16	22q13.31	45413693	45432509
M16	65	ENSG00000080986.13	NDC80	10403	protein_coding			0.781	0.907	1	M16	18p11.32	2571557	2616635
M16	65	ENSG00000286522.2	H3C2	8358	protein_coding			0.776	0.736	1	M16	6p22.2	26031589	26032099
M16	65	ENSG00000177602.5	HASPIN	83903	protein_coding			0.773	0.826	1	M16	17p13.2	3723903	3726699
M16	65	ENSG00000094804.12	CDC6	990	protein_coding	2_PI3K (lfc=1.50, rank=258/447)		0.768	0.717	1	M16	17q21.2	40287879	40304657
M16	65	ENSG00000115163.15	CENPA	1058	protein_coding			0.768	0.863	1	M16	2p23.3	26764289	26801067
M16	65	ENSG00000123485.12	HJURP	55355	protein_coding			0.733	0.851	1	M16	2q37.1	233833416	233854566
M16	65	ENSG00000143476.18	DTL	51514	protein_coding			0.731	0.715	1	M16	1q32.3	212035553	212107400
M16	65	ENSG00000196747.4	H2AC13	8329	protein_coding			0.728	0.838	1	M16	6p22.1	27808199	27808701
M16	65	ENSG00000135451.13	TROAP	10024	protein_coding			0.726	0.765	1	M16	12q13.12	49323236	49331731
M16	65	ENSG00000184357.5	H1-5	3009	protein_coding			0.724	0.698	1	M16	6p22.1	27866792	27867588
M16	65	ENSG00000131153.9	GINS2	51659	protein_coding			0.718	0.736	1	M16	16q24.1	85676198	85690073
M16	65	ENSG00000092853.14	CLSPN	63967	protein_coding	1_Hh (lfc=0.59, rank=761/1336)		0.709	0.647	1	M16	1p34.3	35720218	35769978
M16	65	ENSG00000073111.14	MCM2	4171	protein_coding			0.693	0.714	1	M16	3q21.3	127598410	127622436
M16	65	ENSG00000276903.2	H2AC16	8332	protein_coding			0.691	0.676	1	M16	6p22.1	27865317	27865798
M16	65	ENSG00000175643.10	RMI2	116028	protein_coding			0.664	0.621	2	M15,M16	16p13.13	11249619	11381662
M16	65	ENSG00000051180.17	RAD51	5888	protein_coding			0.658	0.626	1	M16	15q15.1	40694774	40732340
M16	65	ENSG00000273703.2	H2BC14	8342	protein_coding			0.647	0.714	1	M16	6p22.1	27815022	27815489
M16	65	ENSG00000162062.15	TEDC2	80178	protein_coding			0.556	0.627	1	M16	16p13.3	2460086	2464963
M17	61	ENSG00000200320.1	SNORA63	6043	snoRNA			0.961	0.995	1	M17	3q27.3	186787300	186787431
M17	61	ENSG00000207088.1	SNORA7B	677797	snoRNA			0.959	1	1	M17	3q21.3	129397210	129397348
M17	61	ENSG00000199785.1	SNORA52	619565	snoRNA			0.956	0.975	1	M17	11p15.5	811681	811814
M17	61	ENSG00000208772.1	SNORD94	692225	snoRNA	1_Hh (lfc=1.09, rank=953/1336)		0.95	0.952	1	M17	2p11.2	86135870	86136006
M17	61	ENSG00000238917.1	SNORD10	652966	snoRNA			0.949	0.967	1	M17	17p13.1	7576811	7576952
M17	61	ENSG00000202538.1	RNU4-2	26834	snRNA			0.939	0.978	1	M17	12q24.23	120291763	120291903
M17	61	ENSG00000207496.1	SNORA7A	619563	snoRNA	1_Hh (lfc=1.13, rank=1160/1336)		0.927	0.987	1	M17	3p25.2	12840312	12840450
M17	61	ENSG00000200354.1	SNORA71D	677840	snoRNA			0.927	0.998	1	M17	20q11.23	38433865	38433998
M17	61	ENSG00000206634.1	SNORA22	677807	snoRNA		2_PI3K (lfc=-2.50, rank=244/447)	0.927	0.93	1	M17	7q11.21	65755526	65755659
M17	61	ENSG00000200394.1	SNORA38B	100124536	snoRNA			0.92	0.92	1	M17	17q24.2	67740669	67740799
M17	61	ENSG00000200795.1	RNU4-1	26835	snRNA			0.918	0.91	1	M17	12q24.23	120293097	120293237
M17	61	ENSG00000200983.1	SNORA3	619562	snoRNA			0.913	0.995	1	M17	11p15.4	8684227	8684356
M17	61	ENSG00000222489.1	SNORA79	109616976	snoRNA	1_Hh (lfc=1.09, rank=1015/1336)		0.911	0.921	1	M17	14q11.2	20323179	20323326
M17	61	ENSG00000235408.5	SNORA71B	26776	snoRNA			0.9	0.932	1	M17	20q11.23	38425083	38425354
M17	61	ENSG00000207405.1	SNORA64	26784	snoRNA			0.898	0.892	1	M17	16p13.3	1962973	1963106
M17	61	ENSG00000201098.1	RNY1	6084	misc_RNA			0.896	0.896	1	M17	7q36.1	148987136	148987248
M17	61	ENSG00000200087.1	SNORA73B	26768	snoRNA			0.895	0.921	1	M17	1p35.3	28508559	28508762
M17	61	ENSG00000207445.1	SNORD15B	114599	snoRNA		2_PI3K (lfc=-1.52, rank=341/447)	0.892	0.935	1	M17	11q13.4	75404421	75404566
M17	61	ENSG00000264346.1	SNORA77	109617010	snoRNA			0.892	0.928	1	M17	22q11.21	20126402	20126526
M17	61	ENSG00000207165.1	SNORA70	26778	snoRNA			0.89	0.917	1	M17	Xq28	154400281	154400415
M17	61	ENSG00000206811.1	SNORA10	574042	snoRNA			0.884	0.909	1	M17	16p13.3	1962334	1962466
M17	61	ENSG00000200816.1	SNORA38	677820	snoRNA			0.881	0.921	1	M17	6p21.33	31623079	31623210
M17	61	ENSG00000201643.1	SNORA14A	677801	snoRNA	1_Hh (lfc=2.24, rank=108/1336)		0.88	0.869	1	M17	7q11.23	75943782	75943916
M17	61	ENSG00000207181.1	SNORA14B	677802	snoRNA			0.878	0.893	1	M17	1q42.3	235127803	235127937
M17	61	ENSG00000207166.1	SNORA68	26780	snoRNA			0.874	0.907	1	M17	19p13.11	17862588	17862720
M17	61	ENSG00000207304.1	SNORA8	654320	snoRNA			0.872	0.928	1	M17	11q21	93732361	93732499
M17	61	ENSG00000206597.1	SNORA57	692158	snoRNA	1_Hh (lfc=1.07, rank=1263/1336)		0.871	0.849	1	M17	11q12.3	62665422	62665570
M17	61	ENSG00000200156.1	RNU5B-1	26832	snRNA			0.866	0.866	1	M17	15q22.31	65304677	65304792
M17	61	ENSG00000199568.1	RNU5A-1	26831	snRNA			0.844	0.87	1	M17	15q22.31	65296051	65296166
M17	61	ENSG00000264940.4	SNORD3C	780853	snoRNA			0.842	0.862	1	M17	17p11.2	19189665	19190245
M17	61	ENSG00000207067.1	SNORA72	26775	snoRNA			0.842	0.857	1	M17	8q22.2	98042086	98042217
M17	61	ENSG00000212464.1	SNORA12	677800	snoRNA			0.842	0.887	1	M17	10q24.31	100237156	100237302
M17	61	ENSG00000207145.1	SNORA18	677805	snoRNA			0.841	0.891	1	M17	11q21	93733466	93733597
M17	61	ENSG00000206588.1	RNU1-28P	26866	snRNA			0.841	0.865	1	M17	14q13.1	34556226	34556389
M17	61	ENSG00000225091.3	SNORA71A	26777	snoRNA			0.841	0.936	1	M17	20q11.23	38427309	38427442
M17	61	ENSG00000201998.1	SNORA23	677808	snoRNA			0.838	0.93	1	M17	11p15.4	9428773	9428954
M17	61	ENSG00000207344.1	SNORA22	109616965	snoRNA			0.834	0.885	1	M17	7q11.21	65065999	65066132
M17	61	ENSG00000206585.1	RNVU1-9	26864	snRNA			0.829	0.868	1	M17	1q21.2	148038753	148038916
M17	61	ENSG00000263934.4	SNORD3A	780851	snoRNA			0.823	0.846	1	M17	17p11.2	19188016	19188714
M17	61	ENSG00000251791.1	SCARNA6	677772	snoRNA			0.814	0.828	1	M17	2q37.1	233288676	233288940
M17	61	ENSG00000252010.1	SCARNA5	677775	snoRNA			0.808	0.841	1	M17	2q37.1	233275727	233276002
M17	61	ENSG00000209582.1	SNORA48	652965	snoRNA		2_PI3K (lfc=-2.50, rank=166/447)	0.805	0.855	1	M17	17p13.1	7574713	7574847
M17	61	ENSG00000238622.1	SNORD97	692223	snoRNA		3_22qLOSS (lfc=-1.67, rank=2098/2935)	0.802	0.8	1	M17	11p15.4	10801467	10801608
M17	61	ENSG00000221491.2	SNORA34	677815	snoRNA			0.798	0.834	1	M17	12q13.11	48654382	48654518
M17	61	ENSG00000212402.1	SNORA74B	677841	snoRNA			0.793	0.887	1	M17	5q35.1	173020728	173020928
M17	61	ENSG00000252577.1	SCARNA20	677681	snoRNA			0.792	0.857	1	M17	17q23.2	60231516	60231646
M17	61	ENSG00000199293.1	SNORA21	619505	snoRNA			0.785	0.862	1	M17	17q12	38852863	38852994
M17	61	ENSG00000208308.1	SNORA40	109616967	snoRNA			0.783	0.911	1	M17	2q21.3	135136628	135136755
M17	61	ENSG00000207008.1	SNORA54	677833	snoRNA	1_Hh (lfc=1.42, rank=778/1336)		0.782	0.783	1	M17	11p15.4	2963771	2963893
M17	61	ENSG00000212232.1	SNORD17	692086	snoRNA			0.778	0.851	1	M17	20p11.23	17962710	17962946
M17	61	ENSG00000212588.1	SNORA26	677810	snoRNA			0.748	0.844	1	M17	4q12	52713249	52713370
M17	61	ENSG00000238961.1	SNORA47	677828	snoRNA			0.735	0.833	1	M17	5q13.3	77080434	77080571
M17	61	ENSG00000199266.1	SNORA60	677837	snoRNA			0.704	0.775	1	M17	20q11.23	38449370	38449503
M17	61	ENSG00000202354.1	RNY3	6085	misc_RNA			0.695	0.718	1	M17	7q36.1	148983755	148983856
M17	61	ENSG00000210825.1	SNORA40	677822	snoRNA			0.69	0.752	1	M17	11q21	93735111	93735236
M17	61	ENSG00000263740.2	RN7SL4P	6030	misc_RNA			0.687	0.725	1	M17	3p25.1	15738515	15738809
M17	61	ENSG00000252213.1	SNORA74	109616975	snoRNA			0.686	0.77	1	M17	5q31.2	139276180	139276320
M17	61	ENSG00000207493.1	SNORA46	677827	snoRNA			0.651	0.707	1	M17	16q21	58548499	58548633
M17	61	ENSG00000200959.1	SNORA74A	26821	snoRNA			0.6	0.692	1	M17	5q31.2	139278781	139278978
M17	61	ENSG00000238531.1	SNORD105B	100113382	snoRNA			0.571	0.653	2	M17,M46	19p13.2	10109757	10109835
M17	61	ENSG00000202363.1	SNORA62	6044	snoRNA			0.543	0.635	1	M17	3p22.1	39411054	39411206
M18	55	ENSG00000230832.3	SSBL4P	441904	processed_pseudogene	5_POLR2A (lfc=6.66, rank=7/348)		0.928	0.983	1	M18	1q21.1	147082338	147083578
M18	55	ENSG00000173805.16	HAP1	9001	protein_coding	5_POLR2A (lfc=6.34, rank=1/348)	1_Hh (lfc=-3.38, rank=260/1336)	0.922	0.995	1	M18	17q21.2	41717742	41734644
M18	55	ENSG00000173335.5	CST9	128822	protein_coding	5_POLR2A (lfc=8.52, rank=10/348)		0.911	1	1	M18	20p11.21	23602410	23605917
M18	55	ENSG00000184502.4	GAST	2520	protein_coding	5_POLR2A (lfc=7.68, rank=6/348)		0.894	0.975	1	M18	17q21.2	41712331	41715969
M18	55	ENSG00000285940.2	RP11-19F9.2	124904288	lncRNA	5_POLR2A (lfc=5.30, rank=12/348)		0.871	0.913	1	M18	18q12.2	37565281	37762131
M18	55	ENSG00000231301.1	RPL13AP	387043	processed_pseudogene	5_POLR2A (lfc=3.78, rank=101/348)		0.837	0.898	1	M18	6p22.1	29582508	29583025
M18	55	ENSG00000164122.9	ASB5	140458	protein_coding			0.827	0.924	1	M18	4q34.2	176213673	176277571
M18	55	ENSG00000231802.1	DNAJB6P3	101059990	processed_pseudogene	5_POLR2A (lfc=5.98, rank=4/348)		0.822	0.914	1	M18	2q35	219684030	219684795
M18	55	ENSG00000124302.13	CHST8	64377	protein_coding	5_POLR2A (lfc=4.25, rank=20/348)	1_Hh (lfc=-1.90, rank=1332/1336)	0.822	0.854	1	M18	19q13.11	33621953	33773509
M18	55	ENSG00000227036.8	LINC00511	400619	lncRNA	5_POLR2A (lfc=1.97, rank=38/348)		0.821	0.892	1	M18	17q24.3	72290091	72640472
M18	55	ENSG00000131979.19	GCH1	2643	protein_coding	5_POLR2A (lfc=2.36, rank=27/348)		0.818	0.865	1	M18	14q22.2	54842008	54902826
M18	55	ENSG00000123009.4	NME2P1	283458	processed_pseudogene	5_POLR2A (lfc=4.61, rank=72/348)		0.815	0.896	1	M18	12q24.23	120282303	120282716
M18	55	ENSG00000198576.4	ARC	23237	protein_coding	5_POLR2A (lfc=4.24, rank=43/348)		0.805	0.815	1	M18	8q24.3	142611049	142614479
M18	55	ENSG00000142511.4	GPR32	2854	protein_coding	5_POLR2A (lfc=4.61, rank=24/348)		0.804	0.934	1	M18	19q13.33	50770464	50771732
M18	55	ENSG00000103196.12	CRISPLD2	83716	protein_coding	5_POLR2A (lfc=1.95, rank=55/348)		0.795	0.83	1	M18	16q24.1	84819985	84920768
M18	55	ENSG00000174460.4	ZCCHC12	170261	protein_coding	5_POLR2A (lfc=3.98, rank=11/348)		0.789	0.828	1	M18	Xq24	118823824	118826968
M18	55	ENSG00000258947.7	TUBB3	10381	protein_coding	5_POLR2A (lfc=3.05, rank=73/348)	1_Hh (lfc=-2.12, rank=473/1336)	0.782	0.783	1	M18	16q24.3	89921392	89938761
M18	55	ENSG00000249396.2	LINC02212	101929412	lncRNA	5_POLR2A (lfc=4.93, rank=54/348)		0.771	0.878	1	M18	5p15.2	10493291	10502728
M18	55	ENSG00000238107.1	LINC02806	284561	lncRNA	5_POLR2A (lfc=5.06, rank=21/348)		0.771	0.812	1	M18	1q21.2	148295180	148297556
M18	55	ENSG00000198049.7	AVPR1B	553	protein_coding	5_POLR2A (lfc=4.28, rank=15/348)	1_Hh (lfc=-2.12, rank=1048/1336)	0.768	0.815	1	M18	1q32.1	206106936	206117699
M18	55	ENSG00000129654.8	FOXJ1	2302	protein_coding	5_POLR2A (lfc=3.52, rank=98/348)		0.767	0.804	1	M18	17q25.1	76136333	76141245
M18	55	ENSG00000170369.4	CST2	1470	protein_coding	5_POLR2A (lfc=2.78, rank=315/348)		0.763	0.802	1	M18	20p11.21	23823769	23826729
M18	55	ENSG00000259527.2	LINC00052	145978	lncRNA	5_POLR2A (lfc=4.68, rank=35/348)		0.763	0.868	1	M18	15q25.3	87576929	87579866
M18	55	ENSG00000124157.7	SEMG2	6407	protein_coding	5_POLR2A (lfc=4.99, rank=70/348)		0.762	0.847	1	M18	20q13.12	45221373	45224458
M18	55	ENSG00000216775.3	RP1-152L7.5	730101	transcribed_unprocessed_pseudogene	5_POLR2A (lfc=3.61, rank=2/348)		0.759	0.857	1	M18	6p12.2	52664366	52669155
M18	55	ENSG00000185056.10	C5orf47	133491	protein_coding	5_POLR2A (lfc=5.77, rank=8/348)		0.752	0.849	1	M18	5q35.2	173973779	174006140
M18	55	ENSG00000169271.3	HSPB3	8988	protein_coding			0.723	0.814	1	M18	5q11.2	54455699	54456377
M18	55	ENSG00000156413.14	FUT6	2528	protein_coding	5_POLR2A (lfc=2.66, rank=28/348)		0.716	0.789	1	M18	19p13.3	5830408	5839722
M18	55	ENSG00000198805.12	PNP	4860	protein_coding	5_POLR2A (lfc=2.16, rank=87/348)		0.715	0.757	1	M18	14q11.2	20468954	20477089
M18	55	ENSG00000239516.1	FLYWCH1P1	100130898	processed_pseudogene	5_POLR2A (lfc=1.99, rank=243/348)		0.704	0.742	1	M18	3q26.33	180827977	180829850
M18	55	ENSG00000121039.10	RDH10	157506	protein_coding		1_Hh (lfc=-1.34, rank=275/1336)	0.693	0.715	1	M18	8q21.11	73294602	73325281
M18	55	ENSG00000104808.8	DHDH	27294	protein_coding	5_POLR2A (lfc=1.68, rank=338/348)		0.68	0.739	1	M18	19q13.33	48933699	48944969
M18	55	ENSG00000121101.15	TEX14	56155	protein_coding	5_POLR2A (lfc=2.33, rank=22/348)		0.672	0.785	1	M18	17q22	58556678	58692055
M18	55	ENSG00000134020.8	PEBP4	157310	protein_coding	5_POLR2A (lfc=2.37, rank=50/348)		0.668	0.79	1	M18	8p21.3	22713251	23000000
M18	55	ENSG00000288437.1	RP11-1378G18.3	100419917	unprocessed_pseudogene	5_POLR2A (lfc=4.37, rank=17/348)		0.666	0.815	1	M18	2p11.2	88003008	88003743
M18	55	ENSG00000150594.7	ADRA2A	150	protein_coding	5_POLR2A (lfc=2.01, rank=227/348)		0.66	0.681	1	M18	10q25.2	111077029	111080907
M18	55	ENSG00000249069.8	LINC01033	104355136	lncRNA	5_POLR2A (lfc=4.70, rank=3/348)	1_Hh (lfc=-2.29, rank=632/1336)	0.659	0.795	1	M18	5q11.2	54313564	54415238
M18	55	ENSG00000139190.16	VAMP1	6843	protein_coding	5_POLR2A (lfc=2.35, rank=5/348)		0.659	0.802	1	M18	12p13.31	6462237	6470987
M18	55	ENSG00000220377.1	GSTA8P	100420627	unprocessed_pseudogene	5_POLR2A (lfc=2.66, rank=143/348)		0.655	0.693	1	M18	6p12.2	52687930	52703825
M18	55	ENSG00000118402.6	ELOVL4	6785	protein_coding			0.652	0.719	1	M18	6q14.1	79914814	79947553
M18	55	ENSG00000187944.3	C2orf66	401027	protein_coding			0.652	0.701	1	M18	2q33.1	196804415	196810276
M18	55	ENSG00000124253.11	PCK1	5105	protein_coding	5_POLR2A (lfc=2.10, rank=84/348)		0.65	0.72	1	M18	20q13.31	57561080	57568121
M18	55	ENSG00000214860.5	EVPLL	645027	protein_coding	5_POLR2A (lfc=4.76, rank=150/348)		0.646	0.786	1	M18	17p11.2	18377778	18389647
M18	55	ENSG00000129244.9	ATP1B2	482	protein_coding	5_POLR2A (lfc=1.52, rank=278/348)		0.643	0.637	1	M18	17p13.1	7646627	7657770
M18	55	ENSG00000133636.11	NTS	4922	protein_coding			0.642	0.743	1	M18	12q21.31	85874295	85882992
M18	55	ENSG00000101280.8	ANGPT4	51378	protein_coding	5_POLR2A (lfc=1.52, rank=89/348)		0.642	0.741	1	M18	20p13	869900	916334
M18	55	ENSG00000005513.10	SOX8	30812	protein_coding	2_PI3K (lfc=1.33, rank=288/447)		0.629	0.653	1	M18	16p13.3	981770	986979
M18	55	ENSG00000153707.17	PTPRD	5789	protein_coding	5_POLR2A (lfc=2.51, rank=81/348)	3_22qLOSS (lfc=-1.88, rank=2241/2935)	0.619	0.627	1	M18	9p24.1-9p23	8314246	10612723
M18	55	ENSG00000250295.6	RDH10-AS1	101926926	lncRNA			0.619	0.63	1	M18	8q21.11	73297711	73356461
M18	55	ENSG00000242444.3	RP11-320N7.1	100129645	transcribed_processed_pseudogene	5_POLR2A (lfc=3.64, rank=94/348)		0.609	0.678	1	M18	12p13.32	4109661	4118132
M18	55	ENSG00000175305.17	CCNE2	9134	protein_coding	5_POLR2A (lfc=1.70, rank=37/348)		0.605	0.678	1	M18	8q22.1	94879770	94896678
M18	55	ENSG00000170373.8	CST1	1469	protein_coding			0.595	0.692	1	M18	20p11.21	23747553	23751268
M18	55	ENSG00000244743.1	RPL35AP27	100271635	processed_pseudogene			0.572	0.618	1	M18	12p11.21	32863118	32863433
M18	55	ENSG00000258872.2	FDPSP3	2227	transcribed_processed_pseudogene	5_POLR2A (lfc=1.90, rank=330/348)		0.547	0.621	1	M18	14q22.2	54884849	54886213
M18	55	ENSG00000095794.19	CREM	1390	protein_coding			0.542	0.64	1	M18	10p11.21	35126791	35212958
M19	51	ENSG00000079215.14	SLC1A3	6507	protein_coding	3_22qLOSS (lfc=1.04, rank=872/2935)		0.909	0.983	1	M19	5p13.2	36606355	36688334
M19	51	ENSG00000155926.14	SLA	6503	protein_coding	3_22qLOSS (lfc=1.10, rank=677/2935)		0.897	0.967	2	M3,M19	8q24.22	133036728	133102912
M19	51	ENSG00000180353.11	HCLS1	3059	protein_coding	3_22qLOSS (lfc=0.71, rank=2351/2935)	4_3pLOSS (lfc=-1.11, rank=484/1008)	0.894	0.994	1	M19	3q13.33	121631399	121660927
M19	51	ENSG00000274536.7	MIR223HG	115891964	lncRNA	3_22qLOSS (lfc=1.27, rank=1035/2935)		0.885	1	1	M19	Xq12	66015461	66020422
M19	51	ENSG00000084070.12	SMAP2	64744	protein_coding			0.872	0.969	1	M19	1p34.2	40344850	40423326
M19	51	ENSG00000196209.13	SIRPB2	284759	protein_coding	3_22qLOSS (lfc=1.26, rank=594/2935)		0.866	0.94	2	M3,M19	20p13	1470741	1491587
M19	51	ENSG00000105281.12	SLC1A5	6510	protein_coding			0.847	0.912	1	M19	19q13.32	46774883	46788594
M19	51	ENSG00000166523.8	CLEC4E	26253	protein_coding	3_22qLOSS (lfc=1.07, rank=2586/2935)	4_22qLOSS (lfc=-2.12, rank=339/444)	0.838	0.979	1	M19	12p13.31	8533305	8540905
M19	51	ENSG00000113749.7	HRH2	3274	protein_coding	3_22qLOSS (lfc=1.12, rank=1138/2935)		0.829	0.889	1	M19	5q35.2	175658030	175710756
M19	51	ENSG00000241644.2	INMT	11185	protein_coding	3_22qLOSS (lfc=3.68, rank=441/2935)		0.828	0.814	2	M6,M19	7p14.3	30697985	30757602
M19	51	ENSG00000090376.11	IRAK3	11213	protein_coding	3_22qLOSS (lfc=0.74, rank=2258/2935)		0.825	0.95	1	M19	12q14.3	66189195	66254622
M19	51	ENSG00000211445.12	GPX3	2878	protein_coding	3_22qLOSS (lfc=1.99, rank=1053/2935)	4_3pLOSS (lfc=-2.45, rank=557/1008)	0.815	0.904	1	M19	5q33.1	151020438	151028992
M19	51	ENSG00000197520.10	FAM177B	400823	protein_coding	3_22qLOSS (lfc=0.96, rank=1387/2935)	4_22qLOSS (lfc=-1.26, rank=411/444)	0.81	0.951	1	M19	1q41	222737207	222750805
M19	51	ENSG00000137462.8	TLR2	7097	protein_coding	3_22qLOSS (lfc=1.00, rank=716/2935)		0.804	0.853	2	M3,M19	4q31.3	153684070	153705702
M19	51	ENSG00000144649.9	GASK1A	729085	protein_coding	3_22qLOSS (lfc=0.97, rank=2733/2935)	4_3pLOSS (lfc=-1.92, rank=322/1008)	0.793	0.865	2	M9,M19	3p22.1	42979267	43060211
M19	51	ENSG00000169413.3	RNASE6	6039	protein_coding	3_22qLOSS (lfc=1.36, rank=1383/2935)		0.789	0.856	1	M19	14q11.2	20781268	20782467
M19	51	ENSG00000165966.16	PDZRN4	29951	protein_coding	3_22qLOSS (lfc=2.28, rank=1621/2935)		0.788	0.845	1	M19	12q12	41188320	41574745
M19	51	ENSG00000143110.11	C1orf162	128346	protein_coding		4_3pLOSS (lfc=-0.95, rank=742/1008)	0.787	0.898	1	M19	1p13.2	111473792	111478512
M19	51	ENSG00000146192.15	FGD2	221472	protein_coding	3_22qLOSS (lfc=1.25, rank=439/2935)		0.786	0.847	2	M3,M19	6p21.2	37005646	37029069
M19	51	ENSG00000171659.15	GPR34	2857	protein_coding	3_22qLOSS (lfc=1.12, rank=2234/2935)		0.77	0.902	1	M19	Xp11.4	41688973	41697275
M19	51	ENSG00000132031.13	MATN3	4148	protein_coding		4_3pLOSS (lfc=-2.62, rank=449/1008)	0.762	0.814	1	M19	2p24.1	19992052	20012668
M19	51	ENSG00000136250.12	AOAH	313	protein_coding	3_22qLOSS (lfc=1.32, rank=417/2935)		0.759	0.788	2	M3,M19	7p14.2	36512941	36724549
M19	51	ENSG00000220008.3	LINGO3	645191	protein_coding	3_22qLOSS (lfc=0.82, rank=2422/2935)		0.758	0.861	1	M19	19p13.3	2289784	2292024
M19	51	ENSG00000077063.11	CTTNBP2	83992	protein_coding			0.752	0.917	1	M19	7q31.31	117710651	117874139
M19	51	ENSG00000042980.13	ADAM28	10863	protein_coding	3_22qLOSS (lfc=1.23, rank=374/2935)		0.749	0.802	2	M3,M19	8p21.2	24294069	24359014
M19	51	ENSG00000138207.14	RBP4	5950	protein_coding			0.748	0.793	2	M6,M19	10q23.33	93591687	93601744
M19	51	ENSG00000081320.11	STK17B	9262	protein_coding	3_22qLOSS (lfc=1.50, rank=310/2935)		0.746	0.736	1	M19	2q32.3	196133583	196176503
M19	51	ENSG00000123685.9	BATF3	55509	protein_coding	3_22qLOSS (lfc=1.06, rank=1270/2935)	4_3pLOSS (lfc=-1.10, rank=910/1008)	0.742	0.771	1	M19	1q32.3	212686417	212699840
M19	51	ENSG00000105352.10	CEACAM4	1089	protein_coding			0.737	0.882	1	M19	19q13.2	41618971	41627074
M19	51	ENSG00000144648.16	ACKR2	1238	protein_coding		4_3pLOSS (lfc=-1.36, rank=330/1008)	0.734	0.804	1	M19	3p22.1	42804752	42887974
M19	51	ENSG00000150681.10	RGS18	64407	protein_coding	3_22qLOSS (lfc=0.97, rank=2106/2935)		0.732	0.845	2	M3,M19	1q31.2	192158462	192185815
M19	51	ENSG00000227588.2	CNTN4-AS2	100873976	lncRNA	3_22qLOSS (lfc=1.41, rank=2157/2935)		0.731	0.841	2	M6,M19	3p26.3	2110409	2144241
M19	51	ENSG00000250155.2	CTD-2353F22.1	107986412	lncRNA			0.725	0.884	1	M19	5p13.2	36666214	36725195
M19	51	ENSG00000225422.4	RBMS1P1	5938	processed_pseudogene			0.719	0.877	1	M19	12q14.3	66234079	66235234
M19	51	ENSG00000287736.1	PTCSC1	100302522	lncRNA			0.708	0.869	1	M19	8q24.22	133054959	133057767
M19	51	ENSG00000096968.14	JAK2	3717	protein_coding	1_Hh (lfc=1.14, rank=162/1336)	4_3pLOSS (lfc=-1.88, rank=94/1008)	0.702	0.785	3	M5,M9,M19	9p24.1	4984390	5129948
M19	51	ENSG00000174885.12	NLRP6	171389	protein_coding		4_3pLOSS (lfc=-2.00, rank=934/1008)	0.701	0.796	1	M19	11p15.5	278365	285359
M19	51	ENSG00000248905.10	FMN1	342184	protein_coding	3_22qLOSS (lfc=1.01, rank=1815/2935)		0.694	0.852	1	M19	15q13.3	32765544	33194714
M19	51	ENSG00000134463.15	ECHDC3	79746	protein_coding			0.691	0.875	1	M19	10p14	11742366	11764070
M19	51	ENSG00000177575.12	CD163	9332	protein_coding			0.681	0.863	1	M19	12p13.31	7470813	7503893
M19	51	ENSG00000092096.17	SLC22A17	51310	protein_coding		4_3pLOSS (lfc=-1.62, rank=226/1008)	0.675	0.7	2	M6,M19	14q11.2	23346306	23352912
M19	51	ENSG00000180611.7	MB21D2	151963	protein_coding	3_22qLOSS (lfc=1.33, rank=1402/2935)		0.675	0.733	1	M19	3q29	192796815	192917856
M19	51	ENSG00000230035.2	IGSF21-AS1	105376814	lncRNA			0.666	0.835	1	M19	1p36.13	18166929	18179346
M19	51	ENSG00000118257.16	NRP2	8828	protein_coding		2_KLF4 (lfc=-1.44, rank=313/593)	0.664	0.75	1	M19	2q33.3	205681990	205798133
M19	51	ENSG00000142512.15	SIGLEC10	89790	protein_coding			0.662	0.831	1	M19	19q13.41	51410020	51417803
M19	51	ENSG00000183773.15	AIFM3	150209	protein_coding			0.645	0.777	1	M19	22q11.21	20965108	20981360
M19	51	ENSG00000213744.3	RPS10P14	646942	processed_pseudogene			0.624	0.768	1	M19	7p14.1	37375522	37376023
M19	51	ENSG00000171657.6	GPR82	27197	protein_coding	3_22qLOSS (lfc=0.90, rank=1490/2935)		0.579	0.763	1	M19	Xp11.4	41724181	41730130
M19	51	ENSG00000267882.2	RP4-569M23.5	100131496	lncRNA			0.573	0.78	1	M19	20q13.12	47318502	47320754
M19	51	ENSG00000179593.16	ALOX15B	247	protein_coding	1_Hh (lfc=1.83, rank=312/1336)		0.565	0.652	1	M19	17p13.1	8039034	8049134
M19	51	ENSG00000255040.1	MORF4L1P3	326593	processed_pseudogene			0.562	0.634	1	M19	11p15.2	14673606	14674555
M20	46	ENSG00000106078.19	COBL	23242	protein_coding	4_3pLOSS (lfc=2.63, rank=216/1008)	1_Hh (lfc=-1.62, rank=975/1336), 3_22qLOSS (lfc=-3.69, rank=317/2935)	0.915	1	2	M12,M20	7p12.1	51016212	51316818
M20	46	ENSG00000145730.20	PAM	5066	protein_coding		1_Hh (lfc=-0.91, rank=1087/1336)	0.873	0.927	1	M20	5q21.1	102753981	103031105
M20	46	ENSG00000124205.18	EDN3	1908	protein_coding	4_3pLOSS (lfc=2.95, rank=192/1008)	3_22qLOSS (lfc=-3.68, rank=572/2935)	0.851	0.898	1	M20	20q13.32	59300443	59325992
M20	46	ENSG00000078114.18	NEBL	10529	protein_coding		3_22qLOSS (lfc=-1.71, rank=801/2935)	0.842	0.966	2	M12,M20	10p12.31	20779973	21174187
M20	46	ENSG00000233237.8	LINC00472	79940	lncRNA	4_3pLOSS (lfc=1.16, rank=739/1008)	3_22qLOSS (lfc=-1.30, rank=1578/2935)	0.835	0.939	2	M12,M20	6q13	71343427	71420745
M20	46	ENSG00000176853.16	FAM91A1	157769	protein_coding	4_3pLOSS (lfc=2.25, rank=54/1008)	1_Hh (lfc=-1.12, rank=1029/1336), 3_22qLOSS (lfc=-1.29, rank=2760/2935)	0.831	0.893	2	M4,M20	8q24.13	123768439	123815452
M20	46	ENSG00000113448.19	PDE4D	5144	protein_coding		1_Hh (lfc=-2.02, rank=310/1336), 3_22qLOSS (lfc=-1.76, rank=2813/2935)	0.819	0.885	1	M20	5q11.2-5q12.1	58969038	60522120
M20	46	ENSG00000158201.10	ABHD3	171586	protein_coding	2_KLF4 (lfc=1.06, rank=559/593)	3_22qLOSS (lfc=-1.14, rank=2096/2935)	0.811	0.929	1	M20	18q11.2	21650901	21704780
M20	46	ENSG00000067113.17	PLPP1	8611	protein_coding		3_22qLOSS (lfc=-0.81, rank=2461/2935)	0.806	0.86	1	M20	5q11.2	55424854	55534969
M20	46	ENSG00000156675.16	RAB11FIP1	80223	protein_coding			0.791	0.916	2	M12,M20	8p11.23	37858618	37899497
M20	46	ENSG00000286658.1	RP4-537P9.1	124901632	lncRNA			0.79	0.895	1	M20	7p12.1	50641725	50643868
M20	46	ENSG00000106070.20	GRB10	2887	protein_coding		1_Hh (lfc=-1.39, rank=97/1336), 3_22qLOSS (lfc=-1.09, rank=2449/2935)	0.785	0.849	1	M20	7p12.1	50590063	50793462
M20	46	ENSG00000273540.4	AGBL1	123624	protein_coding	2_KLF4 (lfc=1.76, rank=548/593)	3_22qLOSS (lfc=-3.02, rank=637/2935)	0.777	0.911	1	M20	15q25.3	86079973	87029052
M20	46	ENSG00000168539.4	CHRM1	1128	protein_coding	2_KLF4 (lfc=2.04, rank=514/593)	3_22qLOSS (lfc=-5.06, rank=142/2935)	0.773	0.836	2	M12,M20	11q12.3	62908679	62921807
M20	46	ENSG00000174808.12	BTC	685	protein_coding	2_KLF4 (lfc=3.89, rank=99/593)	1_Hh (lfc=-3.00, rank=355/1336)	0.77	0.888	1	M20	4q13.3	74744759	74794523
M20	46	ENSG00000260125.2	AGBL1-AS1	727915	lncRNA		3_22qLOSS (lfc=-2.40, rank=2136/2935)	0.767	0.911	1	M20	15q25.3	86295649	86317173
M20	46	ENSG00000228753.1	EIF4BP2	100129337	processed_pseudogene		3_22qLOSS (lfc=-2.07, rank=1753/2935)	0.756	0.864	1	M20	10p12.31	21028999	21030792
M20	46	ENSG00000099812.9	MISP	126353	protein_coding		3_22qLOSS (lfc=-1.85, rank=1704/2935)	0.754	0.871	1	M20	19p13.3	751112	764318
M20	46	ENSG00000188162.11	OTOG	340990	protein_coding	4_3pLOSS (lfc=3.20, rank=432/1008)	1_Hh (lfc=-3.55, rank=145/1336)	0.753	0.846	2	M20,M44	11p15.1	17547373	17647150
M20	46	ENSG00000006611.16	USH1C	10083	protein_coding		1_Hh (lfc=-2.42, rank=490/1336), 3_22qLOSS (lfc=-4.35, rank=390/2935)	0.737	0.811	2	M20,M44	11p15.1	17493895	17544416
M20	46	ENSG00000188522.15	FAM83G	644815	protein_coding	2_KLF4 (lfc=1.34, rank=417/593)	1_Hh (lfc=-0.90, rank=1050/1336)	0.734	0.906	1	M20	17p11.2	18968789	19004764
M20	46	ENSG00000135842.17	NIBAN1	116496	protein_coding	4_3pLOSS (lfc=1.53, rank=229/1008)		0.733	0.908	2	M12,M20	1q25.3	184790724	184974508
M20	46	ENSG00000005884.18	ITGA3	3675	protein_coding		3_22qLOSS (lfc=-1.50, rank=682/2935)	0.727	0.835	2	M12,M20	17q21.33	50055968	50090481
M20	46	ENSG00000228219.1	NPM1P30	101928904	processed_pseudogene			0.723	0.902	1	M20	10p12.31	21110682	21113388
M20	46	ENSG00000232036.2	GS1-115G20.2	100129573	processed_pseudogene	4_3pLOSS (lfc=1.80, rank=950/1008)		0.722	0.906	1	M20	1q25.3	184566511	184567835
M20	46	ENSG00000080493.17	SLC4A4	8671	protein_coding		3_22qLOSS (lfc=-1.82, rank=161/2935)	0.719	0.778	2	M12,M20	4q13.3	71062667	71572087
M20	46	ENSG00000157168.20	NRG1	3084	protein_coding	4_3pLOSS (lfc=3.15, rank=75/1008)	1_Hh (lfc=-2.01, rank=551/1336), 3_22qLOSS (lfc=-2.15, rank=2557/2935)	0.718	0.886	2	M20,M65	8p12	31639222	32855666
M20	46	ENSG00000128346.11	C22orf23	84645	protein_coding	2_KLF4 (lfc=1.03, rank=552/593)	3_22qLOSS (lfc=-1.78, rank=473/2935)	0.706	0.739	1	M20	22q13.1	37943050	37953669
M20	46	ENSG00000164023.14	SGMS2	166929	protein_coding		3_22qLOSS (lfc=-1.44, rank=1188/2935)	0.702	0.815	1	M20	4q25	107824563	107915047
M20	46	ENSG00000148154.10	UGCG	7357	protein_coding	4_3pLOSS (lfc=1.38, rank=245/1008)	1_Hh (lfc=-0.78, rank=1057/1336)	0.689	0.898	1	M20	9q31.3	111896814	111935369
M20	46	ENSG00000075643.6	MOCOS	55034	protein_coding	4_3pLOSS (lfc=0.86, rank=777/1008)		0.682	0.852	1	M20	18q12.2	36187497	36272157
M20	46	ENSG00000259424.1	IRAIN	104472848	lncRNA	4_3pLOSS (lfc=2.27, rank=416/1008)		0.679	0.826	1	M20	15q26.3	98646951	98647371
M20	46	ENSG00000111912.20	NCOA7	135112	protein_coding		1_Hh (lfc=-0.68, rank=732/1336)	0.675	0.804	1	M20	6q22.31-6q22.32	125781161	125932034
M20	46	ENSG00000112378.12	PERP	64065	protein_coding			0.673	0.818	1	M20	6q23.3	138088505	138107419
M20	46	ENSG00000260477.8	LINC01584	101929701	lncRNA			0.666	0.845	1	M20	15q25.3	86078809	86116747
M20	46	ENSG00000185585.20	OLFML2A	169611	protein_coding	2_KLF4 (lfc=1.11, rank=284/593)		0.665	0.892	1	M20	9q33.3	124777133	124814885
M20	46	ENSG00000116667.14	C1orf21	81563	protein_coding	4_3pLOSS (lfc=2.53, rank=214/1008)	1_Hh (lfc=-1.78, rank=590/1336)	0.664	0.886	1	M20	1q25.3	184387029	184629019
M20	46	ENSG00000158966.16	CACHD1	57685	protein_coding	4_3pLOSS (lfc=1.28, rank=461/1008)	3_22qLOSS (lfc=-1.01, rank=2424/2935)	0.662	0.681	1	M20	1p31.3	64470129	64693058
M20	46	ENSG00000138792.10	ENPEP	2028	protein_coding		3_22qLOSS (lfc=-2.43, rank=976/2935)	0.643	0.739	1	M20	4q25	110365733	110565285
M20	46	ENSG00000196878.15	LAMB3	3914	protein_coding	2_KLF4 (lfc=3.91, rank=22/593)	1_Hh (lfc=-2.34, rank=295/1336), 3_22qLOSS (lfc=-1.83, rank=2616/2935)	0.641	0.791	1	M20	1q32.2	209614870	209652425
M20	46	ENSG00000115641.19	FHL2	2274	protein_coding		1_Hh (lfc=-1.59, rank=233/1336)	0.633	0.718	1	M20	2q12.2	105357712	105438513
M20	46	ENSG00000175066.16	GK5	256356	protein_coding			0.622	0.763	1	M20	3q23	142157527	142225592
M20	46	ENSG00000173698.18	ADGRG2	10149	protein_coding		1_Hh (lfc=-2.66, rank=19/1336)	0.621	0.711	1	M20	Xp22.13	18989307	19122637
M20	46	ENSG00000245293.3	CYP2U1-AS1	101929595	lncRNA			0.589	0.659	1	M20	4q25	107863473	107989679
M20	46	ENSG00000232517.2	CSPG4BP	727930	unitary_pseudogene	4_3pLOSS (lfc=1.66, rank=694/1008)		0.57	0.634	1	M20	5q11.2	54808210	54872551
M20	46	ENSG00000100473.18	COCH	1690	protein_coding			0.554	0.668	1	M20	14q12	30874514	30895065
M21	46	ENSG00000169181.13	GSG1L	146395	protein_coding			0.92	1	1	M21	16p12.1	27787528	28063714
M21	46	ENSG00000264352.2	RN7SL602P	106479441	misc_RNA			0.865	0.875	1	M21	2p22.3	34809233	34809556
M21	46	ENSG00000224687.2	RASAL2-AS1	100302401	lncRNA			0.843	0.998	1	M21	1q25.2	178090677	178093984
M21	46	ENSG00000259768.6	RP5-991G20.1	101927978	lncRNA			0.836	0.918	1	M21	16q22.2-16q22.3	72665123	72822781
M21	46	ENSG00000123407.4	HOXC12	3228	protein_coding			0.821	0.998	1	M21	12q13.13	53954903	53958956
M21	46	ENSG00000136944.19	LMX1B	4010	protein_coding			0.818	0.989	1	M21	9q33.3	126613928	126701032
M21	46	ENSG00000203685.10	STUM	375057	protein_coding			0.816	0.872	1	M21	1q42.12	226548764	226609230
M21	46	ENSG00000154118.13	JPH3	57338	protein_coding		1_Hh (lfc=-1.85, rank=423/1336)	0.797	0.839	1	M21	16q24.2	87601835	87698156
M21	46	ENSG00000284194.3	SCO2	9997	protein_coding	2_PI3K (lfc=1.34, rank=271/447)		0.794	0.916	1	M21	22q13.33	50523568	50526461
M21	46	ENSG00000164651.16	SP8	221833	protein_coding			0.783	0.99	1	M21	7p21.1	20782283	20786886
M21	46	ENSG00000264423.2	RN7SL718P	106479485	misc_RNA			0.775	0.819	1	M21	19q13.2	41190927	41191229
M21	46	ENSG00000207144.1	RNU6-1297P	106480657	snRNA			0.768	0.861	1	M21	1q22	155419397	155419500
M21	46	ENSG00000264464.1	LINC02837	101928144	lncRNA			0.752	0.832	2	M21,M23	18q21.1	49499390	49501860
M21	46	ENSG00000138675.16	FGF5	2250	protein_coding			0.744	0.885	1	M21	4q21.21	80266599	80336680
M21	46	ENSG00000101892.12	ATP1B4	23439	protein_coding			0.742	0.888	2	M21,M23	Xq24	120362085	120383249
M21	46	ENSG00000266754.2	RN7SL524P	106481066	misc_RNA			0.737	0.87	1	M21	10q24.33	103974515	103974814
M21	46	ENSG00000029993.15	HMGB3	3149	protein_coding			0.737	0.866	1	M21	Xq28	150980509	150990771
M21	46	ENSG00000101098.13	RIMS4	140730	protein_coding			0.736	0.838	1	M21	20q13.12	44751808	44810546
M21	46	ENSG00000254402.7	LRRC24	441381	protein_coding	2_PI3K (lfc=1.41, rank=173/447)		0.732	0.824	1	M21	8q24.3	144522388	144527033
M21	46	ENSG00000186960.12	LINC01551	387978	lncRNA			0.73	0.751	1	M21	14q12	28771676	28823817
M21	46	ENSG00000287260.1	RP11-486M3.4	101928868	lncRNA			0.726	0.849	1	M21	6q25.2	154510791	154522307
M21	46	ENSG00000214039.9	LINC02418	100190940	lncRNA			0.713	0.855	1	M21	12q24.33	130032928	130045057
M21	46	ENSG00000263955.2	RN7SL850P	106479532	misc_RNA			0.713	0.887	1	M21	16p13.3	4633591	4633881
M21	46	ENSG00000105613.10	MAST1	22983	protein_coding			0.71	0.76	1	M21	19p13.13	12833951	12874952
M21	46	ENSG00000137273.6	FOXF2	2295	protein_coding			0.706	0.862	1	M21	6p25.3	1389576	1395603
M21	46	ENSG00000264933.2	RN7SL190P	106479291	misc_RNA			0.704	0.861	1	M21	Xq25	123811331	123811587
M21	46	ENSG00000105388.16	CEACAM5	1048	protein_coding	2_KLF4 (lfc=3.56, rank=46/593)		0.697	0.915	1	M21	19q13.2	41708585	41730433
M21	46	ENSG00000264113.2	RN7SL784P	106481134	misc_RNA			0.67	0.805	1	M21	17p13.2	4882975	4883316
M21	46	ENSG00000267339.7	LINC00906	148145	lncRNA			0.662	0.728	1	M21	19q12	28883430	28970874
M21	46	ENSG00000232230.1	TPM4P1	644566	processed_pseudogene			0.657	0.829	2	M21,M23	10q24.31	100114417	100115223
M21	46	ENSG00000227634.3	LINC01714	102724539	lncRNA			0.633	0.784	1	M21	1p36.23	8201518	8215210
M21	46	ENSG00000234737.1	KRT18P15	729211	processed_pseudogene			0.63	0.609	1	M21	3p22.3	32258940	32260230
[truncated: 986 more rows]
