# Supplementary material for: Super-enhancer hijacking drives ectopic expression of hedgehog pathway ligands in meningiomas
Source: Nat Commun. 2023 Oct 7;14:6279. doi: 10.1038/s41467-023-41926-y (PMC10560290; doi:10.1038/s41467-023-41926-y)
Supplement: Supplementary file 16 — Supplementary Data 14 [file 41467_2023_41926_MOESM16_ESM.xlsx]

## Sheet: SD14
Supplementary Data 14: Association between transcriptional clusters and module eigengene
beta and se: regression coefficient and its standard error from the linear regression of module eigengene on transcriptional cluster
pvalue, P-value of the linear regression of module eigengene to cluster groups (e.g. 1_Hh vs. others), two-sided.
p.adjust, Benjamini-Hochberg corrected P-value
ClusterName	Module	Size	beta	se	pvalue	p.adjust
3_22qLOSS	M1	208	-2.126	0.25	1.7e-10	1.2e-08
1_Hh	M1	208	1.221	0.263	3.6e-05	0.0025
4_3pLOSS	M1	208	0.821	0.465	0.085	1
4_22qLOSS	M1	208	-0.674	0.597	0.27	1
5_POLR2A	M1	208	0.61	0.523	0.25	1
2_KLF4	M1	208	-0.469	0.527	0.38	1
2_PI3K	M1	208	-0.447	0.527	0.4	1
3_22qLOSS	M2	206	-1.989	0.277	1.1e-08	7.4e-07
2_KLF4	M2	206	1.56	0.472	0.002	0.13
4_22qLOSS	M2	206	-1.276	0.572	0.031	1
2_PI3K	M2	206	0.866	0.514	0.1	1
1_Hh	M2	206	0.805	0.3	0.011	0.6
4_3pLOSS	M2	206	-0.46	0.477	0.34	1
5_POLR2A	M2	206	0.176	0.531	0.74	1
3_22qLOSS	M3	161	2.142	0.247	1e-10	7.4e-09
4_3pLOSS	M3	161	-1.222	0.442	0.0086	0.47
2_KLF4	M3	161	-0.679	0.521	0.2	1
5_POLR2A	M3	161	-0.498	0.526	0.35	1
4_22qLOSS	M3	161	0.412	0.603	0.5	1
2_PI3K	M3	161	-0.396	0.528	0.46	1
1_Hh	M3	161	-0.266	0.323	0.41	1
4_3pLOSS	M4	152	2.176	0.338	1.1e-07	8.7e-06
4_22qLOSS	M4	152	1.194	0.576	0.045	1
3_22qLOSS	M4	152	-1.089	0.382	0.0069	0.32
5_POLR2A	M4	152	1.003	0.508	0.055	1
2_KLF4	M4	152	-0.994	0.508	0.057	1
2_PI3K	M4	152	-0.797	0.517	0.13	1
1_Hh	M4	152	-0.384	0.32	0.24	1
1_Hh	M5	133	1.868	0.138	1.6e-16	1.2e-14
2_KLF4	M5	133	-1.191	0.498	0.021	1
4_3pLOSS	M5	133	-1.135	0.448	0.015	0.81
4_22qLOSS	M5	133	-1.099	0.581	0.066	1
2_PI3K	M5	133	-0.694	0.521	0.19	1
3_22qLOSS	M5	133	-0.54	0.41	0.2	1
5_POLR2A	M5	133	0.005	0.532	0.99	1
4_3pLOSS	M6	104	-1.88	0.38	1.4e-05	0.001
3_22qLOSS	M6	104	1.631	0.331	1.5e-05	0.00088
4_22qLOSS	M6	104	-1.434	0.563	0.015	0.9
2_PI3K	M6	104	0.873	0.514	0.097	1
2_KLF4	M6	104	-0.863	0.514	0.1	1
1_Hh	M6	104	0.442	0.318	0.17	1
5_POLR2A	M6	104	-0.423	0.528	0.43	1
2_KLF4	M7	102	2.53	0.351	9.7e-09	7.5e-07
2_PI3K	M7	102	1.519	0.475	0.0027	0.21
3_22qLOSS	M7	102	-0.844	0.397	0.04	1
4_3pLOSS	M7	102	-0.585	0.473	0.22	1
1_Hh	M7	102	-0.556	0.314	0.084	1
4_22qLOSS	M7	102	-0.52	0.601	0.39	1
5_POLR2A	M7	102	-0.095	0.532	0.86	1
3_22qLOSS	M8	98	2.14	0.247	1.1e-10	7.9e-09
1_Hh	M8	98	-1.119	0.274	0.0002	0.014
2_KLF4	M8	98	0.791	0.517	0.13	1
4_3pLOSS	M8	98	-0.656	0.471	0.17	1
5_POLR2A	M8	98	-0.622	0.523	0.24	1
4_22qLOSS	M8	98	0.314	0.605	0.61	1
2_PI3K	M8	98	-0.079	0.532	0.88	1
4_3pLOSS	M9	78	-1.556	0.415	0.00056	0.036
1_Hh	M9	78	1.429	0.235	3.7e-07	2.7e-05
2_KLF4	M9	78	-1.288	0.492	0.012	0.71
4_22qLOSS	M9	78	-1.211	0.576	0.042	1
3_22qLOSS	M9	78	0.877	0.396	0.032	1
2_PI3K	M9	78	-0.783	0.518	0.14	1
5_POLR2A	M9	78	-0.324	0.53	0.54	1
4_3pLOSS	M10	78	1.85	0.384	2.1e-05	0.0015
2_KLF4	M10	78	-1.314	0.49	0.011	0.63
2_PI3K	M10	78	-1.31	0.49	0.011	0.79
4_22qLOSS	M10	78	1.253	0.573	0.035	1
3_22qLOSS	M10	78	1.022	0.387	0.012	0.51
1_Hh	M10	78	-0.79	0.301	0.012	0.66
5_POLR2A	M10	78	-0.134	0.532	0.8	1
4_3pLOSS	M11	76	-1.724	0.398	9.7e-05	0.0064
2_KLF4	M11	76	1.613	0.467	0.0013	0.085
2_PI3K	M11	76	1.289	0.492	0.012	0.89
4_22qLOSS	M11	76	-1.165	0.578	0.051	1
3_22qLOSS	M11	76	0.998	0.388	0.014	0.6
5_POLR2A	M11	76	-0.642	0.522	0.23	1
1_Hh	M11	76	-0.328	0.322	0.31	1
3_22qLOSS	M12	76	-2.19	0.236	1.6e-11	1.2e-09
4_3pLOSS	M12	76	1.361	0.432	0.0031	0.17
2_KLF4	M12	76	0.907	0.512	0.084	1
4_22qLOSS	M12	76	0.847	0.592	0.16	1
2_PI3K	M12	76	-0.646	0.522	0.22	1
5_POLR2A	M12	76	0.359	0.529	0.5	1
1_Hh	M12	76	0.226	0.324	0.49	1
4_22qLOSS	M13	72	1.266	0.573	0.033	1
2_PI3K	M13	72	0.859	0.515	0.1	1
2_KLF4	M13	72	-0.345	0.529	0.52	1
4_3pLOSS	M13	72	-0.341	0.479	0.48	1
3_22qLOSS	M13	72	-0.327	0.416	0.44	1
1_Hh	M13	72	-0.313	0.322	0.34	1
5_POLR2A	M13	72	0.287	0.53	0.59	1
2_KLF4	M14	72	1.309	0.49	0.011	0.63
5_POLR2A	M14	72	1.101	0.503	0.035	1
3_22qLOSS	M14	72	-1.05	0.385	0.0094	0.42
1_Hh	M14	72	-0.551	0.314	0.087	1
4_3pLOSS	M14	72	0.307	0.48	0.53	1
4_22qLOSS	M14	72	0.248	0.605	0.68	1
2_PI3K	M14	72	0.186	0.531	0.73	1
4_22qLOSS	M15	66	-1.872	0.529	0.001	0.078
4_3pLOSS	M15	66	-1.841	0.385	2.3e-05	0.0017
1_Hh	M15	66	1.239	0.261	2.6e-05	0.0018
2_PI3K	M15	66	1.075	0.504	0.039	1
3_22qLOSS	M15	66	-0.445	0.413	0.29	1
2_KLF4	M15	66	0.24	0.531	0.65	1
5_POLR2A	M15	66	-0.217	0.531	0.69	1
2_PI3K	M16	65	1.272	0.493	0.014	0.95
2_KLF4	M16	65	-0.882	0.514	0.094	1
5_POLR2A	M16	65	-0.761	0.518	0.15	1
4_22qLOSS	M16	65	0.66	0.598	0.28	1
3_22qLOSS	M16	65	-0.385	0.415	0.36	1
4_3pLOSS	M16	65	-0.381	0.479	0.43	1
1_Hh	M16	65	0.356	0.321	0.27	1
2_PI3K	M17	61	-1.074	0.504	0.039	1
2_KLF4	M17	61	-0.942	0.511	0.073	1
4_3pLOSS	M17	61	0.867	0.463	0.068	1
1_Hh	M17	61	0.797	0.301	0.011	0.63
5_POLR2A	M17	61	-0.742	0.519	0.16	1
3_22qLOSS	M17	61	-0.29	0.417	0.49	1
4_22qLOSS	M17	61	0.061	0.607	0.92	1
5_POLR2A	M18	55	3.234	0.147	6.4e-24	4.9e-22
1_Hh	M18	55	-0.576	0.313	0.073	1
4_3pLOSS	M18	55	-0.542	0.475	0.26	1
3_22qLOSS	M18	55	-0.405	0.414	0.33	1
2_KLF4	M18	55	-0.393	0.529	0.46	1
4_22qLOSS	M18	55	-0.268	0.605	0.66	1
2_PI3K	M18	55	0.214	0.531	0.69	1
3_22qLOSS	M19	51	1.649	0.328	1.1e-05	0.00069
4_3pLOSS	M19	51	-1.368	0.431	0.0029	0.17
4_22qLOSS	M19	51	-1.267	0.573	0.033	1
2_KLF4	M19	51	-0.764	0.518	0.15	1
1_Hh	M19	51	0.464	0.318	0.15	1
2_PI3K	M19	51	-0.428	0.528	0.42	1
5_POLR2A	M19	51	-0.062	0.532	0.91	1
4_3pLOSS	M20	46	1.828	0.386	2.8e-05	0.0019
2_KLF4	M20	46	1.664	0.463	0.00088	0.058
3_22qLOSS	M20	46	-1.488	0.347	0.00011	0.0062
1_Hh	M20	46	-0.649	0.309	0.042	1
2_PI3K	M20	46	-0.569	0.525	0.28	1
5_POLR2A	M20	46	0.483	0.527	0.36	1
4_22qLOSS	M20	46	0.422	0.603	0.49	1
2_PI3K	M21	46	0.983	0.509	0.06	1
2_KLF4	M21	46	0.908	0.512	0.084	1
1_Hh	M21	46	-0.881	0.295	0.0048	0.28
3_22qLOSS	M21	46	0.259	0.417	0.54	1
4_22qLOSS	M21	46	0.041	0.607	0.95	1
4_3pLOSS	M21	46	0.012	0.482	0.98	1
5_POLR2A	M21	46	-0.006	0.532	0.99	1
3_22qLOSS	M22	40	-1.571	0.338	3.6e-05	0.0021
1_Hh	M22	40	1.522	0.22	2.4e-08	1.8e-06
4_22qLOSS	M22	40	-1.142	0.579	0.056	1
2_KLF4	M22	40	-0.935	0.511	0.075	1
2_PI3K	M22	40	0.825	0.516	0.12	1
4_3pLOSS	M22	40	-0.466	0.477	0.33	1
5_POLR2A	M22	40	0.034	0.532	0.95	1
2_KLF4	M23	36	0.691	0.521	0.19	1
1_Hh	M23	36	-0.65	0.309	0.042	1
4_3pLOSS	M23	36	0.444	0.477	0.36	1
5_POLR2A	M23	36	0.213	0.531	0.69	1
3_22qLOSS	M23	36	0.123	0.419	0.77	1
4_22qLOSS	M23	36	0.064	0.607	0.92	1
2_PI3K	M23	36	0.039	0.532	0.94	1
1_Hh	M24	36	1.636	0.198	3.6e-10	2.8e-08
3_22qLOSS	M24	36	-1.427	0.353	0.00024	0.013
4_22qLOSS	M24	36	-1.003	0.586	0.095	1
2_KLF4	M24	36	-0.915	0.512	0.082	1
4_3pLOSS	M24	36	0.667	0.471	0.16	1
5_POLR2A	M24	36	-0.662	0.522	0.21	1
2_PI3K	M24	36	-0.523	0.526	0.33	1
3_22qLOSS	M25	35	2.158	0.244	5.6e-11	4.2e-09
4_22qLOSS	M25	35	1.419	0.564	0.016	0.95
1_Hh	M25	35	-0.842	0.298	0.0072	0.42
2_KLF4	M25	35	-0.798	0.517	0.13	1
2_PI3K	M25	35	-0.783	0.518	0.14	1
4_3pLOSS	M25	35	-0.553	0.474	0.25	1
5_POLR2A	M25	35	-0.071	0.532	0.89	1
2_KLF4	M26	30	-1.367	0.486	0.0076	0.47
4_22qLOSS	M26	30	1.175	0.577	0.049	1
4_3pLOSS	M26	30	-1.061	0.452	0.024	1
3_22qLOSS	M26	30	0.901	0.394	0.028	1
2_PI3K	M26	30	-0.535	0.525	0.31	1
1_Hh	M26	30	0.381	0.32	0.24	1
5_POLR2A	M26	30	-0.178	0.531	0.74	1
4_22qLOSS	M27	27	2.004	0.517	0.00039	0.03
2_KLF4	M27	27	-1.755	0.454	0.0004	0.028
2_PI3K	M27	27	-1.425	0.482	0.0052	0.39
4_3pLOSS	M27	27	0.827	0.464	0.082	1
5_POLR2A	M27	27	0.458	0.527	0.39	1
3_22qLOSS	M27	27	-0.286	0.417	0.5	1
1_Hh	M27	27	0.237	0.324	0.47	1
3_22qLOSS	M28	25	2.087	0.258	6.2e-10	4.4e-08
1_Hh	M28	25	-0.958	0.289	0.0019	0.12
4_3pLOSS	M28	25	-0.506	0.476	0.29	1
2_PI3K	M28	25	-0.382	0.529	0.47	1
2_KLF4	M28	25	0.164	0.532	0.76	1
5_POLR2A	M28	25	0.032	0.532	0.95	1
4_22qLOSS	M28	25	-0.014	0.607	0.98	1
4_3pLOSS	M29	25	1.777	0.392	5.2e-05	0.0035
3_22qLOSS	M29	25	-1.634	0.33	1.4e-05	0.00085
2_PI3K	M29	25	-0.66	0.522	0.21	1
1_Hh	M29	25	0.576	0.313	0.073	1
2_KLF4	M29	25	-0.382	0.529	0.47	1
4_22qLOSS	M29	25	0.288	0.605	0.64	1
5_POLR2A	M29	25	-0.244	0.531	0.65	1
5_POLR2A	M30	22	-0.682	0.521	0.2	1
2_KLF4	M30	22	-0.677	0.521	0.2	1
2_PI3K	M30	22	-0.527	0.526	0.32	1
4_3pLOSS	M30	22	0.387	0.478	0.42	1
1_Hh	M30	22	0.375	0.321	0.25	1
4_22qLOSS	M30	22	0.331	0.604	0.59	1
3_22qLOSS	M30	22	0.099	0.419	0.81	1
4_3pLOSS	M31	22	-0.591	0.473	0.22	1
3_22qLOSS	M31	22	0.4	0.414	0.34	1
5_POLR2A	M31	22	0.396	0.529	0.46	1
2_PI3K	M31	22	-0.379	0.529	0.48	1
2_KLF4	M31	22	-0.325	0.53	0.54	1
4_22qLOSS	M31	22	-0.218	0.606	0.72	1
1_Hh	M31	22	0.207	0.324	0.53	1
5_POLR2A	M32	22	1.369	0.486	0.0075	0.54
2_PI3K	M32	22	-1.061	0.505	0.042	1
1_Hh	M32	22	0.604	0.312	0.06	1
3_22qLOSS	M32	22	-0.566	0.41	0.17	1
2_KLF4	M32	22	-0.524	0.526	0.32	1
4_22qLOSS	M32	22	-0.484	0.602	0.43	1
4_3pLOSS	M32	22	-0.089	0.482	0.85	1
3_22qLOSS	M33	22	1.714	0.32	3.7e-06	0.00024
2_PI3K	M33	22	1.44	0.481	0.0047	0.36
4_22qLOSS	M33	22	-1.001	0.586	0.095	1
4_3pLOSS	M33	22	-0.815	0.465	0.087	1
1_Hh	M33	22	-0.624	0.311	0.051	1
5_POLR2A	M33	22	-0.513	0.526	0.34	1
2_KLF4	M33	22	-0.265	0.531	0.62	1
3_22qLOSS	M34	21	-0.909	0.394	0.026	1
2_PI3K	M34	21	0.715	0.52	0.18	1
4_22qLOSS	M34	21	0.691	0.597	0.25	1
5_POLR2A	M34	21	0.407	0.528	0.45	1
4_3pLOSS	M34	21	-0.172	0.482	0.72	1
2_KLF4	M34	21	0.156	0.532	0.77	1
1_Hh	M34	21	-0.051	0.326	0.88	1
4_22qLOSS	M35	21	1.113	0.581	0.062	1
2_KLF4	M35	21	-0.762	0.518	0.15	1
5_POLR2A	M35	21	-0.615	0.523	0.25	1
3_22qLOSS	M35	21	0.61	0.408	0.14	1
2_PI3K	M35	21	0.606	0.524	0.25	1
1_Hh	M35	21	-0.52	0.315	0.11	1
4_3pLOSS	M35	21	0.262	0.481	0.59	1
4_22qLOSS	M36	21	1.934	0.524	0.00066	0.05
3_22qLOSS	M36	21	-1.526	0.343	6.6e-05	0.0038
2_KLF4	M36	21	1.252	0.494	0.015	0.86
5_POLR2A	M36	21	1.023	0.507	0.05	1
2_PI3K	M36	21	-0.692	0.521	0.19	1
4_3pLOSS	M36	21	0.591	0.473	0.22	1
1_Hh	M36	21	-0.499	0.316	0.12	1
2_KLF4	M37	21	2.164	0.408	4.4e-06	0.00033
4_22qLOSS	M37	21	-1.739	0.541	0.0026	0.18
2_PI3K	M37	21	1.15	0.5	0.027	1
1_Hh	M37	21	-0.753	0.303	0.017	0.88
5_POLR2A	M37	21	-0.191	0.531	0.72	1
4_3pLOSS	M37	21	0.1	0.482	0.84	1
3_22qLOSS	M37	21	0.062	0.419	0.88	1
2_KLF4	M38	20	-0.98	0.509	0.061	1
2_PI3K	M38	20	-0.603	0.524	0.26	1
4_3pLOSS	M38	20	-0.599	0.473	0.21	1
3_22qLOSS	M38	20	0.57	0.409	0.17	1
5_POLR2A	M38	20	0.492	0.526	0.36	1
1_Hh	M38	20	0.285	0.323	0.38	1
4_22qLOSS	M38	20	0.185	0.606	0.76	1
2_KLF4	M39	20	1.84	0.446	0.00018	0.013
4_3pLOSS	M39	20	-1.378	0.43	0.0027	0.16
4_22qLOSS	M39	20	-0.937	0.588	0.12	1
3_22qLOSS	M39	20	-0.924	0.393	0.024	0.97
2_PI3K	M39	20	0.472	0.527	0.38	1
5_POLR2A	M39	20	0.452	0.527	0.4	1
1_Hh	M39	20	0.422	0.319	0.19	1
3_22qLOSS	M40	19	-1.139	0.379	0.0045	0.22
5_POLR2A	M40	19	-0.897	0.513	0.088	1
4_22qLOSS	M40	19	0.788	0.594	0.19	1
1_Hh	M40	19	0.758	0.303	0.017	0.86
4_3pLOSS	M40	19	0.375	0.479	0.44	1
2_PI3K	M40	19	-0.224	0.531	0.68	1
2_KLF4	M40	19	-0.126	0.532	0.81	1
2_KLF4	M41	18	1.794	0.45	0.00028	0.02
1_Hh	M41	18	-1.442	0.233	2.6e-07	1.9e-05
3_22qLOSS	M41	18	1.283	0.367	0.0012	0.061
4_3pLOSS	M41	18	0.723	0.469	0.13	1
4_22qLOSS	M41	18	-0.566	0.6	0.35	1
5_POLR2A	M41	18	-0.495	0.526	0.35	1
2_PI3K	M41	18	0.031	0.532	0.95	1
4_22qLOSS	M42	18	1.729	0.542	0.0027	0.19
3_22qLOSS	M42	18	1.647	0.329	1.1e-05	0.0007
1_Hh	M42	18	-0.992	0.286	0.0013	0.081
4_3pLOSS	M42	18	-0.611	0.473	0.2	1
2_KLF4	M42	18	-0.463	0.527	0.39	1
2_PI3K	M42	18	-0.358	0.529	0.5	1
5_POLR2A	M42	18	0.222	0.531	0.68	1
3_22qLOSS	M43	18	-1.856	0.299	2.5e-07	1.7e-05
4_3pLOSS	M43	18	1.364	0.432	0.003	0.17
2_PI3K	M43	18	1.275	0.493	0.013	0.95
5_POLR2A	M43	18	1.182	0.498	0.023	1
4_22qLOSS	M43	18	-0.702	0.596	0.25	1
1_Hh	M43	18	-0.218	0.324	0.51	1
2_KLF4	M43	18	-0.005	0.532	0.99	1
3_22qLOSS	M44	17	-1.734	0.317	2.6e-06	0.00017
4_3pLOSS	M44	17	1.476	0.422	0.0012	0.073
4_22qLOSS	M44	17	1.458	0.561	0.013	0.81
2_PI3K	M44	17	1.035	0.506	0.048	1
1_Hh	M44	17	-0.654	0.309	0.041	1
5_POLR2A	M44	17	0.429	0.528	0.42	1
2_KLF4	M44	17	0.154	0.532	0.77	1
5_POLR2A	M45	16	-1.633	0.465	0.0011	0.084
4_3pLOSS	M45	16	1.517	0.419	0.00081	0.051
2_KLF4	M45	16	-0.947	0.511	0.071	1
3_22qLOSS	M45	16	0.36	0.415	0.39	1
2_PI3K	M45	16	0.112	0.532	0.83	1
4_22qLOSS	M45	16	0.11	0.606	0.86	1
1_Hh	M45	16	-0.017	0.326	0.96	1
4_22qLOSS	M46	16	0.79	0.594	0.19	1
3_22qLOSS	M46	16	0.55	0.41	0.19	1
4_3pLOSS	M46	16	0.497	0.476	0.3	1
2_PI3K	M46	16	-0.451	0.527	0.4	1
2_KLF4	M46	16	-0.389	0.529	0.47	1
1_Hh	M46	16	-0.348	0.321	0.28	1
5_POLR2A	M46	16	-0.332	0.53	0.53	1
3_22qLOSS	M47	16	2.558	0.11	8.6e-25	6.6e-23
1_Hh	M47	16	-0.773	0.302	0.014	0.76
2_PI3K	M47	16	-0.446	0.527	0.4	1
4_3pLOSS	M47	16	-0.435	0.477	0.37	1
4_22qLOSS	M47	16	-0.428	0.603	0.48	1
2_KLF4	M47	16	-0.413	0.528	0.44	1
5_POLR2A	M47	16	-0.345	0.529	0.52	1
4_3pLOSS	M48	15	-1.828	0.386	2.7e-05	0.0019
2_KLF4	M48	15	1.745	0.455	0.00044	0.03
3_22qLOSS	M48	15	-1.28	0.367	0.0012	0.061
2_PI3K	M48	15	0.769	0.518	0.15	1
5_POLR2A	M48	15	0.586	0.524	0.27	1
1_Hh	M48	15	0.364	0.321	0.26	1
4_22qLOSS	M48	15	0.282	0.605	0.64	1
4_22qLOSS	M49	15	1.78	0.537	0.002	0.14
1_Hh	M49	15	-1.229	0.262	3.1e-05	0.0022
2_KLF4	M49	15	-1.184	0.498	0.022	1
4_3pLOSS	M49	15	0.871	0.462	0.067	1
3_22qLOSS	M49	15	0.83	0.398	0.043	1
2_PI3K	M49	15	0.655	0.522	0.22	1
5_POLR2A	M49	15	0.035	0.532	0.95	1
3_22qLOSS	M50	15	1.868	0.297	1.9e-07	1.3e-05
2_KLF4	M50	15	-1.753	0.454	0.00041	0.028
4_22qLOSS	M50	15	-0.881	0.59	0.14	1
2_PI3K	M50	15	-0.458	0.527	0.39	1
4_3pLOSS	M50	15	0.263	0.481	0.59	1
1_Hh	M50	15	-0.151	0.325	0.65	1
5_POLR2A	M50	15	-0.04	0.532	0.94	1
2_KLF4	M51	15	-1.788	0.451	0.0003	0.021
1_Hh	M51	15	1.019	0.283	0.00088	0.057
3_22qLOSS	M51	15	-0.98	0.39	0.016	0.67
4_22qLOSS	M51	15	0.853	0.591	0.16	1
2_PI3K	M51	15	-0.691	0.521	0.19	1
4_3pLOSS	M51	15	0.631	0.472	0.19	1
5_POLR2A	M51	15	-0.082	0.532	0.88	1
4_3pLOSS	M52	14	-1.796	0.39	4.1e-05	0.0028
4_22qLOSS	M52	14	-1.216	0.575	0.041	1
3_22qLOSS	M52	14	1.095	0.382	0.0066	0.31
2_KLF4	M52	14	-1.024	0.507	0.05	1
5_POLR2A	M52	14	0.846	0.515	0.11	1
1_Hh	M52	14	0.578	0.313	0.072	1
2_PI3K	M52	14	-0.006	0.532	0.99	1
3_22qLOSS	M53	14	1.771	0.312	1.3e-06	8.9e-05
2_PI3K	M53	14	-1.001	0.508	0.056	1
4_3pLOSS	M53	14	0.987	0.456	0.037	1
1_Hh	M53	14	-0.936	0.291	0.0025	0.15
4_22qLOSS	M53	14	-0.613	0.599	0.31	1
5_POLR2A	M53	14	-0.111	0.532	0.84	1
2_KLF4	M53	14	0.023	0.532	0.97	1
2_KLF4	M54	14	1.664	0.463	0.00088	0.058
3_22qLOSS	M54	14	1.367	0.359	0.00047	0.026
5_POLR2A	M54	14	-1.097	0.503	0.035	1
1_Hh	M54	14	-1.032	0.282	0.00074	0.049
2_PI3K	M54	14	0.478	0.527	0.37	1
4_3pLOSS	M54	14	-0.385	0.479	0.43	1
4_22qLOSS	M54	14	-0.04	0.607	0.95	1
1_Hh	M55	14	1.077	0.278	0.00039	0.026
4_3pLOSS	M55	14	-1.071	0.452	0.023	1
2_KLF4	M55	14	-0.622	0.523	0.24	1
4_22qLOSS	M55	14	-0.562	0.6	0.35	1
5_POLR2A	M55	14	-0.455	0.527	0.39	1
2_PI3K	M55	14	-0.319	0.53	0.55	1
3_22qLOSS	M55	14	0.163	0.418	0.7	1
3_22qLOSS	M56	13	0.901	0.394	0.028	1
4_3pLOSS	M56	13	0.892	0.461	0.06	1
2_KLF4	M56	13	-0.823	0.516	0.12	1
4_22qLOSS	M56	13	0.813	0.593	0.18	1
1_Hh	M56	13	-0.801	0.3	0.011	0.62
2_PI3K	M56	13	-0.177	0.531	0.74	1
5_POLR2A	M56	13	-0.029	0.532	0.96	1
4_22qLOSS	M57	13	-1.507	0.558	0.01	0.65
2_KLF4	M57	13	1.355	0.487	0.0082	0.49
4_3pLOSS	M57	13	-0.794	0.466	0.096	1
2_PI3K	M57	13	0.367	0.529	0.49	1
3_22qLOSS	M57	13	-0.343	0.416	0.41	1
1_Hh	M57	13	0.261	0.323	0.42	1
5_POLR2A	M57	13	0.261	0.531	0.63	1
4_22qLOSS	M58	13	1.624	0.55	0.0052	0.35
3_22qLOSS	M58	13	-1.167	0.376	0.0035	0.17
1_Hh	M58	13	0.937	0.29	0.0025	0.15
4_3pLOSS	M58	13	-0.898	0.461	0.058	1
2_KLF4	M58	13	-0.817	0.516	0.12	1
5_POLR2A	M58	13	0.189	0.531	0.72	1
2_PI3K	M58	13	-0.145	0.532	0.79	1
5_POLR2A	M59	13	1.793	0.45	0.00028	0.021
2_PI3K	M59	13	-0.835	0.516	0.11	1
4_3pLOSS	M59	13	-0.742	0.468	0.12	1
2_KLF4	M59	13	-0.481	0.527	0.37	1
4_22qLOSS	M59	13	-0.269	0.605	0.66	1
3_22qLOSS	M59	13	0.194	0.418	0.65	1
1_Hh	M59	13	0.121	0.325	0.71	1
4_22qLOSS	M60	13	-1.483	0.559	0.011	0.73
1_Hh	M60	13	1.426	0.235	3.9e-07	2.8e-05
5_POLR2A	M60	13	-1.198	0.497	0.021	1
4_3pLOSS	M60	13	-0.99	0.456	0.036	1
2_KLF4	M60	13	0.76	0.518	0.15	1
3_22qLOSS	M60	13	-0.557	0.41	0.18	1
2_PI3K	M60	13	-0.118	0.532	0.83	1
3_22qLOSS	M61	12	-1.593	0.335	2.6e-05	0.0015
4_3pLOSS	M61	12	1.142	0.447	0.015	0.79
4_22qLOSS	M61	12	1.023	0.585	0.088	1
5_POLR2A	M61	12	0.796	0.517	0.13	1
2_PI3K	M61	12	-0.717	0.52	0.18	1
2_KLF4	M61	12	-0.202	0.531	0.71	1
1_Hh	M61	12	0.193	0.325	0.56	1
5_POLR2A	M62	12	-1.069	0.505	0.04	1
4_3pLOSS	M62	12	-0.659	0.471	0.17	1
1_Hh	M62	12	0.617	0.311	0.054	1
2_PI3K	M62	12	0.525	0.526	0.32	1
2_KLF4	M62	12	-0.473	0.527	0.38	1
4_22qLOSS	M62	12	0.297	0.605	0.63	1
3_22qLOSS	M62	12	-0.032	0.419	0.94	1
5_POLR2A	M63	12	-2.312	0.387	5.1e-07	3.8e-05
4_3pLOSS	M63	12	1.532	0.417	0.0007	0.045
3_22qLOSS	M63	12	0.73	0.403	0.078	1
1_Hh	M63	12	-0.17	0.325	0.6	1
2_KLF4	M63	12	-0.158	0.532	0.77	1
2_PI3K	M63	12	-0.144	0.532	0.79	1
4_22qLOSS	M63	12	0.034	0.607	0.96	1
4_22qLOSS	M64	12	-1.462	0.561	0.013	0.81
2_PI3K	M64	12	-1.077	0.504	0.039	1
5_POLR2A	M64	12	0.832	0.516	0.11	1
1_Hh	M64	12	0.557	0.314	0.084	1
2_KLF4	M64	12	0.512	0.526	0.34	1
3_22qLOSS	M64	12	-0.473	0.412	0.26	1
4_3pLOSS	M64	12	0.112	0.482	0.82	1
4_3pLOSS	M65	12	2.826	0.182	1.4e-18	1.1e-16
2_PI3K	M65	12	-0.829	0.516	0.12	1
5_POLR2A	M65	12	-0.553	0.525	0.3	1
2_KLF4	M65	12	-0.435	0.528	0.41	1
3_22qLOSS	M65	12	-0.425	0.414	0.31	1
1_Hh	M65	12	-0.38	0.32	0.24	1
4_22qLOSS	M65	12	0.095	0.606	0.88	1
4_3pLOSS	M66	12	1.856	0.383	1.9e-05	0.0014
4_22qLOSS	M66	12	1.772	0.538	0.0021	0.15
2_PI3K	M66	12	-0.885	0.513	0.093	1
5_POLR2A	M66	12	-0.6	0.524	0.26	1
3_22qLOSS	M66	12	-0.438	0.413	0.3	1
1_Hh	M66	12	-0.407	0.32	0.21	1
2_KLF4	M66	12	-0.346	0.529	0.52	1
4_3pLOSS	M67	11	-1.851	0.383	2e-05	0.0015
4_22qLOSS	M67	11	-1.803	0.535	0.0017	0.12
1_Hh	M67	11	0.971	0.288	0.0016	0.1
2_PI3K	M67	11	0.46	0.527	0.39	1
3_22qLOSS	M67	11	0.301	0.416	0.47	1
5_POLR2A	M67	11	0.12	0.532	0.82	1
2_KLF4	M67	11	-0.013	0.532	0.98	1
3_22qLOSS	M68	11	1.95	0.284	2.9e-08	2e-06
4_22qLOSS	M68	11	-1.663	0.547	0.0041	0.28
4_3pLOSS	M68	11	0.674	0.47	0.16	1
1_Hh	M68	11	-0.614	0.311	0.055	1
5_POLR2A	M68	11	-0.427	0.528	0.42	1
2_PI3K	M68	11	-0.315	0.53	0.55	1
2_KLF4	M68	11	-0.306	0.53	0.57	1
3_22qLOSS	M69	11	-1.259	0.369	0.0015	0.074
2_PI3K	M69	11	1.157	0.5	0.026	1
4_22qLOSS	M69	11	1.082	0.582	0.07	1
2_KLF4	M69	11	0.617	0.523	0.25	1
5_POLR2A	M69	11	0.563	0.525	0.29	1
1_Hh	M69	11	-0.514	0.316	0.11	1
4_3pLOSS	M69	11	0.187	0.481	0.7	1
2_KLF4	M70	11	-1.789	0.451	0.00029	0.021
5_POLR2A	M70	11	1.411	0.483	0.0057	0.42
3_22qLOSS	M70	11	1.294	0.366	0.001	0.055
4_3pLOSS	M70	11	-1.27	0.439	0.0061	0.34
4_22qLOSS	M70	11	0.595	0.599	0.33	1
2_PI3K	M70	11	-0.207	0.531	0.7	1
1_Hh	M70	11	-0.155	0.325	0.64	1
2_KLF4	M71	11	1.415	0.483	0.0056	0.35
1_Hh	M71	11	-0.665	0.309	0.037	1
4_22qLOSS	M71	11	-0.633	0.598	0.3	1
5_POLR2A	M71	11	0.625	0.523	0.24	1
4_3pLOSS	M71	11	0.313	0.48	0.52	1
3_22qLOSS	M71	11	-0.178	0.418	0.67	1
2_PI3K	M71	11	0.126	0.532	0.81	1
2_PI3K	M72	10	1.156	0.5	0.026	1
4_22qLOSS	M72	10	-1.054	0.583	0.078	1
4_3pLOSS	M72	10	0.907	0.461	0.056	1
5_POLR2A	M72	10	-0.503	0.526	0.34	1
1_Hh	M72	10	-0.35	0.321	0.28	1
2_KLF4	M72	10	-0.241	0.531	0.65	1
3_22qLOSS	M72	10	0.142	0.419	0.74	1
4_3pLOSS	M73	10	0.614	0.473	0.2	1
2_KLF4	M73	10	0.578	0.524	0.28	1
3_22qLOSS	M73	10	-0.557	0.41	0.18	1
4_22qLOSS	M73	10	0.451	0.602	0.46	1
1_Hh	M73	10	-0.269	0.323	0.41	1
5_POLR2A	M73	10	-0.042	0.532	0.94	1
2_PI3K	M73	10	-0.016	0.532	0.98	1
4_22qLOSS	M74	10	-1.984	0.519	0.00045	0.034
2_KLF4	M74	10	1.103	0.503	0.034	1
5_POLR2A	M74	10	0.934	0.511	0.075	1
2_PI3K	M74	10	-0.856	0.515	0.1	1
4_3pLOSS	M74	10	-0.501	0.476	0.3	1
3_22qLOSS	M74	10	0.299	0.417	0.48	1
1_Hh	M74	10	0.178	0.325	0.59	1
2_KLF4	M75	10	2.508	0.355	1.5e-08	1.1e-06
5_POLR2A	M75	10	-0.902	0.513	0.086	1
3_22qLOSS	M75	10	0.731	0.403	0.077	1
1_Hh	M75	10	-0.704	0.306	0.027	1
4_22qLOSS	M75	10	-0.549	0.6	0.37	1
4_3pLOSS	M75	10	-0.318	0.48	0.51	1
2_PI3K	M75	10	-0.099	0.532	0.85	1
4_22qLOSS	M76	10	1.728	0.542	0.0028	0.19
5_POLR2A	M76	10	-1.252	0.494	0.015	1
2_PI3K	M76	10	0.771	0.518	0.14	1
2_KLF4	M76	10	-0.347	0.529	0.52	1
1_Hh	M76	10	-0.342	0.322	0.29	1
3_22qLOSS	M76	10	0.221	0.418	0.6	1
4_3pLOSS	M76	10	0.045	0.482	0.93	1
2_KLF4	M77	10	1.711	0.458	0.00059	0.04
4_3pLOSS	M77	10	-1.424	0.427	0.0018	0.11
2_PI3K	M77	10	1.39	0.485	0.0066	0.49
5_POLR2A	M77	10	-0.58	0.524	0.28	1
4_22qLOSS	M77	10	0.293	0.605	0.63	1
1_Hh	M77	10	-0.278	0.323	0.39	1
3_22qLOSS	M77	10	-0.169	0.418	0.69	1
