# Supplementary material for: Super-enhancer hijacking drives ectopic expression of hedgehog pathway ligands in meningiomas
Source: Nat Commun. 2023 Oct 7;14:6279. doi: 10.1038/s41467-023-41926-y (PMC10560290; doi:10.1038/s41467-023-41926-y)
Supplement: Supplementary file 17 — Supplementary Data 15 [file 41467_2023_41926_MOESM17_ESM.xlsx]

## Sheet: SD15
Supplementary Data 15: Module characterization
Module-wise summary of differentially expressed genes, significantly associated clusters and gene biotypes
abundant_gene_type, gene biotype that is found most abundant in this module
n/pGenes, the number/proportion of the genes with the corresponding gene biotype
Up/Downregulated, p.adjust < 0.05 in module-cluster asociation (Supplementary Data 14)
pDEgenes, proportion of differentially expressed (DE) genes (Supplementary Data 12)
DE_groupK, Kth transcriptional cluster based on the number of DE genes for this cluster
n/pDEG_groupK, the number/proportion of genes that are DE for the Kth cluster
Module	Size	abundant_gene_type	nGenes	pGenes	Upregulated	Downregulated	pDEgenes	DE_group1	nDEG_group1	pDEG_group1	DE_group2	nDEG_group2	pDEG_group2	DE_group3	nDEG_group3	pDEG_group3
M1	208	protein_coding	181	0.87	1_Hh(beta=1.22)	3_22qLOSS(beta=-2.13)	0.846	3_22qLOSS	160	0.769	1_Hh	44	0.212	4_3pLOSS	10	0.048
M2	206	protein_coding	185	0.898		3_22qLOSS(beta=-1.99)	0.845	3_22qLOSS	141	0.684	2_KLF4	33	0.16	1_Hh	14	0.068
M3	161	protein_coding	141	0.876	3_22qLOSS(beta=2.14)		0.888	3_22qLOSS	140	0.87	1_Hh	8	0.05	4_3pLOSS	4	0.025
M4	152	protein_coding	112	0.737	4_3pLOSS(beta=2.18)		0.645	4_3pLOSS	55	0.362	3_22qLOSS	30	0.197	1_Hh	23	0.151
M5	133	protein_coding	101	0.759	1_Hh(beta=1.87)		0.887	1_Hh	112	0.842	3_22qLOSS	20	0.15	4_3pLOSS	15	0.113
M6	104	protein_coding	87	0.837	3_22qLOSS(beta=1.63)	4_3pLOSS(beta=-1.88)	0.865	4_3pLOSS	53	0.51	3_22qLOSS	39	0.375	4_22qLOSS	9	0.087
M7	102	protein_coding	86	0.843	2_KLF4(beta=2.53)		0.833	2_KLF4	54	0.529	1_Hh	30	0.294	2_PI3K	22	0.216
M8	98	protein_coding	77	0.786	3_22qLOSS(beta=2.14)	1_Hh(beta=-1.12)	0.929	3_22qLOSS	72	0.735	1_Hh	59	0.602	4_3pLOSS	4	0.041
M9	78	protein_coding	61	0.782	1_Hh(beta=1.43)	4_3pLOSS(beta=-1.56)	0.718	1_Hh	28	0.359	4_3pLOSS	24	0.308	3_22qLOSS	11	0.141
M10	78	protein_coding	58	0.744	4_3pLOSS(beta=1.85)		0.564	1_Hh	20	0.256	4_3pLOSS	14	0.179	3_22qLOSS	11	0.141
M11	76	protein_coding	64	0.842		4_3pLOSS(beta=-1.72)	0.763	4_3pLOSS	28	0.368	1_Hh	15	0.197	2_KLF4	14	0.184
M12	76	protein_coding	68	0.895		3_22qLOSS(beta=-2.19)	0.882	3_22qLOSS	63	0.829	4_3pLOSS	12	0.158	2_KLF4	6	0.079
M13	72	protein_coding	63	0.875			0.139	1_Hh	3	0.042	4_22qLOSS	3	0.042	2_PI3K	2	0.028
M14	72	protein_coding	68	0.944			0.444	3_22qLOSS	14	0.194	1_Hh	11	0.153	2_KLF4	5	0.069
M15	66	protein_coding	55	0.833	1_Hh(beta=1.24)	4_3pLOSS(beta=-1.84)	0.727	4_3pLOSS	25	0.379	1_Hh	11	0.167	2_PI3K	11	0.167
M16	65	protein_coding	65	1			0.169	2_PI3K	10	0.154	1_Hh	1	0.015		0	0
M17	61	snoRNA	52	0.852			0.164	1_Hh	6	0.098	2_PI3K	3	0.049	3_22qLOSS	1	0.016
M18	55	protein_coding	37	0.673	5_POLR2A(beta=3.23)		0.836	5_POLR2A	44	0.8	1_Hh	6	0.109	2_PI3K	1	0.018
M19	51	protein_coding	42	0.824	3_22qLOSS(beta=1.65)		0.686	3_22qLOSS	27	0.529	4_3pLOSS	10	0.196	1_Hh	2	0.039
M20	46	protein_coding	36	0.783	4_3pLOSS(beta=1.83)	3_22qLOSS(beta=-1.49)	0.826	3_22qLOSS	23	0.5	1_Hh	16	0.348	4_3pLOSS	14	0.304
M21	46	protein_coding	16	0.348			0.087	2_PI3K	2	0.043	1_Hh	1	0.022	2_KLF4	1	0.022
M22	40	protein_coding	29	0.725	1_Hh(beta=1.52)	3_22qLOSS(beta=-1.57)	0.9	3_22qLOSS	26	0.65	1_Hh	25	0.625	2_PI3K	3	0.075
M23	36	snRNA	12	0.333			0.028	4_22qLOSS	1	0.028		0	0		0	0
M24	36	protein_coding	33	0.917	1_Hh(beta=1.64)	3_22qLOSS(beta=-1.43)	0.778	1_Hh	21	0.583	3_22qLOSS	14	0.389	5_POLR2A	2	0.056
M25	35	protein_coding	33	0.943	3_22qLOSS(beta=2.16)		0.857	3_22qLOSS	24	0.686	1_Hh	15	0.429	4_22qLOSS	6	0.171
M26	30	protein_coding	29	0.967			0.367	3_22qLOSS	7	0.233	4_22qLOSS	2	0.067	2_KLF4	1	0.033
M27	27	protein_coding	21	0.778	4_22qLOSS(beta=2.00)	2_KLF4(beta=-1.75)	0.444	4_22qLOSS	6	0.222	2_KLF4	4	0.148	2_PI3K	2	0.074
M28	25	protein_coding	23	0.92	3_22qLOSS(beta=2.09)		0.92	3_22qLOSS	20	0.8	1_Hh	12	0.48		0	0
M29	25	protein_coding	22	0.88	4_3pLOSS(beta=1.78)	3_22qLOSS(beta=-1.63)	0.6	3_22qLOSS	11	0.44	4_3pLOSS	6	0.24	1_Hh	2	0.08
M30	22	snoRNA	14	0.636			0.045	1_Hh	1	0.045		0	0		0	0
M31	22	IG_V_gene	13	0.591			0.045	3_22qLOSS	1	0.045		0	0		0	0
M32	22	protein_coding	17	0.773			0		0	0		0	0		0	0
M33	22	protein_coding	18	0.818	3_22qLOSS(beta=1.71)		0.5	3_22qLOSS	9	0.409	1_Hh	2	0.091	2_PI3K	2	0.091
M34	21	protein_coding	16	0.762			0.19	3_22qLOSS	4	0.19		0	0		0	0
M35	21	protein_coding	13	0.619			0.095	4_22qLOSS	1	0.048	4_3pLOSS	1	0.048		0	0
M36	21	protein_coding	18	0.857	4_22qLOSS(beta=1.93)	3_22qLOSS(beta=-1.53)	0.667	3_22qLOSS	11	0.524	2_KLF4	4	0.19	1_Hh	3	0.143
M37	21	protein_coding	21	1	2_KLF4(beta=2.16)		0.571	2_KLF4	8	0.381	1_Hh	5	0.238	2_PI3K	1	0.048
M38	20	protein_coding	16	0.8			0.15	3_22qLOSS	3	0.15		0	0		0	0
M39	20	protein_coding	14	0.7	2_KLF4(beta=1.84)		0.45	2_KLF4	7	0.35	4_3pLOSS	4	0.2	3_22qLOSS	2	0.1
M40	19	protein_coding	15	0.789			0.632	3_22qLOSS	7	0.368	1_Hh	6	0.316	4_22qLOSS	1	0.053
M41	18	protein_coding	16	0.889	2_KLF4(beta=1.79)	1_Hh(beta=-1.44)	0.889	1_Hh	15	0.833	2_KLF4	5	0.278	3_22qLOSS	5	0.278
M42	18	protein_coding	8	0.444	3_22qLOSS(beta=1.65)		0.778	3_22qLOSS	12	0.667	1_Hh	9	0.5	4_22qLOSS	1	0.056
M43	18	protein_coding	17	0.944		3_22qLOSS(beta=-1.86)	0.833	3_22qLOSS	12	0.667	2_PI3K	2	0.111	4_3pLOSS	2	0.111
M44	17	protein_coding	16	0.941		3_22qLOSS(beta=-1.73)	0.706	3_22qLOSS	8	0.471	1_Hh	6	0.353	4_3pLOSS	4	0.235
M45	16	protein_coding	8	0.5			0		0	0		0	0		0	0
M46	16	snoRNA	16	1			0.062	1_Hh	1	0.062		0	0		0	0
M47	16	protein_coding	5	0.312	3_22qLOSS(beta=2.56)		1	3_22qLOSS	16	1	1_Hh	7	0.438		0	0
M48	15	protein_coding	14	0.933	2_KLF4(beta=1.74)	4_3pLOSS(beta=-1.83)	0.933	4_3pLOSS	8	0.533	3_22qLOSS	6	0.4	2_KLF4	5	0.333
M49	15	protein_coding	11	0.733		1_Hh(beta=-1.23)	0.667	1_Hh	9	0.6	4_22qLOSS	2	0.133	2_KLF4	1	0.067
M50	15	protein_coding	13	0.867	3_22qLOSS(beta=1.87)	2_KLF4(beta=-1.75)	0.867	3_22qLOSS	12	0.8	2_KLF4	4	0.267		0	0
M51	15	protein_coding	13	0.867		2_KLF4(beta=-1.79)	0.533	2_KLF4	4	0.267	1_Hh	3	0.2	3_22qLOSS	3	0.2
M52	14	protein_coding	9	0.643		4_3pLOSS(beta=-1.80)	0.714	4_3pLOSS	8	0.571	3_22qLOSS	2	0.143		0	0
M53	14	protein_coding	10	0.714	3_22qLOSS(beta=1.77)		0.714	1_Hh	7	0.5	3_22qLOSS	7	0.5	4_22qLOSS	1	0.071
M54	14	protein_coding	10	0.714	3_22qLOSS(beta=1.37)	1_Hh(beta=-1.03)	0.714	1_Hh	8	0.571	2_KLF4	2	0.143	3_22qLOSS	2	0.143
M55	14	unprocessed_pseudogene	9	0.643	1_Hh(beta=1.08)		0.643	1_Hh	9	0.643		0	0		0	0
M56	13	protein_coding	13	1			0.538	1_Hh	5	0.385	3_22qLOSS	1	0.077	4_22qLOSS	1	0.077
M57	13	protein_coding	12	0.923			0.154	2_KLF4	1	0.077	4_3pLOSS	1	0.077		0	0
M58	13	protein_coding	12	0.923			0.385	3_22qLOSS	2	0.154	2_KLF4	1	0.077	4_22qLOSS	1	0.077
M59	13	snRNA	8	0.615	5_POLR2A(beta=1.79)		0.385	5_POLR2A	3	0.231	4_3pLOSS	2	0.154		0	0
M60	13	protein_coding	8	0.615	1_Hh(beta=1.43)		0.615	1_Hh	5	0.385	3_22qLOSS	2	0.154	4_3pLOSS	2	0.154
M61	12	protein_coding	6	0.5		3_22qLOSS(beta=-1.59)	0.333	3_22qLOSS	4	0.333		0	0		0	0
M62	12	protein_coding	5	0.417			0.167	2_PI3K	1	0.083	5_POLR2A	1	0.083		0	0
M63	12	protein_coding	7	0.583	4_3pLOSS(beta=1.53)	5_POLR2A(beta=-2.31)	0.083	1_Hh	1	0.083		0	0		0	0
M64	12	protein_coding	7	0.583			0		0	0		0	0		0	0
M65	12	lncRNA	5	0.417	4_3pLOSS(beta=2.83)		0.917	4_3pLOSS	11	0.917	1_Hh	3	0.25	3_22qLOSS	1	0.083
M66	12	protein_coding	9	0.75	4_3pLOSS(beta=1.86)		0.417	4_3pLOSS	4	0.333	2_PI3K	1	0.083		0	0
M67	11	protein_coding	8	0.727		4_3pLOSS(beta=-1.85)	0.545	4_3pLOSS	6	0.545		0	0		0	0
M68	11	protein_coding	9	0.818	3_22qLOSS(beta=1.95)		0.636	3_22qLOSS	7	0.636	1_Hh	2	0.182	4_22qLOSS	1	0.091
M69	11	protein_coding	10	0.909			0.364	3_22qLOSS	3	0.273	1_Hh	1	0.091	2_PI3K	1	0.091
M70	11	protein_coding	10	0.909		2_KLF4(beta=-1.79)	0.818	3_22qLOSS	5	0.455	2_KLF4	2	0.182	4_3pLOSS	1	0.091
M71	11	protein_coding	11	1			0.455	2_KLF4	3	0.273	1_Hh	2	0.182		0	0
M72	10	protein_coding	7	0.7			0.1	4_3pLOSS	1	0.1		0	0		0	0
M73	10	snRNA	5	0.5			0		0	0		0	0		0	0
M74	10	protein_coding	9	0.9		4_22qLOSS(beta=-1.98)	0.3	2_KLF4	1	0.1	3_22qLOSS	1	0.1	4_22qLOSS	1	0.1
M75	10	protein_coding	9	0.9	2_KLF4(beta=2.51)		0.5	1_Hh	3	0.3	2_KLF4	3	0.3	3_22qLOSS	1	0.1
M76	10	protein_coding	5	0.5			0.2	4_22qLOSS	2	0.2	1_Hh	1	0.1		0	0
M77	10	protein_coding	9	0.9	2_KLF4(beta=1.71)		0.8	2_KLF4	2	0.2	2_PI3K	2	0.2	4_3pLOSS	2	0.2
