# Supplementary material for: Super-enhancer hijacking drives ectopic expression of hedgehog pathway ligands in meningiomas
Source: Nat Commun. 2023 Oct 7;14:6279. doi: 10.1038/s41467-023-41926-y (PMC10560290; doi:10.1038/s41467-023-41926-y)
Supplement: Supplementary file 18 — Supplementary Data 16 [file 41467_2023_41926_MOESM18_ESM.xlsx]

## Sheet: SD16
Supplementary Data 16: Gene set overrepresentation analysis result
The analysis used the following version: Human MSigDB v2023.1.Hs
Count, the number of genes in the module found in this gene set
Mapped, the number of genes in the module mapped to the Pathway
freq = Count / Mapped
setSize, the number of genes in this gene set
freqBg, the background frequency of this gene set
p.adjust, Benjamini-Hochberg corrected P-value (two-sided)
genes_kME, genes found in this gene set with module membership (kME) and its rank
Pathway	Module	ID	Description	Count	Mapped	freq	setSize	freqBg	oddsRatio	p.adjust	genes_kME
c1.positional	M1	chr22q13	Ensembl 107 genes in cytogenetic band chr22q13	16	206	0.0777	311	0.00759	11	6.9e-10	MGAT3(kME=0.864,rank=8)/RTL6(kME=0.860,rank=11)/SYNGR1(kME=0.859,rank=13)/MAPK8IP2(kME=0.843,rank=26)/MGAT3-AS1(kME=0.833,rank=34)/TTLL12(kME=0.831,rank=35)/RPL3(kME=0.811,rank=47)/SMDT1(kME=0.807,rank=48)/CBX6(kME=0.772,rank=70)/TAFA5(kME=0.766,rank=73)/EIF3L(kME=0.746,rank=91)/SREBF2(kME=0.737,rank=99)/PMM1(kME=0.705,rank=117)/LINC01315(kME=0.700,rank=118)/CELSR1(kME=0.663,rank=143)/BIK(kME=0.6…
c1.positional	M1	chr17q24	Ensembl 107 genes in cytogenetic band chr17q24	6	206	0.0291	94	0.0023	13.04	0.00047	FAM20A(kME=0.854,rank=15)/LINC01482(kME=0.844,rank=25)/ABCA8(kME=0.840,rank=28)/PITPNC1(kME=0.788,rank=62)/ABCA9-AS1(kME=0.711,rank=115)/KCNJ2-AS1(kME=0.658,rank=148)
c1.positional	M1	chr22q11	Ensembl 107 genes in cytogenetic band chr22q11	9	206	0.0437	393	0.0096	4.71	0.0068	LRRC75B(kME=0.856,rank=14)/SERPIND1(kME=0.797,rank=55)/DGCR6L(kME=0.780,rank=64)/CLTCL1(kME=0.766,rank=75)/MIF(kME=0.755,rank=83)/KIAA1671(kME=0.667,rank=142)/RTN4R(kME=0.626,rank=168)/CECR2(kME=0.607,rank=176)/XX-15A10.1(kME=0.580,rank=194)
c1.positional	M1	chr11q22	Ensembl 107 genes in cytogenetic band chr11q22	4	206	0.0194	101	0.00247	8.01	0.048	PGR(kME=0.834,rank=33)/CARD16(kME=0.720,rank=111)/PDGFD(kME=0.600,rank=180)/DDI1(kME=0.585,rank=191)
c2.cgp	M1	LIU_PROSTATE_CANCER_DN	Genes down-regulated in prostate cancer samples.	23	190	0.121	493	0.023	5.84	1.5e-07	FCHSD2(kME=0.884,rank=2)/SLC24A3(kME=0.859,rank=12)/SYNGR1(kME=0.859,rank=13)/PGR(kME=0.834,rank=33)/ITGA2(kME=0.807,rank=49)/SORBS1(kME=0.785,rank=63)/HLF(kME=0.775,rank=69)/SLC47A1(kME=0.770,rank=72)/CHN1(kME=0.763,rank=79)/EHF(kME=0.758,rank=80)/CPAMD8(kME=0.753,rank=85)/CRABP1(kME=0.743,rank=95)/MYZAP(kME=0.696,rank=121)/MET(kME=0.692,rank=126)/EVA1C(kME=0.658,rank=147)/NHS(kME=0.638,rank=162…
c2.cgp	M1	MASSARWEH_TAMOXIFEN_RESISTANCE_DN	Genes down-regulated in breast cancer tumors (formed by MCF-7 xenografts) resistant to tamoxifen [PubChem=5376].	14	190	0.0737	256	0.012	6.57	5.9e-05	ZNF385B(kME=0.861,rank=10)/PGR(kME=0.834,rank=33)/FZD1(kME=0.827,rank=37)/FREM2(kME=0.818,rank=41)/SYBU(kME=0.794,rank=59)/PRAG1(kME=0.777,rank=66)/SNTG2-AS1(kME=0.766,rank=74)/TST(kME=0.748,rank=90)/CRABP1(kME=0.743,rank=95)/GREB1(kME=0.740,rank=97)/MREG(kME=0.648,rank=153)/SLC26A2(kME=0.645,rank=156)/IGF1R(kME=0.622,rank=172)/FKBP5(kME=0.598,rank=185)
c2.cgp	M1	YOSHIMURA_MAPK8_TARGETS_UP	Genes up-regulated in vascular smooth muscle cells (VSMC) by MAPK8 (JNK1) [GeneID=5599].	30	190	0.158	1276	0.0596	2.96	0.00051	INHBB(kME=0.880,rank=3)/DLGAP1(kME=0.872,rank=6)/SYNGR1(kME=0.859,rank=13)/NF2(kME=0.853,rank=16)/MAPK8IP2(kME=0.843,rank=26)/ITGB4(kME=0.837,rank=30)/SLC7A2(kME=0.835,rank=32)/PGR(kME=0.834,rank=33)/AFDN(kME=0.815,rank=43)/CHGB(kME=0.804,rank=52)/KCNC4(kME=0.803,rank=53)/ITPKB(kME=0.796,rank=56)/MMRN1(kME=0.778,rank=65)/HLF(kME=0.775,rank=69)/CHN1(kME=0.763,rank=79)/CACNA1H(kME=0.756,rank=81)/MI…
c2.cgp	M1	CHIANG_LIVER_CANCER_SUBCLASS_CTNNB1_UP	Top 200 marker genes up-regulated in the 'CTNNB1' subclass of hepatocellular carcinoma (HCC); characterized by activated CTNNB1 [GeneID=1499].	10	190	0.0526	175	0.00817	6.74	0.0012	ZNF385B(kME=0.861,rank=10)/PRAG1(kME=0.777,rank=66)/HLF(kME=0.775,rank=69)/SLC47A1(kME=0.770,rank=72)/SLC13A3(kME=0.749,rank=88)/RUNDC3B(kME=0.695,rank=122)/NAGS(kME=0.670,rank=139)/BIK(kME=0.626,rank=169)/TMEM150C(kME=0.624,rank=170)/GLUL(kME=0.599,rank=182)
c2.cgp	M1	CREIGHTON_ENDOCRINE_THERAPY_RESISTANCE_4	The 'group 4 set' of genes associated with acquired endocrine therapy resistance in breast tumors expressing ESR1 but not ERBB2 [GeneID=2099;2064].	13	190	0.0684	307	0.0143	5.05	0.0012	ZNF385B(kME=0.861,rank=10)/PGR(kME=0.834,rank=33)/FREM2(kME=0.818,rank=41)/ITGA2(kME=0.807,rank=49)/SYBU(kME=0.794,rank=59)/CYB5A(kME=0.791,rank=60)/SNTG2-AS1(kME=0.766,rank=74)/CHN1(kME=0.763,rank=79)/TST(kME=0.748,rank=90)/GREB1(kME=0.740,rank=97)/SLC26A2(kME=0.645,rank=156)/IGF1R(kME=0.622,rank=172)/FKBP5(kME=0.598,rank=185)
c2.cgp	M1	SMID_BREAST_CANCER_BASAL_DN	Genes down-regulated in basal subtype of breast cancer samles.	20	190	0.105	700	0.0327	3.48	0.0012	DLG3(kME=0.846,rank=24)/ABCA8(kME=0.840,rank=28)/PGR(kME=0.834,rank=33)/SYBU(kME=0.794,rank=59)/CYB5A(kME=0.791,rank=60)/CAMK2N1(kME=0.770,rank=71)/ENPP1(kME=0.764,rank=77)/CACNA1H(kME=0.756,rank=81)/C14orf132(kME=0.742,rank=96)/GREB1(kME=0.740,rank=97)/ABCB1(kME=0.735,rank=100)/KCND3(kME=0.725,rank=109)/CELSR1(kME=0.663,rank=143)/MREG(kME=0.648,rank=153)/ISYNA1(kME=0.634,rank=165)/BIK(kME=0.626,…
c2.cgp	M1	ONDER_CDH1_TARGETS_2_DN	Genes down-regulated in HMLE cells (immortalized nontransformed mammary epithelium) after E-cadhedrin (CDH1) [GeneID=999] knockdown by RNAi.	16	190	0.0842	473	0.0221	4.07	0.0012	ITGB4(kME=0.837,rank=30)/ITGA2(kME=0.807,rank=49)/SYBU(kME=0.794,rank=59)/PITPNC1(kME=0.788,rank=62)/ARHGEF3(kME=0.775,rank=68)/CAMK2N1(kME=0.770,rank=71)/EHF(kME=0.758,rank=80)/BDKRB2(kME=0.682,rank=130)/DSG2(kME=0.670,rank=140)/CELSR1(kME=0.663,rank=143)/MREG(kME=0.648,rank=153)/LPAR3(kME=0.646,rank=154)/BIK(kME=0.626,rank=169)/FZD3(kME=0.584,rank=192)/FGD6(kME=0.566,rank=196)/RAB17(kME=0.563,r…
c2.cgp	M1	MASSARWEH_RESPONSE_TO_ESTRADIOL	Genes rapidly up-regulated in breast cancer cell cultures by estradiol [PubChem=5757].	6	190	0.0316	62	0.0029	11.23	0.0033	PGR(kME=0.834,rank=33)/SYBU(kME=0.794,rank=59)/GREB1(kME=0.740,rank=97)/MREG(kME=0.648,rank=153)/SLC26A2(kME=0.645,rank=156)/IGF1R(kME=0.622,rank=172)
c2.cgp	M1	CARRILLOREIXACH_HEPATOBLASTOMA_VS_NORMAL_DN	Genes down-regulated in hepatoblastoma (HB) tumors as compared with non-tumor (NT) adjacent tissue.	27	190	0.142	1258	0.0588	2.65	0.0033	INHBB(kME=0.880,rank=3)/TMOD1(kME=0.862,rank=9)/FAM20A(kME=0.854,rank=15)/CACNB2(kME=0.847,rank=22)/SLC7A2(kME=0.835,rank=32)/SLC16A2(kME=0.819,rank=39)/SLC9B2(kME=0.812,rank=45)/SYBU(kME=0.794,rank=59)/CYB5A(kME=0.791,rank=60)/DGCR6L(kME=0.780,rank=64)/L3MBTL4(kME=0.752,rank=86)/TST(kME=0.748,rank=90)/NUDT7(kME=0.746,rank=92)/LARP1B(kME=0.732,rank=103)/HOMER2(kME=0.729,rank=108)/KCND3(kME=0.725,…
c2.cgp	M1	DAVICIONI_RHABDOMYOSARCOMA_PAX_FOXO1_FUSION_UP	Genes up-regulated in RMS cells (rhabdomyosarcoma) expressing PAX3 or PAX7 fusions with FOXO1 [GeneID=5077;5081;2308] compared to the fusion negative cell lines.	6	190	0.0316	64	0.00299	10.88	0.0035	JAKMIP2(kME=0.874,rank=5)/ITPKB(kME=0.796,rank=56)/PRKAR2B(kME=0.698,rank=120)/MET(kME=0.692,rank=126)/CARHSP1(kME=0.676,rank=135)/PDGFD(kME=0.600,rank=180)
c2.cgp	M1	FOROUTAN_TGFB_EMT_DN	Genes down-regulated in the epithelial-mesenchymal transition (EMT) upon transforming growth factor beta (TGFb) stimulation derived from multiple datasets by combining results from an integrative approach and a product of ranks meta-analysis approach.	7	190	0.0368	108	0.00504	7.54	0.0073	INHBB(kME=0.880,rank=3)/SYBU(kME=0.794,rank=59)/CYB5A(kME=0.791,rank=60)/EHF(kME=0.758,rank=80)/ADORA2B(kME=0.714,rank=114)/PKP2(kME=0.597,rank=186)/LAMA5(kME=0.521,rank=208)
c2.cgp	M1	DODD_NASOPHARYNGEAL_CARCINOMA_UP	Genes up-regulated in nasopharyngeal carcinoma (NPC) compared to the normal tissue.	33	190	0.174	1815	0.0848	2.27	0.0073	INHBB(kME=0.880,rank=3)/SYNGR1(kME=0.859,rank=13)/ABCA8(kME=0.840,rank=28)/CCDC33(kME=0.836,rank=31)/AFDN(kME=0.815,rank=43)/SMDT1(kME=0.807,rank=48)/C7(kME=0.806,rank=50)/SYBU(kME=0.794,rank=59)/HLF(kME=0.775,rank=69)/PALMD(kME=0.754,rank=84)/SLC13A3(kME=0.749,rank=88)/NUDT7(kME=0.746,rank=92)/ABCB1(kME=0.735,rank=100)/FKBP1B(kME=0.729,rank=107)/HOMER2(kME=0.729,rank=108)/MYZAP(kME=0.696,rank=12…
c2.cgp	M1	CHARAFE_BREAST_CANCER_LUMINAL_VS_MESENCHYMAL_UP	Genes up-regulated in luminal-like breast cancer cell lines compared to the mesenchymal-like ones.	14	190	0.0737	455	0.0213	3.66	0.0073	INHBB(kME=0.880,rank=3)/SYNGR1(kME=0.859,rank=13)/DLG3(kME=0.846,rank=24)/RAB3D(kME=0.826,rank=38)/FREM2(kME=0.818,rank=41)/CYB5A(kME=0.791,rank=60)/CAMK2N1(kME=0.770,rank=71)/EHF(kME=0.758,rank=80)/DENND2D(kME=0.661,rank=144)/MREG(kME=0.648,rank=153)/BIK(kME=0.626,rank=169)/EPB41L5(kME=0.598,rank=184)/RAB17(kME=0.563,rank=197)/CYP4B1(kME=0.561,rank=198)
c2.cgp	M1	CLAUS_PGR_POSITIVE_MENINGIOMA_UP	Genes up-regulated in meningioma samples positive for PGR [GeneID=5241] compared to those without the receptor.	3	190	0.0158	10	0.00047	34.33	0.009	SLC24A3(kME=0.859,rank=12)/SLC47A1(kME=0.770,rank=72)/FAT4(kME=0.670,rank=138)
c2.cgp	M1	FOROUTAN_PRODRANK_TGFB_EMT_DN	Genes down-regulated in the epithelial-mesenchymal transition (EMT) upon transforming growth factor beta (TGFb) stimulation derived from multiple datasets using a product of ranks meta-analysis approach.	6	190	0.0316	82	0.00383	8.48	0.0097	SYBU(kME=0.794,rank=59)/CYB5A(kME=0.791,rank=60)/EHF(kME=0.758,rank=80)/ADORA2B(kME=0.714,rank=114)/PKP2(kME=0.597,rank=186)/LAMA5(kME=0.521,rank=208)
c2.cgp	M1	CHIANG_LIVER_CANCER_SUBCLASS_INTERFERON_DN	All marker genes down-regulated in the 'interferon' subclass of hepatocellular carcinoma (HCC).	5	190	0.0263	52	0.00243	11.1	0.0097	ZNF385B(kME=0.861,rank=10)/PRAG1(kME=0.777,rank=66)/HLF(kME=0.775,rank=69)/SLC13A3(kME=0.749,rank=88)/TMEM150C(kME=0.624,rank=170)
c2.cgp	M1	MOREAUX_MULTIPLE_MYELOMA_BY_TACI_UP	Up-regulated genes distinguishing in multiple myeloma (MM) samples with higher expression of TACI [GeneID=23495].	12	190	0.0632	373	0.0174	3.8	0.012	SYNGR1(kME=0.859,rank=13)/STRA6(kME=0.851,rank=17)/MAPK8IP2(kME=0.843,rank=26)/CCDC33(kME=0.836,rank=31)/AFDN(kME=0.815,rank=43)/MYZAP(kME=0.696,rank=121)/IMPDH1(kME=0.654,rank=150)/OLAH(kME=0.628,rank=166)/BIK(kME=0.626,rank=169)/PKP2(kME=0.597,rank=186)/SLC6A13(kME=0.592,rank=187)/HTR4(kME=0.546,rank=201)
c2.cgp	M1	CUI_TCF21_TARGETS_2_UP	All significantly up-regulated genes in kidney glomeruli isolated from TCF21 [Gene ID=6943] knockout mice.	13	190	0.0684	432	0.0202	3.57	0.012	RTL6(kME=0.860,rank=11)/SLC7A2(kME=0.835,rank=32)/ISLR(kME=0.799,rank=54)/MIF(kME=0.755,rank=83)/GREB1(kME=0.740,rank=97)/HOMER2(kME=0.729,rank=108)/KCND3(kME=0.725,rank=109)/MTMR7(kME=0.679,rank=132)/MPP6(kME=0.676,rank=134)/CELSR1(kME=0.663,rank=143)/MIR17HG(kME=0.653,rank=152)/PTGDS(kME=0.619,rank=174)/RAB17(kME=0.563,rank=197)
c2.cgp	M1	FARMER_BREAST_CANCER_APOCRINE_VS_LUMINAL	Genes which best discriminate between two groups of breast cancer according to the status of ESR1 and AR [GeneID=2099;367]: apocrine (ESR1- AR+) and luminal (ESR1+ AR+).	11	190	0.0579	327	0.0153	3.96	0.014	FCHSD2(kME=0.884,rank=2)/CYB5A(kME=0.791,rank=60)/C14orf132(kME=0.742,rank=96)/GREB1(kME=0.740,rank=97)/PRKAR2B(kME=0.698,rank=120)/MPP6(kME=0.676,rank=134)/IGF1R(kME=0.622,rank=172)/OPTN(kME=0.599,rank=183)/FKBP5(kME=0.598,rank=185)/PKP2(kME=0.597,rank=186)/AKR1B10(kME=0.587,rank=190)
c2.cgp	M1	LEE_BMP2_TARGETS_UP	Genes up-regulated in uterus upon knockout of BMP2 [GeneID=650].	18	190	0.0947	778	0.0363	2.78	0.017	INHBB(kME=0.880,rank=3)/SLC24A3(kME=0.859,rank=12)/FAM20A(kME=0.854,rank=15)/ITGB4(kME=0.837,rank=30)/SLC7A2(kME=0.835,rank=32)/SLC16A2(kME=0.819,rank=39)/RAB6B(kME=0.814,rank=44)/CBX6(kME=0.772,rank=70)/EHF(kME=0.758,rank=80)/EGFLAM(kME=0.751,rank=87)/NUDT7(kME=0.746,rank=92)/C14orf132(kME=0.742,rank=96)/GREB1(kME=0.740,rank=97)/ABCB1(kME=0.735,rank=100)/DSG2(kME=0.670,rank=140)/CCDC136(kME=0.62…
c2.cgp	M1	GOZGIT_ESR1_TARGETS_DN	Genes down-regulated in TMX2-28 cells (breast cancer) which do not express ESR1 [GeneID=2099]) compared to the parental MCF7 cells which do.	18	190	0.0947	784	0.0366	2.75	0.017	SLC24A3(kME=0.859,rank=12)/NF2(kME=0.853,rank=16)/SLC7A2(kME=0.835,rank=32)/PGR(kME=0.834,rank=33)/ARL4A(kME=0.795,rank=57)/ENPP1(kME=0.764,rank=77)/DIRAS2(kME=0.764,rank=78)/GREB1(kME=0.740,rank=97)/RUNDC3B(kME=0.695,rank=122)/C3orf70(kME=0.668,rank=141)/SDR16C5(kME=0.660,rank=145)/CRACR2A(kME=0.646,rank=155)/FGF14-AS2(kME=0.644,rank=157)/UNC5C-AS1(kME=0.641,rank=161)/TMEM150C(kME=0.624,rank=170…
c2.cgp	M1	MIKKELSEN_MEF_HCP_WITH_H3K27ME3	Genes with high-CpG-density promoters (HCP) bearing histone H3 trimethylation mark at K27 (H3K27me3) in MEF cells (embryonic fibroblast).	15	190	0.079	591	0.0276	3.02	0.02	MAPK8IP2(kME=0.843,rank=26)/FSTL4(kME=0.805,rank=51)/CHGB(kME=0.804,rank=52)/SLC47A1(kME=0.770,rank=72)/SLC13A3(kME=0.749,rank=88)/LUZP2(kME=0.733,rank=102)/PTGDR(kME=0.731,rank=105)/KCND3(kME=0.725,rank=109)/KCNH5(kME=0.678,rank=133)/NAGS(kME=0.670,rank=139)/DSG2(kME=0.670,rank=140)/CELSR1(kME=0.663,rank=143)/PRMT8(kME=0.642,rank=159)/TMEM150C(kME=0.624,rank=170)/HTR4(kME=0.546,rank=201)
c2.cgp	M1	PEDRIOLI_MIR31_TARGETS_DN	Genes down-regulated in primary LEC cells (lymphatic endothelum) upon overexpression of MIR31 [GeneID=407035].	12	190	0.0632	413	0.0193	3.43	0.023	TMOD1(kME=0.862,rank=9)/CACNB2(kME=0.847,rank=22)/ITGB4(kME=0.837,rank=30)/DCAF12L2(kME=0.818,rank=40)/AFDN(kME=0.815,rank=43)/MMRN1(kME=0.778,rank=65)/CAMK2N1(kME=0.770,rank=71)/CACNA1H(kME=0.756,rank=81)/DSG2(kME=0.670,rank=140)/EVA1C(kME=0.658,rank=147)/PTGDS(kME=0.619,rank=174)/PDGFD(kME=0.600,rank=180)
c2.cgp	M1	KARLSSON_TGFB1_TARGETS_DN	Genes down-regulated by TGFB1 [GeneID=7040] in MEF cells (embryonic fibroblast) via TGFB1R [GeneID=7046].	8	190	0.0421	194	0.00906	4.81	0.023	MGAT3(kME=0.864,rank=8)/KCNC4(kME=0.803,rank=53)/KCND3(kME=0.725,rank=109)/MET(kME=0.692,rank=126)/ISYNA1(kME=0.634,rank=165)/ENPP4(kME=0.605,rank=177)/GLUL(kME=0.599,rank=182)/LAMA5(kME=0.521,rank=208)
c2.cgp	M1	RODWELL_AGING_KIDNEY_NO_BLOOD_DN	Genes whose expression decreases with age in normal kidney, excluding those with higher expression in blood.	7	190	0.0368	148	0.00691	5.5	0.023	CYB5A(kME=0.791,rank=60)/NUDT7(kME=0.746,rank=92)/CRABP1(kME=0.743,rank=95)/TPD52(kME=0.705,rank=116)/DSG2(kME=0.670,rank=140)/IGF1R(kME=0.622,rank=172)/SLC22A23(kME=0.599,rank=181)
c2.cgp	M1	MEISSNER_NPC_HCP_WITH_H3_UNMETHYLATED	Genes with high-CpG-density promoters (HCP) that have no histone H3 methylation marks in neural precursor cells (NPC).	14	190	0.0737	544	0.0254	3.05	0.023	DLGAP1(kME=0.872,rank=6)/B3GNT8(kME=0.867,rank=7)/ITGB4(kME=0.837,rank=30)/SYBU(kME=0.794,rank=59)/SLC47A1(kME=0.770,rank=72)/L3MBTL4(kME=0.752,rank=86)/SLC13A3(kME=0.749,rank=88)/ADAMTSL5(kME=0.744,rank=94)/ABCB1(kME=0.735,rank=100)/NAGS(kME=0.670,rank=139)/DSG2(kME=0.670,rank=140)/ISYNA1(kME=0.634,rank=165)/PDGFD(kME=0.600,rank=180)/LGI3(kME=0.528,rank=203)
c2.cgp	M1	PLASARI_TGFB1_TARGETS_10HR_DN	Genes down-regulated in MEF cells (embryonic fibroblast) upon stimulation with TGFB1 [GeneID=7040] for 10 h.	9	190	0.0474	255	0.0119	4.12	0.028	SLC24A3(kME=0.859,rank=12)/GAS2(kME=0.795,rank=58)/CBX6(kME=0.772,rank=70)/DIRAS2(kME=0.764,rank=78)/PALMD(kME=0.754,rank=84)/UNC5C(kME=0.745,rank=93)/PRKAR2B(kME=0.698,rank=120)/FAT4(kME=0.670,rank=138)/ARHGAP28(kME=0.604,rank=179)
c2.cgp	M1	DAVICIONI_TARGETS_OF_PAX_FOXO1_FUSIONS_UP	Genes up-regulated in RD cells (embryonal rhabdomyosarcoma, ERMS) by expression of PAX3- or PAX7-FOXO1 [GeneID=5077;5081;2308] fusions off retroviral vectors.	9	190	0.0474	258	0.012	4.08	0.03	JAKMIP2(kME=0.874,rank=5)/FZD1(kME=0.827,rank=37)/ITPKB(kME=0.796,rank=56)/CAMK2N1(kME=0.770,rank=71)/SEPTIN6(kME=0.719,rank=112)/PRKAR2B(kME=0.698,rank=120)/MET(kME=0.692,rank=126)/CARHSP1(kME=0.676,rank=135)/PDGFD(kME=0.600,rank=180)
c2.cgp	M1	LIU_OVARIAN_CANCER_TUMORS_AND_XENOGRAFTS_XDGS_DN	Genes differentially expressed between PDX and donor tumor samples from nine ovarian cancer patients.	29	190	0.153	1715	0.0801	2.07	0.031	SLC24A3(kME=0.859,rank=12)/FAM20A(kME=0.854,rank=15)/ABCA8(kME=0.840,rank=28)/SLC7A2(kME=0.835,rank=32)/PGR(kME=0.834,rank=33)/FZD1(kME=0.827,rank=37)/SLC16A2(kME=0.819,rank=39)/ITGA2(kME=0.807,rank=49)/C7(kME=0.806,rank=50)/CHGB(kME=0.804,rank=52)/ISLR(kME=0.799,rank=54)/MMRN1(kME=0.778,rank=65)/HLF(kME=0.775,rank=69)/SLC47A1(kME=0.770,rank=72)/ENPP1(kME=0.764,rank=77)/CHN1(kME=0.763,rank=79)/CA…
c2.cgp	M1	MEISSNER_BRAIN_HCP_WITH_H3K4ME3_AND_H3K27ME3	Genes with high-CpG-density promoters (HCP) bearing histone H3 dimethylation at K4 (H3K4me2) and trimethylation at K27 (H3K27me3) in brain.	21	190	0.111	1074	0.0502	2.35	0.031	INHBB(kME=0.880,rank=3)/CCDC3(kME=0.848,rank=21)/SLC7A2(kME=0.835,rank=32)/FREM2(kME=0.818,rank=41)/ITPKB(kME=0.796,rank=56)/ENPP1(kME=0.764,rank=77)/DIRAS2(kME=0.764,rank=78)/L3MBTL4(kME=0.752,rank=86)/EGFLAM(kME=0.751,rank=87)/SLC13A3(kME=0.749,rank=88)/ADAMTSL5(kME=0.744,rank=94)/SNTG2(kME=0.715,rank=113)/ADORA2B(kME=0.714,rank=114)/KLRG2(kME=0.684,rank=129)/CARHSP1(kME=0.676,rank=135)/FAT4(kM…
c2.cgp	M1	LANDIS_ERBB2_BREAST_PRENEOPLASTIC_UP	Up-regulated genes from top 82 genes out of the 324-gene signature identified in the pre-neoplastic tissue adjacent to the mammary tumors induced by transgenic expression of ERBB2 [GeneID=2064].	3	190	0.0158	19	0.00089	18.06	0.031	HOMER2(kME=0.729,rank=108)/TPD52(kME=0.705,rank=116)/DSG2(kME=0.670,rank=140)
c2.cgp	M1	BENPORATH_SUZ12_TARGETS	Set 'Suz12 targets': genes identified by ChIP on chip as targets of the Polycomb protein SUZ12 [GeneID=23512] in human embryonic stem cells.	20	190	0.105	1035	0.0483	2.32	0.046	MAPK8IP2(kME=0.843,rank=26)/PGR(kME=0.834,rank=33)/KCNC4(kME=0.803,rank=53)/ITPKB(kME=0.796,rank=56)/HLF(kME=0.775,rank=69)/CAMK2N1(kME=0.770,rank=71)/EGFLAM(kME=0.751,rank=87)/UNC5C(kME=0.745,rank=93)/CRABP1(kME=0.743,rank=95)/KCNIP4(kME=0.731,rank=104)/PTGDR(kME=0.731,rank=105)/KCND3(kME=0.725,rank=109)/LONRF3(kME=0.687,rank=128)/NAGS(kME=0.670,rank=139)/SDR16C5(kME=0.660,rank=145)/EVA1C(kME=0.…
c2.cgp	M1	ONKEN_UVEAL_MELANOMA_DN	Genes down-regulated in uveal melanoma: class 2 vs class 1 tumors.	13	190	0.0684	531	0.0248	2.89	0.046	TSPAN14(kME=0.848,rank=20)/TJP1(kME=0.830,rank=36)/RAB6B(kME=0.814,rank=44)/RPL3(kME=0.811,rank=47)/ITPKB(kME=0.796,rank=56)/SYBU(kME=0.794,rank=59)/SORBS1(kME=0.785,rank=63)/EIF3L(kME=0.746,rank=91)/PMM1(kME=0.705,rank=117)/SIRPAP1(kME=0.679,rank=131)/PDGFD(kME=0.600,rank=180)/GLUL(kME=0.599,rank=182)/RAB17(kME=0.563,rank=197)
c2.cgp	M1	CREIGHTON_ENDOCRINE_THERAPY_RESISTANCE_1	The 'group 1 set' of genes associated with acquired endocrine therapy resistance in breast tumors expressing ESR1 and ERBB2 [GeneID=2099;2064].	13	190	0.0684	535	0.025	2.87	0.048	ZNF385B(kME=0.861,rank=10)/SLC24A3(kME=0.859,rank=12)/SLC7A2(kME=0.835,rank=32)/PGR(kME=0.834,rank=33)/TTLL12(kME=0.831,rank=35)/FREM2(kME=0.818,rank=41)/ITGA2(kME=0.807,rank=49)/ARL4A(kME=0.795,rank=57)/SYBU(kME=0.794,rank=59)/GREB1(kME=0.740,rank=97)/MREG(kME=0.648,rank=153)/IGF1R(kME=0.622,rank=172)/FKBP5(kME=0.598,rank=185)
c2.cp.kegg	M1	hsa04520	Adherens junction	5	47	0.106	73	0.0139	8.43	0.015	TJP1(kME=0.830,rank=36)/AFDN(kME=0.815,rank=43)/SORBS1(kME=0.785,rank=63)/MET(kME=0.692,rank=126)/IGF1R(kME=0.622,rank=172)
c2.cp.kegg	M1	hsa05412	Arrhythmogenic right ventricular cardiomyopathy (ARVC)	5	47	0.106	74	0.0141	8.32	0.015	CACNB2(kME=0.847,rank=22)/ITGB4(kME=0.837,rank=30)/ITGA2(kME=0.807,rank=49)/DSG2(kME=0.670,rank=140)/PKP2(kME=0.597,rank=186)
c2.cp.kegg	M1	hsa04510	Focal adhesion	7	47	0.149	199	0.0379	4.44	0.038	ITGB4(kME=0.837,rank=30)/ITGA2(kME=0.807,rank=49)/MET(kME=0.692,rank=126)/FLNC(kME=0.636,rank=163)/IGF1R(kME=0.622,rank=172)/PDGFD(kME=0.600,rank=180)/LAMA5(kME=0.521,rank=208)
c2.cp.pid	M1	PID_ECADHERIN_STABILIZATION_PATHWAY	Stabilization and expansion of the E-cadherin adherens junction	4	28	0.143	41	0.0162	10.13	0.045	MGAT3(kME=0.864,rank=8)/AFDN(kME=0.815,rank=43)/MET(kME=0.692,rank=126)/IGF1R(kME=0.622,rank=172)
c3.mir.mirdb	M1	MIR1279	Genes predicted to be targets of miRBase v22 microRNA hsa-miR-1279 in miRDB v6.0 with MirTarget v4 prediction scores > 80 (high confidence targets).	10	172	0.0581	186	0.0112	5.46	0.038	MGAT3(kME=0.864,rank=8)/RASSF8(kME=0.850,rank=18)/FREM2(kME=0.818,rank=41)/RAD21(kME=0.790,rank=61)/MMRN1(kME=0.778,rank=65)/PRAG1(kME=0.777,rank=66)/MREG(kME=0.648,rank=153)/NHS(kME=0.638,rank=162)/IGF1R(kME=0.622,rank=172)/FKBP5(kME=0.598,rank=185)
c3.tft.gtrd	M1	HMGB1_TARGET_GENES	Genes containing one or more binding sites for UniProt:P09429 (HMGB1) in their promoter regions (TSS -1000,+100 bp) as identified by GTRD version 20.06 ChIP-seq harmonization.	29	189	0.153	1535	0.0588	2.9	0.0007	TMOD1(kME=0.862,rank=9)/SYNGR1(kME=0.859,rank=13)/TSPAN14(kME=0.848,rank=20)/CCDC3(kME=0.848,rank=21)/ITGB4(kME=0.837,rank=30)/SLC7A2(kME=0.835,rank=32)/ITPKB(kME=0.796,rank=56)/RAD21(kME=0.790,rank=61)/PITPNC1(kME=0.788,rank=62)/SORBS1(kME=0.785,rank=63)/ARHGEF3(kME=0.775,rank=68)/HLF(kME=0.775,rank=69)/ENPP1(kME=0.764,rank=77)/L3MBTL4(kME=0.752,rank=86)/TST(kME=0.748,rank=90)/ADAMTSL5(kME=0.744…
c5.go.bp	M1	GOBP_VASCULAR_TRANSPORT	GO:0010232. The directed movement of substances, into, out of or within a cell, either in a vascular tissue or in the vascular membrane. [GOC:sm]	7	158	0.0443	87	0.00483	9.55	0.023	SLC24A3(kME=0.859,rank=12)/SLC7A2(kME=0.835,rank=32)/SLC16A2(kME=0.819,rank=39)/SLC13A3(kME=0.749,rank=88)/ABCB1(kME=0.735,rank=100)/SLC22A8(kME=0.644,rank=158)/SLC6A13(kME=0.592,rank=187)
c5.go.cc	M1	GOCC_BASAL_PART_OF_CELL	GO:0045178. The region of a cell situated near the base. For example, in a polarized epithelial cell, the basal surface rests on the basal lamina that separates the epithelium from other tissue. [GOC:mah, ISBN:0815316194]	13	136	0.0956	274	0.0185	5.61	0.00035	DLG3(kME=0.846,rank=24)/ABCA8(kME=0.840,rank=28)/ITGB4(kME=0.837,rank=30)/TJP1(kME=0.830,rank=36)/SLC9B2(kME=0.812,rank=45)/ITGA2(kME=0.807,rank=49)/SLC47A1(kME=0.770,rank=72)/ENPP1(kME=0.764,rank=77)/SLC13A3(kME=0.749,rank=88)/MET(kME=0.692,rank=126)/SLC22A8(kME=0.644,rank=158)/SLC6A13(kME=0.592,rank=187)/RAB17(kME=0.563,rank=197)
c5.go.cc	M1	GOCC_BASOLATERAL_PLASMA_MEMBRANE	GO:0016323. The region of the plasma membrane that includes the basal end and sides of the cell. Often used in reference to animal polarized epithelial membranes, where the basal membrane is the part attached to the extracellular matrix, or in plant cells, where the basal membrane is defined with respect to the zygotic axis. [GOC:go_curators]	10	136	0.0735	231	0.0156	5.01	0.0044	DLG3(kME=0.846,rank=24)/ABCA8(kME=0.840,rank=28)/TJP1(kME=0.830,rank=36)/SLC9B2(kME=0.812,rank=45)/SLC47A1(kME=0.770,rank=72)/ENPP1(kME=0.764,rank=77)/SLC13A3(kME=0.749,rank=88)/SLC22A8(kME=0.644,rank=158)/SLC6A13(kME=0.592,rank=187)/RAB17(kME=0.563,rank=197)
c5.go.cc	M1	GOCC_APICAL_PART_OF_CELL	GO:0045177. The region of a polarized cell that forms a tip or is distal to a base. For example, in a polarized epithelial cell, the apical region has an exposed surface and lies opposite to the basal lamina that separates the epithelium from other tissue. [GOC:mah, ISBN:0815316194]	14	136	0.103	437	0.0295	3.78	0.0044	NF2(kME=0.853,rank=16)/TJP1(kME=0.830,rank=36)/SLC16A2(kME=0.819,rank=39)/SLC9B2(kME=0.812,rank=45)/SLC47A1(kME=0.770,rank=72)/ABCB1(kME=0.735,rank=100)/HOMER2(kME=0.729,rank=108)/CRB2(kME=0.722,rank=110)/MREG(kME=0.648,rank=153)/SLC26A2(kME=0.645,rank=156)/SLC22A8(kME=0.644,rank=158)/NHS(kME=0.638,rank=162)/FZD3(kME=0.584,rank=192)/RAB17(kME=0.563,rank=197)
c5.go.cc	M1	GOCC_APICAL_PLASMA_MEMBRANE	GO:0016324. The region of the plasma membrane located at the apical end of the cell. [GOC:curators]	11	136	0.0809	370	0.025	3.44	0.025	SLC16A2(kME=0.819,rank=39)/SLC9B2(kME=0.812,rank=45)/SLC47A1(kME=0.770,rank=72)/ABCB1(kME=0.735,rank=100)/CRB2(kME=0.722,rank=110)/MREG(kME=0.648,rank=153)/SLC26A2(kME=0.645,rank=156)/SLC22A8(kME=0.644,rank=158)/NHS(kME=0.638,rank=162)/FZD3(kME=0.584,rank=192)/RAB17(kME=0.563,rank=197)
c5.go.cc	M1	GOCC_CATION_CHANNEL_COMPLEX	GO:0034703. An ion channel complex through which cations pass. [GOC:mah]	9	136	0.0662	222	0.015	4.66	0.012	CACNB2(kME=0.847,rank=22)/DLG3(kME=0.846,rank=24)/SMDT1(kME=0.807,rank=48)/KCNC4(kME=0.803,rank=53)/CACNA1H(kME=0.756,rank=81)/KCNIP4(kME=0.731,rank=104)/FKBP1B(kME=0.729,rank=107)/KCND3(kME=0.725,rank=109)/LRRC38(kME=0.521,rank=207)
c5.go.cc	M1	GOCC_ADHERENS_JUNCTION	GO:0005912. A cell-cell junction composed of the epithelial cadherin-catenin complex. The epithelial cadherins, or E-cadherins, of each interacting cell extend through the plasma membrane into the extracellular space and bind to each other. The E-cadherins bind to catenins on the cytoplasmic side of the membrane, where the E-cadherin-catenin complex binds to cytoskeletal components and regulatory…	8	136	0.0588	179	0.0121	5.11	0.012	NF2(kME=0.853,rank=16)/DLG3(kME=0.846,rank=24)/TJP1(kME=0.830,rank=36)/AFDN(kME=0.815,rank=43)/SORBS1(kME=0.785,rank=63)/SDCBP(kME=0.698,rank=119)/EPB41L5(kME=0.598,rank=184)/PKP2(kME=0.597,rank=186)
c5.go.mf	M1	GOMF_XENOBIOTIC_TRANSMEMBRANE_TRANSPORTER_ACTIVITY	GO:0042910. Enables the directed movement of a xenobiotic from one side of a membrane to the other. A xenobiotic is a compound foreign to the organim exposed to it. It may be synthesized by another organism (like ampicilin) or it can be a synthetic chemical. [GOC:go_curators, GOC:krc]	4	149	0.0268	31	0.00196	14.08	0.047	ABCA8(kME=0.840,rank=28)/SLC47A1(kME=0.770,rank=72)/ABCB1(kME=0.735,rank=100)/SLC6A13(kME=0.592,rank=187)
c5.go.mf	M1	GOMF_METAL_ION_TRANSMEMBRANE_TRANSPORTER_ACTIVITY	GO:0046873. Enables the transfer of metal ions from one side of a membrane to the other. [GOC:ai]	13	149	0.0872	437	0.0276	3.37	0.047	SLC24A3(kME=0.859,rank=12)/CACNB2(kME=0.847,rank=22)/SLC9B2(kME=0.812,rank=45)/KCNC4(kME=0.803,rank=53)/CACNA1H(kME=0.756,rank=81)/SLC13A3(kME=0.749,rank=88)/KCNIP4(kME=0.731,rank=104)/FKBP1B(kME=0.729,rank=107)/KCND3(kME=0.725,rank=109)/STIM2(kME=0.693,rank=125)/KCNH5(kME=0.678,rank=133)/SLC6A13(kME=0.592,rank=187)/LRRC38(kME=0.521,rank=207)
c6.oncogenicsig	M1	LEF1_UP.V1_UP	Genes up-regulated in DLD1 cells (colon carcinoma) over-expressing LEF1 [Gene ID=51176].	9	127	0.0709	194	0.0177	4.22	0.034	ALLC(kME=0.908,rank=1)/TMOD1(kME=0.862,rank=9)/STRA6(kME=0.851,rank=17)/CHGB(kME=0.804,rank=52)/C14orf132(kME=0.742,rank=96)/MPP6(kME=0.676,rank=134)/FLNC(kME=0.636,rank=163)/ISYNA1(kME=0.634,rank=165)/PTGDS(kME=0.619,rank=174)
c6.oncogenicsig	M1	P53_DN.V1_UP	Genes up-regulated in NCI-60 panel of cell lines with mutated TP53 [Gene ID=7157].	9	127	0.0709	194	0.0177	4.22	0.034	INHBB(kME=0.880,rank=3)/ITGB4(kME=0.837,rank=30)/SLC16A2(kME=0.819,rank=39)/ITGA2(kME=0.807,rank=49)/ARL4A(kME=0.795,rank=57)/CLTCL1(kME=0.766,rank=75)/ADORA2B(kME=0.714,rank=114)/ENPP4(kME=0.605,rank=177)/GLUL(kME=0.599,rank=182)
c8.celltypesig	M1	HU_FETAL_RETINA_RPE	Retinal Pigment Epithelium Cells	12	186	0.0645	291	0.0151	4.48	0.013	STRA6(kME=0.851,rank=17)/RASSF8(kME=0.850,rank=18)/SLC7A2(kME=0.835,rank=32)/ITPKB(kME=0.796,rank=56)/SDCBP(kME=0.698,rank=119)/MET(kME=0.692,rank=126)/TMEM205(kME=0.676,rank=136)/DSG2(kME=0.670,rank=140)/SLC22A8(kME=0.644,rank=158)/PTGDS(kME=0.619,rank=174)/FNIP2(kME=0.604,rank=178)/SLC6A13(kME=0.592,rank=187)
c8.celltypesig	M1	FAN_EMBRYONIC_CTX_BRAIN_ENDOTHELIAL_1		14	186	0.0753	440	0.0229	3.47	0.018	STRA6(kME=0.851,rank=17)/TJP1(kME=0.830,rank=36)/SLC16A2(kME=0.819,rank=39)/AFDN(kME=0.815,rank=43)/CYB5A(kME=0.791,rank=60)/SORBS1(kME=0.785,rank=63)/PALMD(kME=0.754,rank=84)/ABCB1(kME=0.735,rank=100)/RUNDC3B(kME=0.695,rank=122)/CARHSP1(kME=0.676,rank=135)/KIAA1671(kME=0.667,rank=142)/IMPDH1(kME=0.654,rank=150)/IGF1R(kME=0.622,rank=172)/LAMA5(kME=0.521,rank=208)
c8.celltypesig	M1	TRAVAGLINI_LUNG_PROXIMAL_BASAL_CELL		17	186	0.0914	629	0.0327	2.97	0.018	SYNGR1(kME=0.859,rank=13)/ITGB4(kME=0.837,rank=30)/RPL3(kME=0.811,rank=47)/ITGA2(kME=0.807,rank=49)/ISLR(kME=0.799,rank=54)/ARL4A(kME=0.795,rank=57)/HLF(kME=0.775,rank=69)/EHF(kME=0.758,rank=80)/MRTFB(kME=0.755,rank=82)/EIF3L(kME=0.746,rank=91)/ADORA2B(kME=0.714,rank=114)/LINC01315(kME=0.700,rank=118)/STIM2(kME=0.693,rank=125)/TMEM205(kME=0.676,rank=136)/ISYNA1(kME=0.634,rank=165)/GLUL(kME=0.599,…
c8.celltypesig	M1	MANNO_MIDBRAIN_NEUROTYPES_HRGL3	Cell types are named using anatomical and functional mnemonics prefixed by 'm' or'h' to indicate mouse and human respectively: OMTN, oculomotor and trochlear nucleus; Sert, serotonergic; NbM, medial neuroblast; NbDA, neuroblast dopaminergic; DA0-2, dopaminergic neurons; RN, red nucleus; Gaba1-2, GABAergic neurons; mNbL1-2, lateral neuroblasts; NbML1-5, mediolateral neuroblasts; NProg, neuronal pr…	16	186	0.086	574	0.0299	3.06	0.018	INHBB(kME=0.880,rank=3)/ABCA8(kME=0.840,rank=28)/FZD1(kME=0.827,rank=37)/FREM2(kME=0.818,rank=41)/ITPKB(kME=0.796,rank=56)/MMRN1(kME=0.778,rank=65)/PAPLN(kME=0.765,rank=76)/DIRAS2(kME=0.764,rank=78)/CRB2(kME=0.722,rank=110)/PMM1(kME=0.705,rank=117)/DSG2(kME=0.670,rank=140)/CELSR1(kME=0.663,rank=143)/EVA1C(kME=0.658,rank=147)/FLNC(kME=0.636,rank=163)/FZD3(kME=0.584,rank=192)/LGI3(kME=0.528,rank=20…
c8.celltypesig	M1	LAKE_ADULT_KIDNEY_C2_PODOCYTES		9	186	0.0484	212	0.011	4.56	0.019	FCHSD2(kME=0.884,rank=2)/RASSF8(kME=0.850,rank=18)/CACNB2(kME=0.847,rank=22)/TJP1(kME=0.830,rank=36)/ARHGEF3(kME=0.775,rank=68)/UNC5C(kME=0.745,rank=93)/IGF1R(kME=0.622,rank=172)/ARHGAP28(kME=0.604,rank=179)/EPB41L5(kME=0.598,rank=184)
c8.celltypesig	M1	GAO_LARGE_INTESTINE_ADULT_CA_ENTEROENDOCRINE_CELLS		11	186	0.0591	312	0.0162	3.81	0.019	TMOD1(kME=0.862,rank=9)/MAPK8IP2(kME=0.843,rank=26)/SLC7A2(kME=0.835,rank=32)/SLC16A2(kME=0.819,rank=39)/C7(kME=0.806,rank=50)/FSTL4(kME=0.805,rank=51)/CHGB(kME=0.804,rank=52)/CBX6(kME=0.772,rank=70)/TAFA5(kME=0.766,rank=73)/PALMD(kME=0.754,rank=84)/ISYNA1(kME=0.634,rank=165)
c8.celltypesig	M1	LAKE_ADULT_KIDNEY_C6_PROXIMAL_TUBULE_EPITHELIAL_CELLS_FIBRINOGEN_POS_S3		8	186	0.043	181	0.00942	4.73	0.024	CYB5A(kME=0.791,rank=60)/PITPNC1(kME=0.788,rank=62)/ARHGEF3(kME=0.775,rank=68)/L3MBTL4(kME=0.752,rank=86)/SPTLC3(kME=0.737,rank=98)/KCNIP4(kME=0.731,rank=104)/MPP6(kME=0.676,rank=134)/FNIP2(kME=0.604,rank=178)
c8.celltypesig	M1	GAO_LARGE_INTESTINE_ADULT_CJ_IMMUNE_CELLS		14	186	0.0753	505	0.0263	3.02	0.024	INHBB(kME=0.880,rank=3)/SLC24A3(kME=0.859,rank=12)/ABCA8(kME=0.840,rank=28)/SLC7A2(kME=0.835,rank=32)/ISLR(kME=0.799,rank=54)/CBX6(kME=0.772,rank=70)/CPAMD8(kME=0.753,rank=85)/EGFLAM(kME=0.751,rank=87)/UNC5C(kME=0.745,rank=93)/C14orf132(kME=0.742,rank=96)/RUNDC3B(kME=0.695,rank=122)/ISYNA1(kME=0.634,rank=165)/PDGFD(kME=0.600,rank=180)/LAMA5(kME=0.521,rank=208)
c8.celltypesig	M1	MANNO_MIDBRAIN_NEUROTYPES_HSERT	Cell types are named using anatomical and functional mnemonics prefixed by 'm' or'h' to indicate mouse and human respectively: OMTN, oculomotor and trochlear nucleus; Sert, serotonergic; NbM, medial neuroblast; NbDA, neuroblast dopaminergic; DA0-2, dopaminergic neurons; RN, red nucleus; Gaba1-2, GABAergic neurons; mNbL1-2, lateral neuroblasts; NbML1-5, mediolateral neuroblasts; NProg, neuronal pr…	13	186	0.0699	450	0.0234	3.13	0.024	SLC24A3(kME=0.859,rank=12)/MAPK8IP2(kME=0.843,rank=26)/CHGB(kME=0.804,rank=52)/SYBU(kME=0.794,rank=59)/PITPNC1(kME=0.788,rank=62)/TAFA5(kME=0.766,rank=73)/DIRAS2(kME=0.764,rank=78)/KCNIP4(kME=0.731,rank=104)/FKBP1B(kME=0.729,rank=107)/SEPTIN6(kME=0.719,rank=112)/PRKAR2B(kME=0.698,rank=120)/RUNDC3B(kME=0.695,rank=122)/OPTN(kME=0.599,rank=183)
c8.celltypesig	M1	DESCARTES_FETAL_MUSCLE_LYMPHATIC_ENDOTHELIAL_CELLS	descartes DE_gene_by_organ.csv, fold.change>5, qval<0.05, pval<0.05	5	186	0.0269	74	0.00385	7.15	0.036	ARL4A(kME=0.795,rank=57)/SNTG2(kME=0.715,rank=113)/MYZAP(kME=0.696,rank=121)/CELSR1(kME=0.663,rank=143)/KBTBD11(kME=0.609,rank=175)
c8.celltypesig	M1	BUSSLINGER_ESOPHAGEAL_QUIESCENT_BASAL_CELLS		5	186	0.0269	77	0.00401	6.87	0.039	ITGB4(kME=0.837,rank=30)/SLC7A2(kME=0.835,rank=32)/RPL3(kME=0.811,rank=47)/GLUL(kME=0.599,rank=182)/LAMA5(kME=0.521,rank=208)
c8.celltypesig	M1	DESCARTES_FETAL_EYE_RETINAL_PIGMENT_CELLS	descartes DE_gene_by_organ.csv, fold.change>5, qval<0.05, pval<0.05	5	186	0.0269	79	0.00411	6.69	0.04	CCDC33(kME=0.836,rank=31)/PGR(kME=0.834,rank=33)/SLC22A8(kME=0.644,rank=158)/PTGDS(kME=0.619,rank=174)/SLC6A13(kME=0.592,rank=187)
h.all	M1	HALLMARK_ESTROGEN_RESPONSE_EARLY	Genes defining early response to estrogen.	13	53	0.245	200	0.0456	6.8	1.6e-05	INHBB(kME=0.880,rank=3)/SLC24A3(kME=0.859,rank=12)/SYNGR1(kME=0.859,rank=13)/SLC7A2(kME=0.835,rank=32)/PGR(kME=0.834,rank=33)/SYBU(kME=0.794,rank=59)/GREB1(kME=0.740,rank=97)/CELSR1(kME=0.663,rank=143)/MREG(kME=0.648,rank=153)/SLC26A2(kME=0.645,rank=156)/IGF1R(kME=0.622,rank=172)/FKBP5(kME=0.598,rank=185)/RAB17(kME=0.563,rank=197)
c1.positional	M2	chr22q13	Ensembl 107 genes in cytogenetic band chr22q13	10	201	0.0498	311	0.00759	6.84	0.00036	MPPED1(kME=0.913,rank=2)/PMM1(kME=0.825,rank=26)/TRIOBP(kME=0.821,rank=29)/CYB5R3(kME=0.812,rank=35)/CSDC2(kME=0.802,rank=42)/TTLL1(kME=0.799,rank=44)/JOSD1(kME=0.770,rank=74)/A4GALT(kME=0.756,rank=85)/SREBF2(kME=0.755,rank=86)/TOB2(kME=0.655,rank=153)
c2.cgp	M2	MEISSNER_BRAIN_HCP_WITH_H3K4ME3_AND_H3K27ME3	Genes with high-CpG-density promoters (HCP) bearing histone H3 dimethylation at K4 (H3K4me2) and trimethylation at K27 (H3K27me3) in brain.	31	188	0.165	1074	0.0502	3.74	7.5e-06	FXYD6(kME=0.922,rank=1)/EZR(kME=0.898,rank=5)/ALPL(kME=0.894,rank=6)/SLC16A9(kME=0.870,rank=10)/MCUB(kME=0.869,rank=11)/CASZ1(kME=0.859,rank=16)/SNTG2(kME=0.855,rank=17)/TLL2(kME=0.851,rank=18)/AFAP1L1(kME=0.815,rank=33)/PTHLH(kME=0.796,rank=47)/PRKCZ(kME=0.795,rank=48)/TNFAIP8L3(kME=0.786,rank=61)/OCLN(kME=0.785,rank=63)/QRFPR(kME=0.785,rank=64)/SLCO2A1(kME=0.778,rank=69)/ST6GALNAC2(kME=0.767,ra…
c2.cgp	M2	MEISSNER_NPC_HCP_WITH_H3K4ME2	Genes with high-CpG-density promoters (HCP) bearing histone H3 dimethylation mark at K4 (H3K4me2) in neural precursor cells (NPC).	20	188	0.106	493	0.023	5.05	1.2e-05	ALPL(kME=0.894,rank=6)/SLC16A9(kME=0.870,rank=10)/COL23A1(kME=0.863,rank=14)/TLL2(kME=0.851,rank=18)/PTHLH(kME=0.796,rank=47)/GNAZ(kME=0.795,rank=50)/LY6E(kME=0.794,rank=51)/SPINT2(kME=0.789,rank=55)/TNFAIP8L3(kME=0.786,rank=61)/MTMR7(kME=0.754,rank=87)/FAM20A(kME=0.733,rank=100)/SRSF12(kME=0.715,rank=109)/RCAN2(kME=0.711,rank=113)/RAPGEFL1(kME=0.704,rank=119)/LPAR3(kME=0.702,rank=123)/LSR(kME=0.…
c2.cgp	M2	FEVR_CTNNB1_TARGETS_UP	Genes up-regulated in intestinal crypt cells upon deletion of CTNNB1 [GeneID=1499].	23	188	0.122	688	0.0321	4.2	2.2e-05	MCUB(kME=0.869,rank=11)/SMOX(kME=0.841,rank=21)/BCR(kME=0.828,rank=25)/PMM1(kME=0.825,rank=26)/TRIOBP(kME=0.821,rank=29)/MLPH(kME=0.821,rank=30)/SEC14L2(kME=0.821,rank=31)/PCSK9(kME=0.802,rank=41)/PRKCZ(kME=0.795,rank=48)/LY6E(kME=0.794,rank=51)/IGSF9(kME=0.790,rank=53)/PGD(kME=0.788,rank=57)/C2(kME=0.787,rank=59)/OCLN(kME=0.785,rank=63)/SLCO2A1(kME=0.778,rank=69)/ABCB1(kME=0.762,rank=80)/OSBPL6(…
c2.cgp	M2	DODD_NASOPHARYNGEAL_CARCINOMA_UP	Genes up-regulated in nasopharyngeal carcinoma (NPC) compared to the normal tissue.	38	188	0.202	1815	0.0848	2.73	0.00015	EZR(kME=0.898,rank=5)/SLC16A9(kME=0.870,rank=10)/CASZ1(kME=0.859,rank=16)/RAB36(kME=0.822,rank=28)/MLPH(kME=0.821,rank=30)/DHCR24(kME=0.809,rank=37)/RUNDC3B(kME=0.799,rank=45)/PRKCZ(kME=0.795,rank=48)/TSPAN1(kME=0.793,rank=52)/BDKRB2(kME=0.782,rank=66)/RSPH9(kME=0.777,rank=70)/AKAP14(kME=0.772,rank=73)/ABCB1(kME=0.762,rank=80)/A4GALT(kME=0.756,rank=85)/SLC20A2(kME=0.747,rank=91)/DNAAF3(kME=0.739,…
c2.cgp	M2	AIGNER_ZEB1_TARGETS	Genes up-regulated in MDA-MB-231 cells (breast cancer) after knockdown of ZEB1 [GeneID=6935] by RNAi.	6	188	0.0319	35	0.00163	20.13	0.00017	TSPAN1(kME=0.793,rank=52)/OCLN(kME=0.785,rank=63)/MARVELD2(kME=0.714,rank=110)/F11R(kME=0.697,rank=126)/EPPK1(kME=0.593,rank=187)/CDH4(kME=0.586,rank=192)
c2.cgp	M2	MEISSNER_NPC_HCP_WITH_H3_UNMETHYLATED	Genes with high-CpG-density promoters (HCP) that have no histone H3 methylation marks in neural precursor cells (NPC).	18	188	0.0957	544	0.0254	4.06	0.00041	TMEM54(kME=0.882,rank=8)/MCUB(kME=0.869,rank=11)/MAEL(kME=0.864,rank=13)/AFAP1L1(kME=0.815,rank=33)/PCSK9(kME=0.802,rank=41)/QRFPR(kME=0.785,rank=64)/SLCO2A1(kME=0.778,rank=69)/ST6GALNAC2(kME=0.767,rank=76)/ABCB1(kME=0.762,rank=80)/KLK8(kME=0.747,rank=90)/MARVELD2(kME=0.714,rank=110)/CSPG4(kME=0.703,rank=121)/F11R(kME=0.697,rank=126)/CLIC6(kME=0.674,rank=141)/L3MBTL4(kME=0.635,rank=166)/LGI3(kME=…
c2.cgp	M2	CHARAFE_BREAST_CANCER_LUMINAL_VS_MESENCHYMAL_UP	Genes up-regulated in luminal-like breast cancer cell lines compared to the mesenchymal-like ones.	16	188	0.0851	455	0.0213	4.28	0.00063	CASZ1(kME=0.859,rank=16)/BCR(kME=0.828,rank=25)/MLPH(kME=0.821,rank=30)/HOOK1(kME=0.801,rank=43)/TSPAN1(kME=0.793,rank=52)/SPINT2(kME=0.789,rank=55)/OCLN(kME=0.785,rank=63)/ST6GALNAC2(kME=0.767,rank=76)/MARVELD2(kME=0.714,rank=110)/SLC7A8(kME=0.710,rank=114)/ENPP5(kME=0.710,rank=115)/F11R(kME=0.697,rank=126)/BICDL1(kME=0.689,rank=131)/LSR(kME=0.676,rank=140)/SLC25A29(kME=0.655,rank=152)/EPPK1(kME…
c2.cgp	M2	ONDER_CDH1_TARGETS_2_DN	Genes down-regulated in HMLE cells (immortalized nontransformed mammary epithelium) after E-cadhedrin (CDH1) [GeneID=999] knockdown by RNAi.	16	188	0.0851	473	0.0221	4.12	0.00091	MCOLN3(kME=0.838,rank=22)/HOOK1(kME=0.801,rank=43)/PTHLH(kME=0.796,rank=47)/PRKCZ(kME=0.795,rank=48)/TSPAN1(kME=0.793,rank=52)/SPINT2(kME=0.789,rank=55)/BDKRB2(kME=0.782,rank=66)/ST6GALNAC2(kME=0.767,rank=76)/KLK8(kME=0.747,rank=90)/SLC20A2(kME=0.747,rank=91)/ISG20(kME=0.731,rank=101)/SLC7A8(kME=0.710,rank=114)/LPAR3(kME=0.702,rank=123)/F11R(kME=0.697,rank=126)/LSR(kME=0.676,rank=140)/KLK7(kME=0.…
c2.cgp	M2	CERVERA_SDHB_TARGETS_1_UP	Genes turned on in Hep3B cells (hepatocellular carcinoma, HCC) upon knockdown of SDHB [GeneID=6390] by RNAi.	8	188	0.0426	120	0.00561	7.88	0.0019	TMEM54(kME=0.882,rank=8)/MCUB(kME=0.869,rank=11)/PTHLH(kME=0.796,rank=47)/ST6GALNAC2(kME=0.767,rank=76)/DNAAF3(kME=0.739,rank=97)/SUSD4(kME=0.682,rank=137)/CLIC6(kME=0.674,rank=141)/REEP1(kME=0.578,rank=195)
c2.cgp	M2	RODRIGUES_THYROID_CARCINOMA_POORLY_DIFFERENTIATED_DN	Genes down-regulated in poorly differentiated thyroid carcinoma (PDTC) compared to normal thyroid tissue.	20	188	0.106	798	0.0373	3.08	0.004	ATP1A1(kME=0.837,rank=23)/BCR(kME=0.828,rank=25)/SLC26A7(kME=0.811,rank=36)/OCLN(kME=0.785,rank=63)/TEX2(kME=0.775,rank=71)/USP54(kME=0.740,rank=95)/AFDN(kME=0.720,rank=106)/MARVELD2(kME=0.714,rank=110)/ENPP5(kME=0.710,rank=115)/F11R(kME=0.697,rank=126)/PITPNA(kME=0.686,rank=133)/LSR(kME=0.676,rank=140)/WFDC2(kME=0.669,rank=142)/RAP1GAP(kME=0.666,rank=144)/SLC25A29(kME=0.655,rank=152)/TOB2(kME=0.…
c2.cgp	M2	SCHAEFFER_PROSTATE_DEVELOPMENT_48HR_UP	Genes up-regulated in the urogenital sinus (UGS) of day E16 females exposed to the androgen dihydrotestosterone [PubChem=10635] for 48 h.	14	188	0.0745	449	0.021	3.76	0.0062	WNK2(kME=0.886,rank=7)/SMOX(kME=0.841,rank=21)/ATP1A1(kME=0.837,rank=23)/LY6E(kME=0.794,rank=51)/TSPAN1(kME=0.793,rank=52)/CSPG5(kME=0.780,rank=67)/SLCO2A1(kME=0.778,rank=69)/VAMP8(kME=0.731,rank=102)/NT5E(kME=0.700,rank=124)/PHYHD1(kME=0.696,rank=128)/CLIC6(kME=0.674,rank=141)/EVA1C(kME=0.619,rank=175)/MBOAT1(kME=0.559,rank=202)/FKBP5(kME=0.553,rank=204)
c2.cgp	M2	FOROUTAN_TGFB_EMT_DN	Genes down-regulated in the epithelial-mesenchymal transition (EMT) upon transforming growth factor beta (TGFb) stimulation derived from multiple datasets by combining results from an integrative approach and a product of ranks meta-analysis approach.	7	188	0.0372	108	0.00504	7.63	0.0062	DEFB1(kME=0.824,rank=27)/HOOK1(kME=0.801,rank=43)/LY6E(kME=0.794,rank=51)/TSPAN1(kME=0.793,rank=52)/LSR(kME=0.676,rank=140)/PLAAT3(kME=0.647,rank=158)/SYNE2(kME=0.610,rank=180)
c2.cgp	M2	MEBARKI_HCC_PROGENITOR_FZD8CRD_UP	Transcriptome of human HepaRG hepatocellular carcinoma liver progenitors in responses to a WNT3A-enriched microenvironment and dissection of pathways dependent on _-catenin and/or blocked by the SFRP-like Wnt inhibitor FZD8_CRD.	16	188	0.0851	586	0.0274	3.31	0.0076	LINC01638(kME=0.903,rank=4)/ILDR2(kME=0.874,rank=9)/MCUB(kME=0.869,rank=11)/QRFPR(kME=0.785,rank=64)/CSPG5(kME=0.780,rank=67)/STMN1(kME=0.756,rank=84)/JPH1(kME=0.744,rank=93)/NF2(kME=0.742,rank=94)/NT5E(kME=0.700,rank=124)/GAREM2(kME=0.667,rank=143)/CIT(kME=0.645,rank=159)/PHACTR1(kME=0.641,rank=161)/RAD18(kME=0.616,rank=177)/SMTN(kME=0.601,rank=183)/REEP1(kME=0.578,rank=195)/MBOAT1(kME=0.559,ran…
c2.cgp	M2	LIM_MAMMARY_STEM_CELL_DN	Genes consistently down-regulated in mammary stem cells both in mouse and human species.	13	188	0.0692	416	0.0194	3.75	0.0093	TMEM54(kME=0.882,rank=8)/CASZ1(kME=0.859,rank=16)/MLPH(kME=0.821,rank=30)/DHCR24(kME=0.809,rank=37)/PRKCZ(kME=0.795,rank=48)/ORAI1(kME=0.789,rank=54)/PGD(kME=0.788,rank=57)/ISG20(kME=0.731,rank=101)/SUSD4(kME=0.682,rank=137)/LSR(kME=0.676,rank=140)/WFDC2(kME=0.669,rank=142)/PRAG1(kME=0.650,rank=156)/MBOAT1(kME=0.559,rank=202)
c2.cgp	M2	MIKKELSEN_NPC_HCP_WITH_H3K4ME3_AND_H3K27ME3	Genes with high-CpG-density promoters (HCP) bearing the bivalent histone H3 trimethylation mark at K4 and K27 (H3K4me3 and H3K27me3) in neural progenitor cells (NPC).	9	188	0.0479	210	0.00981	5.08	0.011	WNK2(kME=0.886,rank=7)/CASZ1(kME=0.859,rank=16)/OCLN(kME=0.785,rank=63)/A4GALT(kME=0.756,rank=85)/JPH1(kME=0.744,rank=93)/PRMT8(kME=0.727,rank=104)/ANKRD33B(kME=0.712,rank=112)/BICDL1(kME=0.689,rank=131)/ADRA2B(kME=0.658,rank=149)
c2.cgp	M2	CHEMNITZ_RESPONSE_TO_PROSTAGLANDIN_E2_DN	Genes down-regulated in CD4+ [GeneID=920] T lymphocytes after stimulation with prostaglandin E2 [PubChem=5280360].	12	188	0.0638	408	0.0191	3.51	0.027	EZR(kME=0.898,rank=5)/TRIOBP(kME=0.821,rank=29)/PCLO(kME=0.817,rank=32)/RUNDC3B(kME=0.799,rank=45)/TSPAN1(kME=0.793,rank=52)/OCLN(kME=0.785,rank=63)/PHYHD1(kME=0.696,rank=128)/MUC3A(kME=0.695,rank=129)/PITPNA(kME=0.686,rank=133)/CLIC6(kME=0.674,rank=141)/WFDC2(kME=0.669,rank=142)/PLAAT3(kME=0.647,rank=158)
c2.cgp	M2	ACEVEDO_LIVER_CANCER_DN	Genes down-regulated in hepatocellular carcinoma (HCC) compared to normal liver samples.	14	188	0.0745	540	0.0252	3.11	0.027	EZR(kME=0.898,rank=5)/ALPL(kME=0.894,rank=6)/ANPEP(kME=0.835,rank=24)/DEFB1(kME=0.824,rank=27)/MLPH(kME=0.821,rank=30)/HOOK1(kME=0.801,rank=43)/LY6E(kME=0.794,rank=51)/CAMK1(kME=0.739,rank=96)/GPD1(kME=0.718,rank=108)/DIAPH1(kME=0.706,rank=117)/RAP1GAP(kME=0.666,rank=144)/BCO2(kME=0.650,rank=155)/TCEA3(kME=0.649,rank=157)/SIDT2(kME=0.587,rank=191)
c2.cgp	M2	LEIN_CHOROID_PLEXUS_MARKERS	Genes enriched in choroid plexus cells in the brain identified through correlation-based searches seeded with the choroid plexus cell-type specific gene expression patterns.	6	188	0.0319	105	0.0049	6.69	0.027	EZR(kME=0.898,rank=5)/SPINT2(kME=0.789,rank=55)/RSPH9(kME=0.777,rank=70)/ST6GALNAC2(kME=0.767,rank=76)/WFDC2(kME=0.669,rank=142)/SYNE2(kME=0.610,rank=180)
c2.cgp	M2	SENGUPTA_NASOPHARYNGEAL_CARCINOMA_DN	Genes down-regulated in nsopharyngeal carcinoma relative to the normal tissue.	11	188	0.0585	359	0.0168	3.64	0.027	EZR(kME=0.898,rank=5)/DHCR24(kME=0.809,rank=37)/TSPAN1(kME=0.793,rank=52)/RSPH9(kME=0.777,rank=70)/AKAP14(kME=0.772,rank=73)/CLIC6(kME=0.674,rank=141)/WFDC2(kME=0.669,rank=142)/BCO2(kME=0.650,rank=155)/TCEA3(kME=0.649,rank=157)/EVA1C(kME=0.619,rank=175)/EPPK1(kME=0.593,rank=187)
c2.cgp	M2	PLASARI_TGFB1_TARGETS_10HR_UP	Genes up-regulated in MEF cells (embryonic fibroblast) upon stimulation with TGFB1 [GeneID=7040] for 10 h.	8	188	0.0426	196	0.00916	4.81	0.027	FXYD6(kME=0.922,rank=1)/PTHLH(kME=0.796,rank=47)/ABCB1(kME=0.762,rank=80)/ITGA5(kME=0.735,rank=98)/CSPG4(kME=0.703,rank=121)/GAREM2(kME=0.667,rank=143)/PRAG1(kME=0.650,rank=156)/FKBP5(kME=0.553,rank=204)
c2.cgp	M2	BURTON_ADIPOGENESIS_2	Strongly up-regulated at 8 h during differentiation of 3T3-L1 cells (fibroblast) into adipocytes.	5	188	0.0266	71	0.00332	8.21	0.03	PGD(kME=0.788,rank=57)/NF2(kME=0.742,rank=94)/ITGA5(kME=0.735,rank=98)/SIDT2(kME=0.587,rank=191)/FKBP5(kME=0.553,rank=204)
c2.cgp	M2	FOROUTAN_INTEGRATED_TGFB_EMT_DN	Genes down-regulated in the epithelial-mesenchymal transition (EMT) upon transforming growth factor beta (TGFb) stimulation derived from multiple datasets by integrating them.	5	188	0.0266	74	0.00346	7.88	0.032	DEFB1(kME=0.824,rank=27)/LY6E(kME=0.794,rank=51)/TSPAN1(kME=0.793,rank=52)/LSR(kME=0.676,rank=140)/SYNE2(kME=0.610,rank=180)
c2.cgp	M2	JAEGER_METASTASIS_DN	Genes down-regulated in metastases from malignant melanoma compared to the primary tumors.	9	188	0.0479	259	0.0121	4.11	0.032	MCOLN3(kME=0.838,rank=22)/DEFB1(kME=0.824,rank=27)/SPINT2(kME=0.789,rank=55)/AKR1B10(kME=0.775,rank=72)/KLK8(kME=0.747,rank=90)/RAPGEFL1(kME=0.704,rank=119)/LSR(kME=0.676,rank=140)/KLK7(kME=0.644,rank=160)/EPPK1(kME=0.593,rank=187)
c2.cgp	M2	LIM_MAMMARY_LUMINAL_MATURE_UP	Genes consistently up-regulated in mature mammary luminal cells both in mouse and human species.	6	188	0.0319	113	0.00528	6.21	0.032	CASZ1(kME=0.859,rank=16)/MLPH(kME=0.821,rank=30)/TSPAN1(kME=0.793,rank=52)/DNAAF3(kME=0.739,rank=97)/MBOAT1(kME=0.559,rank=202)/EEF1A2(kME=0.558,rank=203)
c2.cgp	M2	LEE_BMP2_TARGETS_UP	Genes up-regulated in uterus upon knockout of BMP2 [GeneID=650].	17	188	0.0904	778	0.0363	2.64	0.033	FXYD6(kME=0.922,rank=1)/EZR(kME=0.898,rank=5)/ANPEP(kME=0.835,rank=24)/MLPH(kME=0.821,rank=30)/CYB5R3(kME=0.812,rank=35)/SLC26A7(kME=0.811,rank=36)/PYGB(kME=0.797,rank=46)/TSPAN1(kME=0.793,rank=52)/SPINT2(kME=0.789,rank=55)/FAM124A(kME=0.787,rank=60)/AKR1B10(kME=0.775,rank=72)/ABCB1(kME=0.762,rank=80)/FAM20A(kME=0.733,rank=100)/WFDC2(kME=0.669,rank=142)/SAMD14(kME=0.663,rank=147)/SLC35G1(kME=0.66…
c2.cgp	M2	ACEVEDO_LIVER_TUMOR_VS_NORMAL_ADJACENT_TISSUE_DN	Genes down-regulated in liver tumor compared to the normal adjacent tissue.	9	188	0.0479	274	0.0128	3.88	0.044	EZR(kME=0.898,rank=5)/ANPEP(kME=0.835,rank=24)/DEFB1(kME=0.824,rank=27)/HOOK1(kME=0.801,rank=43)/LY6E(kME=0.794,rank=51)/SPINT2(kME=0.789,rank=55)/VAMP8(kME=0.731,rank=102)/GPD1(kME=0.718,rank=108)/RAP1GAP(kME=0.666,rank=144)
c2.cgp	M2	HOLLERN_EMT_BREAST_TUMOR_DN	Genes that that have low expression in mammary tumors of epithelial-mesenchymal transition (EMT) histology.	6	188	0.0319	123	0.00575	5.7	0.044	TMEM54(kME=0.882,rank=8)/SPINT2(kME=0.789,rank=55)/OCLN(kME=0.785,rank=63)/MARVELD2(kME=0.714,rank=110)/LSR(kME=0.676,rank=140)/EPPK1(kME=0.593,rank=187)
c3.tft.gtrd	M2	HMGB1_TARGET_GENES	Genes containing one or more binding sites for UniProt:P09429 (HMGB1) in their promoter regions (TSS -1000,+100 bp) as identified by GTRD version 20.06 ChIP-seq harmonization.	27	183	0.148	1535	0.0588	2.77	0.0031	EZR(kME=0.898,rank=5)/ALPL(kME=0.894,rank=6)/ILDR2(kME=0.874,rank=9)/MAEL(kME=0.864,rank=13)/ECE1(kME=0.860,rank=15)/SMOX(kME=0.841,rank=21)/BCR(kME=0.828,rank=25)/AFAP1L1(kME=0.815,rank=33)/GNAZ(kME=0.795,rank=50)/ORAI1(kME=0.789,rank=54)/PGD(kME=0.788,rank=57)/C2(kME=0.787,rank=59)/TNFAIP8L3(kME=0.786,rank=61)/TEX2(kME=0.775,rank=71)/TTBK1(kME=0.767,rank=75)/B4GALT2(kME=0.765,rank=77)/TMEM196(k…
c5.go.bp	M2	GOBP_REGULATION_OF_METAL_ION_TRANSPORT	GO:0010959. Any process that modulates the frequency, rate, or extent of metal ion transport. Metal ion transport is the directed movement of metal ions, any metal ion with an electric charge, into, out of or within a cell, or between cells, by means of some agent such as a transporter or pore. [GOC:dph, GOC:tb]	15	164	0.0915	423	0.0235	4.19	0.015	FXYD6(kME=0.922,rank=1)/WNK2(kME=0.886,rank=7)/ATP1A1(kME=0.837,rank=23)/PCSK9(kME=0.802,rank=41)/HECW2(kME=0.795,rank=49)/ORAI1(kME=0.789,rank=54)/FXYD2(kME=0.759,rank=82)/CLIC2(kME=0.748,rank=88)/JPH1(kME=0.744,rank=93)/DIAPH1(kME=0.706,rank=117)/GJC2(kME=0.664,rank=145)/MRLN(kME=0.655,rank=151)/EGF(kME=0.564,rank=196)/TMEM38A(kME=0.564,rank=197)/HPCA(kME=0.560,rank=201)
c5.go.cc	M2	GOCC_TIGHT_JUNCTION	GO:0070160. A cell-cell junction that seals cells together in an epithelium in a way that prevents even small molecules from leaking from one side of the sheet to the other. [ISBN:0815332181]	10	137	0.073	132	0.00891	8.76	0.0001	ILDR2(kME=0.874,rank=9)/PRKCZ(kME=0.795,rank=48)/OCLN(kME=0.785,rank=63)/MAPK15(kME=0.745,rank=92)/AFDN(kME=0.720,rank=106)/MARVELD2(kME=0.714,rank=110)/F11R(kME=0.697,rank=126)/LSR(kME=0.676,rank=140)/EPPK1(kME=0.593,rank=187)/LIN7A(kME=0.561,rank=200)
c5.go.cc	M2	GOCC_APICAL_JUNCTION_COMPLEX	GO:0043296. A functional unit located near the cell apex at the points of contact between epithelial cells, which in vertebrates is composed of the tight junction, the zonula adherens, and desmosomes and in some invertebrates, such as Drosophila, is composed of the subapical complex (SAC), the zonula adherens and the septate junction. Functions in the regulation of cell polarity, tissue integrity…	9	137	0.0657	151	0.0102	6.83	0.00094	ILDR2(kME=0.874,rank=9)/PRKCZ(kME=0.795,rank=48)/OCLN(kME=0.785,rank=63)/MAPK15(kME=0.745,rank=92)/MARVELD2(kME=0.714,rank=110)/F11R(kME=0.697,rank=126)/LSR(kME=0.676,rank=140)/EPPK1(kME=0.593,rank=187)/LIN7A(kME=0.561,rank=200)
c5.go.cc	M2	GOCC_LEADING_EDGE_MEMBRANE	GO:0031256. The portion of the plasma membrane surrounding the leading edge of a motile cell. [GOC:mah]	10	137	0.073	178	0.012	6.48	0.00077	EZR(kME=0.898,rank=5)/JCAD(kME=0.847,rank=20)/FGD5(kME=0.785,rank=62)/NF2(kME=0.742,rank=94)/ITGA5(kME=0.735,rank=98)/DIAPH1(kME=0.706,rank=117)/CSPG4(kME=0.703,rank=121)/FGR(kME=0.687,rank=132)/SYNE2(kME=0.610,rank=180)/HPCA(kME=0.560,rank=201)
c5.go.cc	M2	GOCC_RUFFLE_MEMBRANE	GO:0032587. The portion of the plasma membrane surrounding a ruffle. [GOC:mah]	7	137	0.0511	98	0.00661	8.09	0.0022	EZR(kME=0.898,rank=5)/JCAD(kME=0.847,rank=20)/FGD5(kME=0.785,rank=62)/NF2(kME=0.742,rank=94)/ITGA5(kME=0.735,rank=98)/DIAPH1(kME=0.706,rank=117)/FGR(kME=0.687,rank=132)
c5.go.cc	M2	GOCC_CELL_LEADING_EDGE	GO:0031252. The area of a motile cell closest to the direction of movement. [GOC:pg]	13	137	0.0949	422	0.0285	3.58	0.0075	EZR(kME=0.898,rank=5)/JCAD(kME=0.847,rank=20)/PRKCZ(kME=0.795,rank=48)/FGD5(kME=0.785,rank=62)/OCLN(kME=0.785,rank=63)/NF2(kME=0.742,rank=94)/ITGA5(kME=0.735,rank=98)/DIAPH1(kME=0.706,rank=117)/CSPG4(kME=0.703,rank=121)/FGR(kME=0.687,rank=132)/SYNE2(kME=0.610,rank=180)/CTNNA3(kME=0.587,rank=190)/HPCA(kME=0.560,rank=201)
c5.go.cc	M2	GOCC_RUFFLE	GO:0001726. Projection at the leading edge of a crawling cell; the protrusions are supported by a microfilament meshwork. [ISBN:0124325653]	8	137	0.0584	179	0.0121	5.07	0.011	EZR(kME=0.898,rank=5)/JCAD(kME=0.847,rank=20)/FGD5(kME=0.785,rank=62)/NF2(kME=0.742,rank=94)/ITGA5(kME=0.735,rank=98)/DIAPH1(kME=0.706,rank=117)/CSPG4(kME=0.703,rank=121)/FGR(kME=0.687,rank=132)
c5.go.cc	M2	GOCC_CELL_PROJECTION_MEMBRANE	GO:0031253. The portion of the plasma membrane surrounding a plasma membrane bounded cell surface projection. [GOC:krc, GOC:mah]	11	137	0.0803	345	0.0233	3.66	0.013	EZR(kME=0.898,rank=5)/JCAD(kME=0.847,rank=20)/FGD5(kME=0.785,rank=62)/NF2(kME=0.742,rank=94)/ITGA5(kME=0.735,rank=98)/SLC7A8(kME=0.710,rank=114)/DIAPH1(kME=0.706,rank=117)/CSPG4(kME=0.703,rank=121)/FGR(kME=0.687,rank=132)/SYNE2(kME=0.610,rank=180)/HPCA(kME=0.560,rank=201)
c5.go.cc	M2	GOCC_BASOLATERAL_PLASMA_MEMBRANE	GO:0016323. The region of the plasma membrane that includes the basal end and sides of the cell. Often used in reference to animal polarized epithelial membranes, where the basal membrane is the part attached to the extracellular matrix, or in plant cells, where the basal membrane is defined with respect to the zygotic axis. [GOC:go_curators]	8	137	0.0584	231	0.0156	3.92	0.039	EZR(kME=0.898,rank=5)/ATP1A1(kME=0.837,rank=23)/SLC26A7(kME=0.811,rank=36)/ORAI1(kME=0.789,rank=54)/MARVELD2(kME=0.714,rank=110)/SLC7A8(kME=0.710,rank=114)/EPPK1(kME=0.593,rank=187)/LIN7A(kME=0.561,rank=200)
c5.go.cc	M2	GOCC_SARCOPLASMIC_RETICULUM_MEMBRANE	GO:0033017. The lipid bilayer surrounding the sarcoplasmic reticulum. [GOC:rph]	4	137	0.0292	41	0.00277	10.84	0.017	JPH1(kME=0.744,rank=93)/MRLN(kME=0.655,rank=151)/SYNE2(kME=0.610,rank=180)/TMEM38A(kME=0.564,rank=197)
c5.go.mf	M2	GOMF_ACTIN_BINDING	GO:0003779. Binding to monomeric or multimeric forms of actin, including actin filaments. [GOC:clt]	15	156	0.0962	440	0.0278	3.73	0.011	EZR(kME=0.898,rank=5)/SNTG2(kME=0.855,rank=17)/TRIOBP(kME=0.821,rank=29)/MLPH(kME=0.821,rank=30)/HOOK1(kME=0.801,rank=43)/NF2(kME=0.742,rank=94)/AFDN(kME=0.720,rank=106)/DIAPH1(kME=0.706,rank=117)/CORO6(kME=0.677,rank=139)/SAMD14(kME=0.663,rank=147)/PHACTR1(kME=0.641,rank=161)/SYNE2(kME=0.610,rank=180)/SMTN(kME=0.601,rank=183)/CTNNA3(kME=0.587,rank=190)/HPCA(kME=0.560,rank=201)
c6.oncogenicsig	M2	BMI1_DN.V1_UP	Genes up-regulated in DAOY cells (medulloblastoma) upon knockdown of BMI1 [Gene ID=648] gene by RNAi.	8	124	0.0645	147	0.0134	5.06	0.041	ANPEP(kME=0.835,rank=24)/PTHLH(kME=0.796,rank=47)/BDKRB2(kME=0.782,rank=66)/CSPG5(kME=0.780,rank=67)/SLCO2A1(kME=0.778,rank=69)/ITGA5(kME=0.735,rank=98)/CSPG4(kME=0.703,rank=121)/NT5E(kME=0.700,rank=124)
c7.immunesigdb	M2	GSE37416_CTRL_VS_0H_F_TULARENSIS_LVS_NEUTROPHIL_DN	Genes down-regulated in comparison of control polymorphonuclear leukocytes (PMN) at 0 h versus PMN treated with F. tularensis vaccine at 0 h.	10	187	0.0535	189	0.00925	6.05	0.041	TMEM54(kME=0.882,rank=8)/KLK8(kME=0.747,rank=90)/JPH1(kME=0.744,rank=93)/COX6B2(kME=0.734,rank=99)/TMEM196(kME=0.721,rank=105)/GPD1(kME=0.718,rank=108)/KIF9-AS1(kME=0.636,rank=165)/RAB11FIP3(kME=0.634,rank=167)/TPO(kME=0.633,rank=168)/DGCR5(kME=0.630,rank=170)
c7.vax	M2	HARALAMBIEVA_PBMC_M_M_R_II_AGE_13_16YO_STIMULATED_VS_UNSTIMULATED_3_TO_7YR_POST_TOP_DEG_UP	Genes up-regulated in peripheral blood mononuclear cell stimulated vs unstimulated in children (13-16) after exposure to M-M-R II , time point 3 to 7Y. Comment: top differentially expressed genes, full set of 1080 avail in Suppl Materials	4	111	0.036	42	0.00313	11.92	0.047	TNFAIP8L3(kME=0.786,rank=61)/FGD5(kME=0.785,rank=62)/FAM20A(kME=0.733,rank=100)/ARHGEF28(kME=0.583,rank=194)
c8.celltypesig	M2	FAN_EMBRYONIC_CTX_BRAIN_ENDOTHELIAL_1		17	182	0.0934	440	0.0229	4.4	0.00025	ALPL(kME=0.894,rank=6)/ECE1(kME=0.860,rank=15)/JCAD(kME=0.847,rank=20)/BCR(kME=0.828,rank=25)/AFAP1L1(kME=0.815,rank=33)/CYB5R3(kME=0.812,rank=35)/RUNDC3B(kME=0.799,rank=45)/LY6E(kME=0.794,rank=51)/OCLN(kME=0.785,rank=63)/SLCO2A1(kME=0.778,rank=69)/ABCB1(kME=0.762,rank=80)/ITGA5(kME=0.735,rank=98)/AFDN(kME=0.720,rank=106)/SLC7A8(kME=0.710,rank=114)/LSR(kME=0.676,rank=140)/PLAAT3(kME=0.647,rank=15…
c8.celltypesig	M2	AIZARANI_LIVER_C7_EPCAM_POS_BILE_DUCT_CELLS_2		12	182	0.0659	219	0.0114	6.12	0.00025	WNK2(kME=0.886,rank=7)/ATP1A1(kME=0.837,rank=23)/ANPEP(kME=0.835,rank=24)/DEFB1(kME=0.824,rank=27)/SPINT2(kME=0.789,rank=55)/OCLN(kME=0.785,rank=63)/FXYD2(kME=0.759,rank=82)/AFDN(kME=0.720,rank=106)/CLIC6(kME=0.674,rank=141)/WFDC2(kME=0.669,rank=142)/RAP1GAP(kME=0.666,rank=144)/TOB2(kME=0.655,rank=153)
c8.celltypesig	M2	AIZARANI_LIVER_C24_EPCAM_POS_BILE_DUCT_CELLS_3		11	182	0.0604	185	0.00963	6.62	0.00025	EZR(kME=0.898,rank=5)/ATP1A1(kME=0.837,rank=23)/ANPEP(kME=0.835,rank=24)/DEFB1(kME=0.824,rank=27)/MLPH(kME=0.821,rank=30)/SPINT2(kME=0.789,rank=55)/OCLN(kME=0.785,rank=63)/AKR1B10(kME=0.775,rank=72)/VAMP8(kME=0.731,rank=102)/AFDN(kME=0.720,rank=106)/WFDC2(kME=0.669,rank=142)
c8.celltypesig	M2	AIZARANI_LIVER_C4_EPCAM_POS_BILE_DUCT_CELLS_1		11	182	0.0604	191	0.00994	6.41	0.00025	ATP1A1(kME=0.837,rank=23)/ANPEP(kME=0.835,rank=24)/DEFB1(kME=0.824,rank=27)/DHCR24(kME=0.809,rank=37)/SPINT2(kME=0.789,rank=55)/OCLN(kME=0.785,rank=63)/FXYD2(kME=0.759,rank=82)/AFDN(kME=0.720,rank=106)/CLIC6(kME=0.674,rank=141)/RAP1GAP(kME=0.666,rank=144)/TOB2(kME=0.655,rank=153)
c8.celltypesig	M2	CUI_DEVELOPING_HEART_C4_ENDOTHELIAL_CELL		9	182	0.0494	146	0.0076	6.8	0.001	FXYD6(kME=0.922,rank=1)/ECE1(kME=0.860,rank=15)/AFAP1L1(kME=0.815,rank=33)/LY6E(kME=0.794,rank=51)/SPINT2(kME=0.789,rank=55)/SLCO2A1(kME=0.778,rank=69)/ITGA5(kME=0.735,rank=98)/NT5E(kME=0.700,rank=124)/F11R(kME=0.697,rank=126)
c8.celltypesig	M2	BUSSLINGER_GASTRIC_MATURE_PIT_CELLS		10	182	0.055	224	0.0117	4.93	0.0044	EZR(kME=0.898,rank=5)/TMEM54(kME=0.882,rank=8)/MLPH(kME=0.821,rank=30)/TSPAN1(kME=0.793,rank=52)/SPINT2(kME=0.789,rank=55)/OCLN(kME=0.785,rank=63)/AKR1B10(kME=0.775,rank=72)/VAMP8(kME=0.731,rank=102)/SLC7A8(kME=0.710,rank=114)/LINC01133(kME=0.639,rank=162)
c8.celltypesig	M2	FAN_EMBRYONIC_CTX_BIG_GROUPS_CAJAL_RETZIUS		15	182	0.0824	499	0.026	3.37	0.005	CASZ1(kME=0.859,rank=16)/DEFB1(kME=0.824,rank=27)/CYB5R3(kME=0.812,rank=35)/PYGB(kME=0.797,rank=46)/LY6E(kME=0.794,rank=51)/IGSF9(kME=0.790,rank=53)/SPINT2(kME=0.789,rank=55)/ST6GALNAC2(kME=0.767,rank=76)/LINGO2(kME=0.712,rank=111)/RCAN2(kME=0.711,rank=113)/SUSD4(kME=0.682,rank=137)/LINC01133(kME=0.639,rank=162)/GPR153(kME=0.597,rank=184)/EPPK1(kME=0.593,rank=187)/CDH4(kME=0.586,rank=192)
c8.celltypesig	M2	DESCARTES_FETAL_SPLEEN_MESOTHELIAL_CELLS	descartes DE_gene_by_organ.csv, fold.change>5, qval<0.05, pval<0.05	9	182	0.0494	194	0.0101	5.1	0.005	EZR(kME=0.898,rank=5)/ILDR2(kME=0.874,rank=9)/MCOLN3(kME=0.838,rank=22)/CSDC2(kME=0.802,rank=42)/IGSF9(kME=0.790,rank=53)/QRFPR(kME=0.785,rank=64)/MTMR7(kME=0.754,rank=87)/LINGO2(kME=0.712,rank=111)/REEP1(kME=0.578,rank=195)
c8.celltypesig	M2	CUI_DEVELOPING_HEART_C6_EPICARDIAL_CELL		9	182	0.0494	195	0.0102	5.08	0.005	EZR(kME=0.898,rank=5)/PCLO(kME=0.817,rank=32)/LY6E(kME=0.794,rank=51)/BICDL1(kME=0.689,rank=131)/BCO2(kME=0.650,rank=155)/PLAAT3(kME=0.647,rank=158)/LINC01133(kME=0.639,rank=162)/PHYHIP(kME=0.603,rank=181)/REEP1(kME=0.578,rank=195)
c8.celltypesig	M2	MANNO_MIDBRAIN_NEUROTYPES_HENDO	Cell types are named using anatomical and functional mnemonics prefixed by 'm' or'h' to indicate mouse and human respectively: OMTN, oculomotor and trochlear nucleus; Sert, serotonergic; NbM, medial neuroblast; NbDA, neuroblast dopaminergic; DA0-2, dopaminergic neurons; RN, red nucleus; Gaba1-2, GABAergic neurons; mNbL1-2, lateral neuroblasts; NbML1-5, mediolateral neuroblasts; NProg, neuronal pr…	21	182	0.115	888	0.0462	2.69	0.005	CCDC68(kME=0.904,rank=3)/ALPL(kME=0.894,rank=6)/ECE1(kME=0.860,rank=15)/JCAD(kME=0.847,rank=20)/AFAP1L1(kME=0.815,rank=33)/FGD5(kME=0.785,rank=62)/SLCO2A1(kME=0.778,rank=69)/ABCB1(kME=0.762,rank=80)/CLIC2(kME=0.748,rank=88)/JPH1(kME=0.744,rank=93)/USP54(kME=0.740,rank=95)/ITGA5(kME=0.735,rank=98)/SLC7A8(kME=0.710,rank=114)/F11R(kME=0.697,rank=126)/FGR(kME=0.687,rank=132)/PITPNA(kME=0.686,rank=133…
c8.celltypesig	M2	MANNO_MIDBRAIN_NEUROTYPES_HDA	Cell types are named using anatomical and functional mnemonics prefixed by 'm' or'h' to indicate mouse and human respectively: OMTN, oculomotor and trochlear nucleus; Sert, serotonergic; NbM, medial neuroblast; NbDA, neuroblast dopaminergic; DA0-2, dopaminergic neurons; RN, red nucleus; Gaba1-2, GABAergic neurons; mNbL1-2, lateral neuroblasts; NbML1-5, mediolateral neuroblasts; NProg, neuronal pr…	14	182	0.0769	506	0.0263	3.08	0.014	CASZ1(kME=0.859,rank=16)/HOOK1(kME=0.801,rank=43)/RUNDC3B(kME=0.799,rank=45)/PRKCZ(kME=0.795,rank=48)/GNAZ(kME=0.795,rank=50)/IGSF9(kME=0.790,rank=53)/SPINT2(kME=0.789,rank=55)/STMN1(kME=0.756,rank=84)/TMEM196(kME=0.721,rank=105)/NYAP1(kME=0.706,rank=118)/SAMD14(kME=0.663,rank=147)/CDH4(kME=0.586,rank=192)/REEP1(kME=0.578,rank=195)/EEF1A2(kME=0.558,rank=203)
c8.celltypesig	M2	AIZARANI_LIVER_C39_EPCAM_POS_BILE_DUCT_CELLS_4		8	182	0.044	184	0.00957	4.76	0.014	EZR(kME=0.898,rank=5)/ATP1A1(kME=0.837,rank=23)/DEFB1(kME=0.824,rank=27)/SPINT2(kME=0.789,rank=55)/OCLN(kME=0.785,rank=63)/ABCB1(kME=0.762,rank=80)/AFDN(kME=0.720,rank=106)/SYNE2(kME=0.610,rank=180)
c8.celltypesig	M2	AIZARANI_LIVER_C13_LSECS_2		10	182	0.055	283	0.0147	3.89	0.014	FXYD6(kME=0.922,rank=1)/ALPL(kME=0.894,rank=6)/ECE1(kME=0.860,rank=15)/ANPEP(kME=0.835,rank=24)/TRIOBP(kME=0.821,rank=29)/HECW2(kME=0.795,rank=49)/SLCO2A1(kME=0.778,rank=69)/SLC7A8(kME=0.710,rank=114)/APOL1(kME=0.663,rank=146)/SMTN(kME=0.601,rank=183)
c8.celltypesig	M2	GAO_ESOPHAGUS_25W_C1_CILIATED_EPITHELIAL_CELLS		13	182	0.0714	458	0.0238	3.15	0.015	MLPH(kME=0.821,rank=30)/RSPH9(kME=0.777,rank=70)/AKAP14(kME=0.772,rank=73)/ST6GALNAC2(kME=0.767,rank=76)/SNX7(kME=0.748,rank=89)/MAPK15(kME=0.745,rank=92)/ENPP5(kME=0.710,rank=115)/SYTL3(kME=0.709,rank=116)/MRLN(kME=0.655,rank=151)/SLC25A29(kME=0.655,rank=152)/PPP1R36(kME=0.639,rank=163)/PRR29(kME=0.626,rank=172)/CCDC24(kME=0.623,rank=174)
c8.celltypesig	M2	TRAVAGLINI_LUNG_MESOTHELIAL_CELL		16	182	0.0879	649	0.0338	2.76	0.015	MCUB(kME=0.869,rank=11)/SMOX(kME=0.841,rank=21)/DHCR24(kME=0.809,rank=37)/LY6E(kME=0.794,rank=51)/C2(kME=0.787,rank=59)/STMN1(kME=0.756,rank=84)/KLK8(kME=0.747,rank=90)/FAM20A(kME=0.733,rank=100)/VAMP8(kME=0.731,rank=102)/SLC7A8(kME=0.710,rank=114)/LSR(kME=0.676,rank=140)/WFDC2(kME=0.669,rank=142)/PLAAT3(kME=0.647,rank=158)/LINC01133(kME=0.639,rank=162)/C9orf16(kME=0.629,rank=171)/EVA1C(kME=0.619…
c8.celltypesig	M2	FAN_EMBRYONIC_CTX_BIG_GROUPS_BRAIN_ENDOTHELIAL		11	182	0.0604	365	0.019	3.32	0.022	ECE1(kME=0.860,rank=15)/JCAD(kME=0.847,rank=20)/ANPEP(kME=0.835,rank=24)/LY6E(kME=0.794,rank=51)/SLCO2A1(kME=0.778,rank=69)/ABCB1(kME=0.762,rank=80)/SLC20A2(kME=0.747,rank=91)/ITGA5(kME=0.735,rank=98)/SLC7A8(kME=0.710,rank=114)/CSPG4(kME=0.703,rank=121)/SMTN(kME=0.601,rank=183)
c8.celltypesig	M2	BUSSLINGER_GASTRIC_IMMATURE_PIT_CELLS		7	182	0.0385	165	0.00859	4.62	0.028	TMEM54(kME=0.882,rank=8)/TSPAN1(kME=0.793,rank=52)/SPINT2(kME=0.789,rank=55)/AKR1B10(kME=0.775,rank=72)/VAMP8(kME=0.731,rank=102)/SLC7A8(kME=0.710,rank=114)/LINC01133(kME=0.639,rank=162)
c8.celltypesig	M2	MANNO_MIDBRAIN_NEUROTYPES_HRGL3	Cell types are named using anatomical and functional mnemonics prefixed by 'm' or'h' to indicate mouse and human respectively: OMTN, oculomotor and trochlear nucleus; Sert, serotonergic; NbM, medial neuroblast; NbDA, neuroblast dopaminergic; DA0-2, dopaminergic neurons; RN, red nucleus; Gaba1-2, GABAergic neurons; mNbL1-2, lateral neuroblasts; NbML1-5, mediolateral neuroblasts; NProg, neuronal pr…	14	182	0.0769	574	0.0299	2.71	0.03	EZR(kME=0.898,rank=5)/PMM1(kME=0.825,rank=26)/CSPG5(kME=0.780,rank=67)/RSPH9(kME=0.777,rank=70)/DNAAF3(kME=0.739,rank=97)/OSBPL6(kME=0.730,rank=103)/SALL1(kME=0.681,rank=138)/GAREM2(kME=0.667,rank=143)/BCO2(kME=0.650,rank=155)/EVA1C(kME=0.619,rank=175)/LGI3(kME=0.594,rank=185)/CTNNA3(kME=0.587,rank=190)/CDH4(kME=0.586,rank=192)/ARHGEF28(kME=0.583,rank=194)
c8.celltypesig	M2	LAKE_ADULT_KIDNEY_C3_PROXIMAL_TUBULE_EPITHELIAL_CELLS_S1_S2		8	182	0.044	221	0.0115	3.95	0.031	SLC16A9(kME=0.870,rank=10)/PCLO(kME=0.817,rank=32)/AFDN(kME=0.720,rank=106)/L3MBTL4(kME=0.635,rank=166)/RAB11FIP3(kME=0.634,rank=167)/SYNE2(kME=0.610,rank=180)/ARHGEF28(kME=0.583,rank=194)/FKBP5(kME=0.553,rank=204)
c1.positional	M3	chr6p21	Ensembl 107 genes in cytogenetic band chr6p21	13	161	0.0808	477	0.0116	7.45	5.6e-06	HLA-DPB1(kME=0.890,rank=6)/HLA-DMA(kME=0.861,rank=14)/AIF1(kME=0.858,rank=16)/HLA-DRA(kME=0.855,rank=18)/HLA-DMB(kME=0.845,rank=27)/HLA-DQA1(kME=0.778,rank=70)/LST1(kME=0.759,rank=82)/TREM2(kME=0.759,rank=83)/HLA-DPA1(kME=0.742,rank=94)/FGD2(kME=0.729,rank=99)/HLA-DOA(kME=0.681,rank=117)/HLA-DQB1(kME=0.649,rank=127)/HLA-DRB1(kME=0.605,rank=141)
c1.positional	M3	chr1q23	Ensembl 107 genes in cytogenetic band chr1q23	8	161	0.0497	219	0.00535	9.72	0.00012	MNDA(kME=0.846,rank=26)/CD84(kME=0.814,rank=47)/SLAMF8(kME=0.768,rank=78)/FCGR2B(kME=0.740,rank=95)/CD48(kME=0.696,rank=113)/FCGR2C(kME=0.682,rank=116)/FCGR2A(kME=0.656,rank=124)/HSPA7(kME=0.621,rank=138)
c2.cgp	M3	LIU_OVARIAN_CANCER_TUMORS_AND_XENOGRAFTS_XDGS_DN	Genes differentially expressed between PDX and donor tumor samples from nine ovarian cancer patients.	98	148	0.662	1715	0.0801	22.51	5.6e-68	LAIR1(kME=0.923,rank=1)/CLEC7A(kME=0.900,rank=2)/FYB1(kME=0.892,rank=5)/HLA-DPB1(kME=0.890,rank=6)/BTK(kME=0.884,rank=7)/PTPRO(kME=0.882,rank=8)/CD53(kME=0.876,rank=10)/AOAH(kME=0.871,rank=11)/ARHGAP15(kME=0.868,rank=12)/HLA-DMA(kME=0.861,rank=14)/WDFY4(kME=0.858,rank=15)/AIF1(kME=0.858,rank=16)/CYBB(kME=0.855,rank=17)/HLA-DRA(kME=0.855,rank=18)/ITGAM(kME=0.854,rank=20)/PTPRC(kME=0.852,rank=21)/D…
c2.cgp	M3	CHEN_METABOLIC_SYNDROM_NETWORK	Genes forming the macrophage-enriched metabolic network (MEMN) claimed to have a causal relationship with the metabolic syndrom traits.	64	148	0.432	1243	0.0581	12.36	5.2e-37	LAIR1(kME=0.923,rank=1)/CLEC7A(kME=0.900,rank=2)/ARHGAP22(kME=0.897,rank=3)/PTPRO(kME=0.882,rank=8)/CD53(kME=0.876,rank=10)/ARHGAP15(kME=0.868,rank=12)/SYK(kME=0.862,rank=13)/WDFY4(kME=0.858,rank=15)/AIF1(kME=0.858,rank=16)/CYBB(kME=0.855,rank=17)/PTPRC(kME=0.852,rank=21)/ARHGAP45(kME=0.852,rank=22)/DOCK2(kME=0.851,rank=23)/HLA-DMB(kME=0.845,rank=27)/DOCK10(kME=0.840,rank=31)/LRRC25(kME=0.840,ran…
c2.cgp	M3	MCLACHLAN_DENTAL_CARIES_UP	Genes up-regulated in pulpal tissue extracted from carious teeth.	35	148	0.236	265	0.0124	24.71	2.2e-32	CLEC7A(kME=0.900,rank=2)/FYB1(kME=0.892,rank=5)/HLA-DPB1(kME=0.890,rank=6)/CD53(kME=0.876,rank=10)/HLA-DMA(kME=0.861,rank=14)/CYBB(kME=0.855,rank=17)/HLA-DRA(kME=0.855,rank=18)/PTPRC(kME=0.852,rank=21)/MNDA(kME=0.846,rank=26)/HLA-DMB(kME=0.845,rank=27)/HCK(kME=0.843,rank=29)/ITGB2(kME=0.831,rank=34)/ALOX5(kME=0.830,rank=36)/CD37(kME=0.826,rank=38)/CD74(kME=0.826,rank=40)/CORO1A(kME=0.826,rank=41)…
c2.cgp	M3	POOLA_INVASIVE_BREAST_CANCER_UP	Genes up-regulated in atypical ductal hyperplastic tissues from patients with (ADHC) breast cancer vs those without the cancer (ADH).	33	148	0.223	292	0.0136	20.75	3.3e-28	CLEC7A(kME=0.900,rank=2)/FYB1(kME=0.892,rank=5)/BTK(kME=0.884,rank=7)/CD53(kME=0.876,rank=10)/ARHGAP15(kME=0.868,rank=12)/AIF1(kME=0.858,rank=16)/PTPRC(kME=0.852,rank=21)/DOCK2(kME=0.851,rank=23)/MNDA(kME=0.846,rank=26)/HLA-DMB(kME=0.845,rank=27)/ITGB2(kME=0.831,rank=34)/CD74(kME=0.826,rank=40)/LILRB1(kME=0.794,rank=58)/LILRB2(kME=0.793,rank=60)/TRAF3IP3(kME=0.786,rank=62)/IRF8(kME=0.782,rank=66)…
c2.cgp	M3	NAKAYAMA_SOFT_TISSUE_TUMORS_PCA1_UP	Top 100 probe sets contrubuting to the positive side of the 1st principal component; predominantly associated with spindle cell and pleomorphic sarcoma samples.	19	148	0.128	83	0.00388	37.84	1.1e-21	ARHGAP15(kME=0.868,rank=12)/AIF1(kME=0.858,rank=16)/HLA-DRA(kME=0.855,rank=18)/ITGAM(kME=0.854,rank=20)/DOCK2(kME=0.851,rank=23)/BIN2(kME=0.806,rank=49)/LILRB1(kME=0.794,rank=58)/HLA-DQA1(kME=0.778,rank=70)/LYZ(kME=0.769,rank=77)/SLAMF8(kME=0.768,rank=78)/KYNU(kME=0.763,rank=80)/SERPINA1(kME=0.742,rank=93)/HLA-DPA1(kME=0.742,rank=94)/FCGR2B(kME=0.740,rank=95)/SLA(kME=0.709,rank=111)/NCF4(kME=0.66…
c2.cgp	M3	SMID_BREAST_CANCER_NORMAL_LIKE_UP	Genes up-regulated in the normal-like subtype of breast cancer.	33	148	0.223	484	0.0226	12.41	3e-21	CIITA(kME=0.893,rank=4)/FYB1(kME=0.892,rank=5)/BTK(kME=0.884,rank=7)/AOAH(kME=0.871,rank=11)/ARHGAP15(kME=0.868,rank=12)/AIF1(kME=0.858,rank=16)/HLA-DRA(kME=0.855,rank=18)/PTPRC(kME=0.852,rank=21)/ARHGAP45(kME=0.852,rank=22)/DOCK2(kME=0.851,rank=23)/DOCK10(kME=0.840,rank=31)/CD37(kME=0.826,rank=38)/ADAM28(kME=0.826,rank=39)/CD74(kME=0.826,rank=40)/CORO1A(kME=0.826,rank=41)/BIN2(kME=0.806,rank=49)…
c2.cgp	M3	RODWELL_AGING_KIDNEY_UP	Genes whose expression increases with age in normal kidney.	32	148	0.216	501	0.0234	11.51	9.5e-20	CLEC7A(kME=0.900,rank=2)/FYB1(kME=0.892,rank=5)/CD53(kME=0.876,rank=10)/HLA-DMA(kME=0.861,rank=14)/HLA-DRA(kME=0.855,rank=18)/PTPRC(kME=0.852,rank=21)/ARHGAP45(kME=0.852,rank=22)/DOCK2(kME=0.851,rank=23)/MARCHF1(kME=0.841,rank=30)/PTPN6(kME=0.832,rank=33)/ITGB2(kME=0.831,rank=34)/PALD1(kME=0.830,rank=35)/ALOX5(kME=0.830,rank=36)/CORO1A(kME=0.826,rank=41)/GBP5(kME=0.818,rank=44)/PIK3CG(kME=0.817,r…
c2.cgp	M3	WALLACE_PROSTATE_CANCER_RACE_UP	Genes up-regulated in prostate cancer samples from African-American patients compared to those from the European-American patients.	26	148	0.176	303	0.0142	14.85	5.7e-19	FYB1(kME=0.892,rank=5)/HLA-DPB1(kME=0.890,rank=6)/CD53(kME=0.876,rank=10)/ARHGAP15(kME=0.868,rank=12)/HLA-DRA(kME=0.855,rank=18)/PTPRC(kME=0.852,rank=21)/DOCK10(kME=0.840,rank=31)/ITGB2(kME=0.831,rank=34)/CD37(kME=0.826,rank=38)/ADAM28(kME=0.826,rank=39)/CORO1A(kME=0.826,rank=41)/LILRB2(kME=0.793,rank=60)/IRF8(kME=0.782,rank=66)/TFEC(kME=0.782,rank=67)/CD86(kME=0.779,rank=69)/HLA-DQA1(kME=0.778,r…
c2.cgp	M3	THUM_SYSTOLIC_HEART_FAILURE_UP	Genes up-regulated in samples with systolic heart failure compared to normal hearts.	29	148	0.196	430	0.0201	11.89	1.8e-18	LAIR1(kME=0.923,rank=1)/CD53(kME=0.876,rank=10)/HLA-DMA(kME=0.861,rank=14)/AIF1(kME=0.858,rank=16)/HLA-DRA(kME=0.855,rank=18)/PTPRC(kME=0.852,rank=21)/DOCK2(kME=0.851,rank=23)/MNDA(kME=0.846,rank=26)/ITGB2(kME=0.831,rank=34)/CD74(kME=0.826,rank=40)/PIK3CG(kME=0.817,rank=45)/LILRB1(kME=0.794,rank=58)/IRF8(kME=0.782,rank=66)/SLC8A1(kME=0.782,rank=68)/LYZ(kME=0.769,rank=77)/LST1(kME=0.759,rank=82)/C…
c2.cgp	M3	LEE_DIFFERENTIATING_T_LYMPHOCYTE	Genes enriched at every T lymphocyte differentiation stage compared to the early passage fetal thymic stromal cultures (TSC).	21	148	0.142	201	0.00939	17.45	6.3e-17	FYB1(kME=0.892,rank=5)/CD53(kME=0.876,rank=10)/ARHGAP15(kME=0.868,rank=12)/AIF1(kME=0.858,rank=16)/PTPRC(kME=0.852,rank=21)/ARHGAP45(kME=0.852,rank=22)/DOCK2(kME=0.851,rank=23)/ITGB2(kME=0.831,rank=34)/CORO1A(kME=0.826,rank=41)/VAV1(kME=0.820,rank=42)/PIK3CG(kME=0.817,rank=45)/SNX20(kME=0.805,rank=50)/TAGAP(kME=0.802,rank=52)/TRAF3IP3(kME=0.786,rank=62)/APBB1IP(kME=0.725,rank=104)/SASH3(kME=0.725…
c2.cgp	M3	ICHIBA_GRAFT_VERSUS_HOST_DISEASE_35D_UP	Hepatic graft versus host disease (GVHD), day 35: genes up-regulated in allogeneic vs syngeneic bone marrow transplant.	18	148	0.122	140	0.00654	21.04	5e-16	CD53(kME=0.876,rank=10)/HLA-DMA(kME=0.861,rank=14)/AIF1(kME=0.858,rank=16)/CYBB(kME=0.855,rank=17)/PTPRC(kME=0.852,rank=21)/HLA-DMB(kME=0.845,rank=27)/HCK(kME=0.843,rank=29)/ITGB2(kME=0.831,rank=34)/CD74(kME=0.826,rank=40)/HLA-DQA1(kME=0.778,rank=70)/LYZ(kME=0.769,rank=77)/APBB1IP(kME=0.725,rank=104)/NCF4(kME=0.667,rank=122)/HLA-DQB1(kME=0.649,rank=127)/LCP2(kME=0.642,rank=130)/FCGR1A(kME=0.638,r…
c2.cgp	M3	FULCHER_INFLAMMATORY_RESPONSE_LECTIN_VS_LPS_DN	Genes down-regulated in monocyte-derived dendritic cells (MDDC) after stimulation with galecin-1 (lectin, LGALS1) [GeneID=3956] compared to that with bacterial lipopolysaccharide (LPS).	26	148	0.176	457	0.0214	9.77	1e-14	LAIR1(kME=0.923,rank=1)/FYB1(kME=0.892,rank=5)/AIF1(kME=0.858,rank=16)/ARHGAP45(kME=0.852,rank=22)/MNDA(kME=0.846,rank=26)/HLA-DMB(kME=0.845,rank=27)/MARCHF1(kME=0.841,rank=30)/CD37(kME=0.826,rank=38)/CD84(kME=0.814,rank=47)/PIK3AP1(kME=0.804,rank=51)/DAPP1(kME=0.800,rank=55)/NFAM1(kME=0.798,rank=56)/LILRB2(kME=0.793,rank=60)/TLR8(kME=0.784,rank=64)/SLC8A1(kME=0.782,rank=68)/LY86(kME=0.772,rank=7…
c2.cgp	M3	BLANCO_MELO_COVID19_SARS_COV_2_POS_PATIENT_LUNG_TISSUE_UP	Genes strongly up-regulated (log2(FC)>3.58, padj<0.05) in post mortem lung tissue from COVID-19 patients vs uninfected biopsy.	18	148	0.122	174	0.00813	16.9	2.2e-14	FYB1(kME=0.892,rank=5)/CD53(kME=0.876,rank=10)/CD37(kME=0.826,rank=38)/GBP5(kME=0.818,rank=44)/SPI1(kME=0.802,rank=53)/DAPP1(kME=0.800,rank=55)/TFEC(kME=0.782,rank=67)/C3AR1(kME=0.753,rank=87)/GAPT(kME=0.739,rank=96)/APBB1IP(kME=0.725,rank=104)/TASL(kME=0.682,rank=115)/SP140(kME=0.655,rank=125)/ALOX5AP(kME=0.655,rank=126)/LCP2(kME=0.642,rank=130)/P2RY13(kME=0.608,rank=140)/CALHM6(kME=0.602,rank=1…
c2.cgp	M3	SCHUETZ_BREAST_CANCER_DUCTAL_INVASIVE_UP	Genes up-regulated in invasive ductal carcinoma (IDC) relative to ductal carcinoma in situ (DCIS, non-invasive).	23	148	0.155	352	0.0164	11.01	3.1e-14	CLEC7A(kME=0.900,rank=2)/HLA-DPB1(kME=0.890,rank=6)/CD53(kME=0.876,rank=10)/HLA-DMA(kME=0.861,rank=14)/HLA-DRA(kME=0.855,rank=18)/PTPRC(kME=0.852,rank=21)/MNDA(kME=0.846,rank=26)/HLA-DMB(kME=0.845,rank=27)/ALOX5(kME=0.830,rank=36)/CD74(kME=0.826,rank=40)/IRF8(kME=0.782,rank=66)/TFEC(kME=0.782,rank=67)/HLA-DQA1(kME=0.778,rank=70)/SLAMF8(kME=0.768,rank=78)/C3AR1(kME=0.753,rank=87)/TLR7(kME=0.751,ra…
c2.cgp	M3	VERHAAK_GLIOBLASTOMA_MESENCHYMAL	Genes correlated with mesenchymal type of glioblastoma multiforme tumors.	19	148	0.128	216	0.0101	14.45	5.6e-14	LAIR1(kME=0.923,rank=1)/ITGAM(kME=0.854,rank=20)/PTPRC(kME=0.852,rank=21)/PTPN6(kME=0.832,rank=33)/ITGB2(kME=0.831,rank=34)/ALOX5(kME=0.830,rank=36)/TLR2(kME=0.809,rank=48)/LILRB2(kME=0.793,rank=60)/SLAMF8(kME=0.768,rank=78)/KYNU(kME=0.763,rank=80)/SIGLEC9(kME=0.758,rank=84)/SERPINA1(kME=0.742,rank=93)/FCGR2B(kME=0.740,rank=95)/TRPM2(kME=0.711,rank=110)/NCF4(kME=0.667,rank=122)/FCGR2A(kME=0.656,r…
c2.cgp	M3	MORI_LARGE_PRE_BII_LYMPHOCYTE_DN	Down-regulated genes in the B lymphocyte developmental signature, based on expression profiling of lymphomas from the Emu-myc transgenic mice: the Large Pre-BII stage.	12	148	0.0811	60	0.0028	31.4	5.8e-13	HLA-DMA(kME=0.861,rank=14)/PTPRC(kME=0.852,rank=21)/DOCK2(kME=0.851,rank=23)/HLA-DMB(kME=0.845,rank=27)/PTPN6(kME=0.832,rank=33)/CD74(kME=0.826,rank=40)/IRF8(kME=0.782,rank=66)/HLA-DQA1(kME=0.778,rank=70)/LY86(kME=0.772,rank=73)/GPR65(kME=0.736,rank=97)/SEMA4D(kME=0.639,rank=131)/IL4I1(kME=0.631,rank=135)
c2.cgp	M3	WIELAND_UP_BY_HBV_INFECTION	Genes induced in the liver during hepatitis B (HBV) viral clearance in chimpanzees.	14	148	0.0946	103	0.00481	21.61	8.5e-13	HLA-DPB1(kME=0.890,rank=6)/CD53(kME=0.876,rank=10)/HLA-DMA(kME=0.861,rank=14)/HLA-DRA(kME=0.855,rank=18)/HLA-DMB(kME=0.845,rank=27)/CD74(kME=0.826,rank=40)/PIK3CD(kME=0.794,rank=57)/LYZ(kME=0.769,rank=77)/C3AR1(kME=0.753,rank=87)/HLA-DPA1(kME=0.742,rank=94)/CD48(kME=0.696,rank=113)/HLA-DQB1(kME=0.649,rank=127)/FCGR1A(kME=0.638,rank=133)/HLA-DRB1(kME=0.605,rank=141)
c2.cgp	M3	HOSHIDA_LIVER_CANCER_SUBCLASS_S1	Genes from 'subtype S1' signature of hepatocellular carcinoma (HCC): aberrant activation of the WNT signaling pathway.	18	148	0.122	235	0.011	12.48	3.1e-12	FYB1(kME=0.892,rank=5)/HLA-DPB1(kME=0.890,rank=6)/CD53(kME=0.876,rank=10)/HLA-DMA(kME=0.861,rank=14)/AIF1(kME=0.858,rank=16)/CYBB(kME=0.855,rank=17)/PTPRC(kME=0.852,rank=21)/ITGB2(kME=0.831,rank=34)/CD37(kME=0.826,rank=38)/CD74(kME=0.826,rank=40)/CORO1A(kME=0.826,rank=41)/C3AR1(kME=0.753,rank=87)/SLA(kME=0.709,rank=111)/CD48(kME=0.696,rank=113)/HLA-DOA(kME=0.681,rank=117)/FCGR2A(kME=0.656,rank=12…
c2.cgp	M3	GAURNIER_PSMD4_TARGETS	Inflammatory cytokines, chemokines and their cognate receptors up-regulated in THP-1 cells (monocyte) after treatment with PSMD4 [GeneID=5710].	12	148	0.0811	73	0.00341	25.79	6e-12	HLA-DPB1(kME=0.890,rank=6)/HLA-DMA(kME=0.861,rank=14)/HLA-DRA(kME=0.855,rank=18)/HLA-DMB(kME=0.845,rank=27)/CD86(kME=0.779,rank=69)/HLA-DQA1(kME=0.778,rank=70)/C3AR1(kME=0.753,rank=87)/HLA-DPA1(kME=0.742,rank=94)/HLA-DOA(kME=0.681,rank=117)/HLA-DQB1(kME=0.649,rank=127)/CCR5(kME=0.632,rank=134)/HLA-DRB1(kME=0.605,rank=141)
c2.cgp	M3	PUJANA_ATM_PCC_NETWORK	Genes constituting the ATM-PCC network of transcripts whose expression positively correlated (Pearson correlation coefficient, PCC >= 0.4) with that of ATM [GeneID=472] across a compendium of normal tissues.	38	148	0.257	1393	0.0651	4.96	8.1e-12	LAIR1(kME=0.923,rank=1)/CIITA(kME=0.893,rank=4)/BTK(kME=0.884,rank=7)/CD53(kME=0.876,rank=10)/SYK(kME=0.862,rank=13)/HLA-DRA(kME=0.855,rank=18)/PTPRC(kME=0.852,rank=21)/DOCK2(kME=0.851,rank=23)/DOCK10(kME=0.840,rank=31)/PTPN6(kME=0.832,rank=33)/ALOX5(kME=0.830,rank=36)/CD37(kME=0.826,rank=38)/CORO1A(kME=0.826,rank=41)/VAV1(kME=0.820,rank=42)/IRF5(kME=0.819,rank=43)/PIK3CG(kME=0.817,rank=45)/SPI1(…
c2.cgp	M3	FLECHNER_BIOPSY_KIDNEY_TRANSPLANT_REJECTED_VS_OK_UP	Genes up-regulated in kidney biopsies from patients with acute transplant rejection compared to the biopsies from patients with well functioning kidneys more than 1-year post transplant.	12	148	0.0811	88	0.00411	21.38	5.5e-11	CD53(kME=0.876,rank=10)/AOAH(kME=0.871,rank=11)/AIF1(kME=0.858,rank=16)/PTPRC(kME=0.852,rank=21)/DOCK2(kME=0.851,rank=23)/ITGB2(kME=0.831,rank=34)/CORO1A(kME=0.826,rank=41)/LY86(kME=0.772,rank=73)/LST1(kME=0.759,rank=82)/SLA(kME=0.709,rank=111)/CD48(kME=0.696,rank=113)/FCGR1A(kME=0.638,rank=133)
c2.cgp	M3	ICHIBA_GRAFT_VERSUS_HOST_DISEASE_D7_UP	Hepatic graft versus host disease (GVHD), day 7: up-regulated in allogeneic vs syngeneic bone marrow transplant.	13	148	0.0878	114	0.00532	17.99	6.1e-11	CD53(kME=0.876,rank=10)/HLA-DMA(kME=0.861,rank=14)/HLA-DRA(kME=0.855,rank=18)/HLA-DMB(kME=0.845,rank=27)/HCK(kME=0.843,rank=29)/CD74(kME=0.826,rank=40)/IRF8(kME=0.782,rank=66)/HLA-DQA1(kME=0.778,rank=70)/LY86(kME=0.772,rank=73)/LYZ(kME=0.769,rank=77)/HLA-DQB1(kME=0.649,rank=127)/LCP2(kME=0.642,rank=130)/PLD4(kME=0.618,rank=139)
c2.cgp	M3	QI_PLASMACYTOMA_UP	Up-regulated genes that best disciminate plasmablastic plasmacytoma from plasmacytic plasmacytoma tumors.	17	148	0.115	254	0.0119	10.81	1.2e-10	CIITA(kME=0.893,rank=4)/CD53(kME=0.876,rank=10)/HCK(kME=0.843,rank=29)/PTPN6(kME=0.832,rank=33)/ITGB2(kME=0.831,rank=34)/CD37(kME=0.826,rank=38)/VAV1(kME=0.820,rank=42)/CARD11(kME=0.801,rank=54)/DAPP1(kME=0.800,rank=55)/NFAM1(kME=0.798,rank=56)/IRF8(kME=0.782,rank=66)/LY86(kME=0.772,rank=73)/LST1(kME=0.759,rank=82)/ABI3(kME=0.723,rank=106)/SLA(kME=0.709,rank=111)/ALOX5AP(kME=0.655,rank=126)/CCR5(…
c2.cgp	M3	TONKS_TARGETS_OF_RUNX1_RUNX1T1_FUSION_HSC_DN	Genes down-regulated in normal hematopoietic progenitors by RUNX1-RUNX1T1 [GeneID=861;862] fusion.	15	148	0.101	193	0.00901	12.4	2.7e-10	CYBB(kME=0.855,rank=17)/CD33(kME=0.854,rank=19)/BIN2(kME=0.806,rank=49)/SPI1(kME=0.802,rank=53)/IRF8(kME=0.782,rank=66)/LST1(kME=0.759,rank=82)/SASH3(kME=0.725,rank=105)/SLA(kME=0.709,rank=111)/CD48(kME=0.696,rank=113)/NCF4(kME=0.667,rank=122)/FCGR2A(kME=0.656,rank=124)/ALOX5AP(kME=0.655,rank=126)/LCP2(kME=0.642,rank=130)/TMEM156(kME=0.568,rank=151)/SELPLG(kME=0.525,rank=160)
c2.cgp	M3	MARKEY_RB1_ACUTE_LOF_DN	Genes down-regulated in adult fibroblasts with inactivated RB1 [GeneID=5925] by Cre-lox: acute loss of function (LOF) of RB1.	16	148	0.108	233	0.0109	11.02	3.3e-10	ITGAM(kME=0.854,rank=20)/PTPRC(kME=0.852,rank=21)/HCK(kME=0.843,rank=29)/PTPN6(kME=0.832,rank=33)/ITGB2(kME=0.831,rank=34)/VAV1(kME=0.820,rank=42)/CD300C(kME=0.784,rank=63)/LYL1(kME=0.770,rank=75)/LYZ(kME=0.769,rank=77)/LST1(kME=0.759,rank=82)/C3AR1(kME=0.753,rank=87)/FERMT3(kME=0.746,rank=90)/FCGR2B(kME=0.740,rank=95)/NCF4(kME=0.667,rank=122)/FCGR1A(kME=0.638,rank=133)/SELPLG(kME=0.525,rank=160)
c2.cgp	M3	YU_MYC_TARGETS_DN	Genes down-regulated in B cell lymphoma tumors expressing an activated form of MYC [GeneID=4609].	10	148	0.0676	60	0.0028	25.78	4.6e-10	HLA-DMA(kME=0.861,rank=14)/PTPRC(kME=0.852,rank=21)/ARHGAP45(kME=0.852,rank=22)/HLA-DMB(kME=0.845,rank=27)/CD37(kME=0.826,rank=38)/CD74(kME=0.826,rank=40)/HLA-DQA1(kME=0.778,rank=70)/HLA-DQB1(kME=0.649,rank=127)/IL4I1(kME=0.631,rank=135)/PLD4(kME=0.618,rank=139)
c2.cgp	M3	BROWN_MYELOID_CELL_DEVELOPMENT_UP	Genes defining differentiation potential of the bipotential myeloid cell line FDB.	14	148	0.0946	167	0.0078	13.29	4.6e-10	AOAH(kME=0.871,rank=11)/CYBB(kME=0.855,rank=17)/CD33(kME=0.854,rank=19)/ITGAM(kME=0.854,rank=20)/HCK(kME=0.843,rank=29)/ITGB2(kME=0.831,rank=34)/TLR2(kME=0.809,rank=48)/NFAM1(kME=0.798,rank=56)/TREM2(kME=0.759,rank=83)/SIGLEC9(kME=0.758,rank=84)/TRPM2(kME=0.711,rank=110)/FCGR2A(kME=0.656,rank=124)/FCGR1A(kME=0.638,rank=133)/IL4I1(kME=0.631,rank=135)
c2.cgp	M3	HELLER_SILENCED_BY_METHYLATION_UP	Genes up-regulated in at least one of three multiple myeloma (MM) cell lines treated with the DNA hypomethylating agent decitabine (5-aza-2'-deoxycytidine) [PubChem=451668].	17	148	0.115	283	0.0132	9.69	5.3e-10	CLEC7A(kME=0.900,rank=2)/CIITA(kME=0.893,rank=4)/HLA-DPB1(kME=0.890,rank=6)/HLA-DMA(kME=0.861,rank=14)/HLA-DRA(kME=0.855,rank=18)/HLA-DMB(kME=0.845,rank=27)/HCK(kME=0.843,rank=29)/DOCK10(kME=0.840,rank=31)/DAPP1(kME=0.800,rank=55)/PIK3CD(kME=0.794,rank=57)/CD86(kME=0.779,rank=69)/HLA-DQA1(kME=0.778,rank=70)/KYNU(kME=0.763,rank=80)/HLA-DPA1(kME=0.742,rank=94)/NCF4(kME=0.667,rank=122)/HLA-DQB1(kME=…
c2.cgp	M3	MULLIGHAN_MLL_SIGNATURE_2_UP	The 'MLL signature 2': genes up-regulated in pediatric AML (acute myeloid leukemia) with rearranged MLL [GeneID=4297] compared to the AML cases with intact MLL and NPM1 [GeneID=4869].	19	148	0.128	421	0.0197	7.34	4.2e-09	LAIR1(kME=0.923,rank=1)/SYK(kME=0.862,rank=13)/ARHGAP45(kME=0.852,rank=22)/ATP8B4(kME=0.849,rank=25)/HCK(kME=0.843,rank=29)/ITGB2(kME=0.831,rank=34)/SPI1(kME=0.802,rank=53)/LILRB2(kME=0.793,rank=60)/TRAF3IP3(kME=0.786,rank=62)/CD300C(kME=0.784,rank=63)/PILRA(kME=0.776,rank=72)/KYNU(kME=0.763,rank=80)/LST1(kME=0.759,rank=82)/LILRA1(kME=0.735,rank=98)/APBB1IP(kME=0.725,rank=104)/SLA(kME=0.709,rank=…
c2.cgp	M3	YAGI_AML_WITH_T_8_21_TRANSLOCATION	Genes specifically expressed in samples from patients with pediatric AML (acute myeloid leukemia ) bearing t(8;21) translocation.	18	148	0.122	372	0.0174	7.83	4.3e-09	CIITA(kME=0.893,rank=4)/HLA-DPB1(kME=0.890,rank=6)/BTK(kME=0.884,rank=7)/HLA-DMA(kME=0.861,rank=14)/AIF1(kME=0.858,rank=16)/HLA-DRA(kME=0.855,rank=18)/HLA-DMB(kME=0.845,rank=27)/CD74(kME=0.826,rank=40)/HLA-DQA1(kME=0.778,rank=70)/LST1(kME=0.759,rank=82)/HLA-DPA1(kME=0.742,rank=94)/SASH3(kME=0.725,rank=105)/SLA(kME=0.709,rank=111)/FCGR2A(kME=0.656,rank=124)/HLA-DQB1(kME=0.649,rank=127)/HLA-DRB1(kM…
c2.cgp	M3	MULLIGHAN_MLL_SIGNATURE_1_UP	The 'MLL signature 1': genes up-regulated in pediatric AML (acute myeloid leukemia) with rearranged MLL [GeneID=4297] compared to all AML cases with the intact gene.	18	148	0.122	385	0.018	7.56	7.2e-09	SYK(kME=0.862,rank=13)/ARHGAP45(kME=0.852,rank=22)/ATP8B4(kME=0.849,rank=25)/ITGB2(kME=0.831,rank=34)/SPI1(kME=0.802,rank=53)/LILRB2(kME=0.793,rank=60)/TRAF3IP3(kME=0.786,rank=62)/CD300C(kME=0.784,rank=63)/IRF8(kME=0.782,rank=66)/PILRA(kME=0.776,rank=72)/LST1(kME=0.759,rank=82)/FCGR2B(kME=0.740,rank=95)/LILRA1(kME=0.735,rank=98)/IRAG2(kME=0.729,rank=100)/SLA(kME=0.709,rank=111)/FCGR2A(kME=0.656,r…
c2.cgp	M3	WANG_RESPONSE_TO_GSK3_INHIBITOR_SB216763_UP	Genes up-regulated in RS4;11 cells (MLL, mixed lineage leukemia) in response to SB216763 [PubChem=176158], an inhibitor of GSK3B [GeneID=2932].	18	148	0.122	392	0.0183	7.42	9.3e-09	FYB1(kME=0.892,rank=5)/ARHGAP15(kME=0.868,rank=12)/HLA-DMA(kME=0.861,rank=14)/PTPRC(kME=0.852,rank=21)/ATP8B4(kME=0.849,rank=25)/CD37(kME=0.826,rank=38)/CD74(kME=0.826,rank=40)/CD84(kME=0.814,rank=47)/DAPP1(kME=0.800,rank=55)/TRAF3IP3(kME=0.786,rank=62)/LY86(kME=0.772,rank=73)/SIRPB2(kME=0.744,rank=91)/JAML(kME=0.743,rank=92)/FGD2(kME=0.729,rank=99)/CD48(kME=0.696,rank=113)/NCF4(kME=0.667,rank=12…
c2.cgp	M3	VILIMAS_NOTCH1_TARGETS_DN	Genes down-regulated in bone marrow progenitors by constitutively active NOTCH1 [GeneID=4851].	7	148	0.0473	27	0.00126	39.31	1.8e-08	BTK(kME=0.884,rank=7)/ITGAM(kME=0.854,rank=20)/LRRC25(kME=0.840,rank=32)/ITGB2(kME=0.831,rank=34)/LYZ(kME=0.769,rank=77)/TREM2(kME=0.759,rank=83)/NCF4(kME=0.667,rank=122)
c2.cgp	M3	RUTELLA_RESPONSE_TO_HGF_VS_CSF2RB_AND_IL4_UP	Genes up-regulated in peripheral blood mononucleocytes by HGF [GeneID=3082] compared to those regulated by CSF2RB (GM-CSF) and IL4 [GeneID=1437;3565].	18	148	0.122	412	0.0192	7.06	1.9e-08	LAIR1(kME=0.923,rank=1)/FYB1(kME=0.892,rank=5)/AOAH(kME=0.871,rank=11)/AIF1(kME=0.858,rank=16)/CYBB(kME=0.855,rank=17)/ALOX5(kME=0.830,rank=36)/ADAM28(kME=0.826,rank=39)/LILRB2(kME=0.793,rank=60)/HLA-DQA1(kME=0.778,rank=70)/LY86(kME=0.772,rank=73)/SLAMF8(kME=0.768,rank=78)/KYNU(kME=0.763,rank=80)/CD300A(kME=0.762,rank=81)/C3AR1(kME=0.753,rank=87)/IRAG2(kME=0.729,rank=100)/CD48(kME=0.696,rank=113)…
c2.cgp	M3	HOFFMANN_SMALL_PRE_BII_TO_IMMATURE_B_LYMPHOCYTE_UP	Genes up-regulated during differentiation from small pre-BII to immature B lymphocyte.	9	148	0.0608	66	0.00308	20.94	2.5e-08	HLA-DMA(kME=0.861,rank=14)/HLA-DMB(kME=0.845,rank=27)/CD74(kME=0.826,rank=40)/HLA-DQA1(kME=0.778,rank=70)/NCF4(kME=0.667,rank=122)/HLA-DQB1(kME=0.649,rank=127)/SEMA4D(kME=0.639,rank=131)/IL4I1(kME=0.631,rank=135)/PLD4(kME=0.618,rank=139)
c2.cgp	M3	RUTELLA_RESPONSE_TO_CSF2RB_AND_IL4_DN	Genes down-regulated in peripheral blood monocytes by CSF2RB (GM-CSF) and IL4 [GeneID=1437;3565].	16	148	0.108	321	0.015	7.96	2.7e-08	LAIR1(kME=0.923,rank=1)/FYB1(kME=0.892,rank=5)/AOAH(kME=0.871,rank=11)/AIF1(kME=0.858,rank=16)/CYBB(kME=0.855,rank=17)/ALOX5(kME=0.830,rank=36)/ADAM28(kME=0.826,rank=39)/LILRB2(kME=0.793,rank=60)/HLA-DQA1(kME=0.778,rank=70)/LY86(kME=0.772,rank=73)/CD300A(kME=0.762,rank=81)/C3AR1(kME=0.753,rank=87)/IRAG2(kME=0.729,rank=100)/CD48(kME=0.696,rank=113)/FCGR1A(kME=0.638,rank=133)/CCR5(kME=0.632,rank=13…
c2.cgp	M3	GRAHAM_CML_QUIESCENT_VS_NORMAL_QUIESCENT_DN	Genes down-regulated in quiescent (G0) CD34+ [GeneID=8842] cells isolated from peripheral blood of CML (chronic myeloid leukemia) patients compared to the quiescent cells from normal donors.	8	148	0.054	46	0.00215	26.54	2.8e-08	HLA-DPB1(kME=0.890,rank=6)/HLA-DMA(kME=0.861,rank=14)/AIF1(kME=0.858,rank=16)/HLA-DMB(kME=0.845,rank=27)/ALOX5(kME=0.830,rank=36)/HLA-DQA1(kME=0.778,rank=70)/HLA-DPA1(kME=0.742,rank=94)/HLA-DQB1(kME=0.649,rank=127)
c2.cgp	M3	JAATINEN_HEMATOPOIETIC_STEM_CELL_DN	Genes down-regulated in CD133+ [GeneID=8842] cells (hematopoietic stem cells, HSC) compared to the CD133- cells.	14	148	0.0946	235	0.011	9.41	3.1e-08	CLEC7A(kME=0.900,rank=2)/FYB1(kME=0.892,rank=5)/CYBB(kME=0.855,rank=17)/ITGAM(kME=0.854,rank=20)/MNDA(kME=0.846,rank=26)/HCK(kME=0.843,rank=29)/ITGB2(kME=0.831,rank=34)/CD86(kME=0.779,rank=69)/LYZ(kME=0.769,rank=77)/SERPINA1(kME=0.742,rank=93)/GPR65(kME=0.736,rank=97)/PIK3R5(kME=0.700,rank=112)/FCGR2A(kME=0.656,rank=124)/RGS18(kME=0.601,rank=144)
c2.cgp	M3	ALTEMEIER_RESPONSE_TO_LPS_WITH_MECHANICAL_VENTILATION	Genes up-regulated in lung tissue upon LPS aspiration with mechanical ventilation (MV) compared to control (PBS aspiration without MV).	11	148	0.0743	125	0.00584	13.67	3.3e-08	CYBB(kME=0.855,rank=17)/ITGAM(kME=0.854,rank=20)/TLR2(kME=0.809,rank=48)/TFEC(kME=0.782,rank=67)/LST1(kME=0.759,rank=82)/GPR65(kME=0.736,rank=97)/SLA(kME=0.709,rank=111)/FCGR2A(kME=0.656,rank=124)/LCP2(kME=0.642,rank=130)/FCGR1A(kME=0.638,rank=133)/IL4I1(kME=0.631,rank=135)
c2.cgp	M3	MORI_MATURE_B_LYMPHOCYTE_UP	Up-regulated genes in the B lymphocyte developmental signature, based on expression profiling of lymphomas from the Emu-myc transgenic mice: the mature B	10	148	0.0676	95	0.00444	16.26	3.3e-08	HLA-DMA(kME=0.861,rank=14)/PTPRC(kME=0.852,rank=21)/HLA-DMB(kME=0.845,rank=27)/PTPN6(kME=0.832,rank=33)/CD74(kME=0.826,rank=40)/IRF8(kME=0.782,rank=66)/HLA-DQA1(kME=0.778,rank=70)/GPR65(kME=0.736,rank=97)/HLA-DOA(kME=0.681,rank=117)/NCF4(kME=0.667,rank=122)
c2.cgp	M3	LINDGREN_BLADDER_CANCER_CLUSTER_2B	Genes specifically up-regulated in Cluster IIb of urothelial cell carcinom (UCC) tumors.	17	148	0.115	389	0.0182	7.01	5e-08	FYB1(kME=0.892,rank=5)/HLA-DPB1(kME=0.890,rank=6)/ARHGAP15(kME=0.868,rank=12)/HLA-DMA(kME=0.861,rank=14)/AIF1(kME=0.858,rank=16)/CYBB(kME=0.855,rank=17)/HLA-DRA(kME=0.855,rank=18)/DOCK2(kME=0.851,rank=23)/PIK3CD(kME=0.794,rank=57)/LYZ(kME=0.769,rank=77)/C3AR1(kME=0.753,rank=87)/FERMT3(kME=0.746,rank=90)/FCGR2B(kME=0.740,rank=95)/ALOX5AP(kME=0.655,rank=126)/HLA-DQB1(kME=0.649,rank=127)/LCP2(kME=0.…
c2.cgp	M3	MORI_IMMATURE_B_LYMPHOCYTE_UP	Up-regulated genes in the B lymphocyte developmental signature based on expression profiling of lymphomas from the Emu-myc transgenic mice: the immature B stage.	8	148	0.054	52	0.00243	23.47	6.8e-08	HLA-DMA(kME=0.861,rank=14)/PTPRC(kME=0.852,rank=21)/HLA-DMB(kME=0.845,rank=27)/HCK(kME=0.843,rank=29)/PTPN6(kME=0.832,rank=33)/CD74(kME=0.826,rank=40)/GPR65(kME=0.736,rank=97)/SEMA4D(kME=0.639,rank=131)
c2.cgp	M3	WINTER_HYPOXIA_DN	Genes down-regulated in head and neck tumor samples which clustered around known hypoxia genes.	8	148	0.054	52	0.00243	23.47	6.8e-08	ARHGAP15(kME=0.868,rank=12)/PTPRC(kME=0.852,rank=21)/ARHGAP45(kME=0.852,rank=22)/DOCK2(kME=0.851,rank=23)/IRF8(kME=0.782,rank=66)/TLR7(kME=0.751,rank=88)/IRAG2(kME=0.729,rank=100)/CD48(kME=0.696,rank=113)
c2.cgp	M3	IVANOVA_HEMATOPOIESIS_LATE_PROGENITOR	Genes in the expression cluster 'Late Progenitors Shared': up-regulated in hematopoietic late progenitor cells from adult bone marrow and fetal liver.	19	148	0.128	511	0.0239	6.02	7e-08	PTPRO(kME=0.882,rank=8)/CYBB(kME=0.855,rank=17)/CD33(kME=0.854,rank=19)/HLA-DMB(kME=0.845,rank=27)/CCDC88B(kME=0.845,rank=28)/HCK(kME=0.843,rank=29)/DOCK10(kME=0.840,rank=31)/KCNQ3(kME=0.828,rank=37)/IRF8(kME=0.782,rank=66)/LY86(kME=0.772,rank=73)/CD300A(kME=0.762,rank=81)/FCGR2B(kME=0.740,rank=95)/TNFAIP8L2(kME=0.729,rank=101)/C19orf38(kME=0.726,rank=103)/TASL(kME=0.682,rank=115)/SEMA4D(kME=0.63…
c2.cgp	M3	MARTENS_BOUND_BY_PML_RARA_FUSION	Genes with promoters occupied by PML-RARA fusion [GeneID=5371,5914] protein in acute promyelocytic leukemia(APL) cells NB4 and two APL primary blasts, based on Chip-seq data.	18	148	0.122	456	0.0213	6.36	7.3e-08	ARHGAP45(kME=0.852,rank=22)/ATP8B4(kME=0.849,rank=25)/CCDC88B(kME=0.845,rank=28)/HCK(kME=0.843,rank=29)/PTPN6(kME=0.832,rank=33)/ITGB2(kME=0.831,rank=34)/SNX20(kME=0.805,rank=50)/PIK3AP1(kME=0.804,rank=51)/SPI1(kME=0.802,rank=53)/IRF8(kME=0.782,rank=66)/PLCB2(kME=0.771,rank=74)/LYL1(kME=0.770,rank=75)/FERMT3(kME=0.746,rank=90)/APBB1IP(kME=0.725,rank=104)/ABI3(kME=0.723,rank=106)/C20orf197(kME=0.6…
c2.cgp	M3	LUI_THYROID_CANCER_CLUSTER_4	Cluster 4: genes with similar expression profiles across follicular thyroid carcinoma (FTC) samples.	6	148	0.0405	21	0.00098	43.03	1.2e-07	HLA-DPB1(kME=0.890,rank=6)/HLA-DRA(kME=0.855,rank=18)/CD74(kME=0.826,rank=40)/HLA-DPA1(kME=0.742,rank=94)/HLA-DQB1(kME=0.649,rank=127)/HLA-DRB1(kME=0.605,rank=141)
c2.cgp	M3	VERHAAK_AML_WITH_NPM1_MUTATED_UP	Genes up-regulated in acute myeloid leukemia (AML) patients with mutated NPM1 [GeneID=4869].	12	148	0.0811	187	0.00873	10.01	1.8e-07	ARHGAP22(kME=0.897,rank=3)/CARD9(kME=0.849,rank=24)/HCK(kME=0.843,rank=29)/LILRB1(kME=0.794,rank=58)/LILRB2(kME=0.793,rank=60)/CD300C(kME=0.784,rank=63)/CD86(kME=0.779,rank=69)/PILRA(kME=0.776,rank=72)/C3AR1(kME=0.753,rank=87)/SERPINA1(kME=0.742,rank=93)/LILRA1(kME=0.735,rank=98)/FCGR2A(kME=0.656,rank=124)
c2.cgp	M3	KIM_GLIS2_TARGETS_UP	Partial list of genes up-regulated in the kidney of GLIS2 [GeneID=84662] knockout mice compared to the wild type.	9	148	0.0608	86	0.00402	16.05	2e-07	HLA-DMA(kME=0.861,rank=14)/AIF1(kME=0.858,rank=16)/HLA-DRA(kME=0.855,rank=18)/HLA-DMB(kME=0.845,rank=27)/CD74(kME=0.826,rank=40)/TLR2(kME=0.809,rank=48)/HLA-DQA1(kME=0.778,rank=70)/FCGR2A(kME=0.656,rank=124)/HLA-DQB1(kME=0.649,rank=127)
c2.cgp	M3	GAL_LEUKEMIC_STEM_CELL_DN	Genes down-regulated in leukemic stem cells (LSC), defined as CD34+CD38- [GeneID=947;952] cells from AML (acute myeloid leukemia patients) compared to the CD34+CD38+ cells.	13	148	0.0878	235	0.011	8.68	2.4e-07	AOAH(kME=0.871,rank=11)/CARD9(kME=0.849,rank=24)/MNDA(kME=0.846,rank=26)/TLR2(kME=0.809,rank=48)/LILRB1(kME=0.794,rank=58)/CD86(kME=0.779,rank=69)/PILRA(kME=0.776,rank=72)/LYZ(kME=0.769,rank=77)/C3AR1(kME=0.753,rank=87)/SERPINA1(kME=0.742,rank=93)/GPR65(kME=0.736,rank=97)/FCGR2A(kME=0.656,rank=124)/FCGR1A(kME=0.638,rank=133)
c2.cgp	M3	WUNDER_INFLAMMATORY_RESPONSE_AND_CHOLESTEROL_UP	Genes up-regulated in gastric mucosal tissue of mice on 2% cholesterol [PubChem=5997] diet and infected with H. pylori vs those infected with H. pylori while on 0% cholesterol diet.	8	148	0.054	64	0.00299	19.06	3.2e-07	HLA-DMA(kME=0.861,rank=14)/AIF1(kME=0.858,rank=16)/HLA-DMB(kME=0.845,rank=27)/CD74(kME=0.826,rank=40)/TLR2(kME=0.809,rank=48)/HLA-DQA1(kME=0.778,rank=70)/SERPINA1(kME=0.742,rank=93)/HLA-DQB1(kME=0.649,rank=127)
c2.cgp	M3	BEIER_GLIOMA_STEM_CELL_DN	Genes down-regulated in cancer stem cells derived from glyoblastoma tumors: CD133+ [GeneID=8842] vs. CD133- cells.	8	148	0.054	67	0.00313	18.2	4.5e-07	HLA-DMA(kME=0.861,rank=14)/HLA-DRA(kME=0.855,rank=18)/HLA-DMB(kME=0.845,rank=27)/CD74(kME=0.826,rank=40)/HLA-DQA1(kME=0.778,rank=70)/HLA-DPA1(kME=0.742,rank=94)/HLA-DQB1(kME=0.649,rank=127)/HLA-DRB1(kME=0.605,rank=141)
c2.cgp	M3	TAKEDA_TARGETS_OF_NUP98_HOXA9_FUSION_8D_DN	Genes down-regulated in CD34+ [GeneID=947] hematopoetic cells by expression of NUP98-HOXA9 fusion [GeneID=4928;3205] off a retroviral vector at 8 days after transduction.	12	148	0.0811	205	0.00958	9.13	4.5e-07	CLEC7A(kME=0.900,rank=2)/FYB1(kME=0.892,rank=5)/CYBB(kME=0.855,rank=17)/ITGAM(kME=0.854,rank=20)/MARCHF1(kME=0.841,rank=30)/ALOX5(kME=0.830,rank=36)/HLA-DQA1(kME=0.778,rank=70)/SLAMF8(kME=0.768,rank=78)/SERPINA1(kME=0.742,rank=93)/FCGR2B(kME=0.740,rank=95)/FPR3(kME=0.644,rank=129)/LCP2(kME=0.642,rank=130)
c2.cgp	M3	LENAOUR_DENDRITIC_CELL_MATURATION_DN	Genes down-regulated during in vitro maturation of CD14+ [GeneID=929] monocytes (day 0) into immature (day 7) and mature dendritic cells (day 14).	10	148	0.0676	130	0.00607	11.86	5.3e-07	FYB1(kME=0.892,rank=5)/CYBB(kME=0.855,rank=17)/CD37(kME=0.826,rank=38)/CORO1A(kME=0.826,rank=41)/LYZ(kME=0.769,rank=77)/KYNU(kME=0.763,rank=80)/LST1(kME=0.759,rank=82)/C3AR1(kME=0.753,rank=87)/SERPINA1(kME=0.742,rank=93)/FCGR2A(kME=0.656,rank=124)
c2.cgp	M3	WILENSKY_RESPONSE_TO_DARAPLADIB	Atherosclerotic process genes whose coronary expression changed after darapladib [PubChem=9939609] treatment.	6	148	0.0405	28	0.00131	32.26	7.1e-07	LAIR1(kME=0.923,rank=1)/HLA-DMA(kME=0.861,rank=14)/CYBB(kME=0.855,rank=17)/ITGB2(kME=0.831,rank=34)/BIN2(kME=0.806,rank=49)/CD48(kME=0.696,rank=113)
c2.cgp	M3	KIM_LRRC3B_TARGETS	Immune response genes up-regulated in zenograft tumors formed by SNU-601 cells (gastric cancer) made to express LRRC3B [GeneID=116135].	6	148	0.0405	30	0.0014	30.11	1.1e-06	HLA-DPB1(kME=0.890,rank=6)/CD74(kME=0.826,rank=40)/LYZ(kME=0.769,rank=77)/SERPINA1(kME=0.742,rank=93)/HLA-DQB1(kME=0.649,rank=127)/HLA-DRB1(kME=0.605,rank=141)
c2.cgp	M3	VALK_AML_CLUSTER_5	Top 40 genes from cluster 5 of acute myeloid leukemia (AML) expression profile; 96% of the samples are FAB M4 or M5 subtype.	6	148	0.0405	32	0.00149	28.23	1.6e-06	LILRB1(kME=0.794,rank=58)/LILRB2(kME=0.793,rank=60)/TLR8(kME=0.784,rank=64)/CD86(kME=0.779,rank=69)/PILRA(kME=0.776,rank=72)/LILRA1(kME=0.735,rank=98)
c2.cgp	M3	ODONNELL_TARGETS_OF_MYC_AND_TFRC_UP	Genes down-regulated in P493-6 cells (B lymphocyte, Burkitt's lymphoma model) by MYC [GeneID=4609] and up-regulated by RNAi knockdown of TFRC [GeneID=7037].	8	148	0.054	82	0.00383	14.86	2e-06	ITGAM(kME=0.854,rank=20)/ALOX5(kME=0.830,rank=36)/CD37(kME=0.826,rank=38)/HLA-DQA1(kME=0.778,rank=70)/LYZ(kME=0.769,rank=77)/HLA-DQB1(kME=0.649,rank=127)/LCP2(kME=0.642,rank=130)/TMEM156(kME=0.568,rank=151)
c2.cgp	M3	RUTELLA_RESPONSE_TO_HGF_DN	Genes down-regulated in peripheral blood monocytes by HGF [GeneID=3082].	12	148	0.0811	240	0.0112	7.78	2.3e-06	FYB1(kME=0.892,rank=5)/AOAH(kME=0.871,rank=11)/AIF1(kME=0.858,rank=16)/ALOX5(kME=0.830,rank=36)/DAPP1(kME=0.800,rank=55)/LILRB2(kME=0.793,rank=60)/CD86(kME=0.779,rank=69)/HLA-DQA1(kME=0.778,rank=70)/LY86(kME=0.772,rank=73)/CD300A(kME=0.762,rank=81)/IRAG2(kME=0.729,rank=100)/CD48(kME=0.696,rank=113)
c2.cgp	M3	LENAOUR_DENDRITIC_CELL_MATURATION_UP	Genes up-regulated during in vitro maturation of CD14+ [GeneID=929] monocytes (day 0) into immature (day 7) and mature dendritic cells (day 14).	9	148	0.0608	116	0.00542	11.88	2.3e-06	HLA-DPB1(kME=0.890,rank=6)/PTPRO(kME=0.882,rank=8)/CD74(kME=0.826,rank=40)/CD86(kME=0.779,rank=69)/HLA-DQA1(kME=0.778,rank=70)/HLA-DPA1(kME=0.742,rank=94)/SLA(kME=0.709,rank=111)/FCGR2A(kME=0.656,rank=124)/HLA-DQB1(kME=0.649,rank=127)
c2.cgp	M3	HESS_TARGETS_OF_HOXA9_AND_MEIS1_DN	Genes down-regulated in hematopoietic precursor cells conditionally expressing HOXA9 and MEIS1 [GeneID=3205;4211].	8	148	0.054	84	0.00392	14.51	2.3e-06	CLEC7A(kME=0.900,rank=2)/CYBB(kME=0.855,rank=17)/HCK(kME=0.843,rank=29)/TLR2(kME=0.809,rank=48)/LYZ(kME=0.769,rank=77)/C3AR1(kME=0.753,rank=87)/FCGR1A(kME=0.638,rank=133)/CCR5(kME=0.632,rank=134)
c2.cgp	M3	KLEIN_PRIMARY_EFFUSION_LYMPHOMA_DN	Genes down-regulated in AIDS-related primary effusion lymphoma (PEL) samples compared to other tumor subtypes and normal B lymphocytes.	7	148	0.0473	58	0.00271	18.27	2.8e-06	HLA-DMA(kME=0.861,rank=14)/HLA-DMB(kME=0.845,rank=27)/PTPN6(kME=0.832,rank=33)/IRF8(kME=0.782,rank=66)/IRAG2(kME=0.729,rank=100)/NCF4(kME=0.667,rank=122)/HLA-DQB1(kME=0.649,rank=127)
c2.cgp	M3	MARKEY_RB1_CHRONIC_LOF_DN	Genes down-regulated in MEF cells (embryonic fibroblasts) isolated from RB1 [GeneID=5925] knockout mice: chronic loss of function (LOF) of RB1.	9	148	0.0608	120	0.00561	11.49	2.9e-06	CD53(kME=0.876,rank=10)/PTPRC(kME=0.852,rank=21)/VAV1(kME=0.820,rank=42)/IRF5(kME=0.819,rank=43)/SPI1(kME=0.802,rank=53)/CD300C(kME=0.784,rank=63)/C3AR1(kME=0.753,rank=87)/FERMT3(kME=0.746,rank=90)/LCP2(kME=0.642,rank=130)
c2.cgp	M3	TONKS_TARGETS_OF_RUNX1_RUNX1T1_FUSION_ERYTHROCYTE_UP	Genes up-regulated in erythroid lineage cells by RUNX1-RUNX1T1 [GeneID=861;862] fusion .	10	148	0.0676	159	0.00743	9.69	3e-06	LAIR1(kME=0.923,rank=1)/TLR2(kME=0.809,rank=48)/LILRB1(kME=0.794,rank=58)/SLAMF8(kME=0.768,rank=78)/C3AR1(kME=0.753,rank=87)/TLR7(kME=0.751,rank=88)/SERPINA1(kME=0.742,rank=93)/LILRA1(kME=0.735,rank=98)/TASL(kME=0.682,rank=115)/FCGR1A(kME=0.638,rank=133)
c2.cgp	M3	TUOMISTO_TUMOR_SUPPRESSION_BY_COL13A1_UP	Genes up-regulated in small intestine tissue from transgenic mice expressing a mutant form of COL13A1 [GeneID=1305], compared to normal controls.	5	148	0.0338	20	0.00093	37.39	3.8e-06	HLA-DMA(kME=0.861,rank=14)/HLA-DMB(kME=0.845,rank=27)/HLA-DQA1(kME=0.778,rank=70)/LYZ(kME=0.769,rank=77)/SERPINA1(kME=0.742,rank=93)
c2.cgp	M3	SANSOM_APC_TARGETS_DN	Top genes down-regulated at day 5 of Cre-Lox induced APC [GeneID=324] knockout in the intestine.	14	148	0.0946	366	0.0171	6.01	4.7e-06	CD53(kME=0.876,rank=10)/PTPRC(kME=0.852,rank=21)/ARHGAP45(kME=0.852,rank=22)/HLA-DMB(kME=0.845,rank=27)/ITGB2(kME=0.831,rank=34)/CORO1A(kME=0.826,rank=41)/VAV1(kME=0.820,rank=42)/PIK3CD(kME=0.794,rank=57)/LYL1(kME=0.770,rank=75)/FGD3(kME=0.766,rank=79)/CD48(kME=0.696,rank=113)/IL4I1(kME=0.631,rank=135)/PLD4(kME=0.618,rank=139)/SELPLG(kME=0.525,rank=160)
c2.cgp	M3	PARK_TRETINOIN_RESPONSE_AND_RARA_PLZF_FUSION	Genes up-regulated by tretinoin (ATRA) [PubChem=444795] in U937 cells (acute promyelocytic leukemia, APL) made resistant to the drug by expression of the PLZF-RARA fusion [GeneID=7704, 5914].	5	148	0.0338	23	0.00107	32.51	7.9e-06	ARHGAP45(kME=0.852,rank=22)/PTPN6(kME=0.832,rank=33)/SPI1(kME=0.802,rank=53)/PLCB2(kME=0.771,rank=74)/ALOX5AP(kME=0.655,rank=126)
c2.cgp	M3	BASSO_CD40_SIGNALING_UP	Gene up-regulated by CD40 [GeneID=958] signaling in Ramos cells (EBV negative Burkitt lymphoma).	8	148	0.054	103	0.00481	11.82	1e-05	HLA-DPB1(kME=0.890,rank=6)/HLA-DMA(kME=0.861,rank=14)/CD74(kME=0.826,rank=40)/IRF5(kME=0.819,rank=43)/PIK3CD(kME=0.794,rank=57)/HLA-DQA1(kME=0.778,rank=70)/HLA-DQB1(kME=0.649,rank=127)/HLA-DRB1(kME=0.605,rank=141)
c2.cgp	M3	KLEIN_TARGETS_OF_BCR_ABL1_FUSION	Genes changed in pre-B lymphoblastic leukemia cells with BCR-ABL1 fusion [GeneID=613, 25] vs normal pre-B lymphocytes.	6	148	0.0405	46	0.00215	19.62	1.3e-05	BTK(kME=0.884,rank=7)/SYK(kME=0.862,rank=13)/CD33(kME=0.854,rank=19)/PTPRC(kME=0.852,rank=21)/MNDA(kME=0.846,rank=26)/NCF4(kME=0.667,rank=122)
c2.cgp	M3	SALVADOR_MARTIN_PEDIATRIC_TBD_ANTI_TNF_THERAPY_NONRESPONDER_POST_TREATMENT_UP	Genes upregulated in anti-TNF therapy non-responders vs. responders after two weeks of anti-TNF therapy	5	148	0.0338	26	0.00121	28.76	1.5e-05	GBP5(kME=0.818,rank=44)/FCGR1B(kME=0.716,rank=109)/FCGR1A(kME=0.638,rank=133)/FCGR1CP(kME=0.630,rank=137)/ANKRD22(kME=0.526,rank=159)
c2.cgp	M3	RHEIN_ALL_GLUCOCORTICOID_THERAPY_UP	Genes up-regulated in ALL (acute lymphoblastic leukemia) blasts after 1 week of treatment with glucocorticoids.	7	148	0.0473	76	0.00355	13.94	1.6e-05	ITGAM(kME=0.854,rank=20)/PTPRC(kME=0.852,rank=21)/MNDA(kME=0.846,rank=26)/ADAM28(kME=0.826,rank=39)/LY86(kME=0.772,rank=73)/LYZ(kME=0.769,rank=77)/GPR65(kME=0.736,rank=97)
c2.cgp	M3	GUTIERREZ_WALDENSTROEMS_MACROGLOBULINEMIA_2	Genes exclusively up-regulated in B lymphocytes from WM (Waldenstroem's macroglobulinemia) but with a similar expression profile in MM (macroglobulinemia) and normal cells.	4	148	0.027	13	0.00061	45.72	2.5e-05	SYK(kME=0.862,rank=13)/HLA-DMA(kME=0.861,rank=14)/HLA-DPA1(kME=0.742,rank=94)/HLA-DRB1(kME=0.605,rank=141)
c2.cgp	M3	PARK_TRETINOIN_RESPONSE_AND_PML_RARA_FUSION	Genes up-regulated by tretinoin (ATRA) [PubChem=444795] in U937 cells (acute promyelocytic leukemia, APL) made sensitive to the drug by expression of the PML-RARA fusion [GeneID=5371;5914].	5	148	0.0338	30	0.0014	24.92	3e-05	ARHGAP45(kME=0.852,rank=22)/SPI1(kME=0.802,rank=53)/SLA(kME=0.709,rank=111)/ALOX5AP(kME=0.655,rank=126)/SEMA4D(kME=0.639,rank=131)
c2.cgp	M3	BOQUEST_STEM_CELL_DN	Genes down-regulated in freshly isolated CD31- [GeneID=5175] (stromal stem cells from adipose tissue) versus the CD31+ (non-stem) counterparts.	10	148	0.0676	218	0.0102	7.04	4.7e-05	HLA-DPB1(kME=0.890,rank=6)/HLA-DMA(kME=0.861,rank=14)/HLA-DRA(kME=0.855,rank=18)/CD74(kME=0.826,rank=40)/HLA-DQA1(kME=0.778,rank=70)/HLA-DPA1(kME=0.742,rank=94)/IRAG2(kME=0.729,rank=100)/HLA-DQB1(kME=0.649,rank=127)/LCP2(kME=0.642,rank=130)/HLA-DRB1(kME=0.605,rank=141)
c2.cgp	M3	CHYLA_CBFA2T3_TARGETS_UP	Genes up-regulated in immature bone marrow progenitor cells upon knock out of CBFA2T3 [GeneID=863].	13	148	0.0878	388	0.0181	5.22	4.9e-05	ATP8B4(kME=0.849,rank=25)/SPI1(kME=0.802,rank=53)/P2RX7(kME=0.783,rank=65)/TFEC(kME=0.782,rank=67)/HLA-DQA1(kME=0.778,rank=70)/FCGR2B(kME=0.740,rank=95)/GPR65(kME=0.736,rank=97)/CD48(kME=0.696,rank=113)/NCF4(kME=0.667,rank=122)/FCGR2A(kME=0.656,rank=124)/ALOX5AP(kME=0.655,rank=126)/PLD4(kME=0.618,rank=139)/SELPLG(kME=0.525,rank=160)
c2.cgp	M3	FULCHER_INFLAMMATORY_RESPONSE_LECTIN_VS_LPS_UP	Genes up-regulated in monocyte-derived dendritic cells (MDDC) after stimulation with galecin-1 (lectin, LGALS1) [GeneID=3956] compared to that with bacterial lipopolysaccharide (LPS).	16	148	0.108	587	0.0274	4.3	5e-05	CLEC7A(kME=0.900,rank=2)/ARHGAP22(kME=0.897,rank=3)/PTPRO(kME=0.882,rank=8)/WDFY4(kME=0.858,rank=15)/CYBB(kME=0.855,rank=17)/CARD9(kME=0.849,rank=24)/PIK3CG(kME=0.817,rank=45)/SPI1(kME=0.802,rank=53)/TRAF3IP3(kME=0.786,rank=62)/SLAMF8(kME=0.768,rank=78)/FCGR2B(kME=0.740,rank=95)/TNFAIP8L2(kME=0.729,rank=101)/TNFSF8(kME=0.721,rank=107)/FCGR2A(kME=0.656,rank=124)/FCGR1A(kME=0.638,rank=133)/HLA-DRB1…
c2.cgp	M3	VALK_AML_CLUSTER_6	Top 40 genes from cluster 6 of acute myeloid leukemia (AML) expression profile; all samples are FAB M1 or M2 subtypes and all samples have internal tundem duplication of FLT3 [GeneID=2322].	5	148	0.0338	34	0.00159	21.98	5.4e-05	HLA-DRA(kME=0.855,rank=18)/CD74(kME=0.826,rank=40)/CORO1A(kME=0.826,rank=41)/HLA-DPA1(kME=0.742,rank=94)/HLA-DRB1(kME=0.605,rank=141)
c2.cgp	M3	MANNE_COVID19_COMBINED_COHORT_VS_HEALTHY_DONOR_PLATELETS_DN	Strongly downregulated genes from differential gene expression analysis of platelets from 10 combined ICU and Non-ICU COVID-19 patients and, for comparison, 5 healthy donors	10	148	0.0676	224	0.0105	6.85	5.6e-05	CIITA(kME=0.893,rank=4)/WDFY4(kME=0.858,rank=15)/HLA-DRA(kME=0.855,rank=18)/HLA-DMB(kME=0.845,rank=27)/IRF8(kME=0.782,rank=66)/HLA-DQA1(kME=0.778,rank=70)/HLA-DOA(kME=0.681,rank=117)/HLA-DQB1(kME=0.649,rank=127)/PLD4(kME=0.618,rank=139)/RGS18(kME=0.601,rank=144)
c2.cgp	M3	LINDSTEDT_DENDRITIC_CELL_MATURATION_D	Genes down-regulated during the course of maturation of monocyte-derived dendritic cells (DC) in response to inflammatory stimuli (cluster D).	6	148	0.0405	63	0.00294	14.32	7.2e-05	CIITA(kME=0.893,rank=4)/HLA-DMA(kME=0.861,rank=14)/ITGAM(kME=0.854,rank=20)/HLA-DMB(kME=0.845,rank=27)/ITGB2(kME=0.831,rank=34)/LST1(kME=0.759,rank=82)
c2.cgp	M3	TARTE_PLASMA_CELL_VS_B_LYMPHOCYTE_DN	Genes down-regulated in plasma cells compared with B lymphocytes.	5	148	0.0338	38	0.00177	19.66	9.1e-05	CIITA(kME=0.893,rank=4)/HLA-DMB(kME=0.845,rank=27)/CD37(kME=0.826,rank=38)/IRF8(kME=0.782,rank=66)/LYL1(kME=0.770,rank=75)
c2.cgp	M3	WIERENGA_STAT5A_TARGETS_DN	Genes down-regulated in CD34+ [GeneID=947] cells by intermediate activity levels of STAT5A [GeneID=6776]; predominant long-term growth and self-renewal phenotype.	9	148	0.0608	193	0.00901	7.12	0.00012	CORO1A(kME=0.826,rank=41)/CD84(kME=0.814,rank=47)/IRF8(kME=0.782,rank=66)/PLCB2(kME=0.771,rank=74)/LYZ(kME=0.769,rank=77)/LST1(kME=0.759,rank=82)/FERMT3(kME=0.746,rank=90)/GAPT(kME=0.739,rank=96)/RGS18(kME=0.601,rank=144)
c2.cgp	M3	RYAN_MANTLE_CELL_LYMPHOMA_NOTCH_DIRECT_UP	Genes upregulated by rapid Notch activation and linked to Notch TF binding peaks in mantle cell lymphoma cell lines.	8	148	0.054	148	0.00691	8.21	0.00013	PTPN6(kME=0.832,rank=33)/CD84(kME=0.814,rank=47)/PIK3AP1(kME=0.804,rank=51)/IRF8(kME=0.782,rank=66)/LY86(kME=0.772,rank=73)/CD300A(kME=0.762,rank=81)/FGD2(kME=0.729,rank=99)/SASH3(kME=0.725,rank=105)
c2.cgp	M3	ZHAN_MULTIPLE_MYELOMA_DN	Genes most significantly down-regulated in multiple myeloma samples, compared to normal bone marrow plasma cells.	5	148	0.0338	42	0.00196	17.79	0.00015	SYK(kME=0.862,rank=13)/AIF1(kME=0.858,rank=16)/ITGB2(kME=0.831,rank=34)/LYZ(kME=0.769,rank=77)/LST1(kME=0.759,rank=82)
c2.cgp	M3	RAMALHO_STEMNESS_DN	Genes depleted in embryonic, neural and hematopoietic stem cells.	6	148	0.0405	72	0.00336	12.52	0.00015	CD53(kME=0.876,rank=10)/PTPRC(kME=0.852,rank=21)/ITGB2(kME=0.831,rank=34)/CORO1A(kME=0.826,rank=41)/LY86(kME=0.772,rank=73)/PLD4(kME=0.618,rank=139)
c2.cgp	M3	HUANG_GATA2_TARGETS_UP	Genes up-regulated in G1ME cells (megakaryocyte/erythroid progenitor lacking GATA1 [GeneID=2623]) upon knockdown of GATA2 [GeneID=2624] by RNAi.	8	148	0.054	152	0.0071	7.99	0.00015	PIK3CG(kME=0.817,rank=45)/SPI1(kME=0.802,rank=53)/LYZ(kME=0.769,rank=77)/FCGR2B(kME=0.740,rank=95)/TNFAIP8L2(kME=0.729,rank=101)/FCGR2A(kME=0.656,rank=124)/ALOX5AP(kME=0.655,rank=126)/SELPLG(kME=0.525,rank=160)
c2.cgp	M3	MANNE_COVID19_NONICU_VS_HEALTHY_DONOR_PLATELETS_DN	Strongly downregulated genes from differential gene expression analysis of platelets from 6 Non-ICU patients with SARS-CoV-2 infection as well as 5 healthy donors.	9	148	0.0608	207	0.00967	6.63	0.0002	WDFY4(kME=0.858,rank=15)/HLA-DRA(kME=0.855,rank=18)/IRF8(kME=0.782,rank=66)/HLA-DQA1(kME=0.778,rank=70)/LILRA1(kME=0.735,rank=98)/HLA-DOA(kME=0.681,rank=117)/HLA-DQB1(kME=0.649,rank=127)/PLD4(kME=0.618,rank=139)/RGS18(kME=0.601,rank=144)
c2.cgp	M3	SANA_RESPONSE_TO_IFNG_UP	Genes up-regulated in five primary endothelial cell types (lung, aortic, iliac, dermal, and colon) by IFNG [GeneID=3458].	6	148	0.0405	76	0.00355	11.86	0.0002	HLA-DMA(kME=0.861,rank=14)/CD74(kME=0.826,rank=40)/HLA-DQA1(kME=0.778,rank=70)/HLA-DPA1(kME=0.742,rank=94)/HLA-DQB1(kME=0.649,rank=127)/HLA-DRB1(kME=0.605,rank=141)
c2.cgp	M3	TORCHIA_TARGETS_OF_EWSR1_FLI1_FUSION_DN	Genes down-regulated in leukemic progenitor cells expressing activated fusion of ESWR1 and FLI1 [GeneID=2130, 2313] compared to normal hematopoetic progenitors.	11	148	0.0743	323	0.0151	5.24	0.00021	ARHGAP15(kME=0.868,rank=12)/SYK(kME=0.862,rank=13)/HLA-DMA(kME=0.861,rank=14)/PTPRC(kME=0.852,rank=21)/DOCK2(kME=0.851,rank=23)/ATP8B4(kME=0.849,rank=25)/DOCK10(kME=0.840,rank=31)/LST1(kME=0.759,rank=82)/TASL(kME=0.682,rank=115)/RGS18(kME=0.601,rank=144)/SELPLG(kME=0.525,rank=160)
c2.cgp	M3	DIAZ_CHRONIC_MYELOGENOUS_LEUKEMIA_DN	Genes down-regulated in CD34+ [GeneID=947] cells isolated from bone marrow of CML (chronic myelogenous leukemia) patients, compared to those from normal donors.	7	148	0.0473	117	0.00546	9.04	0.00023	CD53(kME=0.876,rank=10)/MNDA(kME=0.846,rank=26)/HLA-DMB(kME=0.845,rank=27)/TLR2(kME=0.809,rank=48)/IRF8(kME=0.782,rank=66)/LY86(kME=0.772,rank=73)/FCGR1A(kME=0.638,rank=133)
c2.cgp	M3	PARK_APL_PATHOGENESIS_DN	Genes down-regulated in U937 cells (acute promyelocytic leukemia, APL) expressing RARA [GeneID=5914] fused with either PML or PLZF [GeneID=5371;7704].	5	148	0.0338	48	0.00224	15.56	0.00026	CYBB(kME=0.855,rank=17)/MNDA(kME=0.846,rank=26)/CORO1A(kME=0.826,rank=41)/SPI1(kME=0.802,rank=53)/LYZ(kME=0.769,rank=77)
c2.cgp	M3	LIAN_LIPA_TARGETS_6M	Genes up-regulated at 6 months of age in lungs from LIPA [GeneID=3988] knockout mice, which display pulmonary pathology.	6	148	0.0405	81	0.00378	11.13	0.00027	CD84(kME=0.814,rank=47)/TREM2(kME=0.759,rank=83)/C3AR1(kME=0.753,rank=87)/TLR7(kME=0.751,rank=88)/FCGR2B(kME=0.740,rank=95)/FCGR2A(kME=0.656,rank=124)
c2.cgp	M3	CHEN_ETV5_TARGETS_SERTOLI	Genes down-regulated in Sertoli cells from both 4 and 10 week old ETV5 [GeneID=2119] knockout mice.	4	148	0.027	25	0.00117	23.76	0.00031	CLEC7A(kME=0.900,rank=2)/CD53(kME=0.876,rank=10)/FCGR2B(kME=0.740,rank=95)/FCGR2A(kME=0.656,rank=124)
c2.cgp	M3	WEST_ADRENOCORTICAL_CARCINOMA_VS_ADENOMA_DN	Down-regulated genes in pediatric adrenocortical carcinoma (ACC) compared to the adenoma (ACA) tumors.	4	148	0.027	25	0.00117	23.76	0.00031	HLA-DPB1(kME=0.890,rank=6)/HLA-DRA(kME=0.855,rank=18)/HLA-DPA1(kME=0.742,rank=94)/HLA-DRB1(kME=0.605,rank=141)
c2.cgp	M3	KRIGE_RESPONSE_TO_TOSEDOSTAT_24HR_UP	Genes up-regulated in HL-60 cells (acute promyelocytic leukemia, APL) after treatment with the aminopeptidase inhibitor tosedostat (CHR-2797) [PubChem=15547703] for 24 h.	17	148	0.115	780	0.0364	3.43	0.00036	CLEC7A(kME=0.900,rank=2)/CYBB(kME=0.855,rank=17)/PTPRC(kME=0.852,rank=21)/HCK(kME=0.843,rank=29)/ALOX5(kME=0.830,rank=36)/CD37(kME=0.826,rank=38)/BIN2(kME=0.806,rank=49)/TAGAP(kME=0.802,rank=52)/DAPP1(kME=0.800,rank=55)/TRAF3IP3(kME=0.786,rank=62)/FGD3(kME=0.766,rank=79)/KIF21B(kME=0.758,rank=85)/IRAG2(kME=0.729,rank=100)/TNFAIP8L2(kME=0.729,rank=101)/SLA(kME=0.709,rank=111)/CD48(kME=0.696,rank=1…
c2.cgp	M3	DUNNE_TARGETS_OF_AML1_MTG8_FUSION_UP	Genes up-regulated in Kasumi-1 cells (acute myeloid leukaemia (AML) with the t(8;21) translocation) after knockdown of the AML1 MTG8 fusion [GeneID=861;862] by RNAi.	5	148	0.0338	53	0.00248	14.09	0.0004	LYZ(kME=0.769,rank=77)/LST1(kME=0.759,rank=82)/SLA(kME=0.709,rank=111)/ALOX5AP(kME=0.655,rank=126)/SELPLG(kME=0.525,rank=160)
c2.cgp	M3	GRUETZMANN_PANCREATIC_CANCER_UP	Genes up-regulated in pancreatic ductal adenocarcinoma (PDAC) identified in a meta analysis across four independent studies.	11	148	0.0743	359	0.0168	4.71	0.00051	FYB1(kME=0.892,rank=5)/CD53(kME=0.876,rank=10)/HLA-DRA(kME=0.855,rank=18)/PTPRC(kME=0.852,rank=21)/DOCK2(kME=0.851,rank=23)/ITGB2(kME=0.831,rank=34)/ALOX5(kME=0.830,rank=36)/CD86(kME=0.779,rank=69)/KYNU(kME=0.763,rank=80)/SERPINA1(kME=0.742,rank=93)/LCP2(kME=0.642,rank=130)
c2.cgp	M3	ALCALAY_AML_BY_NPM1_LOCALIZATION_DN	Genes down-regulated in acute myeloid leukemia (AML) with respect to cellular localization of NPM1 [GeneID=4869]: cytoplasmic vs. nucleolar.	8	148	0.054	186	0.00869	6.52	0.00057	CIITA(kME=0.893,rank=4)/HLA-DMA(kME=0.861,rank=14)/HLA-DRA(kME=0.855,rank=18)/LY86(kME=0.772,rank=73)/KYNU(kME=0.763,rank=80)/HLA-DPA1(kME=0.742,rank=94)/CD48(kME=0.696,rank=113)/HLA-DRB1(kME=0.605,rank=141)
c2.cgp	M3	GRAHAM_CML_DIVIDING_VS_NORMAL_QUIESCENT_DN	Genes down-regulated in quiescent CD34+ [GeneID=8842] cells isolated from peripheral blood of normal donors compared to the dividing cells from CML (chronic myeloid leukemia) patients.	6	148	0.0405	94	0.00439	9.58	0.00058	PTPRC(kME=0.852,rank=21)/ALOX5(kME=0.830,rank=36)/ADAM28(kME=0.826,rank=39)/HLA-DQA1(kME=0.778,rank=70)/HLA-DPA1(kME=0.742,rank=94)/HLA-DQB1(kME=0.649,rank=127)
c2.cgp	M3	KAMIKUBO_MYELOID_CEBPA_NETWORK	Network of differentially expressed myeloid genes centered around CEBPA [GeneID=1050].	4	148	0.027	30	0.0014	19.8	0.00062	CYBB(kME=0.855,rank=17)/ITGAM(kME=0.854,rank=20)/IRF8(kME=0.782,rank=66)/LYZ(kME=0.769,rank=77)
c2.cgp	M3	RASHI_RESPONSE_TO_IONIZING_RADIATION_6	Cluster 6: late responding genes activated in ATM [GeneID=472] deficient but not in the wild type tissues.	6	148	0.0405	96	0.00448	9.38	0.00064	PTPRC(kME=0.852,rank=21)/LYZ(kME=0.769,rank=77)/FERMT3(kME=0.746,rank=90)/FCGR2B(kME=0.740,rank=95)/CD48(kME=0.696,rank=113)/SELPLG(kME=0.525,rank=160)
c2.cgp	M3	SMID_BREAST_CANCER_LUMINAL_B_DN	Genes down-regulated in the luminal B subtype of breast cancer.	14	148	0.0946	587	0.0274	3.71	0.00069	HLA-DRA(kME=0.855,rank=18)/PTPRC(kME=0.852,rank=21)/DOCK2(kME=0.851,rank=23)/CD37(kME=0.826,rank=38)/CORO1A(kME=0.826,rank=41)/BIN2(kME=0.806,rank=49)/PIK3CD(kME=0.794,rank=57)/TRAF3IP3(kME=0.786,rank=62)/HLA-DQA1(kME=0.778,rank=70)/LYZ(kME=0.769,rank=77)/KYNU(kME=0.763,rank=80)/IRAG2(kME=0.729,rank=100)/CD48(kME=0.696,rank=113)/HLA-DQB1(kME=0.649,rank=127)
c2.cgp	M3	GRAHAM_CML_QUIESCENT_VS_NORMAL_DIVIDING_DN	Genes down-regulated in quescent CD34+ [GeneID=8842] cells isolated from peripheral blood of CML (chronic myeloblastic leukemia) patients compared to the dividing cells from normal donors.	3	148	0.0203	12	0.00056	36.89	0.00078	AIF1(kME=0.858,rank=16)/HLA-DQA1(kME=0.778,rank=70)/HLA-DQB1(kME=0.649,rank=127)
c2.cgp	M3	LIAN_LIPA_TARGETS_3M	Genes up-regulated at 3 months of age in lungs from LIPA [GeneID=3988] knockout mice, which display pulmonary pathology.	5	148	0.0338	65	0.00304	11.48	0.001	TREM2(kME=0.759,rank=83)/C3AR1(kME=0.753,rank=87)/TLR7(kME=0.751,rank=88)/FCGR2B(kME=0.740,rank=95)/FCGR2A(kME=0.656,rank=124)
c2.cgp	M3	DEURIG_T_CELL_PROLYMPHOCYTIC_LEUKEMIA_DN	Genes down-regulated in T-PLL cells (T-cell prolymphocytic leukemia) bearing the inv(14)/t(14:14) chromosomal aberration.	10	148	0.0676	324	0.0151	4.72	0.001	HLA-DPB1(kME=0.890,rank=6)/PTPRC(kME=0.852,rank=21)/CD84(kME=0.814,rank=47)/DAPP1(kME=0.800,rank=55)/TRAF3IP3(kME=0.786,rank=62)/KIF21B(kME=0.758,rank=85)/HLA-DPA1(kME=0.742,rank=94)/GPR65(kME=0.736,rank=97)/CD48(kME=0.696,rank=113)/LCP2(kME=0.642,rank=130)
c2.cgp	M3	OSMAN_BLADDER_CANCER_UP	Genes up-regulated in blood samples from bladder cancer patients.	11	148	0.0743	401	0.0187	4.21	0.0013	LAIR1(kME=0.923,rank=1)/FYB1(kME=0.892,rank=5)/CYBB(kME=0.855,rank=17)/PTPRC(kME=0.852,rank=21)/MARCHF1(kME=0.841,rank=30)/ITGB2(kME=0.831,rank=34)/SPI1(kME=0.802,rank=53)/LILRB1(kME=0.794,rank=58)/KYNU(kME=0.763,rank=80)/C3AR1(kME=0.753,rank=87)/CD48(kME=0.696,rank=113)
c2.cgp	M3	ZHAN_MULTIPLE_MYELOMA_CD1_VS_CD2_UP	Genes up-regulated in CD-1 compared to CD-2 cluster of multiple myeloma samples.	5	148	0.0338	69	0.00322	10.81	0.0013	CORO1A(kME=0.826,rank=41)/TRAF3IP3(kME=0.786,rank=62)/P2RX7(kME=0.783,rank=65)/KIF21B(kME=0.758,rank=85)/SLA(kME=0.709,rank=111)
c2.cgp	M3	MANNE_COVID19_ICU_VS_HEALTHY_DONOR_PLATELETS_DN	Strongly downregualted genes from differential gene expression analysis of platelets from 4 ICU patients with SARS-CoV-2 infection as well as 5 healthy donors.	7	148	0.0473	158	0.00738	6.68	0.0013	HLA-DRA(kME=0.855,rank=18)/IRF8(kME=0.782,rank=66)/HLA-DQA1(kME=0.778,rank=70)/HLA-DOA(kME=0.681,rank=117)/HLA-DQB1(kME=0.649,rank=127)/PLD4(kME=0.618,rank=139)/RGS18(kME=0.601,rank=144)
c2.cgp	M3	SMIRNOV_CIRCULATING_ENDOTHELIOCYTES_IN_CANCER_UP	Genes up-regulated in circulating endothelial cells (CEC) from cancer patients compared to those from healthy donors.	7	148	0.0473	159	0.00743	6.64	0.0013	HCK(kME=0.843,rank=29)/ALOX5(kME=0.830,rank=36)/TLR2(kME=0.809,rank=48)/TLR8(kME=0.784,rank=64)/C3AR1(kME=0.753,rank=87)/SLA(kME=0.709,rank=111)/FCGR2A(kME=0.656,rank=124)
c2.cgp	M3	WATANABE_ULCERATIVE_COLITIS_WITH_CANCER_DN	Genes down-regulated in non-neoplastic rectal mucosa samples from patients having cancer associated with ulcerative collitis, compared to those who did not have the cancer.	3	148	0.0203	15	0.0007	29.51	0.0015	GBP5(kME=0.818,rank=44)/SLA(kME=0.709,rank=111)/LCP2(kME=0.642,rank=130)
c2.cgp	M3	GAZDA_DIAMOND_BLACKFAN_ANEMIA_PROGENITOR_UP	Genes up-regulated in common hematopoietic progenitor cells isolated from bone marrow of patients with Diamond-Blackfan anemia (DBA) and mutated RPS19 [GeneID=6223].	4	148	0.027	39	0.00182	15.22	0.0016	HLA-DQA1(kME=0.778,rank=70)/LST1(kME=0.759,rank=82)/HLA-DPA1(kME=0.742,rank=94)/SEMA4D(kME=0.639,rank=131)
c2.cgp	M3	HELLER_HDAC_TARGETS_SILENCED_BY_METHYLATION_DN	Genes down-regulated in multiple myeloma (MM) cell lines treated with both decitabine [PubChem=451668] TSA [PubChem=5562].	9	148	0.0608	282	0.0132	4.85	0.0016	CLEC7A(kME=0.900,rank=2)/PTPRC(kME=0.852,rank=21)/DOCK10(kME=0.840,rank=31)/TRAF3IP3(kME=0.786,rank=62)/IRF8(kME=0.782,rank=66)/IRAG2(kME=0.729,rank=100)/SLA(kME=0.709,rank=111)/CD48(kME=0.696,rank=113)/SELPLG(kME=0.525,rank=160)
c2.cgp	M3	ACOSTA_PROLIFERATION_INDEPENDENT_MYC_TARGETS_DN	Genes down-regulated in K562 cells (lymphoblast) by MYC [GeneID=4609] in the presence of CKN1B [GeneID=1027].	6	148	0.0405	116	0.00542	7.76	0.0016	AIF1(kME=0.858,rank=16)/PTPRC(kME=0.852,rank=21)/CARD9(kME=0.849,rank=24)/LYL1(kME=0.770,rank=75)/KYNU(kME=0.763,rank=80)/LCP2(kME=0.642,rank=130)
c2.cgp	M3	CROONQUIST_NRAS_SIGNALING_UP	Genes up-regulated in ANBL-6 cell line (multiple myeloma, MM) expressing a constantly active form of NRAS [GeneID=4893] off a plasmid vector compared to those grown in the presence of IL6 [GeneID=3569].	4	148	0.027	40	0.00187	14.84	0.0017	CYBB(kME=0.855,rank=17)/CD86(kME=0.779,rank=69)/LY86(kME=0.772,rank=73)/CD48(kME=0.696,rank=113)
c2.cgp	M3	FINETTI_BREAST_CANCER_KINOME_GREEN	Genes in the green cluster of protein kinases distinguishing between luminal A and basal breast cancer subtypes.	3	148	0.0203	16	0.00075	27.66	0.0017	BTK(kME=0.884,rank=7)/SYK(kME=0.862,rank=13)/HCK(kME=0.843,rank=29)
c2.cgp	M3	CROONQUIST_NRAS_VS_STROMAL_STIMULATION_UP	Genes up-regulated in ANBL-6 cell line (multiple myeloma, MM) expressing an activated form of NRAS [GeneID=4893] off a plasmid vector compared to those co-cultured with bone marrow stromal cells.	4	148	0.027	41	0.00192	14.48	0.0019	CYBB(kME=0.855,rank=17)/SPI1(kME=0.802,rank=53)/CD86(kME=0.779,rank=69)/ALOX5AP(kME=0.655,rank=126)
c2.cgp	M3	HELLER_HDAC_TARGETS_DN	Genes down-regulated in at least one of three multiple myeloma (MM) cell lines by TSA [PubChem=5562].	9	148	0.0608	293	0.0137	4.67	0.0021	CLEC7A(kME=0.900,rank=2)/HLA-DRA(kME=0.855,rank=18)/PTPRC(kME=0.852,rank=21)/DOCK10(kME=0.840,rank=31)/TRAF3IP3(kME=0.786,rank=62)/IRAG2(kME=0.729,rank=100)/SLA(kME=0.709,rank=111)/CD48(kME=0.696,rank=113)/SELPLG(kME=0.525,rank=160)
c2.cgp	M3	ODONNELL_TFRC_TARGETS_UP	Genes up-regulated in P493-6 cells (B lymphocyte, Burkitt's lymphoma model) upon knockdown of TFRC [GeneID=7037] by RNAi.	11	148	0.0743	438	0.0205	3.84	0.0024	ITGAM(kME=0.854,rank=20)/ALOX5(kME=0.830,rank=36)/CD37(kME=0.826,rank=38)/HLA-DQA1(kME=0.778,rank=70)/LYZ(kME=0.769,rank=77)/SLAMF8(kME=0.768,rank=78)/SERPINA1(kME=0.742,rank=93)/HLA-DQB1(kME=0.649,rank=127)/LCP2(kME=0.642,rank=130)/CCR5(kME=0.632,rank=134)/TMEM156(kME=0.568,rank=151)
c2.cgp	M3	TONKS_TARGETS_OF_RUNX1_RUNX1T1_FUSION_GRANULOCYTE_DN	Genes down-regulated in granulocytes by RUNX1-RUNX1T1 [GeneID=861;862] fusion.	3	148	0.0203	18	0.00084	24.59	0.0024	ALOX5(kME=0.830,rank=36)/PILRA(kME=0.776,rank=72)/ALOX5AP(kME=0.655,rank=126)
c2.cgp	M3	NEMETH_INFLAMMATORY_RESPONSE_LPS_UP	Genes up-regulated in RAW 264.7 cells (macrophage) 3 hr after stimulation with bacterial lipopolysaccharide (LPS).	5	148	0.0338	84	0.00392	8.88	0.0029	HCK(kME=0.843,rank=29)/C3AR1(kME=0.753,rank=87)/FCGR2B(kME=0.740,rank=95)/APBB1IP(kME=0.725,rank=104)/LCP2(kME=0.642,rank=130)
c2.cgp	M3	COATES_MACROPHAGE_M1_VS_M2_UP	Up-regulated genes distinguishing between M1 (pro-inflammatory) and M2 (anti-inflammatory) macrophage subtypes.	5	148	0.0338	86	0.00402	8.67	0.0032	AIF1(kME=0.858,rank=16)/PIK3AP1(kME=0.804,rank=51)/HLA-DQA1(kME=0.778,rank=70)/FGD2(kME=0.729,rank=99)/P2RY13(kME=0.608,rank=140)
c2.cgp	M3	FARMER_BREAST_CANCER_CLUSTER_1	Cluster 1: interferon, T and B lymphocyte genes clustered together across breast cancer samples.	4	148	0.027	48	0.00224	12.36	0.0033	CD48(kME=0.696,rank=113)/OASL(kME=0.679,rank=118)/LCP2(kME=0.642,rank=130)/CCR5(kME=0.632,rank=134)
c2.cgp	M3	SU_THYMUS	Genes up-regulated specifically in human thymus.	3	148	0.0203	21	0.00098	21.07	0.0038	PIK3CD(kME=0.794,rank=57)/TRAF3IP3(kME=0.786,rank=62)/IRF8(kME=0.782,rank=66)
c2.cgp	M3	LU_IL4_SIGNALING	Genes up-regulated in peripheral B lymphocytes after incubation with IL4 [GeneID=3565] for 4 h.	5	148	0.0338	91	0.00425	8.19	0.0041	ALOX5(kME=0.830,rank=36)/IRF8(kME=0.782,rank=66)/CD86(kME=0.779,rank=69)/TLR7(kME=0.751,rank=88)/SLA(kME=0.709,rank=111)
c2.cgp	M3	HOFMANN_MYELODYSPLASTIC_SYNDROM_RISK_DN	Genes down-regulated in bone marrow hematopoietic stem cells (HSC, CD34+ [GeneID=947]) from patients with high risk of myelodysplastic syndrom (MDS) compared to the low risk patients.	3	148	0.0203	23	0.00107	19.24	0.0049	MNDA(kME=0.846,rank=26)/PIK3CG(kME=0.817,rank=45)/LCP2(kME=0.642,rank=130)
c2.cgp	M3	KYNG_DNA_DAMAGE_UP	Genes with GO annotation and up-regulated after DNA damage in cell lines from young donors.	7	148	0.0473	205	0.00958	5.14	0.0053	SYK(kME=0.862,rank=13)/CYBB(kME=0.855,rank=17)/DOCK2(kME=0.851,rank=23)/C3AR1(kME=0.753,rank=87)/SP140(kME=0.655,rank=125)/HLA-DQB1(kME=0.649,rank=127)/LCP2(kME=0.642,rank=130)
c2.cgp	M3	HOEBEKE_LYMPHOID_STEM_CELL_UP	Genes up-regulated in the common lymphoid progenitor (CLP, defined as CD34+CD38-CD7+ [GeneID=947;952;924]) compared to a multipotent cord blood cell (defined as CD34+CD38+CD7-).	5	148	0.0338	97	0.00453	7.68	0.0053	BTK(kME=0.884,rank=7)/ARHGAP45(kME=0.852,rank=22)/ADAM28(kME=0.826,rank=39)/TRAF3IP3(kME=0.786,rank=62)/IRF8(kME=0.782,rank=66)
c2.cgp	M3	BERTUCCI_MEDULLARY_VS_DUCTAL_BREAST_CANCER_UP	Genes up-regulated in medullary breast cancer (MBC) relative to ductal breast cancer (DBD).	7	148	0.0473	207	0.00967	5.08	0.0056	CLEC7A(kME=0.900,rank=2)/PTPN6(kME=0.832,rank=33)/GBP5(kME=0.818,rank=44)/TLR2(kME=0.809,rank=48)/TAGAP(kME=0.802,rank=52)/CALHM6(kME=0.602,rank=143)/ANKRD22(kME=0.526,rank=159)
c2.cgp	M3	LIAN_NEUTROPHIL_GRANULE_CONSTITUENTS	Granule constituents expressed during mouse promyelocytic cell line differentiation to neutrophils.	3	148	0.0203	25	0.00117	17.7	0.0061	CYBB(kME=0.855,rank=17)/ITGB2(kME=0.831,rank=34)/LYZ(kME=0.769,rank=77)
c2.cgp	M3	ZHENG_BOUND_BY_FOXP3	Genes whose promoters are bound by FOXP3 [GeneID=50943] based an a ChIP-chip analysis.	11	148	0.0743	498	0.0233	3.37	0.0064	FYB1(kME=0.892,rank=5)/CD53(kME=0.876,rank=10)/ARHGAP15(kME=0.868,rank=12)/PTPRC(kME=0.852,rank=21)/DOCK10(kME=0.840,rank=31)/PIK3CG(kME=0.817,rank=45)/TRAF3IP3(kME=0.786,rank=62)/TLR8(kME=0.784,rank=64)/GPR65(kME=0.736,rank=97)/APBB1IP(kME=0.725,rank=104)/GVINP1(kME=0.602,rank=142)
c2.cgp	M3	BIDUS_METASTASIS_DN	Genes down-regulated in endometroid endometrial tumors from patients with lymph node metastases compared to those without the metastases.	6	148	0.0405	154	0.00719	5.83	0.0065	HLA-DRA(kME=0.855,rank=18)/ATP8B4(kME=0.849,rank=25)/CORO1A(kME=0.826,rank=41)/SASH3(kME=0.725,rank=105)/SLA(kME=0.709,rank=111)/SELPLG(kME=0.525,rank=160)
c2.cgp	M3	RUTELLA_RESPONSE_TO_HGF_UP	Genes up-regulated in peripheral blood monocytes by HGF [GeneID=3082].	10	148	0.0676	422	0.0197	3.6	0.0065	LAIR1(kME=0.923,rank=1)/ARHGAP22(kME=0.897,rank=3)/CYBB(kME=0.855,rank=17)/ADAM28(kME=0.826,rank=39)/CD84(kME=0.814,rank=47)/SLAMF8(kME=0.768,rank=78)/KYNU(kME=0.763,rank=80)/C3AR1(kME=0.753,rank=87)/FCGR1A(kME=0.638,rank=133)/CCR5(kME=0.632,rank=134)
c2.cgp	M3	CHIANG_LIVER_CANCER_SUBCLASS_INTERFERON_UP	All marker genes up-regulated in the 'interferon' subclass of hepatocellular carcinoma (HCC).	3	148	0.0203	26	0.00121	17.02	0.0067	FCGR2B(kME=0.740,rank=95)/GPR65(kME=0.736,rank=97)/ALOX5AP(kME=0.655,rank=126)
c2.cgp	M3	BYSTROEM_CORRELATED_WITH_IL5_DN	Genes whose expression in bone marrow samples correlated inversely with increased levels of serum IL5 [GeneID=3567].	4	148	0.027	60	0.0028	9.88	0.0069	SYK(kME=0.862,rank=13)/CYBB(kME=0.855,rank=17)/PIK3CD(kME=0.794,rank=57)/SLA(kME=0.709,rank=111)
c2.cgp	M3	NADLER_OBESITY_UP	Genes up-regulated in adipose tissue from obese mouse strains compared to the lean ones.	4	148	0.027	60	0.0028	9.88	0.0069	CD53(kME=0.876,rank=10)/FCGR2A(kME=0.656,rank=124)/ALOX5AP(kME=0.655,rank=126)/SELPLG(kME=0.525,rank=160)
c2.cgp	M3	LINDSTEDT_DENDRITIC_CELL_MATURATION_A	Maturation of monocyte-derived dendritic cells (DC) in response to inflammatory stimuli: genes up-regulated only at 8 hr after the stimulation (cluster A).	4	148	0.027	61	0.00285	9.72	0.0073	TLR2(kME=0.809,rank=48)/TFEC(kME=0.782,rank=67)/KYNU(kME=0.763,rank=80)/CD48(kME=0.696,rank=113)
c2.cgp	M3	HOSHIDA_LIVER_CANCER_LATE_RECURRENCE_UP	Genes whose expression correlated with higher risk of late recurrence of hepatocellular carcinoma (HCC).	4	148	0.027	62	0.0029	9.56	0.0077	AOAH(kME=0.871,rank=11)/CD74(kME=0.826,rank=40)/SLC8A1(kME=0.782,rank=68)/CD48(kME=0.696,rank=113)
c2.cgp	M3	PETRETTO_HEART_MASS_QTL_CIS_DN	Down-regulated cis-regulated expression quantitative loci (cis-eQTL) in the heart that colocalize with previously mapped cardiac mass QTLs.	3	148	0.0203	28	0.00131	15.8	0.008	CARD11(kME=0.801,rank=54)/HLA-DQA1(kME=0.778,rank=70)/HLA-DQB1(kME=0.649,rank=127)
c2.cgp	M3	HADDAD_T_LYMPHOCYTE_AND_NK_PROGENITOR_DN	Genes down-regulated in hematopoietic progenitor cells (HPC) of T lymphocyte and NK (natural killer) lineage.	4	148	0.027	64	0.00299	9.26	0.0086	HCK(kME=0.843,rank=29)/IRF8(kME=0.782,rank=66)/LY86(kME=0.772,rank=73)/LYZ(kME=0.769,rank=77)
c2.cgp	M3	THEILGAARD_NEUTROPHIL_AT_SKIN_WOUND_DN	Genes down-regulated in polymorphonuclear neutrophilic granulocytes (PMNs) attracted to skin wounds.	7	148	0.0473	227	0.0106	4.63	0.0088	DOCK2(kME=0.851,rank=23)/ITGB2(kME=0.831,rank=34)/CORO1A(kME=0.826,rank=41)/PLCB2(kME=0.771,rank=74)/LST1(kME=0.759,rank=82)/NCF4(kME=0.667,rank=122)/SELPLG(kME=0.525,rank=160)
c2.cgp	M3	GOLDRATH_ANTIGEN_RESPONSE	Genes up-regulated at the peak of an antigen response of naive CD8+ [GeneID=925;926] T-cells.	9	148	0.0608	367	0.0171	3.71	0.0088	CD74(kME=0.826,rank=40)/IRF8(kME=0.782,rank=66)/HLA-DQA1(kME=0.778,rank=70)/LYL1(kME=0.770,rank=75)/CD48(kME=0.696,rank=113)/NCF4(kME=0.667,rank=122)/HLA-DQB1(kME=0.649,rank=127)/CCR5(kME=0.632,rank=134)/PLD4(kME=0.618,rank=139)
c2.cgp	M3	DELYS_THYROID_CANCER_UP	Genes up-regulated in papillary thyroid carcinoma (PTC) compared to normal tissue.	10	148	0.0676	445	0.0208	3.41	0.009	MNDA(kME=0.846,rank=26)/ALOX5(kME=0.830,rank=36)/KCNQ3(kME=0.828,rank=37)/TLR2(kME=0.809,rank=48)/LST1(kME=0.759,rank=82)/TREM2(kME=0.759,rank=83)/C3AR1(kME=0.753,rank=87)/SERPINA1(kME=0.742,rank=93)/FCGR2A(kME=0.656,rank=124)/ALOX5AP(kME=0.655,rank=126)
c2.cgp	M3	TAKEDA_TARGETS_OF_NUP98_HOXA9_FUSION_3D_DN	Genes down-regulated in CD34+ [GeneID=947] hematopoetic cells by expression of NUP98-HOXA9 fusion [GeneID=4928;3205] off a retroviral vector at 3 days after transduction.	3	148	0.0203	30	0.0014	14.74	0.0095	ALOX5(kME=0.830,rank=36)/FCGR2B(kME=0.740,rank=95)/FCGR2A(kME=0.656,rank=124)
c2.cgp	M3	BOSCO_TH1_CYTOTOXIC_MODULE	Genes representing Th1 / cytotoxic module in sputum during asthma exacerbations.	5	148	0.0338	114	0.00532	6.53	0.0096	FCGR2B(kME=0.740,rank=95)/CCR5(kME=0.632,rank=134)/IL4I1(kME=0.631,rank=135)/CALHM6(kME=0.602,rank=143)/ANKRD22(kME=0.526,rank=159)
c2.cgp	M3	SMIRNOV_RESPONSE_TO_IR_6HR_DN	Genes down-regulated in B lymphocytes at 6 h after exprosure to 10 Gy dose of ionizing radiation.	5	148	0.0338	114	0.00532	6.53	0.0096	CYBB(kME=0.855,rank=17)/PTPRC(kME=0.852,rank=21)/TRAF3IP3(kME=0.786,rank=62)/CD300A(kME=0.762,rank=81)/LCP2(kME=0.642,rank=130)
c2.cgp	M3	PASQUALUCCI_LYMPHOMA_BY_GC_STAGE_DN	Genes down-regulated in post-GC, BCL6 [GeneID=604] dependent B cell non-Hodgkin's lymphoma (B-NHL) vs MYC [GeneID=4609] driven pre-GC lymphoma.	6	148	0.0405	170	0.00794	5.28	0.0097	ARHGAP15(kME=0.868,rank=12)/WDFY4(kME=0.858,rank=15)/CD37(kME=0.826,rank=38)/CORO1A(kME=0.826,rank=41)/IRAG2(kME=0.729,rank=100)/SASH3(kME=0.725,rank=105)
c2.cgp	M3	PEPPER_CHRONIC_LYMPHOCYTIC_LEUKEMIA_UP	Genes up-regulated in CD38+ [GeneID=952] CLL (chronic lymphocytic leukemia) cells.	3	148	0.0203	32	0.00149	13.82	0.011	AOAH(kME=0.871,rank=11)/LYZ(kME=0.769,rank=77)/LILRA1(kME=0.735,rank=98)
c2.cgp	M3	VECCHI_GASTRIC_CANCER_ADVANCED_VS_EARLY_UP	Up-regulated genes distinguishing between two subtypes of gastric cancer: advanced (AGC) and early (EGC).	6	148	0.0405	177	0.00827	5.07	0.012	ALOX5(kME=0.830,rank=36)/TLR2(kME=0.809,rank=48)/PCED1B(kME=0.778,rank=71)/C3AR1(kME=0.753,rank=87)/PIK3R5(kME=0.700,rank=112)/HLA-DQB1(kME=0.649,rank=127)
c2.cgp	M3	LIU_OVARIAN_CANCER_TUMORS_AND_XENOGRAFTS_KINASES_DN	Targetable kinases differentially expressed between PDX and donor tumors from nine ovarian cancer patients.	3	148	0.0203	34	0.00159	13.01	0.013	BTK(kME=0.884,rank=7)/HCK(kME=0.843,rank=29)/PIK3CG(kME=0.817,rank=45)
c2.cgp	M3	JISON_SICKLE_CELL_DISEASE_UP	Genes up-regulated in peripheral blood mononuclear cells (PBMC) from sickle cell disease patients compared to those from healthy subjects.	6	148	0.0405	182	0.0085	4.93	0.013	PTPRO(kME=0.882,rank=8)/TFEC(kME=0.782,rank=67)/LYL1(kME=0.770,rank=75)/KYNU(kME=0.763,rank=80)/OASL(kME=0.679,rank=118)/FCGR1A(kME=0.638,rank=133)
c2.cgp	M3	MATTIOLI_MGUS_VS_PCL	Genes changed in MGUS (monoclonal gammopathy of undetermined significance) compared to PCL (plasma cell leukemia) samples.	5	148	0.0338	127	0.00593	5.86	0.015	CD74(kME=0.826,rank=40)/CORO1A(kME=0.826,rank=41)/LILRB1(kME=0.794,rank=58)/LST1(kME=0.759,rank=82)/KIF21B(kME=0.758,rank=85)
c2.cgp	M3	KYNG_DNA_DAMAGE_BY_GAMMA_RADIATION	Genes specifically responding to gamma radiation.	4	148	0.027	77	0.0036	7.7	0.016	CYBB(kME=0.855,rank=17)/DOCK2(kME=0.851,rank=23)/SP140(kME=0.655,rank=125)/HLA-DQB1(kME=0.649,rank=127)
c2.cgp	M3	MARSON_BOUND_BY_FOXP3_UNSTIMULATED	Genes with promoters bound by FOXP3 [GeneID=50943] in unstimulated hybridoma cells.	18	148	0.122	1237	0.0578	2.26	0.017	FYB1(kME=0.892,rank=5)/CD53(kME=0.876,rank=10)/ARHGAP15(kME=0.868,rank=12)/PTPRC(kME=0.852,rank=21)/ARHGAP45(kME=0.852,rank=22)/PIK3CG(kME=0.817,rank=45)/CD84(kME=0.814,rank=47)/PIK3CD(kME=0.794,rank=57)/IRF8(kME=0.782,rank=66)/FGD3(kME=0.766,rank=79)/JAML(kME=0.743,rank=92)/GPR65(kME=0.736,rank=97)/IRAG2(kME=0.729,rank=100)/SASH3(kME=0.725,rank=105)/CD48(kME=0.696,rank=113)/FCGR2A(kME=0.656,rank…
c2.cgp	M3	KRIGE_RESPONSE_TO_TOSEDOSTAT_6HR_UP	Genes up-regulated in HL-60 cells (acute promyelocytic leukemia, APL) after treatment with the aminopeptidase inhibitor tosedostat (CHR-2797) [PubChem=15547703] for 6 h.	15	148	0.101	942	0.044	2.45	0.017	CLEC7A(kME=0.900,rank=2)/CYBB(kME=0.855,rank=17)/PTPRC(kME=0.852,rank=21)/HCK(kME=0.843,rank=29)/ALOX5(kME=0.830,rank=36)/CD37(kME=0.826,rank=38)/TAGAP(kME=0.802,rank=52)/DAPP1(kME=0.800,rank=55)/TFEC(kME=0.782,rank=67)/LYZ(kME=0.769,rank=77)/KIF21B(kME=0.758,rank=85)/IRAG2(kME=0.729,rank=100)/CD48(kME=0.696,rank=113)/ALOX5AP(kME=0.655,rank=126)/FCGR1A(kME=0.638,rank=133)
c2.cgp	M3	BOHN_PRIMARY_IMMUNODEFICIENCY_SYNDROM_DN	Genes down-regulated in B lymphocytes from patients with primary immunodefiency syndrom.	3	148	0.0203	38	0.00177	11.64	0.017	HCK(kME=0.843,rank=29)/LST1(kME=0.759,rank=82)/TLR7(kME=0.751,rank=88)
c2.cgp	M3	MORI_PRE_BI_LYMPHOCYTE_DN	Down-regulated genes in the B lymphocyte developmental signature, based on expression profiling of lymphomas from the Emu-myc transgenic mice: the Pre-BI stage.	4	148	0.027	80	0.00374	7.41	0.017	PTPRC(kME=0.852,rank=21)/CD74(kME=0.826,rank=40)/LY86(kME=0.772,rank=73)/FCGR2B(kME=0.740,rank=95)
c2.cgp	M3	ROSS_AML_WITH_MLL_FUSIONS	Top 100 probe sets for pediatric acute myeloid leukemia (AML) subtypes with chimeric MLL fusions [GeneID=4297].	4	148	0.027	81	0.00378	7.31	0.018	LY86(kME=0.772,rank=73)/IRAG2(kME=0.729,rank=100)/ALOX5AP(kME=0.655,rank=126)/FCGR1A(kME=0.638,rank=133)
c2.cgp	M3	ONO_AML1_TARGETS_DN	Genes down-regulated in CD4+ [GeneID=920] T lymphocytes by expression of AML1 [GeneID=861] off a viral vector.	3	148	0.0203	39	0.00182	11.34	0.018	CD84(kME=0.814,rank=47)/TNFSF8(kME=0.721,rank=107)/CCR5(kME=0.632,rank=134)
c2.cgp	M3	BLANCO_MELO_COVID19_SARS_COV_2_INFECTION_CALU3_CELLS_UP	Genes up-regulated in SARS-CoV-2 infection (Calu-3 cells, MOI: 2, 24hpi)	8	148	0.054	339	0.0158	3.55	0.018	ITGAM(kME=0.854,rank=20)/GBP5(kME=0.818,rank=44)/TAGAP(kME=0.802,rank=52)/DAPP1(kME=0.800,rank=55)/LST1(kME=0.759,rank=82)/KIF21B(kME=0.758,rank=85)/OASL(kME=0.679,rank=118)/GIMAP2(kME=0.662,rank=123)
c2.cgp	M3	ROSS_ACUTE_MYELOID_LEUKEMIA_CBF	Top 100 probe sets for core-binding factor (CBF) acute myeloid leukemia (AML): contains CBFB MYH11 [GeneID=865;4629] or AML1 ETO [GeneID=861;862] fusions.	4	148	0.027	82	0.00383	7.22	0.018	CIITA(kME=0.893,rank=4)/HLA-DPB1(kME=0.890,rank=6)/HLA-DMB(kME=0.845,rank=27)/HLA-DPA1(kME=0.742,rank=94)
c2.cgp	M3	SAKAI_CHRONIC_HEPATITIS_VS_LIVER_CANCER_UP	Selected genes up-regulated in peripheral blood monocytes (PBMC) of patients with hepatocellular carcinoma (HCC) compared to those with chronic hepatitis.	4	148	0.027	82	0.00383	7.22	0.018	HLA-DRA(kME=0.855,rank=18)/PTPRC(kME=0.852,rank=21)/TLR2(kME=0.809,rank=48)/HLA-DOA(kME=0.681,rank=117)
c2.cgp	M3	MIKKELSEN_ES_ICP_WITH_H3K4ME3_AND_H3K27ME3	Genes with intermediate-CpG-density promoters (ICP) bearing bivalent histone H3 methylation mark (H3K4me3 and H3K27me3) in embryonic stem cells (ES).	5	148	0.0338	136	0.00635	5.47	0.019	CIITA(kME=0.893,rank=4)/MARCHF1(kME=0.841,rank=30)/CORO1A(kME=0.826,rank=41)/LYL1(kME=0.770,rank=75)/APBB1IP(kME=0.725,rank=104)
c2.cgp	M3	RICKMAN_HEAD_AND_NECK_CANCER_D	Cluster d: genes identifying an intrinsic group in head and neck squamous cell carcinoma (HNSCC).	3	148	0.0203	40	0.00187	11.05	0.019	HLA-DQA1(kME=0.778,rank=70)/IRAG2(kME=0.729,rank=100)/HLA-DQB1(kME=0.649,rank=127)
c2.cgp	M3	HOLLMANN_APOPTOSIS_VIA_CD40_UP	Genes up-regulated in DLBCL (diffuse large B-cell lymphoma) cell lines sensitive to stimulation of CD40 [GeneID=958] relative to the resistant ones.	6	148	0.0405	203	0.00948	4.41	0.021	BTK(kME=0.884,rank=7)/PTPRC(kME=0.852,rank=21)/VAV1(kME=0.820,rank=42)/IRF8(kME=0.782,rank=66)/CD86(kME=0.779,rank=69)/IRAG2(kME=0.729,rank=100)
c2.cgp	M3	FERRANDO_T_ALL_WITH_MLL_ENL_FUSION_DN	Top 100 genes negatively associated with T-cell acute lymphoblastic leukemia MLL T-ALL) expressing MLL-ENL fusion [GeneID=4297;4298].	4	148	0.027	89	0.00416	6.65	0.024	FYB1(kME=0.892,rank=5)/DOCK2(kME=0.851,rank=23)/PLCB2(kME=0.771,rank=74)/LST1(kME=0.759,rank=82)
c2.cgp	M3	LIU_VAV3_PROSTATE_CARCINOGENESIS_UP	Selected genes up-regulated in prostate tumors developed by transgenic mice overexpressing VAV3 [GeneID=10451] in prostate epithelium.	4	148	0.027	89	0.00416	6.65	0.024	CYBB(kME=0.855,rank=17)/ITGB2(kME=0.831,rank=34)/CD74(kME=0.826,rank=40)/TLR2(kME=0.809,rank=48)
c2.cgp	M3	SWEET_KRAS_ONCOGENIC_SIGNATURE	Genes that contributed maximally to the GSEA score of the up-regulated gene set from the KrasLA mouse model in two human lung cancer expression data sets comparing mutant vs normal KRAS [GeneID=3845].	4	148	0.027	89	0.00416	6.65	0.024	ITGAM(kME=0.854,rank=20)/ITGB2(kME=0.831,rank=34)/HLA-DQA1(kME=0.778,rank=70)/FCGR2A(kME=0.656,rank=124)
c2.cgp	M3	TAKEDA_TARGETS_OF_NUP98_HOXA9_FUSION_6HR_DN	Genes down-rgulated in CD34+ [GeneID=947] hematopoetic cells by expression of NUP98-HOXA9 fusion [GeneID=4928;3205] off a retroviral vector at 6h.	3	148	0.0203	45	0.0021	9.82	0.025	PTPRC(kME=0.852,rank=21)/P2RX7(kME=0.783,rank=65)/TNFSF8(kME=0.721,rank=107)
c2.cgp	M3	BOSCO_ALLERGEN_INDUCED_TH2_ASSOCIATED_MODULE	Genes representing a co-expression network in atopic CD4 [GeneID=920] T lymphocyte responses.	5	148	0.0338	150	0.00701	4.96	0.027	ALOX5(kME=0.830,rank=36)/CD84(kME=0.814,rank=47)/JAML(kME=0.743,rank=92)/APBB1IP(kME=0.725,rank=104)/LCP2(kME=0.642,rank=130)
c2.cgp	M3	ZHAN_MULTIPLE_MYELOMA_CD2_UP	Top 50 up-regulated genes in cluster CD-2 of multiple myeloma samples with the characteristic expression spike of CCND3 [GeneID=896].	3	148	0.0203	48	0.00224	9.21	0.03	PIK3AP1(kME=0.804,rank=51)/SLC8A1(kME=0.782,rank=68)/TNFSF8(kME=0.721,rank=107)
c2.cgp	M3	ZHANG_RESPONSE_TO_IKK_INHIBITOR_AND_TNF_UP	Genes up-regulated in BxPC3 cells (pancreatic cancer) after treatment with TNF [GeneID=7124] or IKI-1, an inhibitor of IkappaB kinase (IKK).	6	148	0.0405	223	0.0104	4.01	0.031	TLR2(kME=0.809,rank=48)/DAPP1(kME=0.800,rank=55)/KYNU(kME=0.763,rank=80)/OASL(kME=0.679,rank=118)/IL4I1(kME=0.631,rank=135)/ANKRD22(kME=0.526,rank=159)
c2.cgp	M3	GAVIN_FOXP3_TARGETS_CLUSTER_T4	Cluster T4 of genes with similar expression profiles in thymic T lymphocytes after FOXP3 [GeneID=50943] loss of function (LOF).	4	148	0.027	97	0.00453	6.1	0.031	P2RX7(kME=0.783,rank=65)/CD48(kME=0.696,rank=113)/GVINP1(kME=0.602,rank=142)/CALHM6(kME=0.602,rank=143)
c2.cgp	M3	HENDRICKS_SMARCA4_TARGETS_DN	Genes down-regulated in ALAB cells (breast cancer) upon reintroduction of SMARCA4 [GeneID=6597] expressed off adenoviral vector.	3	148	0.0203	49	0.00229	9.02	0.031	HLA-DRA(kME=0.855,rank=18)/CD74(kME=0.826,rank=40)/TREM2(kME=0.759,rank=83)
c2.cgp	M3	CAIRO_LIVER_DEVELOPMENT_DN	Genes down-regulated at early fetal liver stage (embryonic days E11.5 - E12.5) compared to the late fetal liver stage (embryonic days E14.5 - E16.5).	6	148	0.0405	225	0.0105	3.98	0.032	CYBB(kME=0.855,rank=17)/HLA-DQA1(kME=0.778,rank=70)/LYZ(kME=0.769,rank=77)/SERPINA1(kME=0.742,rank=93)/ALOX5AP(kME=0.655,rank=126)/ASGR2(kME=0.592,rank=147)
c2.cgp	M3	BLANCO_MELO_BETA_INTERFERON_TREATED_BRONCHIAL_EPITHELIAL_CELLS_UP	Genes up-regulated on treatment of normal human bronchial epithelial cells with beta interferon (hIFNB treatment 100u/ml, 4-12hrs).	8	148	0.054	378	0.0177	3.18	0.032	FYB1(kME=0.892,rank=5)/KCNQ3(kME=0.828,rank=37)/GBP5(kME=0.818,rank=44)/TLR2(kME=0.809,rank=48)/TAGAP(kME=0.802,rank=52)/DAPP1(kME=0.800,rank=55)/TRAF3IP3(kME=0.786,rank=62)/SIRPB2(kME=0.744,rank=91)
c2.cgp	M3	CHUNG_BLISTER_CYTOTOXICITY_DN	Genes down-regulated in blister cells from patients with adverse drug reactions (ADR).	3	148	0.0203	50	0.00234	8.84	0.032	MNDA(kME=0.846,rank=26)/BIN2(kME=0.806,rank=49)/RGS18(kME=0.601,rank=144)
c2.cgp	M3	TSUNODA_CISPLATIN_RESISTANCE_DN	Genes down-regulated in bladder cancer cells resistant to cisplatin [PubChem=2767] compared to the parental cells sensitive to the drug.	3	148	0.0203	50	0.00234	8.84	0.032	CD74(kME=0.826,rank=40)/KYNU(kME=0.763,rank=80)/HLA-DPA1(kME=0.742,rank=94)
c2.cgp	M3	TAVOR_CEBPA_TARGETS_UP	Genes up-regulated in KCL22 cells (chronic myelogenous leukemia, CML, with BCR-ABL1 [GeneID=613;25] fusion) by expression of CEBPA [GeneID=1050].	3	148	0.0203	51	0.00238	8.66	0.034	PTPRC(kME=0.852,rank=21)/LST1(kME=0.759,rank=82)/C3AR1(kME=0.753,rank=87)
c2.cgp	M3	ROSS_AML_WITH_CBFB_MYH11_FUSION	Top 63 probe sets for pediatric acute myeloid leukemia (AML) subtype inv(16); has a CBFB-MYH11 fusion [GeneID=865;4629].	3	148	0.0203	52	0.00243	8.5	0.035	CLEC7A(kME=0.900,rank=2)/FYB1(kME=0.892,rank=5)/CYBB(kME=0.855,rank=17)
c2.cgp	M3	VILIMAS_NOTCH1_TARGETS_UP	Genes up-regulated in bone marrow progenitors by constitutively active NOTCH1 [GeneID=4851].	3	148	0.0203	52	0.00243	8.5	0.035	CD74(kME=0.826,rank=40)/CARD11(kME=0.801,rank=54)/CD86(kME=0.779,rank=69)
c2.cgp	M3	WU_SILENCED_BY_METHYLATION_IN_BLADDER_CANCER	Genes silenced by DNA methylation in bladder cancer cell lines.	3	148	0.0203	52	0.00243	8.5	0.035	PTPRC(kME=0.852,rank=21)/ITGB2(kME=0.831,rank=34)/HLA-DQB1(kME=0.649,rank=127)
c2.cgp	M3	GARY_CD5_TARGETS_UP	Genes up-regulated in Daudi cells (B lymphocytes) stably expressing CD5 [GeneID=921] off a plasmid vector.	9	148	0.0608	473	0.0221	2.87	0.036	MARCHF1(kME=0.841,rank=30)/PTPN6(kME=0.832,rank=33)/ALOX5(kME=0.830,rank=36)/CD37(kME=0.826,rank=38)/CD74(kME=0.826,rank=40)/TAGAP(kME=0.802,rank=52)/SPI1(kME=0.802,rank=53)/KIF21B(kME=0.758,rank=85)/CD48(kME=0.696,rank=113)
c2.cgp	M3	DEMAGALHAES_AGING_UP	Genes consistently overexpressed with age, based on meta-analysis of microarray data.	3	148	0.0203	54	0.00252	8.18	0.038	LYZ(kME=0.769,rank=77)/FCGR2B(kME=0.740,rank=95)/FCGR2A(kME=0.656,rank=124)
c2.cgp	M3	SWEET_LUNG_CANCER_KRAS_UP	Genes up-regulated in the Kras2LA mouse lung cancer model with mutated KRAS [GeneID=3845].	9	148	0.0608	482	0.0225	2.81	0.039	HLA-DMA(kME=0.861,rank=14)/HLA-DRA(kME=0.855,rank=18)/HLA-DMB(kME=0.845,rank=27)/ITGB2(kME=0.831,rank=34)/CD74(kME=0.826,rank=40)/HLA-DQA1(kME=0.778,rank=70)/FCGR2B(kME=0.740,rank=95)/HLA-DQB1(kME=0.649,rank=127)/CCR5(kME=0.632,rank=134)
c2.cgp	M3	CARRILLOREIXACH_MRS3_VS_LOWER_RISK_HEPATOBLASTOMA_DN	Genes significantly down-regulated in the high-risk Molecular Risk Stratification (MRS-3) hepatoblastoma (HB) as compared with intermediate-risk (MRS-2) and low-risk (MRS-1) molecular HBs, assessed by Human Transcriptome Array (HTA).	5	148	0.0338	169	0.00789	4.39	0.039	TLR7(kME=0.751,rank=88)/HLA-DPA1(kME=0.742,rank=94)/FCGR2C(kME=0.682,rank=116)/FCGR2A(kME=0.656,rank=124)/FPR3(kME=0.644,rank=129)
c2.cgp	M3	PETROVA_PROX1_TARGETS_DN	Genes specific to BEC (blood endothelium cells) repressed in BEC by expression of PROX1 [GeneID=5629] off adenovirus vector.	3	148	0.0203	56	0.00262	7.89	0.041	ARHGAP22(kME=0.897,rank=3)/TFEC(kME=0.782,rank=67)/LYL1(kME=0.770,rank=75)
c2.cgp	M3	JINESH_BLEBBISHIELD_TO_IMMUNE_CELL_FUSION_PBSHMS_DN	Genes Downregulated in PBSHMS (RT4 blebbishield-to-immune cell fusion)	8	148	0.054	403	0.0188	2.98	0.042	HLA-DMA(kME=0.861,rank=14)/HLA-DRA(kME=0.855,rank=18)/HLA-DMB(kME=0.845,rank=27)/CD74(kME=0.826,rank=40)/KYNU(kME=0.763,rank=80)/IRAG2(kME=0.729,rank=100)/IL4I1(kME=0.631,rank=135)/INKA1(kME=0.585,rank=148)
c2.cgp	M3	YOSHIMURA_MAPK8_TARGETS_UP	Genes up-regulated in vascular smooth muscle cells (VSMC) by MAPK8 (JNK1) [GeneID=5599].	17	148	0.115	1276	0.0596	2.05	0.043	CD53(kME=0.876,rank=10)/SYK(kME=0.862,rank=13)/HLA-DMA(kME=0.861,rank=14)/CYBB(kME=0.855,rank=17)/PTPRC(kME=0.852,rank=21)/HCK(kME=0.843,rank=29)/ALOX5(kME=0.830,rank=36)/KCNQ3(kME=0.828,rank=37)/CD74(kME=0.826,rank=40)/PIK3CD(kME=0.794,rank=57)/SLC8A1(kME=0.782,rank=68)/HLA-DQA1(kME=0.778,rank=70)/LYZ(kME=0.769,rank=77)/KYNU(kME=0.763,rank=80)/SERPINA1(kME=0.742,rank=93)/FCGR2A(kME=0.656,rank=12…
c2.cgp	M3	MIKKELSEN_IPS_LCP_WITH_H3K4ME3	Table 2S. Genes in MEF, MCV6, MCV8.1 and ES cells by epigenetic mark of their promoter	5	148	0.0338	175	0.00817	4.24	0.044	CCDC88B(kME=0.845,rank=28)/PTPN6(kME=0.832,rank=33)/SPI1(kME=0.802,rank=53)/LST1(kME=0.759,rank=82)/SELPLG(kME=0.525,rank=160)
c2.cgp	M3	ACEVEDO_METHYLATED_IN_LIVER_CANCER_DN	Genes whose DNA is hypo-methylated in hepatocellular carcinoma (HCC) compared to normal liver.	13	148	0.0878	872	0.0407	2.27	0.045	ARHGAP22(kME=0.897,rank=3)/CIITA(kME=0.893,rank=4)/FYB1(kME=0.892,rank=5)/WDFY4(kME=0.858,rank=15)/SLC8A1(kME=0.782,rank=68)/CD86(kME=0.779,rank=69)/FGD3(kME=0.766,rank=79)/LST1(kME=0.759,rank=82)/SERPINA1(kME=0.742,rank=93)/FCGR1B(kME=0.716,rank=109)/FCGR2A(kME=0.656,rank=124)/FCGR1A(kME=0.638,rank=133)/RGS18(kME=0.601,rank=144)
c2.cgp	M3	LIM_MAMMARY_LUMINAL_PROGENITOR_UP	Genes consistently up-regulated in mammary luminal progenitor cells both in mouse and human species.	3	148	0.0203	58	0.00271	7.62	0.045	CCDC88B(kME=0.845,rank=28)/DAPP1(kME=0.800,rank=55)/IL4I1(kME=0.631,rank=135)
c2.cgp	M3	TAKEDA_TARGETS_OF_NUP98_HOXA9_FUSION_16D_UP	Genes up-regulated in CD34+ [GeneID=947] hematopoetic cells by expression of NUP98-HOXA9 fusion [GeneID=4928;3205] off a retroviral vector at 16 days after transduction.	5	148	0.0338	177	0.00827	4.19	0.046	GAPT(kME=0.739,rank=96)/LILRA1(kME=0.735,rank=98)/OASL(kME=0.679,rank=118)/CLECL1(kME=0.669,rank=121)/ANKRD22(kME=0.526,rank=159)
c2.cgp	M3	NADLER_HYPERGLYCEMIA_AT_OBESITY	Genes correlated with the development of hyperglycemia in obese mice.	3	148	0.0203	59	0.00276	7.49	0.046	VAV1(kME=0.820,rank=42)/SERPINA1(kME=0.742,rank=93)/FCGR2B(kME=0.740,rank=95)
c2.cp.biocarta	M3	BIOCARTA_BLYMPHOCYTE_PATHWAY	B Lymphocyte Cell Surface Molecules	5	22	0.227	14	0.00928	31.41	5.1e-05	HLA-DRA(kME=0.855,rank=18)/PTPRC(kME=0.852,rank=21)/ITGB2(kME=0.831,rank=34)/FCGR2B(kME=0.740,rank=95)/HLA-DRB1(kME=0.605,rank=141)
c2.cp.biocarta	M3	BIOCARTA_MHC_PATHWAY	Antigen Processing and Presentation	3	22	0.136	14	0.00928	16.86	0.019	HLA-DRA(kME=0.855,rank=18)/CD74(kME=0.826,rank=40)/HLA-DRB1(kME=0.605,rank=141)
c2.cp.biocarta	M3	BIOCARTA_TCRA_PATHWAY	Lck and Fyn tyrosine kinases in initiation of TCR Activation	3	22	0.136	14	0.00928	16.86	0.019	HLA-DRA(kME=0.855,rank=18)/PTPRC(kME=0.852,rank=21)/HLA-DRB1(kME=0.605,rank=141)
c2.cp.biocarta	M3	BIOCARTA_GRANULOCYTES_PATHWAY	Adhesion and Diapedesis of Granulocytes	3	22	0.136	15	0.00994	15.73	0.019	ITGAM(kME=0.854,rank=20)/ITGB2(kME=0.831,rank=34)/SELPLG(kME=0.525,rank=160)
c2.cp.biocarta	M3	BIOCARTA_FCER1_PATHWAY	Fc Epsilon Receptor I Signaling in Mast Cells	4	22	0.182	39	0.0258	8.38	0.027	BTK(kME=0.884,rank=7)/SYK(kME=0.862,rank=13)/VAV1(kME=0.820,rank=42)/PIK3CG(kME=0.817,rank=45)
c2.cp.biocarta	M3	BIOCARTA_NKCELLS_PATHWAY	Ras-Independent pathway in NK cell-mediated cytotoxicity	3	22	0.136	20	0.0132	11.76	0.029	SYK(kME=0.862,rank=13)/PTPN6(kME=0.832,rank=33)/VAV1(kME=0.820,rank=42)
c2.cp.biocarta	M3	BIOCARTA_CSK_PATHWAY	Activation of Csk by cAMP-dependent Protein Kinase Inhibits Signaling through the T Cell Receptor	3	22	0.136	22	0.0146	10.67	0.029	HLA-DRA(kME=0.855,rank=18)/PTPRC(kME=0.852,rank=21)/HLA-DRB1(kME=0.605,rank=141)
c2.cp.biocarta	M3	BIOCARTA_CTLA4_PATHWAY	The Co-Stimulatory Signal During T-cell Activation	3	22	0.136	22	0.0146	10.67	0.029	HLA-DRA(kME=0.855,rank=18)/CD86(kME=0.779,rank=69)/HLA-DRB1(kME=0.605,rank=141)
c2.cp.biocarta	M3	BIOCARTA_TH1TH2_PATHWAY	Th1/Th2 Differentiation	3	22	0.136	23	0.0152	10.2	0.03	HLA-DRA(kME=0.855,rank=18)/CD86(kME=0.779,rank=69)/HLA-DRB1(kME=0.605,rank=141)
c2.cp.kegg	M3	hsa05140	Leishmania infection	17	59	0.288	72	0.0137	29.08	4e-17	HLA-DPB1(kME=0.890,rank=6)/HLA-DMA(kME=0.861,rank=14)/HLA-DRA(kME=0.855,rank=18)/ITGAM(kME=0.854,rank=20)/HLA-DMB(kME=0.845,rank=27)/PTPN6(kME=0.832,rank=33)/ITGB2(kME=0.831,rank=34)/TLR2(kME=0.809,rank=48)/HLA-DQA1(kME=0.778,rank=70)/HLA-DPA1(kME=0.742,rank=94)/FCGR2C(kME=0.682,rank=116)/HLA-DOA(kME=0.681,rank=117)/NCF4(kME=0.667,rank=122)/FCGR2A(kME=0.656,rank=124)/HLA-DQB1(kME=0.649,rank=127)/…
c2.cp.kegg	M3	hsa05330	Allograft rejection	10	59	0.169	37	0.00705	28.73	1.6e-10	HLA-DPB1(kME=0.890,rank=6)/HLA-DMA(kME=0.861,rank=14)/HLA-DRA(kME=0.855,rank=18)/HLA-DMB(kME=0.845,rank=27)/CD86(kME=0.779,rank=69)/HLA-DQA1(kME=0.778,rank=70)/HLA-DPA1(kME=0.742,rank=94)/HLA-DOA(kME=0.681,rank=117)/HLA-DQB1(kME=0.649,rank=127)/HLA-DRB1(kME=0.605,rank=141)
c2.cp.kegg	M3	hsa05332	Graft-versus-host disease	10	59	0.169	41	0.00782	25.9	3.2e-10	HLA-DPB1(kME=0.890,rank=6)/HLA-DMA(kME=0.861,rank=14)/HLA-DRA(kME=0.855,rank=18)/HLA-DMB(kME=0.845,rank=27)/CD86(kME=0.779,rank=69)/HLA-DQA1(kME=0.778,rank=70)/HLA-DPA1(kME=0.742,rank=94)/HLA-DOA(kME=0.681,rank=117)/HLA-DQB1(kME=0.649,rank=127)/HLA-DRB1(kME=0.605,rank=141)
c2.cp.kegg	M3	hsa05310	Asthma	9	59	0.153	30	0.00572	31.29	3.2e-10	HLA-DPB1(kME=0.890,rank=6)/HLA-DMA(kME=0.861,rank=14)/HLA-DRA(kME=0.855,rank=18)/HLA-DMB(kME=0.845,rank=27)/HLA-DQA1(kME=0.778,rank=70)/HLA-DPA1(kME=0.742,rank=94)/HLA-DOA(kME=0.681,rank=117)/HLA-DQB1(kME=0.649,rank=127)/HLA-DRB1(kME=0.605,rank=141)
c2.cp.kegg	M3	hsa04940	Type I diabetes mellitus	10	59	0.169	43	0.0082	24.69	3.2e-10	HLA-DPB1(kME=0.890,rank=6)/HLA-DMA(kME=0.861,rank=14)/HLA-DRA(kME=0.855,rank=18)/HLA-DMB(kME=0.845,rank=27)/CD86(kME=0.779,rank=69)/HLA-DQA1(kME=0.778,rank=70)/HLA-DPA1(kME=0.742,rank=94)/HLA-DOA(kME=0.681,rank=117)/HLA-DQB1(kME=0.649,rank=127)/HLA-DRB1(kME=0.605,rank=141)
c2.cp.kegg	M3	hsa04672	Intestinal immune network for IgA production	10	59	0.169	48	0.00915	22.1	8.8e-10	HLA-DPB1(kME=0.890,rank=6)/HLA-DMA(kME=0.861,rank=14)/HLA-DRA(kME=0.855,rank=18)/HLA-DMB(kME=0.845,rank=27)/CD86(kME=0.779,rank=69)/HLA-DQA1(kME=0.778,rank=70)/HLA-DPA1(kME=0.742,rank=94)/HLA-DOA(kME=0.681,rank=117)/HLA-DQB1(kME=0.649,rank=127)/HLA-DRB1(kME=0.605,rank=141)
c2.cp.kegg	M3	hsa04514	Cell adhesion molecules (CAMs)	14	59	0.237	133	0.0254	11.96	1.3e-09	HLA-DPB1(kME=0.890,rank=6)/HLA-DMA(kME=0.861,rank=14)/HLA-DRA(kME=0.855,rank=18)/ITGAM(kME=0.854,rank=20)/PTPRC(kME=0.852,rank=21)/HLA-DMB(kME=0.845,rank=27)/ITGB2(kME=0.831,rank=34)/CD86(kME=0.779,rank=69)/HLA-DQA1(kME=0.778,rank=70)/HLA-DPA1(kME=0.742,rank=94)/HLA-DOA(kME=0.681,rank=117)/HLA-DQB1(kME=0.649,rank=127)/HLA-DRB1(kME=0.605,rank=141)/SELPLG(kME=0.525,rank=160)
c2.cp.kegg	M3	hsa05320	Autoimmune thyroid disease	10	59	0.169	52	0.00991	20.38	1.5e-09	HLA-DPB1(kME=0.890,rank=6)/HLA-DMA(kME=0.861,rank=14)/HLA-DRA(kME=0.855,rank=18)/HLA-DMB(kME=0.845,rank=27)/CD86(kME=0.779,rank=69)/HLA-DQA1(kME=0.778,rank=70)/HLA-DPA1(kME=0.742,rank=94)/HLA-DOA(kME=0.681,rank=117)/HLA-DQB1(kME=0.649,rank=127)/HLA-DRB1(kME=0.605,rank=141)
c2.cp.kegg	M3	hsa05416	Viral myocarditis	11	59	0.186	70	0.0134	16.94	1.5e-09	HLA-DPB1(kME=0.890,rank=6)/HLA-DMA(kME=0.861,rank=14)/HLA-DRA(kME=0.855,rank=18)/HLA-DMB(kME=0.845,rank=27)/ITGB2(kME=0.831,rank=34)/CD86(kME=0.779,rank=69)/HLA-DQA1(kME=0.778,rank=70)/HLA-DPA1(kME=0.742,rank=94)/HLA-DOA(kME=0.681,rank=117)/HLA-DQB1(kME=0.649,rank=127)/HLA-DRB1(kME=0.605,rank=141)
c2.cp.kegg	M3	hsa05322	Systemic lupus erythematosus	14	59	0.237	139	0.0265	11.43	1.6e-09	HLA-DPB1(kME=0.890,rank=6)/HLA-DMA(kME=0.861,rank=14)/HLA-DRA(kME=0.855,rank=18)/HLA-DMB(kME=0.845,rank=27)/CD86(kME=0.779,rank=69)/HLA-DQA1(kME=0.778,rank=70)/HLA-DPA1(kME=0.742,rank=94)/FCGR2B(kME=0.740,rank=95)/FCGR2C(kME=0.682,rank=116)/HLA-DOA(kME=0.681,rank=117)/FCGR2A(kME=0.656,rank=124)/HLA-DQB1(kME=0.649,rank=127)/FCGR1A(kME=0.638,rank=133)/HLA-DRB1(kME=0.605,rank=141)
c2.cp.kegg	M3	hsa04666	Fc gamma R-mediated phagocytosis	12	59	0.203	96	0.0183	13.69	2.5e-09	SYK(kME=0.862,rank=13)/PTPRC(kME=0.852,rank=21)/DOCK2(kME=0.851,rank=23)/HCK(kME=0.843,rank=29)/VAV1(kME=0.820,rank=42)/PIK3CG(kME=0.817,rank=45)/PIK3CD(kME=0.794,rank=57)/FCGR2B(kME=0.740,rank=95)/PIK3R5(kME=0.700,rank=112)/FCGR2C(kME=0.682,rank=116)/FCGR2A(kME=0.656,rank=124)/FCGR1A(kME=0.638,rank=133)
c2.cp.kegg	M3	hsa04662	B cell receptor signaling pathway	11	59	0.186	75	0.0143	15.8	2.5e-09	BTK(kME=0.884,rank=7)/SYK(kME=0.862,rank=13)/PTPN6(kME=0.832,rank=33)/VAV1(kME=0.820,rank=42)/PIK3CG(kME=0.817,rank=45)/PIK3AP1(kME=0.804,rank=51)/CARD11(kME=0.801,rank=54)/DAPP1(kME=0.800,rank=55)/PIK3CD(kME=0.794,rank=57)/FCGR2B(kME=0.740,rank=95)/PIK3R5(kME=0.700,rank=112)
c2.cp.kegg	M3	hsa04612	Antigen processing and presentation	11	59	0.186	88	0.0168	13.43	1.3e-08	CIITA(kME=0.893,rank=4)/HLA-DPB1(kME=0.890,rank=6)/HLA-DMA(kME=0.861,rank=14)/HLA-DRA(kME=0.855,rank=18)/HLA-DMB(kME=0.845,rank=27)/CD74(kME=0.826,rank=40)/HLA-DQA1(kME=0.778,rank=70)/HLA-DPA1(kME=0.742,rank=94)/HLA-DOA(kME=0.681,rank=117)/HLA-DQB1(kME=0.649,rank=127)/HLA-DRB1(kME=0.605,rank=141)
c2.cp.kegg	M3	hsa04620	Toll-like receptor signaling pathway	8	59	0.136	102	0.0194	7.91	8.3e-05	IRF5(kME=0.819,rank=43)/PIK3CG(kME=0.817,rank=45)/TLR2(kME=0.809,rank=48)/PIK3CD(kME=0.794,rank=57)/TLR8(kME=0.784,rank=64)/CD86(kME=0.779,rank=69)/TLR7(kME=0.751,rank=88)/PIK3R5(kME=0.700,rank=112)
c2.cp.kegg	M3	hsa04650	Natural killer cell mediated cytotoxicity	9	59	0.153	137	0.0261	6.71	9.3e-05	SYK(kME=0.862,rank=13)/PTPN6(kME=0.832,rank=33)/ITGB2(kME=0.831,rank=34)/VAV1(kME=0.820,rank=42)/PIK3CG(kME=0.817,rank=45)/PIK3CD(kME=0.794,rank=57)/PIK3R5(kME=0.700,rank=112)/CD48(kME=0.696,rank=113)/LCP2(kME=0.642,rank=130)
c2.cp.kegg	M3	hsa04660	T cell receptor signaling pathway	8	59	0.136	108	0.0206	7.46	0.00011	PTPRC(kME=0.852,rank=21)/PTPN6(kME=0.832,rank=33)/VAV1(kME=0.820,rank=42)/PIK3CG(kME=0.817,rank=45)/CARD11(kME=0.801,rank=54)/PIK3CD(kME=0.794,rank=57)/PIK3R5(kME=0.700,rank=112)/LCP2(kME=0.642,rank=130)
c2.cp.kegg	M3	hsa04664	Fc epsilon RI signaling pathway	7	59	0.119	79	0.0151	8.8	0.00011	BTK(kME=0.884,rank=7)/SYK(kME=0.862,rank=13)/VAV1(kME=0.820,rank=42)/PIK3CG(kME=0.817,rank=45)/PIK3CD(kME=0.794,rank=57)/PIK3R5(kME=0.700,rank=112)/LCP2(kME=0.642,rank=130)
c2.cp.kegg	M3	hsa04670	Leukocyte transendothelial migration	8	59	0.136	116	0.0221	6.94	0.00017	CYBB(kME=0.855,rank=17)/ITGAM(kME=0.854,rank=20)/ITGB2(kME=0.831,rank=34)/VAV1(kME=0.820,rank=42)/PIK3CG(kME=0.817,rank=45)/PIK3CD(kME=0.794,rank=57)/PIK3R5(kME=0.700,rank=112)/NCF4(kME=0.667,rank=122)
c2.cp.kegg	M3	hsa04640	Hematopoietic cell lineage	6	59	0.102	87	0.0166	6.71	0.0016	HLA-DRA(kME=0.855,rank=18)/CD33(kME=0.854,rank=19)/ITGAM(kME=0.854,rank=20)/CD37(kME=0.826,rank=38)/FCGR1A(kME=0.638,rank=133)/HLA-DRB1(kME=0.605,rank=141)
c2.cp.kegg	M3	hsa04062	Chemokine signaling pathway	8	59	0.136	189	0.036	4.2	0.0043	DOCK2(kME=0.851,rank=23)/HCK(kME=0.843,rank=29)/VAV1(kME=0.820,rank=42)/PIK3CG(kME=0.817,rank=45)/PIK3CD(kME=0.794,rank=57)/PLCB2(kME=0.771,rank=74)/PIK3R5(kME=0.700,rank=112)/CCR5(kME=0.632,rank=134)
c2.cp.kegg	M3	hsa04810	Regulation of actin cytoskeleton	8	59	0.136	213	0.0406	3.71	0.0088	ITGAM(kME=0.854,rank=20)/ITGB2(kME=0.831,rank=34)/VAV1(kME=0.820,rank=42)/PIK3CG(kME=0.817,rank=45)/PIK3CD(kME=0.794,rank=57)/FGD3(kME=0.766,rank=79)/PIK3R5(kME=0.700,rank=112)/FGF20(kME=0.598,rank=145)
c2.cp.kegg	M3	hsa05221	Acute myeloid leukemia	4	59	0.0678	57	0.0109	6.62	0.013	PIK3CG(kME=0.817,rank=45)/SPI1(kME=0.802,rank=53)/PIK3CD(kME=0.794,rank=57)/PIK3R5(kME=0.700,rank=112)
c2.cp.kegg	M3	hsa05340	Primary immunodeficiency	3	59	0.0508	35	0.00667	7.97	0.023	CIITA(kME=0.893,rank=4)/BTK(kME=0.884,rank=7)/PTPRC(kME=0.852,rank=21)
c2.cp.kegg	M3	hsa05218	Melanoma	4	59	0.0678	71	0.0135	5.3	0.026	PIK3CG(kME=0.817,rank=45)/PIK3CD(kME=0.794,rank=57)/PIK3R5(kME=0.700,rank=112)/FGF20(kME=0.598,rank=145)
c2.cp.kegg	M3	hsa04070	Phosphatidylinositol signaling system	4	59	0.0678	76	0.0145	4.95	0.031	PIK3CG(kME=0.817,rank=45)/PIK3CD(kME=0.794,rank=57)/PLCB2(kME=0.771,rank=74)/PIK3R5(kME=0.700,rank=112)
c2.cp.kegg	M3	hsa04960	Aldosterone-regulated sodium reabsorption	3	59	0.0508	42	0.00801	6.64	0.034	PIK3CG(kME=0.817,rank=45)/PIK3CD(kME=0.794,rank=57)/PIK3R5(kME=0.700,rank=112)
c2.cp.kegg	M3	hsa04930	Type II diabetes mellitus	3	59	0.0508	47	0.00896	5.92	0.044	PIK3CG(kME=0.817,rank=45)/PIK3CD(kME=0.794,rank=57)/PIK3R5(kME=0.700,rank=112)
c2.cp.pid	M3	PID_TCR_PATHWAY	TCR signaling in na&#xef;ve CD4+ T cells	8	37	0.216	64	0.0253	10.65	0.00012	FYB1(kME=0.892,rank=5)/HLA-DRA(kME=0.855,rank=18)/PTPRC(kME=0.852,rank=21)/PTPN6(kME=0.832,rank=33)/VAV1(kME=0.820,rank=42)/CARD11(kME=0.801,rank=54)/CD86(kME=0.779,rank=69)/LCP2(kME=0.642,rank=130)
c2.cp.pid	M3	PID_PI3KCI_PATHWAY	Class I PI3K signaling events	7	37	0.189	48	0.0189	12.09	0.00012	BTK(kME=0.884,rank=7)/SYK(kME=0.862,rank=13)/HCK(kME=0.843,rank=29)/PIK3CG(kME=0.817,rank=45)/DAPP1(kME=0.800,rank=55)/PIK3CD(kME=0.794,rank=57)/PIK3R5(kME=0.700,rank=112)
c2.cp.pid	M3	PID_CXCR4_PATHWAY	CXCR4-mediated signaling events	9	37	0.243	100	0.0395	7.82	0.00017	HLA-DRA(kME=0.855,rank=18)/PTPRC(kME=0.852,rank=21)/HCK(kME=0.843,rank=29)/PTPN6(kME=0.832,rank=33)/VAV1(kME=0.820,rank=42)/PIK3CG(kME=0.817,rank=45)/PIK3CD(kME=0.794,rank=57)/PLCB2(kME=0.771,rank=74)/PIK3R5(kME=0.700,rank=112)
c2.cp.pid	M3	PID_BCR_5PATHWAY	BCR signaling pathway	7	37	0.189	63	0.0249	9.15	0.00038	BTK(kME=0.884,rank=7)/SYK(kME=0.862,rank=13)/PTPRC(kME=0.852,rank=21)/PTPN6(kME=0.832,rank=33)/CARD11(kME=0.801,rank=54)/DAPP1(kME=0.800,rank=55)/FCGR2B(kME=0.740,rank=95)
c2.cp.pid	M3	PID_CD8_TCR_PATHWAY	TCR signaling in na&#xef;ve CD8+ T cells	6	37	0.162	53	0.0209	9.06	0.0011	PTPRC(kME=0.852,rank=21)/PTPN6(kME=0.832,rank=33)/VAV1(kME=0.820,rank=42)/CARD11(kME=0.801,rank=54)/CD86(kME=0.779,rank=69)/LCP2(kME=0.642,rank=130)
c2.cp.pid	M3	PID_TXA2PATHWAY	Thromboxane A2 receptor signaling	5	37	0.135	56	0.0221	6.91	0.012	SYK(kME=0.862,rank=13)/HCK(kME=0.843,rank=29)/PIK3CG(kME=0.817,rank=45)/PLCB2(kME=0.771,rank=74)/PIK3R5(kME=0.700,rank=112)
c2.cp.pid	M3	PID_IL8_CXCR2_PATHWAY	IL8- and CXCR2-mediated signaling events	4	37	0.108	34	0.0134	8.91	0.012	DOCK2(kME=0.851,rank=23)/HCK(kME=0.843,rank=29)/PIK3CG(kME=0.817,rank=45)/PLCB2(kME=0.771,rank=74)
c2.cp.pid	M3	PID_FCER1_PATHWAY	Fc-epsilon receptor I signaling in mast cells	5	37	0.135	60	0.0237	6.44	0.012	BTK(kME=0.884,rank=7)/SYK(kME=0.862,rank=13)/VAV1(kME=0.820,rank=42)/FCGR2B(kME=0.740,rank=95)/LCP2(kME=0.642,rank=130)
c2.cp.pid	M3	PID_AMB2_NEUTROPHILS_PATHWAY	amb2 Integrin signaling	4	37	0.108	41	0.0162	7.37	0.019	ITGAM(kME=0.854,rank=20)/HCK(kME=0.843,rank=29)/ITGB2(kME=0.831,rank=34)/SELPLG(kME=0.525,rank=160)
c2.cp.pid	M3	PID_IL8_CXCR1_PATHWAY	IL8- and CXCR1-mediated signaling events	3	37	0.0811	28	0.0111	7.9	0.046	HCK(kME=0.843,rank=29)/PIK3CG(kME=0.817,rank=45)/PLCB2(kME=0.771,rank=74)
c2.cp.pid	M3	PID_INTEGRIN2_PATHWAY	Beta2 integrin cell surface interactions	3	37	0.0811	29	0.0114	7.62	0.046	ITGAM(kME=0.854,rank=20)/ITGB2(kME=0.831,rank=34)/FCGR2A(kME=0.656,rank=124)
c2.cp.reactome	M3	R-HSA-1280218	Adaptive Immune System	41	108	0.38	829	0.0753	7.52	8.2e-17	LAIR1(kME=0.923,rank=1)/FYB1(kME=0.892,rank=5)/HLA-DPB1(kME=0.890,rank=6)/BTK(kME=0.884,rank=7)/SYK(kME=0.862,rank=13)/HLA-DMA(kME=0.861,rank=14)/CYBB(kME=0.855,rank=17)/HLA-DRA(kME=0.855,rank=18)/CD33(kME=0.854,rank=19)/PTPRC(kME=0.852,rank=21)/HLA-DMB(kME=0.845,rank=27)/PTPN6(kME=0.832,rank=33)/ITGB2(kME=0.831,rank=34)/CD74(kME=0.826,rank=40)/VAV1(kME=0.820,rank=42)/TLR2(kME=0.809,rank=48)/PIK3…
c2.cp.reactome	M3	R-HSA-168249	Innate Immune System	43	108	0.398	1124	0.102	5.82	6.1e-14	LAIR1(kME=0.923,rank=1)/CLEC7A(kME=0.900,rank=2)/BTK(kME=0.884,rank=7)/CD53(kME=0.876,rank=10)/SYK(kME=0.862,rank=13)/CYBB(kME=0.855,rank=17)/CD33(kME=0.854,rank=19)/ITGAM(kME=0.854,rank=20)/PTPRC(kME=0.852,rank=21)/ARHGAP45(kME=0.852,rank=22)/DOCK2(kME=0.851,rank=23)/CARD9(kME=0.849,rank=24)/ATP8B4(kME=0.849,rank=25)/MNDA(kME=0.846,rank=26)/HCK(kME=0.843,rank=29)/PTPN6(kME=0.832,rank=33)/ITGB2(k…
c2.cp.reactome	M3	R-HSA-877300	Interferon gamma signaling	14	108	0.13	94	0.00854	17.3	2.8e-11	CIITA(kME=0.893,rank=4)/HLA-DPB1(kME=0.890,rank=6)/HLA-DRA(kME=0.855,rank=18)/PTPN6(kME=0.832,rank=33)/IRF5(kME=0.819,rank=43)/GBP5(kME=0.818,rank=44)/IRF8(kME=0.782,rank=66)/HLA-DQA1(kME=0.778,rank=70)/HLA-DPA1(kME=0.742,rank=94)/FCGR1B(kME=0.716,rank=109)/OASL(kME=0.679,rank=118)/HLA-DQB1(kME=0.649,rank=127)/FCGR1A(kME=0.638,rank=133)/HLA-DRB1(kME=0.605,rank=141)
c2.cp.reactome	M3	R-HSA-6798695	Neutrophil degranulation	26	108	0.241	479	0.0435	6.97	3.7e-11	LAIR1(kME=0.923,rank=1)/CD53(kME=0.876,rank=10)/CYBB(kME=0.855,rank=17)/CD33(kME=0.854,rank=19)/ITGAM(kME=0.854,rank=20)/PTPRC(kME=0.852,rank=21)/ARHGAP45(kME=0.852,rank=22)/DOCK2(kME=0.851,rank=23)/ATP8B4(kME=0.849,rank=25)/MNDA(kME=0.846,rank=26)/PTPN6(kME=0.832,rank=33)/ITGB2(kME=0.831,rank=34)/ALOX5(kME=0.830,rank=36)/TLR2(kME=0.809,rank=48)/BIN2(kME=0.806,rank=49)/NFAM1(kME=0.798,rank=56)/LI…
c2.cp.reactome	M3	R-HSA-198933	Immunoregulatory interactions between a Lymphoid and a non-Lymphoid cell	15	108	0.139	191	0.0173	9.14	2.7e-08	LAIR1(kME=0.923,rank=1)/CD33(kME=0.854,rank=19)/ITGB2(kME=0.831,rank=34)/LILRB1(kME=0.794,rank=58)/LILRB2(kME=0.793,rank=60)/CD300C(kME=0.784,rank=63)/PILRA(kME=0.776,rank=72)/OSCAR(kME=0.769,rank=76)/CD300A(kME=0.762,rank=81)/TREM2(kME=0.759,rank=83)/SIGLEC9(kME=0.758,rank=84)/JAML(kME=0.743,rank=92)/FCGR2B(kME=0.740,rank=95)/LILRA1(kME=0.735,rank=98)/FCGR1A(kME=0.638,rank=133)
c2.cp.reactome	M3	R-HSA-202433	Generation of second messenger molecules	8	108	0.0741	39	0.00354	22.51	1.5e-07	FYB1(kME=0.892,rank=5)/HLA-DPB1(kME=0.890,rank=6)/HLA-DRA(kME=0.855,rank=18)/HLA-DQA1(kME=0.778,rank=70)/HLA-DPA1(kME=0.742,rank=94)/HLA-DQB1(kME=0.649,rank=127)/LCP2(kME=0.642,rank=130)/HLA-DRB1(kME=0.605,rank=141)
c2.cp.reactome	M3	R-HSA-389948	PD-1 signaling	7	108	0.0648	28	0.00254	27.19	2.9e-07	HLA-DPB1(kME=0.890,rank=6)/HLA-DRA(kME=0.855,rank=18)/PTPN6(kME=0.832,rank=33)/HLA-DQA1(kME=0.778,rank=70)/HLA-DPA1(kME=0.742,rank=94)/HLA-DQB1(kME=0.649,rank=127)/HLA-DRB1(kME=0.605,rank=141)
c2.cp.reactome	M3	R-HSA-913531	Interferon Signaling	14	108	0.13	204	0.0185	7.89	3.9e-07	CIITA(kME=0.893,rank=4)/HLA-DPB1(kME=0.890,rank=6)/HLA-DRA(kME=0.855,rank=18)/PTPN6(kME=0.832,rank=33)/IRF5(kME=0.819,rank=43)/GBP5(kME=0.818,rank=44)/IRF8(kME=0.782,rank=66)/HLA-DQA1(kME=0.778,rank=70)/HLA-DPA1(kME=0.742,rank=94)/FCGR1B(kME=0.716,rank=109)/OASL(kME=0.679,rank=118)/HLA-DQB1(kME=0.649,rank=127)/FCGR1A(kME=0.638,rank=133)/HLA-DRB1(kME=0.605,rank=141)
c2.cp.reactome	M3	R-HSA-1280215	Cytokine Signaling in Immune system	25	108	0.231	729	0.0662	4.25	8e-07	CIITA(kME=0.893,rank=4)/HLA-DPB1(kME=0.890,rank=6)/SYK(kME=0.862,rank=13)/HLA-DRA(kME=0.855,rank=18)/ITGAM(kME=0.854,rank=20)/HCK(kME=0.843,rank=29)/PTPN6(kME=0.832,rank=33)/ITGB2(kME=0.831,rank=34)/ALOX5(kME=0.830,rank=36)/VAV1(kME=0.820,rank=42)/IRF5(kME=0.819,rank=43)/GBP5(kME=0.818,rank=44)/PIK3CD(kME=0.794,rank=57)/IRF8(kME=0.782,rank=66)/CD86(kME=0.779,rank=69)/HLA-DQA1(kME=0.778,rank=70)/H…
c2.cp.reactome	M3	R-HSA-388841	Costimulation by the CD28 family	9	108	0.0833	74	0.00672	13.44	1.1e-06	HLA-DPB1(kME=0.890,rank=6)/HLA-DRA(kME=0.855,rank=18)/PTPN6(kME=0.832,rank=33)/VAV1(kME=0.820,rank=42)/CD86(kME=0.779,rank=69)/HLA-DQA1(kME=0.778,rank=70)/HLA-DPA1(kME=0.742,rank=94)/HLA-DQB1(kME=0.649,rank=127)/HLA-DRB1(kME=0.605,rank=141)
c2.cp.reactome	M3	R-HSA-202403	TCR signaling	10	108	0.0926	124	0.0113	8.96	9.1e-06	FYB1(kME=0.892,rank=5)/HLA-DPB1(kME=0.890,rank=6)/HLA-DRA(kME=0.855,rank=18)/PTPRC(kME=0.852,rank=21)/CARD11(kME=0.801,rank=54)/HLA-DQA1(kME=0.778,rank=70)/HLA-DPA1(kME=0.742,rank=94)/HLA-DQB1(kME=0.649,rank=127)/LCP2(kME=0.642,rank=130)/HLA-DRB1(kME=0.605,rank=141)
c2.cp.reactome	M3	R-HSA-2132295	MHC class II antigen presentation	10	108	0.0926	126	0.0114	8.82	9.6e-06	HLA-DPB1(kME=0.890,rank=6)/HLA-DMA(kME=0.861,rank=14)/HLA-DRA(kME=0.855,rank=18)/HLA-DMB(kME=0.845,rank=27)/CD74(kME=0.826,rank=40)/HLA-DQA1(kME=0.778,rank=70)/HLA-DPA1(kME=0.742,rank=94)/HLA-DOA(kME=0.681,rank=117)/HLA-DQB1(kME=0.649,rank=127)/HLA-DRB1(kME=0.605,rank=141)
c2.cp.reactome	M3	R-HSA-114604	GPVI-mediated activation cascade	6	108	0.0556	35	0.00318	18.45	2.2e-05	SYK(kME=0.862,rank=13)/PTPN6(kME=0.832,rank=33)/VAV1(kME=0.820,rank=42)/PIK3CG(kME=0.817,rank=45)/PIK3R5(kME=0.700,rank=112)/LCP2(kME=0.642,rank=130)
c2.cp.reactome	M3	R-HSA-109582	Hemostasis	21	108	0.194	678	0.0616	3.68	4.3e-05	SYK(kME=0.862,rank=13)/ITGAM(kME=0.854,rank=20)/DOCK2(kME=0.851,rank=23)/DOCK10(kME=0.840,rank=31)/PTPN6(kME=0.832,rank=33)/ITGB2(kME=0.831,rank=34)/CD74(kME=0.826,rank=40)/VAV1(kME=0.820,rank=42)/PIK3CG(kME=0.817,rank=45)/CD84(kME=0.814,rank=47)/P2RX7(kME=0.783,rank=65)/SLC8A1(kME=0.782,rank=68)/KIF21B(kME=0.758,rank=85)/FERMT3(kME=0.746,rank=90)/JAML(kME=0.743,rank=92)/SERPINA1(kME=0.742,rank=9…
c2.cp.reactome	M3	R-HSA-983695	Antigen activates B Cell Receptor (BCR) leading to generation of second messengers	7	108	0.0648	86	0.00781	8.81	0.00039	BTK(kME=0.884,rank=7)/SYK(kME=0.862,rank=13)/PTPN6(kME=0.832,rank=33)/VAV1(kME=0.820,rank=42)/PIK3AP1(kME=0.804,rank=51)/DAPP1(kME=0.800,rank=55)/PIK3CD(kME=0.794,rank=57)
c2.cp.reactome	M3	R-HSA-912631	Regulation of signaling by CBL	4	108	0.037	22	0.002	19.22	0.001	SYK(kME=0.862,rank=13)/HCK(kME=0.843,rank=29)/VAV1(kME=0.820,rank=42)/PIK3CD(kME=0.794,rank=57)
c2.cp.reactome	M3	R-HSA-9013149	RAC1 GTPase cycle	9	108	0.0833	184	0.0167	5.35	0.0013	ARHGAP22(kME=0.897,rank=3)/ARHGAP15(kME=0.868,rank=12)/CYBB(kME=0.855,rank=17)/ARHGAP45(kME=0.852,rank=22)/DOCK2(kME=0.851,rank=23)/DOCK10(kME=0.840,rank=31)/VAV1(kME=0.820,rank=42)/TAGAP(kME=0.802,rank=52)/NCF4(kME=0.667,rank=122)
c2.cp.reactome	M3	R-HSA-9006335	Signaling by Erythropoietin	4	108	0.037	25	0.00227	16.91	0.0015	VAV1(kME=0.820,rank=42)/PIK3CG(kME=0.817,rank=45)/PIK3CD(kME=0.794,rank=57)/PIK3R5(kME=0.700,rank=112)
c2.cp.reactome	M3	R-HSA-512988	Interleukin-3, Interleukin-5 and GM-CSF signaling	5	108	0.0463	48	0.00436	11.09	0.0015	SYK(kME=0.862,rank=13)/HCK(kME=0.843,rank=29)/PTPN6(kME=0.832,rank=33)/VAV1(kME=0.820,rank=42)/PIK3CD(kME=0.794,rank=57)
c2.cp.reactome	M3	R-HSA-2424491	DAP12 signaling	4	108	0.037	29	0.00263	14.57	0.0025	BTK(kME=0.884,rank=7)/SYK(kME=0.862,rank=13)/TREM2(kME=0.759,rank=83)/LCP2(kME=0.642,rank=130)
c2.cp.reactome	M3	R-HSA-9027276	Erythropoietin activates Phosphoinositide-3-kinase (PI3K)	3	108	0.0278	12	0.00109	26.19	0.0026	PIK3CG(kME=0.817,rank=45)/PIK3CD(kME=0.794,rank=57)/PIK3R5(kME=0.700,rank=112)
c2.cp.reactome	M3	R-HSA-983705	Signaling by the B Cell Receptor (BCR)	8	108	0.0741	166	0.0151	5.23	0.0028	BTK(kME=0.884,rank=7)/SYK(kME=0.862,rank=13)/PTPN6(kME=0.832,rank=33)/VAV1(kME=0.820,rank=42)/PIK3AP1(kME=0.804,rank=51)/CARD11(kME=0.801,rank=54)/DAPP1(kME=0.800,rank=55)/PIK3CD(kME=0.794,rank=57)
c2.cp.reactome	M3	R-HSA-168898	Toll-like Receptor Cascades	8	108	0.0741	166	0.0151	5.23	0.0028	BTK(kME=0.884,rank=7)/ITGAM(kME=0.854,rank=20)/ITGB2(kME=0.831,rank=34)/TLR2(kME=0.809,rank=48)/TLR8(kME=0.784,rank=64)/LY86(kME=0.772,rank=73)/TLR7(kME=0.751,rank=88)/TLR10(kME=0.545,rank=155)
c2.cp.reactome	M3	R-HSA-397795	G-protein beta:gamma signalling	4	108	0.037	32	0.00291	13.2	0.003	BTK(kME=0.884,rank=7)/PIK3CG(kME=0.817,rank=45)/PLCB2(kME=0.771,rank=74)/PIK3R5(kME=0.700,rank=112)
c2.cp.reactome	M3	R-HSA-2029480	Fcgamma receptor (FCGR) dependent phagocytosis	7	108	0.0648	143	0.013	5.27	0.0058	BTK(kME=0.884,rank=7)/SYK(kME=0.862,rank=13)/HCK(kME=0.843,rank=29)/VAV1(kME=0.820,rank=42)/FCGR2A(kME=0.656,rank=124)/FCGR1A(kME=0.638,rank=133)/PLD4(kME=0.618,rank=139)
c2.cp.reactome	M3	R-HSA-1236975	Antigen processing-Cross presentation	6	108	0.0556	106	0.00962	6.05	0.0066	BTK(kME=0.884,rank=7)/CYBB(kME=0.855,rank=17)/TLR2(kME=0.809,rank=48)/FCGR1B(kME=0.716,rank=109)/NCF4(kME=0.667,rank=122)/FCGR1A(kME=0.638,rank=133)
c2.cp.reactome	M3	R-HSA-202733	Cell surface interactions at the vascular wall	8	108	0.0741	194	0.0176	4.46	0.0067	ITGAM(kME=0.854,rank=20)/PTPN6(kME=0.832,rank=33)/ITGB2(kME=0.831,rank=34)/CD74(kME=0.826,rank=40)/CD84(kME=0.814,rank=47)/JAML(kME=0.743,rank=92)/CD48(kME=0.696,rank=113)/SELPLG(kME=0.525,rank=160)
c2.cp.reactome	M3	R-HSA-416700	Other semaphorin interactions	3	108	0.0278	19	0.00173	16.53	0.0081	PTPRC(kME=0.852,rank=21)/TREM2(kME=0.759,rank=83)/SEMA4D(kME=0.639,rank=131)
c2.cp.reactome	M3	R-HSA-2172127	DAP12 interactions	4	108	0.037	45	0.00409	9.37	0.0095	BTK(kME=0.884,rank=7)/SYK(kME=0.862,rank=13)/TREM2(kME=0.759,rank=83)/LCP2(kME=0.642,rank=130)
c2.cp.reactome	M3	R-HSA-2219530	Constitutive Signaling by Aberrant PI3K in Cancer	5	108	0.0463	78	0.00708	6.8	0.0095	VAV1(kME=0.820,rank=42)/PIK3AP1(kME=0.804,rank=51)/PIK3CD(kME=0.794,rank=57)/CD86(kME=0.779,rank=69)/FGF20(kME=0.598,rank=145)
c2.cp.reactome	M3	R-HSA-76002	Platelet activation, signaling and aggregation	9	108	0.0833	261	0.0237	3.74	0.0096	SYK(kME=0.862,rank=13)/PTPN6(kME=0.832,rank=33)/VAV1(kME=0.820,rank=42)/PIK3CG(kME=0.817,rank=45)/FERMT3(kME=0.746,rank=90)/SERPINA1(kME=0.742,rank=93)/APBB1IP(kME=0.725,rank=104)/PIK3R5(kME=0.700,rank=112)/LCP2(kME=0.642,rank=130)
c2.cp.reactome	M3	R-HSA-9013404	RAC2 GTPase cycle	5	108	0.0463	88	0.00799	6.03	0.015	CYBB(kME=0.855,rank=17)/DOCK2(kME=0.851,rank=23)/DOCK10(kME=0.840,rank=31)/VAV1(kME=0.820,rank=42)/NCF4(kME=0.667,rank=122)
c2.cp.reactome	M3	R-HSA-5260271	Diseases of Immune System	3	108	0.0278	31	0.00281	10.12	0.029	BTK(kME=0.884,rank=7)/TLR2(kME=0.809,rank=48)/TLR10(kME=0.545,rank=155)
c2.cp.reactome	M3	R-HSA-2219528	PI3K/AKT Signaling in Cancer	5	108	0.0463	105	0.00953	5.04	0.031	VAV1(kME=0.820,rank=42)/PIK3AP1(kME=0.804,rank=51)/PIK3CD(kME=0.794,rank=57)/CD86(kME=0.779,rank=69)/FGF20(kME=0.598,rank=145)
c2.cp.reactome	M3	R-HSA-9013148	CDC42 GTPase cycle	6	108	0.0556	155	0.0141	4.12	0.034	ARHGAP22(kME=0.897,rank=3)/ARHGAP45(kME=0.852,rank=22)/DOCK10(kME=0.840,rank=31)/TAGAP(kME=0.802,rank=52)/FGD3(kME=0.766,rank=79)/FGD2(kME=0.729,rank=99)
c2.cp.reactome	M3	R-HSA-9012999	RHO GTPase cycle	11	108	0.102	450	0.0409	2.66	0.036	ARHGAP22(kME=0.897,rank=3)/ARHGAP15(kME=0.868,rank=12)/CYBB(kME=0.855,rank=17)/ARHGAP45(kME=0.852,rank=22)/DOCK2(kME=0.851,rank=23)/DOCK10(kME=0.840,rank=31)/VAV1(kME=0.820,rank=42)/TAGAP(kME=0.802,rank=52)/FGD3(kME=0.766,rank=79)/FGD2(kME=0.729,rank=99)/NCF4(kME=0.667,rank=122)
c2.cp.reactome	M3	R-HSA-2029481	FCGR activation	4	108	0.037	69	0.00627	6.1	0.036	SYK(kME=0.862,rank=13)/HCK(kME=0.843,rank=29)/FCGR2A(kME=0.656,rank=124)/FCGR1A(kME=0.638,rank=133)
c2.cp.reactome	M3	R-HSA-199418	Negative regulation of the PI3K/AKT network	5	108	0.0463	113	0.0103	4.68	0.038	VAV1(kME=0.820,rank=42)/PIK3AP1(kME=0.804,rank=51)/PIK3CD(kME=0.794,rank=57)/CD86(kME=0.779,rank=69)/FGF20(kME=0.598,rank=145)
c2.cp.reactome	M3	R-HSA-909733	Interferon alpha/beta signaling	4	108	0.037	73	0.00663	5.76	0.042	PTPN6(kME=0.832,rank=33)/IRF5(kME=0.819,rank=43)/IRF8(kME=0.782,rank=66)/OASL(kME=0.679,rank=118)
c2.cp.reactome	M3	R-HSA-9607240	FLT3 Signaling	3	108	0.0278	38	0.00345	8.25	0.042	SYK(kME=0.862,rank=13)/HCK(kME=0.843,rank=29)/SLA(kME=0.709,rank=111)
c2.cp.other	M3	SIG_PIP3_SIGNALING_IN_B_LYMPHOCYTES	Genes related to PIP3 signaling in B lymphocytes	6	14	0.429	36	0.0269	27.15	1e-05	BTK(kME=0.884,rank=7)/SYK(kME=0.862,rank=13)/PTPRC(kME=0.852,rank=21)/VAV1(kME=0.820,rank=42)/DAPP1(kME=0.800,rank=55)/PIK3R5(kME=0.700,rank=112)
c2.cp.other	M3	SIG_BCR_SIGNALING_PATHWAY	Members of the BCR signaling pathway	5	14	0.357	46	0.0344	15.62	0.00049	BTK(kME=0.884,rank=7)/SYK(kME=0.862,rank=13)/PTPRC(kME=0.852,rank=21)/VAV1(kME=0.820,rank=42)/PIK3CD(kME=0.794,rank=57)
c2.cp.other	M3	SIG_CHEMOTAXIS	Genes related to chemotaxis	4	14	0.286	45	0.0336	11.5	0.0047	BTK(kME=0.884,rank=7)/PIK3CG(kME=0.817,rank=45)/PIK3CD(kME=0.794,rank=57)/PIK3R5(kME=0.700,rank=112)
c2.cp.wikipathways	M3	WP3937	Microglia pathogen phagocytosis pathway	12	80	0.15	40	0.0051	34.45	4.2e-13	SYK(kME=0.862,rank=13)/CYBB(kME=0.855,rank=17)/ITGAM(kME=0.854,rank=20)/HCK(kME=0.843,rank=29)/PTPN6(kME=0.832,rank=33)/ITGB2(kME=0.831,rank=34)/VAV1(kME=0.820,rank=42)/PIK3CG(kME=0.817,rank=45)/PIK3CD(kME=0.794,rank=57)/TREM2(kME=0.759,rank=83)/NCF4(kME=0.667,rank=122)/FCGR1A(kME=0.638,rank=133)
c2.cp.wikipathways	M3	WP3945	TYROBP causal network in microglia	9	80	0.112	60	0.00765	16.45	6.5e-07	ITGAM(kME=0.854,rank=20)/ITGB2(kME=0.831,rank=34)/CD37(kME=0.826,rank=38)/CD84(kME=0.814,rank=47)/BIN2(kME=0.806,rank=49)/LYL1(kME=0.770,rank=75)/GAPT(kME=0.739,rank=96)/APBB1IP(kME=0.725,rank=104)/GIMAP2(kME=0.662,rank=123)
c2.cp.wikipathways	M3	WP2328	Allograft rejection	10	80	0.125	89	0.0113	12.45	1.1e-06	HLA-DPB1(kME=0.890,rank=6)/HLA-DMA(kME=0.861,rank=14)/HLA-DRA(kME=0.855,rank=18)/HLA-DMB(kME=0.845,rank=27)/CD86(kME=0.779,rank=69)/HLA-DQA1(kME=0.778,rank=70)/HLA-DPA1(kME=0.742,rank=94)/HLA-DOA(kME=0.681,rank=117)/HLA-DQB1(kME=0.649,rank=127)/HLA-DRB1(kME=0.605,rank=141)
c2.cp.wikipathways	M3	WP4217	Ebola virus infection in host	11	80	0.138	129	0.0164	9.54	2.7e-06	HLA-DPB1(kME=0.890,rank=6)/HLA-DMA(kME=0.861,rank=14)/HLA-DRA(kME=0.855,rank=18)/HLA-DMB(kME=0.845,rank=27)/PIK3CD(kME=0.794,rank=57)/HLA-DQA1(kME=0.778,rank=70)/CD300A(kME=0.762,rank=81)/HLA-DPA1(kME=0.742,rank=94)/HLA-DOA(kME=0.681,rank=117)/HLA-DQB1(kME=0.649,rank=127)/HLA-DRB1(kME=0.605,rank=141)
c2.cp.wikipathways	M3	WP23	B cell receptor signaling pathway	9	80	0.112	97	0.0124	10.13	1.9e-05	BTK(kME=0.884,rank=7)/SYK(kME=0.862,rank=13)/PTPRC(kME=0.852,rank=21)/PTPN6(kME=0.832,rank=33)/VAV1(kME=0.820,rank=42)/PIK3CG(kME=0.817,rank=45)/PIK3AP1(kME=0.804,rank=51)/CARD11(kME=0.801,rank=54)/DAPP1(kME=0.800,rank=55)
c2.cp.wikipathways	M3	WP75	Toll-like receptor signaling pathway	8	80	0.1	103	0.0131	8.36	0.00021	IRF5(kME=0.819,rank=43)/PIK3CG(kME=0.817,rank=45)/TLR2(kME=0.809,rank=48)/PIK3CD(kME=0.794,rank=57)/TLR8(kME=0.784,rank=64)/CD86(kME=0.779,rank=69)/TLR7(kME=0.751,rank=88)/PIK3R5(kME=0.700,rank=112)
c2.cp.wikipathways	M3	WP286	IL-3 signaling pathway	6	80	0.075	49	0.00624	12.9	0.00021	SYK(kME=0.862,rank=13)/HCK(kME=0.843,rank=29)/PTPN6(kME=0.832,rank=33)/VAV1(kME=0.820,rank=42)/PIK3CD(kME=0.794,rank=57)/CD86(kME=0.779,rank=69)
c2.cp.wikipathways	M3	WP4582	Cancer immunotherapy by CTLA4 blockade	4	80	0.05	14	0.00178	29.45	0.00021	PTPN6(kME=0.832,rank=33)/PIK3CD(kME=0.794,rank=57)/CD86(kME=0.779,rank=69)/HLA-DRB1(kME=0.605,rank=141)
c2.cp.wikipathways	M3	WP3877	MYD88 distinct input-output pathway	4	80	0.05	18	0.00229	22.9	0.00051	TLR2(kME=0.809,rank=48)/TLR8(kME=0.784,rank=64)/TLR7(kME=0.751,rank=88)/TLR10(kME=0.545,rank=155)
c2.cp.wikipathways	M3	WP5098	T-cell activation SARS-CoV-2	7	80	0.0875	88	0.0112	8.46	0.00051	HLA-DRA(kME=0.855,rank=18)/PTPRC(kME=0.852,rank=21)/CARD11(kME=0.801,rank=54)/PIK3CD(kME=0.794,rank=57)/CD86(kME=0.779,rank=69)/LCP2(kME=0.642,rank=130)/HLA-DRB1(kME=0.605,rank=141)
c2.cp.wikipathways	M3	WP2849	Hematopoietic stem cell differentiation	6	80	0.075	63	0.00803	10.02	0.00064	CIITA(kME=0.893,rank=4)/VAV1(kME=0.820,rank=42)/IRF5(kME=0.819,rank=43)/SPI1(kME=0.802,rank=53)/TRAF3IP3(kME=0.786,rank=62)/LYL1(kME=0.770,rank=75)
c2.cp.wikipathways	M3	WP5269	Genetic causes of PSVD/INCPH	4	80	0.05	37	0.00471	11.11	0.007	BTK(kME=0.884,rank=7)/CYBB(kME=0.855,rank=17)/TLR8(kME=0.784,rank=64)/NCF4(kME=0.667,rank=122)
c2.cp.wikipathways	M3	WP619	Type II interferon signaling	4	80	0.05	37	0.00471	11.11	0.007	CIITA(kME=0.893,rank=4)/CYBB(kME=0.855,rank=17)/SPI1(kME=0.802,rank=53)/IRF8(kME=0.782,rank=66)
c2.cp.wikipathways	M3	WP2877	Vitamin D receptor pathway	8	80	0.1	185	0.0236	4.6	0.0071	ITGAM(kME=0.854,rank=20)/LRRC25(kME=0.840,rank=32)/ALOX5(kME=0.830,rank=36)/IRF5(kME=0.819,rank=43)/IRF8(kME=0.782,rank=66)/SLC8A1(kME=0.782,rank=68)/HLA-DQA1(kME=0.778,rank=70)/HLA-DRB1(kME=0.605,rank=141)
c2.cp.wikipathways	M3	WP4462	Platelet-mediated interactions with vascular and circulating cells	3	80	0.0375	17	0.00217	17.95	0.0074	TLR2(kME=0.809,rank=48)/TLR7(kME=0.751,rank=88)/SELPLG(kME=0.525,rank=160)
c2.cp.wikipathways	M3	WP5033	Genes associated with the development of rheumatoid arthritis	3	80	0.0375	18	0.00229	16.95	0.0078	CIITA(kME=0.893,rank=4)/IRF5(kME=0.819,rank=43)/HLA-DRB1(kME=0.605,rank=141)
c2.cp.wikipathways	M3	WP5218	Extrafollicular B cell activation by SARS-CoV-2	5	80	0.0625	71	0.00905	7.3	0.0078	SYK(kME=0.862,rank=13)/PTPRC(kME=0.852,rank=21)/ITGB2(kME=0.831,rank=34)/IRF8(kME=0.782,rank=66)/TLR7(kME=0.751,rank=88)
c2.cp.wikipathways	M3	WP3929	Chemokine signaling pathway	7	80	0.0875	165	0.021	4.46	0.014	DOCK2(kME=0.851,rank=23)/HCK(kME=0.843,rank=29)/VAV1(kME=0.820,rank=42)/PIK3CG(kME=0.817,rank=45)/PIK3CD(kME=0.794,rank=57)/PLCB2(kME=0.771,rank=74)/PIK3R5(kME=0.700,rank=112)
c2.cp.wikipathways	M3	WP585	Interferon type I signaling pathways	4	80	0.05	54	0.00688	7.6	0.019	PTPRC(kME=0.852,rank=21)/PTPN6(kME=0.832,rank=33)/VAV1(kME=0.820,rank=42)/PIK3CD(kME=0.794,rank=57)
c2.cp.wikipathways	M3	WP69	T-cell receptor signaling pathway	5	80	0.0625	90	0.0115	5.75	0.019	FYB1(kME=0.892,rank=5)/VAV1(kME=0.820,rank=42)/CARD11(kME=0.801,rank=54)/LCP2(kME=0.642,rank=130)/CCR5(kME=0.632,rank=134)
c2.cp.wikipathways	M3	WP5072	Modulators of TCR signaling and T cell activation	4	80	0.05	61	0.00777	6.72	0.029	PTPN6(kME=0.832,rank=33)/VAV1(kME=0.820,rank=42)/CARD11(kME=0.801,rank=54)/LCP2(kME=0.642,rank=130)
c2.cp.wikipathways	M3	WP3863	T-cell antigen receptor (TCR) pathway during Staphylococcus aureus infection	4	80	0.05	62	0.0079	6.61	0.029	PTPRC(kME=0.852,rank=21)/PTPN6(kME=0.832,rank=33)/CARD11(kME=0.801,rank=54)/LCP2(kME=0.642,rank=130)
c2.cp.wikipathways	M3	WP3858	Toll-like receptor signaling related to MyD88	3	80	0.0375	31	0.00395	9.82	0.029	TLR2(kME=0.809,rank=48)/TLR8(kME=0.784,rank=64)/TLR7(kME=0.751,rank=88)
c2.cp.wikipathways	M3	WP4481	Resistin as a regulator of inflammation	3	80	0.0375	33	0.0042	9.23	0.032	PIK3CG(kME=0.817,rank=45)/PIK3CD(kME=0.794,rank=57)/PLCB2(kME=0.771,rank=74)
c2.cp.wikipathways	M3	WP4871	Kisspeptin/kisspeptin receptor system in the ovary	3	80	0.0375	39	0.00497	7.8	0.044	PIK3CG(kME=0.817,rank=45)/PIK3CD(kME=0.794,rank=57)/PLCB2(kME=0.771,rank=74)
c2.cp.wikipathways	M3	WP127	IL-5 signaling pathway	3	80	0.0375	40	0.0051	7.61	0.044	BTK(kME=0.884,rank=7)/SYK(kME=0.862,rank=13)/PIK3CG(kME=0.817,rank=45)
c2.cp.wikipathways	M3	WP4564	Neural crest cell migration during development	3	80	0.0375	40	0.0051	7.61	0.044	PIK3CG(kME=0.817,rank=45)/PIK3CD(kME=0.794,rank=57)/PIK3R5(kME=0.700,rank=112)
c3.tft.gtrd	M3	MAML1_TARGET_GENES	Genes containing one or more binding sites for UniProt:Q92585 (MAML1) in their promoter regions (TSS -1000,+100 bp) as identified by GTRD version 20.06 ChIP-seq harmonization.	16	141	0.113	316	0.0121	10.45	4.7e-09	CIITA(kME=0.893,rank=4)/CD53(kME=0.876,rank=10)/ARHGAP45(kME=0.852,rank=22)/HLA-DMB(kME=0.845,rank=27)/CCDC88B(kME=0.845,rank=28)/CD37(kME=0.826,rank=38)/PIK3AP1(kME=0.804,rank=51)/IRF8(kME=0.782,rank=66)/LY86(kME=0.772,rank=73)/FGD3(kME=0.766,rank=79)/GAPT(kME=0.739,rank=96)/IRAG2(kME=0.729,rank=100)/LINC02724(kME=0.646,rank=128)/IL4I1(kME=0.631,rank=135)/LINC01624(kME=0.533,rank=158)/SELPLG(kME…
c3.tft.gtrd	M3	ZNF597_TARGET_GENES	Genes containing one or more binding sites for UniProt:Q96LX8 (ZNF597) in their promoter regions (TSS -1000,+100 bp) as identified by GTRD version 20.06 ChIP-seq harmonization.	15	141	0.106	887	0.034	3.39	0.012	HLA-DMA(kME=0.861,rank=14)/ARHGAP45(kME=0.852,rank=22)/DOCK2(kME=0.851,rank=23)/HLA-DMB(kME=0.845,rank=27)/CCDC88B(kME=0.845,rank=28)/PTPN6(kME=0.832,rank=33)/PALD1(kME=0.830,rank=35)/CD37(kME=0.826,rank=38)/IRF5(kME=0.819,rank=43)/LY86(kME=0.772,rank=73)/IRAG2(kME=0.729,rank=100)/CD48(kME=0.696,rank=113)/TASL(kME=0.682,rank=115)/SP140(kME=0.655,rank=125)/IL4I1(kME=0.631,rank=135)
c4.cgn	M3	GNF2_CASP1	Neighborhood of CASP1	17	57	0.298	111	0.0227	18.27	2.4e-13	AOAH(kME=0.871,rank=11)/AIF1(kME=0.858,rank=16)/CYBB(kME=0.855,rank=17)/CD33(kME=0.854,rank=19)/ITGAM(kME=0.854,rank=20)/MNDA(kME=0.846,rank=26)/HCK(kME=0.843,rank=29)/ITGB2(kME=0.831,rank=34)/TLR2(kME=0.809,rank=48)/LILRB1(kME=0.794,rank=58)/LILRB2(kME=0.793,rank=60)/TLR8(kME=0.784,rank=64)/CD86(kME=0.779,rank=69)/PILRA(kME=0.776,rank=72)/PLCB2(kME=0.771,rank=74)/LST1(kME=0.759,rank=82)/LILRA1(k…
c4.cgn	M3	GNF2_HCK	Neighborhood of HCK	15	57	0.263	94	0.0192	18.2	3.7e-12	CLEC7A(kME=0.900,rank=2)/AIF1(kME=0.858,rank=16)/CYBB(kME=0.855,rank=17)/MNDA(kME=0.846,rank=26)/HCK(kME=0.843,rank=29)/ITGB2(kME=0.831,rank=34)/TLR2(kME=0.809,rank=48)/SPI1(kME=0.802,rank=53)/LILRB1(kME=0.794,rank=58)/LILRB2(kME=0.793,rank=60)/TLR8(kME=0.784,rank=64)/PILRA(kME=0.776,rank=72)/LST1(kME=0.759,rank=82)/LILRA1(kME=0.735,rank=98)/FCGR2A(kME=0.656,rank=124)
c4.cgn	M3	GNF2_PTPRC	Neighborhood of PTPRC	13	57	0.228	68	0.0139	20.92	1.3e-11	FYB1(kME=0.892,rank=5)/CD53(kME=0.876,rank=10)/PTPRC(kME=0.852,rank=21)/ARHGAP45(kME=0.852,rank=22)/PTPN6(kME=0.832,rank=33)/CORO1A(kME=0.826,rank=41)/VAV1(kME=0.820,rank=42)/BIN2(kME=0.806,rank=49)/TRAF3IP3(kME=0.786,rank=62)/GPR65(kME=0.736,rank=97)/CD48(kME=0.696,rank=113)/LCP2(kME=0.642,rank=130)/SEMA4D(kME=0.639,rank=131)
c4.cgn	M3	GNF2_CARD15	Neighborhood of CARD15	13	57	0.228	70	0.0143	20.32	1.4e-11	AIF1(kME=0.858,rank=16)/CYBB(kME=0.855,rank=17)/CD33(kME=0.854,rank=19)/MNDA(kME=0.846,rank=26)/HCK(kME=0.843,rank=29)/TLR2(kME=0.809,rank=48)/LILRB2(kME=0.793,rank=60)/TLR8(kME=0.784,rank=64)/CD86(kME=0.779,rank=69)/PILRA(kME=0.776,rank=72)/LST1(kME=0.759,rank=82)/LILRA1(kME=0.735,rank=98)/FCGR1A(kME=0.638,rank=133)
c4.cgn	M3	GNF2_TNFSF10	Neighborhood of TNFSF10	9	57	0.158	30	0.00614	30.34	5.5e-10	CLEC7A(kME=0.900,rank=2)/AIF1(kME=0.858,rank=16)/MNDA(kME=0.846,rank=26)/HCK(kME=0.843,rank=29)/SPI1(kME=0.802,rank=53)/PILRA(kME=0.776,rank=72)/LST1(kME=0.759,rank=82)/FCGR2A(kME=0.656,rank=124)/P2RY13(kME=0.608,rank=140)
c4.cgn	M3	GNF2_TNFRSF1B	Neighborhood of TNFRSF1B	11	57	0.193	65	0.0133	17.73	2.1e-09	AOAH(kME=0.871,rank=11)/AIF1(kME=0.858,rank=16)/CYBB(kME=0.855,rank=17)/HCK(kME=0.843,rank=29)/ITGB2(kME=0.831,rank=34)/TLR2(kME=0.809,rank=48)/LILRB1(kME=0.794,rank=58)/LILRB2(kME=0.793,rank=60)/PILRA(kME=0.776,rank=72)/LST1(kME=0.759,rank=82)/LILRA1(kME=0.735,rank=98)
c4.cgn	M3	GNF2_ITGB2	Neighborhood of ITGB2	10	57	0.175	57	0.0117	18.02	9.3e-09	AOAH(kME=0.871,rank=11)/AIF1(kME=0.858,rank=16)/ITGAM(kME=0.854,rank=20)/HCK(kME=0.843,rank=29)/ITGB2(kME=0.831,rank=34)/BIN2(kME=0.806,rank=49)/PLCB2(kME=0.771,rank=74)/LST1(kME=0.759,rank=82)/LILRA1(kME=0.735,rank=98)/SELPLG(kME=0.525,rank=160)
c4.cgn	M3	GNF2_CD48	Neighborhood of CD48	8	57	0.14	32	0.00655	24.75	2.5e-08	CD53(kME=0.876,rank=10)/PTPRC(kME=0.852,rank=21)/DOCK2(kME=0.851,rank=23)/PTPN6(kME=0.832,rank=33)/CORO1A(kME=0.826,rank=41)/VAV1(kME=0.820,rank=42)/SASH3(kME=0.725,rank=105)/CD48(kME=0.696,rank=113)
c4.cgn	M3	GNF2_SPI1	Neighborhood of SPI1	8	57	0.14	34	0.00696	23.29	3.7e-08	CLEC7A(kME=0.900,rank=2)/MNDA(kME=0.846,rank=26)/HCK(kME=0.843,rank=29)/SPI1(kME=0.802,rank=53)/PILRA(kME=0.776,rank=72)/LST1(kME=0.759,rank=82)/FCGR2A(kME=0.656,rank=124)/P2RY13(kME=0.608,rank=140)
c4.cgn	M3	GNF2_VAV1	Neighborhood of VAV1	8	57	0.14	36	0.00737	21.99	5.5e-08	CD53(kME=0.876,rank=10)/PTPRC(kME=0.852,rank=21)/DOCK2(kME=0.851,rank=23)/CORO1A(kME=0.826,rank=41)/VAV1(kME=0.820,rank=42)/PIK3CD(kME=0.794,rank=57)/SASH3(kME=0.725,rank=105)/CD48(kME=0.696,rank=113)
c4.cgn	M3	GNF2_PECAM1	Neighborhood of PECAM1	9	57	0.158	56	0.0115	16.16	1.1e-07	AIF1(kME=0.858,rank=16)/CYBB(kME=0.855,rank=17)/HCK(kME=0.843,rank=29)/ITGB2(kME=0.831,rank=34)/TLR2(kME=0.809,rank=48)/LILRB2(kME=0.793,rank=60)/TLR8(kME=0.784,rank=64)/LST1(kME=0.759,rank=82)/LILRA1(kME=0.735,rank=98)
c4.cgn	M3	GNF2_MCL1	Neighborhood of MCL1	9	57	0.158	57	0.0117	15.88	1.1e-07	AIF1(kME=0.858,rank=16)/CYBB(kME=0.855,rank=17)/MNDA(kME=0.846,rank=26)/HCK(kME=0.843,rank=29)/ITGB2(kME=0.831,rank=34)/TLR2(kME=0.809,rank=48)/TLR8(kME=0.784,rank=64)/PLCB2(kME=0.771,rank=74)/LILRA1(kME=0.735,rank=98)
c4.cgn	M3	GNF2_CD53	Neighborhood of CD53	9	57	0.158	58	0.0119	15.6	1.2e-07	CD53(kME=0.876,rank=10)/PTPRC(kME=0.852,rank=21)/DOCK2(kME=0.851,rank=23)/PTPN6(kME=0.832,rank=33)/CORO1A(kME=0.826,rank=41)/VAV1(kME=0.820,rank=42)/PIK3CD(kME=0.794,rank=57)/SASH3(kME=0.725,rank=105)/CD48(kME=0.696,rank=113)
c4.cgn	M3	GNF2_CASP8	Neighborhood of CASP8	7	57	0.123	27	0.00553	25.18	1.2e-07	FYB1(kME=0.892,rank=5)/PTPRC(kME=0.852,rank=21)/ARHGAP45(kME=0.852,rank=22)/BIN2(kME=0.806,rank=49)/TRAF3IP3(kME=0.786,rank=62)/LCP2(kME=0.642,rank=130)/SEMA4D(kME=0.639,rank=131)
c4.cgn	M3	GNF2_CD1D	Neighborhood of CD1D	8	57	0.14	45	0.00921	17.56	2.4e-07	AIF1(kME=0.858,rank=16)/CYBB(kME=0.855,rank=17)/CD33(kME=0.854,rank=19)/HCK(kME=0.843,rank=29)/TLR2(kME=0.809,rank=48)/LILRB2(kME=0.793,rank=60)/CD86(kME=0.779,rank=69)/LILRA1(kME=0.735,rank=98)
c4.cgn	M3	GNF2_HLA_C	Neighborhood of HLA-C	8	57	0.14	47	0.00962	16.8	3.2e-07	CD53(kME=0.876,rank=10)/PTPRC(kME=0.852,rank=21)/ARHGAP45(kME=0.852,rank=22)/PTPN6(kME=0.832,rank=33)/CORO1A(kME=0.826,rank=41)/VAV1(kME=0.820,rank=42)/SASH3(kME=0.725,rank=105)/CD48(kME=0.696,rank=113)
c4.cgn	M3	GNF2_FGR	Neighborhood of FGR	7	57	0.123	32	0.00655	21.23	3.6e-07	AOAH(kME=0.871,rank=11)/AIF1(kME=0.858,rank=16)/ITGAM(kME=0.854,rank=20)/HCK(kME=0.843,rank=29)/ITGB2(kME=0.831,rank=34)/LILRB2(kME=0.793,rank=60)/LILRA1(kME=0.735,rank=98)
c4.cgn	M3	GNF2_CD97	Neighborhood of CD97	7	57	0.123	38	0.00778	17.85	1.2e-06	AOAH(kME=0.871,rank=11)/PTPRC(kME=0.852,rank=21)/ITGB2(kME=0.831,rank=34)/BIN2(kME=0.806,rank=49)/CD300A(kME=0.762,rank=81)/GPR65(kME=0.736,rank=97)/SELPLG(kME=0.525,rank=160)
c4.cgn	M3	GNF2_MYD88	Neighborhood of MYD88	8	57	0.14	60	0.0123	13.13	2e-06	CD53(kME=0.876,rank=10)/CYBB(kME=0.855,rank=17)/DOCK2(kME=0.851,rank=23)/ITGB2(kME=0.831,rank=34)/CORO1A(kME=0.826,rank=41)/LILRB1(kME=0.794,rank=58)/LST1(kME=0.759,rank=82)/SELPLG(kME=0.525,rank=160)
c4.cgn	M3	GNF2_LYN	Neighborhood of LYN	6	57	0.105	27	0.00553	21.16	2.6e-06	SYK(kME=0.862,rank=13)/HLA-DMA(kME=0.861,rank=14)/HLA-DRA(kME=0.855,rank=18)/HLA-DMB(kME=0.845,rank=27)/PTPN6(kME=0.832,rank=33)/HLA-DRB1(kME=0.605,rank=141)
c4.cgn	M3	GNF2_S100A4	Neighborhood of S100A4	7	57	0.123	47	0.00962	14.41	4.7e-06	AIF1(kME=0.858,rank=16)/HCK(kME=0.843,rank=29)/ITGB2(kME=0.831,rank=34)/LILRB2(kME=0.793,rank=60)/PILRA(kME=0.776,rank=72)/LST1(kME=0.759,rank=82)/LILRA1(kME=0.735,rank=98)
c4.cgn	M3	GNF2_CD33	Neighborhood of CD33	7	57	0.123	52	0.0106	13.01	9.2e-06	CYBB(kME=0.855,rank=17)/CD33(kME=0.854,rank=19)/TLR2(kME=0.809,rank=48)/LILRB2(kME=0.793,rank=60)/TLR8(kME=0.784,rank=64)/LILRA1(kME=0.735,rank=98)/FCGR1A(kME=0.638,rank=133)
c4.cgn	M3	GNF2_ITGAL	Neighborhood of ITGAL	7	57	0.123	55	0.0113	12.29	1.3e-05	PTPRC(kME=0.852,rank=21)/ARHGAP45(kME=0.852,rank=22)/BIN2(kME=0.806,rank=49)/TRAF3IP3(kME=0.786,rank=62)/GPR65(kME=0.736,rank=97)/LCP2(kME=0.642,rank=130)/SEMA4D(kME=0.639,rank=131)
c4.cgn	M3	GNF2_SNRK	Neighborhood of SNRK	5	57	0.0877	28	0.00573	16.68	6.8e-05	PTPRC(kME=0.852,rank=21)/BIN2(kME=0.806,rank=49)/GPR65(kME=0.736,rank=97)/LCP2(kME=0.642,rank=130)/SEMA4D(kME=0.639,rank=131)
c4.cgn	M3	GNF2_CD14	Neighborhood of CD14	5	57	0.0877	35	0.00717	13.32	0.0002	CD33(kME=0.854,rank=19)/HCK(kME=0.843,rank=29)/TLR2(kME=0.809,rank=48)/LILRB2(kME=0.793,rank=60)/LILRA1(kME=0.735,rank=98)
c4.cgn	M3	GNF2_ICAM3	Neighborhood of ICAM3	5	57	0.0877	39	0.00799	11.95	0.00033	PTPRC(kME=0.852,rank=21)/PTPN6(kME=0.832,rank=33)/ITGB2(kME=0.831,rank=34)/LST1(kME=0.759,rank=82)/SLA(kME=0.709,rank=111)
c4.cgn	M3	GNF2_INPP5D	Neighborhood of INPP5D	5	57	0.0877	43	0.0088	10.82	0.00052	CD53(kME=0.876,rank=10)/CORO1A(kME=0.826,rank=41)/VAV1(kME=0.820,rank=42)/SASH3(kME=0.725,rank=105)/CD48(kME=0.696,rank=113)
c4.cgn	M3	GNF2_PTPN6	Neighborhood of PTPN6	5	57	0.0877	47	0.00962	9.9	0.00076	CD53(kME=0.876,rank=10)/PTPRC(kME=0.852,rank=21)/PTPN6(kME=0.832,rank=33)/CORO1A(kME=0.826,rank=41)/CD48(kME=0.696,rank=113)
c4.cgn	M3	GNF2_STAT6	Neighborhood of STAT6	6	57	0.105	79	0.0162	7.16	0.0011	CD53(kME=0.876,rank=10)/DOCK2(kME=0.851,rank=23)/PTPN6(kME=0.832,rank=33)/CORO1A(kME=0.826,rank=41)/VAV1(kME=0.820,rank=42)/CD48(kME=0.696,rank=113)
c4.cgn	M3	GNF2_FOS	Neighborhood of FOS	4	57	0.0702	41	0.00839	8.91	0.0046	CYBB(kME=0.855,rank=17)/CD33(kME=0.854,rank=19)/LILRB2(kME=0.793,rank=60)/LILRA1(kME=0.735,rank=98)
c4.cgn	M3	GNF2_PAK2	Neighborhood of PAK2	3	57	0.0526	28	0.00573	9.63	0.015	CD53(kME=0.876,rank=10)/DOCK2(kME=0.851,rank=23)/VAV1(kME=0.820,rank=42)
c4.cgn	M3	GNF2_ATM	Neighborhood of ATM	3	57	0.0526	30	0.00614	8.99	0.017	ARHGAP45(kME=0.852,rank=22)/TRAF3IP3(kME=0.786,rank=62)/GVINP1(kME=0.602,rank=142)
c4.cgn	M3	GNF2_JAK1	Neighborhood of JAK1	3	57	0.0526	32	0.00655	8.42	0.02	PTPRC(kME=0.852,rank=21)/BIN2(kME=0.806,rank=49)/GPR65(kME=0.736,rank=97)
c4.cgn	M3	GNF2_RAP1B	Neighborhood of RAP1B	3	57	0.0526	36	0.00737	7.48	0.027	PTPRC(kME=0.852,rank=21)/BIN2(kME=0.806,rank=49)/GPR65(kME=0.736,rank=97)
c4.cm	M3	MODULE_84	Immune (humoral) and inflammatory response.	51	100	0.51	546	0.0653	14.89	3.8e-32	LAIR1(kME=0.923,rank=1)/HLA-DPB1(kME=0.890,rank=6)/CD53(kME=0.876,rank=10)/AOAH(kME=0.871,rank=11)/ARHGAP15(kME=0.868,rank=12)/HLA-DMA(kME=0.861,rank=14)/AIF1(kME=0.858,rank=16)/CYBB(kME=0.855,rank=17)/HLA-DRA(kME=0.855,rank=18)/ITGAM(kME=0.854,rank=20)/PTPRC(kME=0.852,rank=21)/DOCK2(kME=0.851,rank=23)/MNDA(kME=0.846,rank=26)/HCK(kME=0.843,rank=29)/ITGB2(kME=0.831,rank=34)/ALOX5(kME=0.830,rank=36…
c4.cm	M3	MODULE_45	Whole blood genes.	46	100	0.46	581	0.0695	11.4	2e-25	LAIR1(kME=0.923,rank=1)/FYB1(kME=0.892,rank=5)/CD53(kME=0.876,rank=10)/AOAH(kME=0.871,rank=11)/SYK(kME=0.862,rank=13)/HLA-DMA(kME=0.861,rank=14)/AIF1(kME=0.858,rank=16)/CYBB(kME=0.855,rank=17)/ITGAM(kME=0.854,rank=20)/PTPRC(kME=0.852,rank=21)/DOCK2(kME=0.851,rank=23)/MNDA(kME=0.846,rank=26)/HCK(kME=0.843,rank=29)/PTPN6(kME=0.832,rank=33)/ITGB2(kME=0.831,rank=34)/ALOX5(kME=0.830,rank=36)/KCNQ3(kME…
c4.cm	M3	MODULE_46	Genes in the cancer module 46.	27	100	0.27	394	0.0472	7.47	3.1e-12	CIITA(kME=0.893,rank=4)/FYB1(kME=0.892,rank=5)/CD53(kME=0.876,rank=10)/CYBB(kME=0.855,rank=17)/HLA-DRA(kME=0.855,rank=18)/MNDA(kME=0.846,rank=26)/HLA-DMB(kME=0.845,rank=27)/ITGB2(kME=0.831,rank=34)/TLR2(kME=0.809,rank=48)/LILRB1(kME=0.794,rank=58)/LILRB2(kME=0.793,rank=60)/CD300C(kME=0.784,rank=63)/IRF8(kME=0.782,rank=66)/CD86(kME=0.779,rank=69)/LY86(kME=0.772,rank=73)/LST1(kME=0.759,rank=82)/C3A…
c4.cm	M3	MODULE_75	Immune response.	27	100	0.27	398	0.0476	7.39	3.1e-12	FYB1(kME=0.892,rank=5)/CD53(kME=0.876,rank=10)/AIF1(kME=0.858,rank=16)/CYBB(kME=0.855,rank=17)/HLA-DRA(kME=0.855,rank=18)/MNDA(kME=0.846,rank=26)/HLA-DMB(kME=0.845,rank=27)/ITGB2(kME=0.831,rank=34)/TLR2(kME=0.809,rank=48)/LILRB1(kME=0.794,rank=58)/LILRB2(kME=0.793,rank=60)/CD300C(kME=0.784,rank=63)/IRF8(kME=0.782,rank=66)/CD86(kME=0.779,rank=69)/LY86(kME=0.772,rank=73)/LST1(kME=0.759,rank=82)/C3A…
c4.cm	M3	MODULE_64	Membranal receptors.	26	100	0.26	517	0.0619	5.33	7.3e-09	PTPRO(kME=0.882,rank=8)/CD53(kME=0.876,rank=10)/HLA-DRA(kME=0.855,rank=18)/ITGAM(kME=0.854,rank=20)/PTPRC(kME=0.852,rank=21)/HLA-DMB(kME=0.845,rank=27)/ITGB2(kME=0.831,rank=34)/KCNQ3(kME=0.828,rank=37)/CD37(kME=0.826,rank=38)/TLR2(kME=0.809,rank=48)/LILRB2(kME=0.793,rank=60)/CD300C(kME=0.784,rank=63)/P2RX7(kME=0.783,rank=65)/CD86(kME=0.779,rank=69)/C3AR1(kME=0.753,rank=87)/GPR65(kME=0.736,rank=97…
c4.cm	M3	MODULE_5	Lung genes.	23	100	0.23	434	0.0519	5.45	3.1e-08	LAIR1(kME=0.923,rank=1)/CD53(kME=0.876,rank=10)/HLA-DMA(kME=0.861,rank=14)/AIF1(kME=0.858,rank=16)/CYBB(kME=0.855,rank=17)/ITGAM(kME=0.854,rank=20)/PTPRC(kME=0.852,rank=21)/MNDA(kME=0.846,rank=26)/HCK(kME=0.843,rank=29)/ITGB2(kME=0.831,rank=34)/ALOX5(kME=0.830,rank=36)/CD37(kME=0.826,rank=38)/CORO1A(kME=0.826,rank=41)/TLR2(kME=0.809,rank=48)/HLA-DQA1(kME=0.778,rank=70)/LST1(kME=0.759,rank=82)/SER…
c4.cm	M3	MODULE_27	Genes in the cancer module 27.	20	100	0.2	355	0.0425	5.64	1.4e-07	CIITA(kME=0.893,rank=4)/PTPRO(kME=0.882,rank=8)/HLA-DRA(kME=0.855,rank=18)/ITGAM(kME=0.854,rank=20)/PTPRC(kME=0.852,rank=21)/HLA-DMB(kME=0.845,rank=27)/ITGB2(kME=0.831,rank=34)/TLR2(kME=0.809,rank=48)/LILRB2(kME=0.793,rank=60)/CD300C(kME=0.784,rank=63)/CD86(kME=0.779,rank=69)/C3AR1(kME=0.753,rank=87)/GPR65(kME=0.736,rank=97)/LILRA1(kME=0.735,rank=98)/HLA-DOA(kME=0.681,rank=117)/FCGR2A(kME=0.656,r…
c4.cm	M3	MODULE_44	Thymus genes.	19	100	0.19	325	0.0389	5.8	1.7e-07	LAIR1(kME=0.923,rank=1)/FYB1(kME=0.892,rank=5)/CD53(kME=0.876,rank=10)/HLA-DMA(kME=0.861,rank=14)/PTPRC(kME=0.852,rank=21)/ARHGAP45(kME=0.852,rank=22)/DOCK2(kME=0.851,rank=23)/PTPN6(kME=0.832,rank=33)/ITGB2(kME=0.831,rank=34)/CD37(kME=0.826,rank=38)/CORO1A(kME=0.826,rank=41)/IRF8(kME=0.782,rank=66)/HLA-DQA1(kME=0.778,rank=70)/SLA(kME=0.709,rank=111)/CD48(kME=0.696,rank=113)/NCF4(kME=0.667,rank=12…
c4.cm	M3	MODULE_76	Inflammatory response.	10	100	0.1	81	0.00969	11.35	7.5e-07	AOAH(kME=0.871,rank=11)/AIF1(kME=0.858,rank=16)/CYBB(kME=0.855,rank=17)/ALOX5(kME=0.830,rank=36)/TLR2(kME=0.809,rank=48)/LY86(kME=0.772,rank=73)/LYZ(kME=0.769,rank=77)/C3AR1(kME=0.753,rank=87)/ALOX5AP(kME=0.655,rank=126)/CCR5(kME=0.632,rank=134)
c4.cm	M3	MODULE_165	Genes in the cancer module 165.	10	100	0.1	82	0.00981	11.21	7.5e-07	FYB1(kME=0.892,rank=5)/ITGAM(kME=0.854,rank=20)/MNDA(kME=0.846,rank=26)/HCK(kME=0.843,rank=29)/SPI1(kME=0.802,rank=53)/IRF8(kME=0.782,rank=66)/IRAG2(kME=0.729,rank=100)/NCF4(kME=0.667,rank=122)/LCP2(kME=0.642,rank=130)/SEMA4D(kME=0.639,rank=131)
c4.cm	M3	MODULE_53	Cell line expressed genes.	20	100	0.2	403	0.0482	4.93	7.5e-07	LAIR1(kME=0.923,rank=1)/CD53(kME=0.876,rank=10)/HLA-DMA(kME=0.861,rank=14)/AIF1(kME=0.858,rank=16)/CD33(kME=0.854,rank=19)/PTPRC(kME=0.852,rank=21)/DOCK2(kME=0.851,rank=23)/MNDA(kME=0.846,rank=26)/HCK(kME=0.843,rank=29)/ITGB2(kME=0.831,rank=34)/KCNQ3(kME=0.828,rank=37)/CD37(kME=0.826,rank=38)/CORO1A(kME=0.826,rank=41)/HLA-DQA1(kME=0.778,rank=70)/LST1(kME=0.759,rank=82)/KIF21B(kME=0.758,rank=85)/I…
c4.cm	M3	MODULE_292	Genes in the cancer module 292.	12	100	0.12	136	0.0163	8.24	1e-06	HLA-DPB1(kME=0.890,rank=6)/HLA-DMA(kME=0.861,rank=14)/HLA-DRA(kME=0.855,rank=18)/HLA-DMB(kME=0.845,rank=27)/CD37(kME=0.826,rank=38)/CD74(kME=0.826,rank=40)/CD86(kME=0.779,rank=69)/HLA-DQA1(kME=0.778,rank=70)/HLA-DPA1(kME=0.742,rank=94)/CD48(kME=0.696,rank=113)/SP140(kME=0.655,rank=125)/HLA-DQB1(kME=0.649,rank=127)
c4.cm	M3	MODULE_63	Porins / transporters.	14	100	0.14	211	0.0253	6.28	2.6e-06	PTPRO(kME=0.882,rank=8)/CYBB(kME=0.855,rank=17)/ITGAM(kME=0.854,rank=20)/ITGB2(kME=0.831,rank=34)/KCNQ3(kME=0.828,rank=37)/LILRB2(kME=0.793,rank=60)/P2RX7(kME=0.783,rank=65)/CD86(kME=0.779,rank=69)/GPR65(kME=0.736,rank=97)/TRPM2(kME=0.711,rank=110)/FCGR2A(kME=0.656,rank=124)/SEMA4D(kME=0.639,rank=131)/FCGR1A(kME=0.638,rank=133)/ASGR2(kME=0.592,rank=147)
c4.cm	M3	MODULE_208	Genes in the cancer module 208.	11	100	0.11	124	0.0148	8.2	3.1e-06	HLA-DPB1(kME=0.890,rank=6)/HLA-DMA(kME=0.861,rank=14)/HLA-DRA(kME=0.855,rank=18)/HLA-DMB(kME=0.845,rank=27)/CD74(kME=0.826,rank=40)/LILRB1(kME=0.794,rank=58)/CD86(kME=0.779,rank=69)/HLA-DQA1(kME=0.778,rank=70)/HLA-DPA1(kME=0.742,rank=94)/CD48(kME=0.696,rank=113)/HLA-DQB1(kME=0.649,rank=127)
c4.cm	M3	MODULE_177	Genes in the cancer module 177.	10	100	0.1	101	0.0121	9.08	3.8e-06	CD53(kME=0.876,rank=10)/AIF1(kME=0.858,rank=16)/PTPRC(kME=0.852,rank=21)/HLA-DMB(kME=0.845,rank=27)/PTPN6(kME=0.832,rank=33)/ALOX5(kME=0.830,rank=36)/HLA-DQA1(kME=0.778,rank=70)/KYNU(kME=0.763,rank=80)/SLA(kME=0.709,rank=111)/CD48(kME=0.696,rank=113)
c4.cm	M3	MODULE_16	Genes in the cancer module 15.	21	100	0.21	508	0.0608	4.11	5.1e-06	LAIR1(kME=0.923,rank=1)/VENTX(kME=0.877,rank=9)/CD53(kME=0.876,rank=10)/AIF1(kME=0.858,rank=16)/CYBB(kME=0.855,rank=17)/CD33(kME=0.854,rank=19)/PTPRC(kME=0.852,rank=21)/DOCK2(kME=0.851,rank=23)/MNDA(kME=0.846,rank=26)/HCK(kME=0.843,rank=29)/ITGB2(kME=0.831,rank=34)/KCNQ3(kME=0.828,rank=37)/CORO1A(kME=0.826,rank=41)/IRF5(kME=0.819,rank=43)/KYNU(kME=0.763,rank=80)/LST1(kME=0.759,rank=82)/KIF21B(kME…
c4.cm	M3	MODULE_436	Genes in the cancer module 436.	11	100	0.11	138	0.0165	7.36	7.5e-06	HLA-DPB1(kME=0.890,rank=6)/HLA-DMA(kME=0.861,rank=14)/HLA-DRA(kME=0.855,rank=18)/HLA-DMB(kME=0.845,rank=27)/MARCHF1(kME=0.841,rank=30)/CD37(kME=0.826,rank=38)/CD74(kME=0.826,rank=40)/CD86(kME=0.779,rank=69)/HLA-DQA1(kME=0.778,rank=70)/HLA-DPA1(kME=0.742,rank=94)/HLA-DQB1(kME=0.649,rank=127)
c4.cm	M3	MODULE_118	cell line expressed genes.	18	100	0.18	408	0.0488	4.28	1.4e-05	LAIR1(kME=0.923,rank=1)/CD53(kME=0.876,rank=10)/AIF1(kME=0.858,rank=16)/CD33(kME=0.854,rank=19)/PTPRC(kME=0.852,rank=21)/DOCK2(kME=0.851,rank=23)/MNDA(kME=0.846,rank=26)/HCK(kME=0.843,rank=29)/ITGB2(kME=0.831,rank=34)/KCNQ3(kME=0.828,rank=37)/CD37(kME=0.826,rank=38)/CORO1A(kME=0.826,rank=41)/HLA-DQA1(kME=0.778,rank=70)/KIF21B(kME=0.758,rank=85)/IRAG2(kME=0.729,rank=100)/TRPM2(kME=0.711,rank=110)/…
c4.cm	M3	MODULE_128	Genes in the cancer module 128.	9	100	0.09	97	0.0116	8.42	2.1e-05	AIF1(kME=0.858,rank=16)/CYBB(kME=0.855,rank=17)/ITGB2(kME=0.831,rank=34)/LYZ(kME=0.769,rank=77)/C3AR1(kME=0.753,rank=87)/HLA-DOA(kME=0.681,rank=117)/FCGR2A(kME=0.656,rank=124)/FCGR1A(kME=0.638,rank=133)/CCR5(kME=0.632,rank=134)
c4.cm	M3	MODULE_345	Immune response and Ag processing and presentation.	10	100	0.1	126	0.0151	7.26	2.2e-05	HLA-DPB1(kME=0.890,rank=6)/HLA-DMA(kME=0.861,rank=14)/HLA-DRA(kME=0.855,rank=18)/HLA-DMB(kME=0.845,rank=27)/CD37(kME=0.826,rank=38)/CD74(kME=0.826,rank=40)/CD86(kME=0.779,rank=69)/HLA-DQA1(kME=0.778,rank=70)/HLA-DPA1(kME=0.742,rank=94)/HLA-DQB1(kME=0.649,rank=127)
c4.cm	M3	MODULE_79	Genes in the cancer module 79.	9	100	0.09	99	0.0118	8.25	2.2e-05	AIF1(kME=0.858,rank=16)/CYBB(kME=0.855,rank=17)/ITGB2(kME=0.831,rank=34)/LYZ(kME=0.769,rank=77)/C3AR1(kME=0.753,rank=87)/HLA-DOA(kME=0.681,rank=117)/FCGR2A(kME=0.656,rank=124)/FCGR1A(kME=0.638,rank=133)/CCR5(kME=0.632,rank=134)
c4.cm	M3	MODULE_170	Immune response.	9	100	0.09	100	0.012	8.16	2.3e-05	AIF1(kME=0.858,rank=16)/CYBB(kME=0.855,rank=17)/ITGB2(kME=0.831,rank=34)/LYZ(kME=0.769,rank=77)/C3AR1(kME=0.753,rank=87)/HLA-DOA(kME=0.681,rank=117)/FCGR2A(kME=0.656,rank=124)/FCGR1A(kME=0.638,rank=133)/CCR5(kME=0.632,rank=134)
c4.cm	M3	MODULE_188	Genes in the cancer module 188.	10	100	0.1	139	0.0166	6.57	4.7e-05	PTPRO(kME=0.882,rank=8)/MARCHF1(kME=0.841,rank=30)/PTPN6(kME=0.832,rank=33)/ALOX5(kME=0.830,rank=36)/ADAM28(kME=0.826,rank=39)/BIN2(kME=0.806,rank=49)/TRAF3IP3(kME=0.786,rank=62)/IRF8(kME=0.782,rank=66)/FCGR2B(kME=0.740,rank=95)/TASL(kME=0.682,rank=115)
c4.cm	M3	MODULE_361	B lymphoma expression clusters.	10	100	0.1	149	0.0178	6.12	8.3e-05	CD53(kME=0.876,rank=10)/MARCHF1(kME=0.841,rank=30)/ALOX5(kME=0.830,rank=36)/CD37(kME=0.826,rank=38)/ADAM28(kME=0.826,rank=39)/BIN2(kME=0.806,rank=49)/IRF8(kME=0.782,rank=66)/CD48(kME=0.696,rank=113)/TASL(kME=0.682,rank=115)/SP140(kME=0.655,rank=125)
c4.cm	M3	MODULE_15	Genes in the cancer module 14.	15	100	0.15	357	0.0427	3.95	0.00015	LAIR1(kME=0.923,rank=1)/CD53(kME=0.876,rank=10)/HLA-DMA(kME=0.861,rank=14)/AIF1(kME=0.858,rank=16)/PTPRC(kME=0.852,rank=21)/DOCK2(kME=0.851,rank=23)/CD37(kME=0.826,rank=38)/CORO1A(kME=0.826,rank=41)/IRF5(kME=0.819,rank=43)/HLA-DQA1(kME=0.778,rank=70)/LST1(kME=0.759,rank=82)/KIF21B(kME=0.758,rank=85)/NCF4(kME=0.667,rank=122)/HLA-DQB1(kME=0.649,rank=127)/LCP2(kME=0.642,rank=130)
c4.cm	M3	MODULE_238	Genes in the cancer module 238.	10	100	0.1	164	0.0196	5.55	0.00018	PTPRO(kME=0.882,rank=8)/MARCHF1(kME=0.841,rank=30)/PTPN6(kME=0.832,rank=33)/ALOX5(kME=0.830,rank=36)/ADAM28(kME=0.826,rank=39)/VAV1(kME=0.820,rank=42)/BIN2(kME=0.806,rank=49)/TRAF3IP3(kME=0.786,rank=62)/IRF8(kME=0.782,rank=66)/TASL(kME=0.682,rank=115)
c4.cm	M3	MODULE_117	Signaling.	22	100	0.22	722	0.0864	2.98	0.00023	FYB1(kME=0.892,rank=5)/BTK(kME=0.884,rank=7)/AOAH(kME=0.871,rank=11)/CYBB(kME=0.855,rank=17)/ITGAM(kME=0.854,rank=20)/MNDA(kME=0.846,rank=26)/ADAM28(kME=0.826,rank=39)/CORO1A(kME=0.826,rank=41)/IRF8(kME=0.782,rank=66)/TFEC(kME=0.782,rank=67)/KYNU(kME=0.763,rank=80)/LST1(kME=0.759,rank=82)/FCGR2B(kME=0.740,rank=95)/GPR65(kME=0.736,rank=97)/LILRA1(kME=0.735,rank=98)/IRAG2(kME=0.729,rank=100)/SASH3(…
c4.cm	M3	MODULE_301	Genes in the cancer module 301.	9	100	0.09	158	0.0189	5.13	0.00073	PTPRO(kME=0.882,rank=8)/MARCHF1(kME=0.841,rank=30)/ALOX5(kME=0.830,rank=36)/ADAM28(kME=0.826,rank=39)/VAV1(kME=0.820,rank=42)/BIN2(kME=0.806,rank=49)/TRAF3IP3(kME=0.786,rank=62)/IRF8(kME=0.782,rank=66)/TASL(kME=0.682,rank=115)
c4.cm	M3	MODULE_171	Genes in the cancer module 171.	8	100	0.08	138	0.0165	5.18	0.0015	HLA-DPB1(kME=0.890,rank=6)/HLA-DRA(kME=0.855,rank=18)/LILRB1(kME=0.794,rank=58)/CD86(kME=0.779,rank=69)/HLA-DQA1(kME=0.778,rank=70)/HLA-DPA1(kME=0.742,rank=94)/CD48(kME=0.696,rank=113)/HLA-DQB1(kME=0.649,rank=127)
c4.cm	M3	MODULE_223	Immune (defense) response.	8	100	0.08	142	0.017	5.03	0.0018	HLA-DRA(kME=0.855,rank=18)/HLA-DMB(kME=0.845,rank=27)/CD86(kME=0.779,rank=69)/LY86(kME=0.772,rank=73)/LILRA1(kME=0.735,rank=98)/CD48(kME=0.696,rank=113)/HLA-DOA(kME=0.681,rank=117)/NCF4(kME=0.667,rank=122)
c4.cm	M3	MODULE_119	Genes in the cancer module 119.	8	100	0.08	143	0.0171	4.99	0.0018	HLA-DMA(kME=0.861,rank=14)/PTPRC(kME=0.852,rank=21)/HLA-DMB(kME=0.845,rank=27)/ALOX5(kME=0.830,rank=36)/CD74(kME=0.826,rank=40)/LILRB1(kME=0.794,rank=58)/IRAG2(kME=0.729,rank=100)/CD48(kME=0.696,rank=113)
c4.cm	M3	MODULE_293	Genes in the cancer module 293.	3	100	0.03	12	0.00144	21.5	0.002	HLA-DRA(kME=0.855,rank=18)/HLA-DMB(kME=0.845,rank=27)/HLA-DOA(kME=0.681,rank=117)
c4.cm	M3	MODULE_143	Genes in the cancer module 143.	3	100	0.03	14	0.00168	18.43	0.0032	HLA-DRA(kME=0.855,rank=18)/HLA-DMB(kME=0.845,rank=27)/HLA-DOA(kME=0.681,rank=117)
c4.cm	M3	MODULE_543	Annexin, MHCII, and lectins.	3	100	0.03	17	0.00203	15.17	0.0056	HLA-DRA(kME=0.855,rank=18)/HLA-DMB(kME=0.845,rank=27)/HLA-DOA(kME=0.681,rank=117)
c4.cm	M3	MODULE_169	Immune response.	6	100	0.06	97	0.0116	5.43	0.0056	CYBB(kME=0.855,rank=17)/HCK(kME=0.843,rank=29)/ITGB2(kME=0.831,rank=34)/CD86(kME=0.779,rank=69)/TNFAIP8L2(kME=0.729,rank=101)/HLA-DOA(kME=0.681,rank=117)
c4.cm	M3	MODULE_424	Genes in the cancer module 424.	3	100	0.03	18	0.00215	14.33	0.0063	CIITA(kME=0.893,rank=4)/LILRB2(kME=0.793,rank=60)/FCGR2A(kME=0.656,rank=124)
c4.cm	M3	MODULE_289	Genes in the cancer module 289.	6	100	0.06	124	0.0148	4.24	0.018	PTPN6(kME=0.832,rank=33)/PLCB2(kME=0.771,rank=74)/C3AR1(kME=0.753,rank=87)/GPR65(kME=0.736,rank=97)/ADGRB3(kME=0.639,rank=132)/CCR5(kME=0.632,rank=134)
c4.cm	M3	MODULE_146	Genes in the cancer module 146.	5	100	0.05	102	0.0122	4.26	0.037	C3AR1(kME=0.753,rank=87)/GPR65(kME=0.736,rank=97)/FPR3(kME=0.644,rank=129)/ADGRB3(kME=0.639,rank=132)/CCR5(kME=0.632,rank=134)
c4.cm	M3	MODULE_145	Genes in the cancer module 145.	5	100	0.05	111	0.0133	3.91	0.047	PTPRO(kME=0.882,rank=8)/MARCHF1(kME=0.841,rank=30)/ALOX5(kME=0.830,rank=36)/BIN2(kME=0.806,rank=49)/IRF8(kME=0.782,rank=66)
c4.cm	M3	MODULE_241	Genes in the cancer module 241.	4	100	0.04	73	0.00874	4.73	0.049	AOAH(kME=0.871,rank=11)/SPI1(kME=0.802,rank=53)/C3AR1(kME=0.753,rank=87)/SEMA4D(kME=0.639,rank=131)
c5.go.bp	M3	GOBP_LEUKOCYTE_CELL_CELL_ADHESION	GO:0007159. The attachment of a leukocyte to another cell via adhesion molecules. [GOC:go_curators]	33	130	0.254	414	0.023	14.46	3.5e-22	HLA-DPB1(kME=0.890,rank=6)/SYK(kME=0.862,rank=13)/HLA-DMA(kME=0.861,rank=14)/AIF1(kME=0.858,rank=16)/HLA-DRA(kME=0.855,rank=18)/PTPRC(kME=0.852,rank=21)/HLA-DMB(kME=0.845,rank=27)/CCDC88B(kME=0.845,rank=28)/PTPN6(kME=0.832,rank=33)/ITGB2(kME=0.831,rank=34)/ALOX5(kME=0.830,rank=36)/CD74(kME=0.826,rank=40)/CORO1A(kME=0.826,rank=41)/VAV1(kME=0.820,rank=42)/RASAL3(kME=0.815,rank=46)/CARD11(kME=0.801,…
c5.go.bp	M3	GOBP_POSITIVE_REGULATION_OF_LEUKOCYTE_CELL_CELL_ADHESION	GO:1903039. Any process that activates or increases the frequency, rate or extent of leukocyte cell-cell adhesion. [GO_REF:0000058, GOC:BHF, GOC:rl, GOC:TermGenie, PMID:21106532]	27	130	0.208	275	0.0153	16.91	1.7e-20	HLA-DPB1(kME=0.890,rank=6)/SYK(kME=0.862,rank=13)/HLA-DMA(kME=0.861,rank=14)/AIF1(kME=0.858,rank=16)/HLA-DRA(kME=0.855,rank=18)/PTPRC(kME=0.852,rank=21)/HLA-DMB(kME=0.845,rank=27)/CCDC88B(kME=0.845,rank=28)/PTPN6(kME=0.832,rank=33)/ITGB2(kME=0.831,rank=34)/ALOX5(kME=0.830,rank=36)/CD74(kME=0.826,rank=40)/CORO1A(kME=0.826,rank=41)/VAV1(kME=0.820,rank=42)/RASAL3(kME=0.815,rank=46)/CARD11(kME=0.801,…
c5.go.bp	M3	GOBP_REGULATION_OF_CELL_CELL_ADHESION	GO:0022407. Any process that modulates the frequency, rate or extent of attachment of a cell to another cell. [GOC:isa_complete]	32	130	0.246	492	0.0273	11.63	1.9e-19	HLA-DPB1(kME=0.890,rank=6)/SYK(kME=0.862,rank=13)/HLA-DMA(kME=0.861,rank=14)/AIF1(kME=0.858,rank=16)/HLA-DRA(kME=0.855,rank=18)/PTPRC(kME=0.852,rank=21)/HLA-DMB(kME=0.845,rank=27)/CCDC88B(kME=0.845,rank=28)/PTPN6(kME=0.832,rank=33)/ITGB2(kME=0.831,rank=34)/ALOX5(kME=0.830,rank=36)/CD74(kME=0.826,rank=40)/CORO1A(kME=0.826,rank=41)/VAV1(kME=0.820,rank=42)/RASAL3(kME=0.815,rank=46)/SPI1(kME=0.802,ra…
c5.go.bp	M3	GOBP_POSITIVE_REGULATION_OF_CELL_CELL_ADHESION	GO:0022409. Any process that activates or increases the rate or extent of cell adhesion to another cell. [GOC:isa_complete]	27	130	0.208	322	0.0179	14.4	5.6e-19	HLA-DPB1(kME=0.890,rank=6)/SYK(kME=0.862,rank=13)/HLA-DMA(kME=0.861,rank=14)/AIF1(kME=0.858,rank=16)/HLA-DRA(kME=0.855,rank=18)/PTPRC(kME=0.852,rank=21)/HLA-DMB(kME=0.845,rank=27)/CCDC88B(kME=0.845,rank=28)/PTPN6(kME=0.832,rank=33)/ITGB2(kME=0.831,rank=34)/ALOX5(kME=0.830,rank=36)/CD74(kME=0.826,rank=40)/CORO1A(kME=0.826,rank=41)/VAV1(kME=0.820,rank=42)/RASAL3(kME=0.815,rank=46)/CARD11(kME=0.801,…
c5.go.bp	M3	GOBP_POSITIVE_REGULATION_OF_CELL_ADHESION	GO:0045785. Any process that activates or increases the frequency, rate or extent of cell adhesion. [GOC:go_curators]	28	130	0.215	484	0.0269	9.94	8.4e-16	HLA-DPB1(kME=0.890,rank=6)/SYK(kME=0.862,rank=13)/HLA-DMA(kME=0.861,rank=14)/AIF1(kME=0.858,rank=16)/HLA-DRA(kME=0.855,rank=18)/PTPRC(kME=0.852,rank=21)/HLA-DMB(kME=0.845,rank=27)/CCDC88B(kME=0.845,rank=28)/PTPN6(kME=0.832,rank=33)/ITGB2(kME=0.831,rank=34)/ALOX5(kME=0.830,rank=36)/CD74(kME=0.826,rank=40)/CORO1A(kME=0.826,rank=41)/VAV1(kME=0.820,rank=42)/RASAL3(kME=0.815,rank=46)/CARD11(kME=0.801,…
c5.go.bp	M3	GOBP_NEGATIVE_REGULATION_OF_CELL_ADHESION	GO:0007162. Any process that stops, prevents, or reduces the frequency, rate or extent of cell adhesion. [GOC:go_curators]	14	130	0.108	308	0.0171	6.94	8.8e-07	PTPRO(kME=0.882,rank=8)/PTPRC(kME=0.852,rank=21)/PTPN6(kME=0.832,rank=33)/CD74(kME=0.826,rank=40)/SPI1(kME=0.802,rank=53)/LILRB1(kME=0.794,rank=58)/LILRB2(kME=0.793,rank=60)/CD86(kME=0.779,rank=69)/CD300A(kME=0.762,rank=81)/FCGR2B(kME=0.740,rank=95)/TNFAIP8L2(kME=0.729,rank=101)/SEMA4D(kME=0.639,rank=131)/IL4I1(kME=0.631,rank=135)/HLA-DRB1(kME=0.605,rank=141)
c5.go.bp	M3	GOBP_NEGATIVE_REGULATION_OF_LEUKOCYTE_CELL_CELL_ADHESION	GO:1903038. Any process that stops, prevents or reduces the frequency, rate or extent of leukocyte cell-cell adhesion. [GO_REF:0000058, GOC:BHF, GOC:rl, GOC:TermGenie, PMID:21106532]	10	130	0.0769	147	0.00816	10.13	1.8e-06	PTPN6(kME=0.832,rank=33)/CD74(kME=0.826,rank=40)/LILRB1(kME=0.794,rank=58)/LILRB2(kME=0.793,rank=60)/CD86(kME=0.779,rank=69)/CD300A(kME=0.762,rank=81)/FCGR2B(kME=0.740,rank=95)/TNFAIP8L2(kME=0.729,rank=101)/IL4I1(kME=0.631,rank=135)/HLA-DRB1(kME=0.605,rank=141)
c5.go.bp	M3	GOBP_NEGATIVE_REGULATION_OF_CELL_CELL_ADHESION	GO:0022408. Any process that stops, prevents or reduces the rate or extent of cell adhesion to another cell. [GOC:isa_complete]	11	130	0.0846	202	0.0112	8.15	3.6e-06	PTPN6(kME=0.832,rank=33)/CD74(kME=0.826,rank=40)/SPI1(kME=0.802,rank=53)/LILRB1(kME=0.794,rank=58)/LILRB2(kME=0.793,rank=60)/CD86(kME=0.779,rank=69)/CD300A(kME=0.762,rank=81)/FCGR2B(kME=0.740,rank=95)/TNFAIP8L2(kME=0.729,rank=101)/IL4I1(kME=0.631,rank=135)/HLA-DRB1(kME=0.605,rank=141)
c5.go.bp	M3	GOBP_CELL_ADHESION_MEDIATED_BY_INTEGRIN	GO:0033627. The attachment of a cell, either to another cell or to an underlying substrate such as the extracellular matrix, via an integrin, a heterodimeric adhesion receptor formed by the non-covalent association of particular alpha and beta subunits. [GOC:add, PMID:12213832, PMID:14754902]	6	130	0.0461	88	0.00489	9.86	0.00036	SYK(kME=0.862,rank=13)/ITGAM(kME=0.854,rank=20)/PTPN6(kME=0.832,rank=33)/ITGB2(kME=0.831,rank=34)/PIK3CG(kME=0.817,rank=45)/FERMT3(kME=0.746,rank=90)
c5.go.bp	M3	GOBP_REGULATION_OF_CELL_ADHESION_MEDIATED_BY_INTEGRIN	GO:0033628. Any process that modulates the frequency, rate, or extent of cell adhesion mediated by integrin. [GOC:add]	4	130	0.0308	49	0.00272	11.64	0.0027	SYK(kME=0.862,rank=13)/PTPN6(kME=0.832,rank=33)/PIK3CG(kME=0.817,rank=45)/FERMT3(kME=0.746,rank=90)
c5.go.bp	M3	GOBP_PLATELET_AGGREGATION	GO:0070527. The adhesion of one platelet to one or more other platelets via adhesion molecules. [GOC:BHF, GOC:vk]	4	130	0.0308	72	0.004	7.91	0.0095	SYK(kME=0.862,rank=13)/PTPN6(kME=0.832,rank=33)/PIK3CG(kME=0.817,rank=45)/FERMT3(kME=0.746,rank=90)
c5.go.bp	M3	GOBP_HOMOTYPIC_CELL_CELL_ADHESION	GO:0034109. The attachment of a cell to a second cell of the identical type via adhesion molecules. [GOC:add]	4	130	0.0308	96	0.00533	5.92	0.022	SYK(kME=0.862,rank=13)/PTPN6(kME=0.832,rank=33)/PIK3CG(kME=0.817,rank=45)/FERMT3(kME=0.746,rank=90)
c5.go.bp	M3	GOBP_LEUKOCYTE_ADHESION_TO_VASCULAR_ENDOTHELIAL_CELL	GO:0061756. The attachment of a leukocyte to vascular endothelial cell via adhesion molecules. [GOC:add, GOC:bc, GOC:BHF, GOC:BHF_miRNA, PMID:23897866]	3	130	0.0231	57	0.00316	7.44	0.032	ITGB2(kME=0.831,rank=34)/ALOX5(kME=0.830,rank=36)/SELPLG(kME=0.525,rank=160)
c5.go.bp	M3	GOBP_HETEROTYPIC_CELL_CELL_ADHESION	GO:0034113. The attachment of a cell to a cell of a different type via adhesion molecules. [GOC:add]	3	130	0.0231	62	0.00344	6.84	0.038	PTPRC(kME=0.852,rank=21)/ITGB2(kME=0.831,rank=34)/LILRB2(kME=0.793,rank=60)
c5.go.bp	M3	GOBP_LEUKOCYTE_MEDIATED_IMMUNITY	GO:0002443. Any process involved in the carrying out of an immune response by a leukocyte. [GO_REF:0000022, GOC:add, ISBN:0781735149]	34	130	0.262	457	0.0254	13.61	3.5e-22	CLEC7A(kME=0.900,rank=2)/HLA-DPB1(kME=0.890,rank=6)/BTK(kME=0.884,rank=7)/SYK(kME=0.862,rank=13)/HLA-DMA(kME=0.861,rank=14)/HLA-DRA(kME=0.855,rank=18)/ITGAM(kME=0.854,rank=20)/PTPRC(kME=0.852,rank=21)/CARD9(kME=0.849,rank=24)/HLA-DMB(kME=0.845,rank=27)/PTPN6(kME=0.832,rank=33)/ITGB2(kME=0.831,rank=34)/CD74(kME=0.826,rank=40)/CORO1A(kME=0.826,rank=41)/VAV1(kME=0.820,rank=42)/PIK3CG(kME=0.817,rank=…
c5.go.bp	M3	GOBP_IMMUNE_RESPONSE_REGULATING_SIGNALING_PATHWAY	GO:0002764. The cascade of processes by which a signal interacts with a receptor, causing a change in the level or activity of a second messenger or other downstream target, and ultimately leading to the activation, perpetuation, or inhibition of an immune response. [GOC:add, ISBN:0781735149, PMID:15771571]	33	130	0.254	500	0.0278	11.92	3.5e-20	CLEC7A(kME=0.900,rank=2)/FYB1(kME=0.892,rank=5)/HLA-DPB1(kME=0.890,rank=6)/BTK(kME=0.884,rank=7)/SYK(kME=0.862,rank=13)/CD33(kME=0.854,rank=19)/PTPRC(kME=0.852,rank=21)/MNDA(kME=0.846,rank=26)/HCK(kME=0.843,rank=29)/PTPN6(kME=0.832,rank=33)/VAV1(kME=0.820,rank=42)/TLR2(kME=0.809,rank=48)/PIK3AP1(kME=0.804,rank=51)/CARD11(kME=0.801,rank=54)/NFAM1(kME=0.798,rank=56)/PIK3CD(kME=0.794,rank=57)/LILRB1…
c5.go.bp	M3	GOBP_REGULATION_OF_T_CELL_ACTIVATION	GO:0050863. Any process that modulates the frequency, rate or extent of T cell activation. [GOC:ai]	29	130	0.223	376	0.0209	13.47	1.9e-19	HLA-DPB1(kME=0.890,rank=6)/SYK(kME=0.862,rank=13)/HLA-DMA(kME=0.861,rank=14)/AIF1(kME=0.858,rank=16)/HLA-DRA(kME=0.855,rank=18)/PTPRC(kME=0.852,rank=21)/HLA-DMB(kME=0.845,rank=27)/CCDC88B(kME=0.845,rank=28)/PTPN6(kME=0.832,rank=33)/CD74(kME=0.826,rank=40)/CORO1A(kME=0.826,rank=41)/VAV1(kME=0.820,rank=42)/RASAL3(kME=0.815,rank=46)/CARD11(kME=0.801,rank=54)/LILRB1(kME=0.794,rank=58)/LILRB2(kME=0.79…
c5.go.bp	M3	GOBP_CELL_ACTIVATION_INVOLVED_IN_IMMUNE_RESPONSE	GO:0002263. A change in the morphology or behavior of a cell resulting from exposure to an activating factor such as a cellular or soluble ligand, leading to the initiation or perpetuation of an immune response. [GO_REF:0000022, GOC:add, ISBN:0781735149]	25	130	0.192	299	0.0166	14.11	1.4e-17	BTK(kME=0.884,rank=7)/SYK(kME=0.862,rank=13)/HLA-DRA(kME=0.855,rank=18)/ITGAM(kME=0.854,rank=20)/PTPRC(kME=0.852,rank=21)/DOCK2(kME=0.851,rank=23)/HLA-DMB(kME=0.845,rank=27)/DOCK10(kME=0.840,rank=31)/PTPN6(kME=0.832,rank=33)/ITGB2(kME=0.831,rank=34)/CD74(kME=0.826,rank=40)/CORO1A(kME=0.826,rank=41)/PIK3CG(kME=0.817,rank=45)/CD84(kME=0.814,rank=47)/SPI1(kME=0.802,rank=53)/PIK3CD(kME=0.794,rank=57)…
c5.go.bp	M3	GOBP_ANTIGEN_PROCESSING_AND_PRESENTATION_OF_PEPTIDE_OR_POLYSACCHARIDE_ANTIGEN_VIA_MHC_CLASS_II	GO:0002504. The process in which an antigen-presenting cell expresses antigen (peptide or polysaccharide) on its cell surface in association with an MHC class II protein complex. [GOC:add, ISBN:0781735149, PMID:15531770, PMID:15771591, PMID:16153240]	13	130	0.1	36	0.002	55.49	2.2e-17	HLA-DPB1(kME=0.890,rank=6)/HLA-DMA(kME=0.861,rank=14)/HLA-DRA(kME=0.855,rank=18)/HLA-DMB(kME=0.845,rank=27)/MARCHF1(kME=0.841,rank=30)/CD74(kME=0.826,rank=40)/HLA-DQA1(kME=0.778,rank=70)/TREM2(kME=0.759,rank=83)/HLA-DPA1(kME=0.742,rank=94)/FCGR2B(kME=0.740,rank=95)/HLA-DOA(kME=0.681,rank=117)/HLA-DQB1(kME=0.649,rank=127)/HLA-DRB1(kME=0.605,rank=141)
c5.go.bp	M3	GOBP_T_CELL_PROLIFERATION	GO:0042098. The expansion of a T cell population by cell division. Follows T cell activation. [GOC:jl]	22	130	0.169	213	0.0118	17.02	2.4e-17	HLA-DPB1(kME=0.890,rank=6)/SYK(kME=0.862,rank=13)/AIF1(kME=0.858,rank=16)/PTPRC(kME=0.852,rank=21)/DOCK2(kME=0.851,rank=23)/HLA-DMB(kME=0.845,rank=27)/CCDC88B(kME=0.845,rank=28)/PTPN6(kME=0.832,rank=33)/CORO1A(kME=0.826,rank=41)/PIK3CG(kME=0.817,rank=45)/RASAL3(kME=0.815,rank=46)/CARD11(kME=0.801,rank=54)/LILRB1(kME=0.794,rank=58)/LILRB2(kME=0.793,rank=60)/P2RX7(kME=0.783,rank=65)/CD86(kME=0.779,…
c5.go.bp	M3	GOBP_POSITIVE_REGULATION_OF_IMMUNE_EFFECTOR_PROCESS	GO:0002699. Any process that activates or increases the frequency, rate, or extent of an immune effector process. [GOC:add]	23	130	0.177	263	0.0146	14.51	1.4e-16	CLEC7A(kME=0.900,rank=2)/BTK(kME=0.884,rank=7)/SYK(kME=0.862,rank=13)/HLA-DRA(kME=0.855,rank=18)/ITGAM(kME=0.854,rank=20)/PTPRC(kME=0.852,rank=21)/CARD9(kME=0.849,rank=24)/HLA-DMB(kME=0.845,rank=27)/PTPN6(kME=0.832,rank=33)/ITGB2(kME=0.831,rank=34)/CD74(kME=0.826,rank=40)/VAV1(kME=0.820,rank=42)/CD84(kME=0.814,rank=47)/SPI1(kME=0.802,rank=53)/LILRB1(kME=0.794,rank=58)/P2RX7(kME=0.783,rank=65)/CD8…
c5.go.bp	M3	GOBP_REGULATION_OF_IMMUNE_EFFECTOR_PROCESS	GO:0002697. Any process that modulates the frequency, rate, or extent of an immune effector process. [GOC:add]	26	130	0.2	381	0.0212	11.57	2.9e-16	CLEC7A(kME=0.900,rank=2)/BTK(kME=0.884,rank=7)/SYK(kME=0.862,rank=13)/HLA-DRA(kME=0.855,rank=18)/ITGAM(kME=0.854,rank=20)/PTPRC(kME=0.852,rank=21)/CARD9(kME=0.849,rank=24)/HLA-DMB(kME=0.845,rank=27)/PTPN6(kME=0.832,rank=33)/ITGB2(kME=0.831,rank=34)/CD74(kME=0.826,rank=40)/VAV1(kME=0.820,rank=42)/CD84(kME=0.814,rank=47)/SPI1(kME=0.802,rank=53)/LILRB1(kME=0.794,rank=58)/P2RX7(kME=0.783,rank=65)/CD8…
c5.go.bp	M3	GOBP_LYMPHOCYTE_MEDIATED_IMMUNITY	GO:0002449. Any process involved in the carrying out of an immune response by a lymphocyte. [GO_REF:0000022, GOC:add, ISBN:0781735149]	25	130	0.192	359	0.0199	11.71	8.1e-16	HLA-DPB1(kME=0.890,rank=6)/BTK(kME=0.884,rank=7)/HLA-DMA(kME=0.861,rank=14)/HLA-DRA(kME=0.855,rank=18)/PTPRC(kME=0.852,rank=21)/CARD9(kME=0.849,rank=24)/HLA-DMB(kME=0.845,rank=27)/PTPN6(kME=0.832,rank=33)/CD74(kME=0.826,rank=40)/CORO1A(kME=0.826,rank=41)/VAV1(kME=0.820,rank=42)/LILRB1(kME=0.794,rank=58)/TLR8(kME=0.784,rank=64)/P2RX7(kME=0.783,rank=65)/HLA-DQA1(kME=0.778,rank=70)/TREM2(kME=0.759,r…
c5.go.bp	M3	GOBP_ANTIGEN_PROCESSING_AND_PRESENTATION_OF_PEPTIDE_ANTIGEN	GO:0048002. The process in which an antigen-presenting cell expresses peptide antigen in association with an MHC protein complex on its cell surface, including proteolysis and transport steps for the peptide antigen both prior to and following assembly with the MHC protein complex. The peptide antigen is typically, but not always, processed from an endogenous or exogenous protein. [GOC:add, ISBN:…	14	130	0.108	64	0.00355	33.85	1.7e-15	HLA-DPB1(kME=0.890,rank=6)/HLA-DMA(kME=0.861,rank=14)/HLA-DRA(kME=0.855,rank=18)/HLA-DMB(kME=0.845,rank=27)/MARCHF1(kME=0.841,rank=30)/CD74(kME=0.826,rank=40)/HLA-DQA1(kME=0.778,rank=70)/TREM2(kME=0.759,rank=83)/HLA-DPA1(kME=0.742,rank=94)/FCGR2B(kME=0.740,rank=95)/HLA-DOA(kME=0.681,rank=117)/HLA-DQB1(kME=0.649,rank=127)/FCGR1A(kME=0.638,rank=133)/HLA-DRB1(kME=0.605,rank=141)
c5.go.bp	M3	GOBP_IMMUNE_RESPONSE_REGULATING_CELL_SURFACE_RECEPTOR_SIGNALING_PATHWAY	GO:0002768. The series of molecular signals initiated by an extracellular ligand binding to a receptor on the surface of the target cell capable of activating, perpetuating, or inhibiting an immune response. [GOC:add, ISBN:0781735149, PMID:15771571]	24	130	0.185	334	0.0185	11.98	1.7e-15	CLEC7A(kME=0.900,rank=2)/FYB1(kME=0.892,rank=5)/HLA-DPB1(kME=0.890,rank=6)/BTK(kME=0.884,rank=7)/SYK(kME=0.862,rank=13)/PTPRC(kME=0.852,rank=21)/MNDA(kME=0.846,rank=26)/HCK(kME=0.843,rank=29)/PTPN6(kME=0.832,rank=33)/VAV1(kME=0.820,rank=42)/CARD11(kME=0.801,rank=54)/NFAM1(kME=0.798,rank=56)/PIK3CD(kME=0.794,rank=57)/LILRB1(kME=0.794,rank=58)/LILRB2(kME=0.793,rank=60)/CD300A(kME=0.762,rank=81)/C3A…
c5.go.bp	M3	GOBP_MONONUCLEAR_CELL_DIFFERENTIATION	GO:1903131. The process in which a relatively unspecialized cell acquires the specialized features of a mononuclear cell. [CL:0000842, GO_REF:0000086, GOC:TermGenie, PMID:24759906]	27	130	0.208	474	0.0263	9.7	4.5e-15	BTK(kME=0.884,rank=7)/SYK(kME=0.862,rank=13)/HLA-DRA(kME=0.855,rank=18)/PTPRC(kME=0.852,rank=21)/DOCK2(kME=0.851,rank=23)/DOCK10(kME=0.840,rank=31)/PTPN6(kME=0.832,rank=33)/CD74(kME=0.826,rank=40)/VAV1(kME=0.820,rank=42)/SPI1(kME=0.802,rank=53)/CARD11(kME=0.801,rank=54)/NFAM1(kME=0.798,rank=56)/PIK3CD(kME=0.794,rank=57)/LILRB1(kME=0.794,rank=58)/LILRB2(kME=0.793,rank=60)/IRF8(kME=0.782,rank=66)/C…
c5.go.bp	M3	GOBP_ANTIGEN_PROCESSING_AND_PRESENTATION_OF_EXOGENOUS_PEPTIDE_ANTIGEN	GO:0002478. The process in which an antigen-presenting cell expresses a peptide antigen of exogenous origin on its cell surface in association with an MHC protein complex. The peptide is typically a fragment of a larger exogenous protein which has been degraded within the cell. [GOC:add, ISBN:0781735149]	12	130	0.0923	40	0.00222	45.7	4.6e-15	HLA-DPB1(kME=0.890,rank=6)/HLA-DMA(kME=0.861,rank=14)/HLA-DRA(kME=0.855,rank=18)/HLA-DMB(kME=0.845,rank=27)/CD74(kME=0.826,rank=40)/HLA-DQA1(kME=0.778,rank=70)/HLA-DPA1(kME=0.742,rank=94)/FCGR2B(kME=0.740,rank=95)/HLA-DOA(kME=0.681,rank=117)/HLA-DQB1(kME=0.649,rank=127)/FCGR1A(kME=0.638,rank=133)/HLA-DRB1(kME=0.605,rank=141)
c5.go.bp	M3	GOBP_ANTIGEN_PROCESSING_AND_PRESENTATION	GO:0019882. The process in which an antigen-presenting cell expresses antigen (peptide or lipid) on its cell surface in association with an MHC protein complex. [GO_REF:0000022, GOC:add, ISBN:0781735149, PMID:15771591, PMID:15928678]	16	130	0.123	108	0.006	23.27	4.8e-15	HLA-DPB1(kME=0.890,rank=6)/HLA-DMA(kME=0.861,rank=14)/WDFY4(kME=0.858,rank=15)/HLA-DRA(kME=0.855,rank=18)/HLA-DMB(kME=0.845,rank=27)/MARCHF1(kME=0.841,rank=30)/CD74(kME=0.826,rank=40)/LILRB2(kME=0.793,rank=60)/HLA-DQA1(kME=0.778,rank=70)/TREM2(kME=0.759,rank=83)/HLA-DPA1(kME=0.742,rank=94)/FCGR2B(kME=0.740,rank=95)/HLA-DOA(kME=0.681,rank=117)/HLA-DQB1(kME=0.649,rank=127)/FCGR1A(kME=0.638,rank=133…
c5.go.bp	M3	GOBP_ANTIGEN_PROCESSING_AND_PRESENTATION_OF_EXOGENOUS_PEPTIDE_ANTIGEN_VIA_MHC_CLASS_II	GO:0019886. The process in which an antigen-presenting cell expresses a peptide antigen of exogenous origin on its cell surface in association with an MHC class II protein complex. The peptide antigen is typically, but not always, processed from a whole protein. [GOC:add, ISBN:0781735149, PMID:15771591]	11	130	0.0846	30	0.00167	55.41	6.5e-15	HLA-DPB1(kME=0.890,rank=6)/HLA-DMA(kME=0.861,rank=14)/HLA-DRA(kME=0.855,rank=18)/HLA-DMB(kME=0.845,rank=27)/CD74(kME=0.826,rank=40)/HLA-DQA1(kME=0.778,rank=70)/HLA-DPA1(kME=0.742,rank=94)/FCGR2B(kME=0.740,rank=95)/HLA-DOA(kME=0.681,rank=117)/HLA-DQB1(kME=0.649,rank=127)/HLA-DRB1(kME=0.605,rank=141)
c5.go.bp	M3	GOBP_ADAPTIVE_IMMUNE_RESPONSE_BASED_ON_SOMATIC_RECOMBINATION_OF_IMMUNE_RECEPTORS_BUILT_FROM_IMMUNOGLOBULIN_SUPERFAMILY_DOMAINS	GO:0002460. An immune response mediated by lymphocytes expressing specific receptors for antigen produced through a somatic diversification process that includes somatic recombination of germline gene segments encoding immunoglobulin superfamily domains. Recombined receptors for antigen encoded by immunoglobulin superfamily domains include T cell receptors and immunoglobulins (antibodies) produce…	24	130	0.185	368	0.0204	10.86	1.2e-14	CLEC7A(kME=0.900,rank=2)/HLA-DPB1(kME=0.890,rank=6)/BTK(kME=0.884,rank=7)/HLA-DMA(kME=0.861,rank=14)/HLA-DRA(kME=0.855,rank=18)/PTPRC(kME=0.852,rank=21)/CARD9(kME=0.849,rank=24)/HLA-DMB(kME=0.845,rank=27)/PTPN6(kME=0.832,rank=33)/CD74(kME=0.826,rank=40)/LILRB1(kME=0.794,rank=58)/TLR8(kME=0.784,rank=64)/P2RX7(kME=0.783,rank=65)/HLA-DQA1(kME=0.778,rank=70)/TREM2(kME=0.759,rank=83)/HLA-DPA1(kME=0.74…
c5.go.bp	M3	GOBP_PEPTIDE_ANTIGEN_ASSEMBLY_WITH_MHC_CLASS_II_PROTEIN_COMPLEX	GO:0002503. The binding of a peptide to the antigen binding groove of an MHC class II protein complex. [GOC:add, ISBN:0781735149, PMID:15771591]	9	130	0.0692	16	0.00089	83.67	3e-14	HLA-DPB1(kME=0.890,rank=6)/HLA-DMA(kME=0.861,rank=14)/HLA-DRA(kME=0.855,rank=18)/HLA-DMB(kME=0.845,rank=27)/HLA-DQA1(kME=0.778,rank=70)/HLA-DPA1(kME=0.742,rank=94)/HLA-DOA(kME=0.681,rank=117)/HLA-DQB1(kME=0.649,rank=127)/HLA-DRB1(kME=0.605,rank=141)
c5.go.bp	M3	GOBP_REGULATION_OF_LEUKOCYTE_MEDIATED_IMMUNITY	GO:0002703. Any process that modulates the frequency, rate, or extent of leukocyte mediated immunity. [GOC:add]	20	130	0.154	242	0.0134	13.35	4.8e-14	CLEC7A(kME=0.900,rank=2)/BTK(kME=0.884,rank=7)/SYK(kME=0.862,rank=13)/HLA-DRA(kME=0.855,rank=18)/ITGAM(kME=0.854,rank=20)/PTPRC(kME=0.852,rank=21)/PTPN6(kME=0.832,rank=33)/ITGB2(kME=0.831,rank=34)/VAV1(kME=0.820,rank=42)/CD84(kME=0.814,rank=47)/SPI1(kME=0.802,rank=53)/LILRB1(kME=0.794,rank=58)/P2RX7(kME=0.783,rank=65)/CD300A(kME=0.762,rank=81)/TREM2(kME=0.759,rank=83)/FCGR2B(kME=0.740,rank=95)/SA…
c5.go.bp	M3	GOBP_B_CELL_MEDIATED_IMMUNITY	GO:0019724. Any process involved with the carrying out of an immune response by a B cell, through, for instance, the production of antibodies or cytokines, or antigen presentation to T cells. [GO_REF:0000022, GOC:add, ISBN:0781735149]	19	130	0.146	211	0.0117	14.44	5.2e-14	HLA-DPB1(kME=0.890,rank=6)/BTK(kME=0.884,rank=7)/HLA-DMA(kME=0.861,rank=14)/HLA-DRA(kME=0.855,rank=18)/PTPRC(kME=0.852,rank=21)/CARD9(kME=0.849,rank=24)/HLA-DMB(kME=0.845,rank=27)/PTPN6(kME=0.832,rank=33)/CD74(kME=0.826,rank=40)/TLR8(kME=0.784,rank=64)/HLA-DQA1(kME=0.778,rank=70)/TREM2(kME=0.759,rank=83)/HLA-DPA1(kME=0.742,rank=94)/FCGR2B(kME=0.740,rank=95)/GAPT(kME=0.739,rank=96)/HLA-DOA(kME=0.6…
c5.go.bp	M3	GOBP_ANTIGEN_PROCESSING_AND_PRESENTATION_OF_EXOGENOUS_ANTIGEN	GO:0019884. The process in which an antigen-presenting cell expresses antigen (peptide or lipid) of exogenous origin on its cell surface in association with an MHC protein complex. [GOC:add, ISBN:0781735149, PMID:15771591, PMID:15928678]	12	130	0.0923	49	0.00272	37.28	5.2e-14	HLA-DPB1(kME=0.890,rank=6)/HLA-DMA(kME=0.861,rank=14)/HLA-DRA(kME=0.855,rank=18)/HLA-DMB(kME=0.845,rank=27)/CD74(kME=0.826,rank=40)/HLA-DQA1(kME=0.778,rank=70)/HLA-DPA1(kME=0.742,rank=94)/FCGR2B(kME=0.740,rank=95)/HLA-DOA(kME=0.681,rank=117)/HLA-DQB1(kME=0.649,rank=127)/FCGR1A(kME=0.638,rank=133)/HLA-DRB1(kME=0.605,rank=141)
c5.go.bp	M3	GOBP_PRODUCTION_OF_MOLECULAR_MEDIATOR_OF_IMMUNE_RESPONSE	GO:0002440. The synthesis or release of any molecular mediator of the immune response, resulting in an increase in its intracellular or extracellular levels. [GO_REF:0000022, GOC:add, ISBN:0781735149]	22	130	0.169	334	0.0185	10.78	1.6e-13	CLEC7A(kME=0.900,rank=2)/HLA-DPB1(kME=0.890,rank=6)/BTK(kME=0.884,rank=7)/SYK(kME=0.862,rank=13)/HLA-DMA(kME=0.861,rank=14)/HLA-DRA(kME=0.855,rank=18)/PTPRC(kME=0.852,rank=21)/CARD9(kME=0.849,rank=24)/HLA-DMB(kME=0.845,rank=27)/CD74(kME=0.826,rank=40)/LILRB1(kME=0.794,rank=58)/P2RX7(kME=0.783,rank=65)/CD86(kME=0.779,rank=69)/HLA-DQA1(kME=0.778,rank=70)/TLR7(kME=0.751,rank=88)/HLA-DPA1(kME=0.742,r…
c5.go.bp	M3	GOBP_PEPTIDE_ANTIGEN_ASSEMBLY_WITH_MHC_PROTEIN_COMPLEX	GO:0002501. The binding of a peptide to the antigen binding groove of an MHC protein complex. [GOC:add, ISBN:0781735149, PMID:15771591]	9	130	0.0692	20	0.00111	66.92	3.5e-13	HLA-DPB1(kME=0.890,rank=6)/HLA-DMA(kME=0.861,rank=14)/HLA-DRA(kME=0.855,rank=18)/HLA-DMB(kME=0.845,rank=27)/HLA-DQA1(kME=0.778,rank=70)/HLA-DPA1(kME=0.742,rank=94)/HLA-DOA(kME=0.681,rank=117)/HLA-DQB1(kME=0.649,rank=127)/HLA-DRB1(kME=0.605,rank=141)
c5.go.bp	M3	GOBP_MYELOID_LEUKOCYTE_ACTIVATION	GO:0002274. A change in the morphology or behavior of a myeloid leukocyte resulting from exposure to an activating factor such as a cellular or soluble ligand. [GOC:add, ISBN:0781735149]	19	130	0.146	239	0.0133	12.73	4.7e-13	BTK(kME=0.884,rank=7)/SYK(kME=0.862,rank=13)/AIF1(kME=0.858,rank=16)/CD33(kME=0.854,rank=19)/ITGAM(kME=0.854,rank=20)/PTPRC(kME=0.852,rank=21)/DOCK2(kME=0.851,rank=23)/PTPN6(kME=0.832,rank=33)/ITGB2(kME=0.831,rank=34)/CD74(kME=0.826,rank=40)/PIK3CG(kME=0.817,rank=45)/CD84(kME=0.814,rank=47)/TLR2(kME=0.809,rank=48)/SPI1(kME=0.802,rank=53)/PIK3CD(kME=0.794,rank=57)/CD300A(kME=0.762,rank=81)/TREM2(k…
c5.go.bp	M3	GOBP_POSITIVE_REGULATION_OF_T_CELL_PROLIFERATION	GO:0042102. Any process that activates or increases the rate or extent of T cell proliferation. [GOC:ai]	14	130	0.108	106	0.00588	20.39	1.6e-12	HLA-DPB1(kME=0.890,rank=6)/SYK(kME=0.862,rank=13)/AIF1(kME=0.858,rank=16)/PTPRC(kME=0.852,rank=21)/HLA-DMB(kME=0.845,rank=27)/CCDC88B(kME=0.845,rank=28)/CORO1A(kME=0.826,rank=41)/RASAL3(kME=0.815,rank=46)/CARD11(kME=0.801,rank=54)/LILRB2(kME=0.793,rank=60)/CD86(kME=0.779,rank=69)/HLA-DPA1(kME=0.742,rank=94)/SASH3(kME=0.725,rank=105)/CLECL1(kME=0.669,rank=121)
c5.go.bp	M3	GOBP_IMMUNOGLOBULIN_PRODUCTION_INVOLVED_IN_IMMUNOGLOBULIN_MEDIATED_IMMUNE_RESPONSE	GO:0002381. The appearance of immunoglobulin due to biosynthesis or secretion following a cellular stimulus during an immune response, resulting in an increase in its intracellular or extracellular levels. [GOC:add, ISBN:0781735149, PMID:9185563]	12	130	0.0923	74	0.00411	24.65	8.9e-12	HLA-DPB1(kME=0.890,rank=6)/BTK(kME=0.884,rank=7)/HLA-DMA(kME=0.861,rank=14)/HLA-DRA(kME=0.855,rank=18)/PTPRC(kME=0.852,rank=21)/HLA-DMB(kME=0.845,rank=27)/HLA-DQA1(kME=0.778,rank=70)/HLA-DPA1(kME=0.742,rank=94)/GAPT(kME=0.739,rank=96)/HLA-DOA(kME=0.681,rank=117)/HLA-DQB1(kME=0.649,rank=127)/HLA-DRB1(kME=0.605,rank=141)
c5.go.bp	M3	GOBP_LEUKOCYTE_DEGRANULATION	GO:0043299. The regulated exocytosis of secretory granules by a leukocyte. [GO_REF:0000022, GOC:add, ISBN:0781735149]	12	130	0.0923	81	0.0045	22.52	2.5e-11	BTK(kME=0.884,rank=7)/SYK(kME=0.862,rank=13)/ITGAM(kME=0.854,rank=20)/HCK(kME=0.843,rank=29)/ITGB2(kME=0.831,rank=34)/CORO1A(kME=0.826,rank=41)/PIK3CG(kME=0.817,rank=45)/CD84(kME=0.814,rank=47)/SPI1(kME=0.802,rank=53)/PIK3CD(kME=0.794,rank=57)/CD300A(kME=0.762,rank=81)/FCGR2B(kME=0.740,rank=95)
c5.go.bp	M3	GOBP_B_CELL_ACTIVATION	GO:0042113. The change in morphology and behavior of a mature or immature B cell resulting from exposure to a mitogen, cytokine, chemokine, cellular ligand, or an antigen for which it is specific. [GOC:mgi_curators, ISBN:0781735149]	20	130	0.154	343	0.019	9.37	2.5e-11	BTK(kME=0.884,rank=7)/SYK(kME=0.862,rank=13)/PTPRC(kME=0.852,rank=21)/MNDA(kME=0.846,rank=26)/DOCK10(kME=0.840,rank=31)/PTPN6(kME=0.832,rank=33)/CD74(kME=0.826,rank=40)/SPI1(kME=0.802,rank=53)/CARD11(kME=0.801,rank=54)/NFAM1(kME=0.798,rank=56)/PIK3CD(kME=0.794,rank=57)/IRF8(kME=0.782,rank=66)/CD86(kME=0.779,rank=69)/LYL1(kME=0.770,rank=75)/SLAMF8(kME=0.768,rank=78)/CD300A(kME=0.762,rank=81)/FCGR2…
c5.go.bp	M3	GOBP_ACTIVATION_OF_IMMUNE_RESPONSE	GO:0002253. Any process that initiates an immune response. [GO_REF:0000022, GOC:add, ISBN:0781735149]	21	130	0.162	391	0.0217	8.68	3e-11	CLEC7A(kME=0.900,rank=2)/FYB1(kME=0.892,rank=5)/HLA-DPB1(kME=0.890,rank=6)/BTK(kME=0.884,rank=7)/SYK(kME=0.862,rank=13)/PTPRC(kME=0.852,rank=21)/MNDA(kME=0.846,rank=26)/HCK(kME=0.843,rank=29)/PTPN6(kME=0.832,rank=33)/VAV1(kME=0.820,rank=42)/CARD11(kME=0.801,rank=54)/NFAM1(kME=0.798,rank=56)/PIK3CD(kME=0.794,rank=57)/CD300A(kME=0.762,rank=81)/TREM2(kME=0.759,rank=83)/C3AR1(kME=0.753,rank=87)/FCGR2…
c5.go.bp	M3	GOBP_B_CELL_DIFFERENTIATION	GO:0030183. The process in which a precursor cell type acquires the specialized features of a B cell. A B cell is a lymphocyte of B lineage with the phenotype CD19-positive and capable of B cell mediated immunity. [GO_REF:0000022, GOC:mah]	14	130	0.108	152	0.00844	14.18	2e-10	BTK(kME=0.884,rank=7)/SYK(kME=0.862,rank=13)/PTPRC(kME=0.852,rank=21)/DOCK10(kME=0.840,rank=31)/PTPN6(kME=0.832,rank=33)/SPI1(kME=0.802,rank=53)/CARD11(kME=0.801,rank=54)/NFAM1(kME=0.798,rank=56)/PIK3CD(kME=0.794,rank=57)/IRF8(kME=0.782,rank=66)/LYL1(kME=0.770,rank=75)/SLAMF8(kME=0.768,rank=78)/FCGR2B(kME=0.740,rank=95)/IL4I1(kME=0.631,rank=135)
c5.go.bp	M3	GOBP_MYELOID_CELL_ACTIVATION_INVOLVED_IN_IMMUNE_RESPONSE	GO:0002275. A change in the morphology or behavior of a myeloid cell resulting from exposure to an activating factor such as a cellular or soluble ligand, leading to the initiation or perpetuation of an immune response. [GOC:add, ISBN:0781735149]	12	130	0.0923	98	0.00544	18.59	2.4e-10	BTK(kME=0.884,rank=7)/SYK(kME=0.862,rank=13)/ITGAM(kME=0.854,rank=20)/DOCK2(kME=0.851,rank=23)/PTPN6(kME=0.832,rank=33)/ITGB2(kME=0.831,rank=34)/PIK3CG(kME=0.817,rank=45)/CD84(kME=0.814,rank=47)/SPI1(kME=0.802,rank=53)/PIK3CD(kME=0.794,rank=57)/CD300A(kME=0.762,rank=81)/TREM2(kME=0.759,rank=83)
c5.go.bp	M3	GOBP_LEUKOCYTE_MIGRATION	GO:0050900. The movement of a leukocyte within or between different tissues and organs of the body. [GOC:add, ISBN:0781735149, PMID:14680625, PMID:14708592, PMID:7507411, PMID:8600538]	20	130	0.154	399	0.0222	8.03	3.5e-10	PTPRO(kME=0.882,rank=8)/SYK(kME=0.862,rank=13)/AIF1(kME=0.858,rank=16)/HCK(kME=0.843,rank=29)/ITGB2(kME=0.831,rank=34)/ALOX5(kME=0.830,rank=36)/CD74(kME=0.826,rank=40)/CORO1A(kME=0.826,rank=41)/VAV1(kME=0.820,rank=42)/PIK3CG(kME=0.817,rank=45)/SPI1(kME=0.802,rank=53)/PIK3CD(kME=0.794,rank=57)/SLAMF8(kME=0.768,rank=78)/CD300A(kME=0.762,rank=81)/TREM2(kME=0.759,rank=83)/C3AR1(kME=0.753,rank=87)/JAM…
c5.go.bp	M3	GOBP_NEGATIVE_REGULATION_OF_IMMUNE_SYSTEM_PROCESS	GO:0002683. Any process that stops, prevents, or reduces the frequency, rate, or extent of an immune system process. [GOC:add]	21	130	0.162	449	0.0249	7.54	3.7e-10	BTK(kME=0.884,rank=7)/SYK(kME=0.862,rank=13)/PTPRC(kME=0.852,rank=21)/MNDA(kME=0.846,rank=26)/HCK(kME=0.843,rank=29)/PTPN6(kME=0.832,rank=33)/CD74(kME=0.826,rank=40)/CD84(kME=0.814,rank=47)/SPI1(kME=0.802,rank=53)/LILRB1(kME=0.794,rank=58)/LILRB2(kME=0.793,rank=60)/CD86(kME=0.779,rank=69)/SLAMF8(kME=0.768,rank=78)/CD300A(kME=0.762,rank=81)/LST1(kME=0.759,rank=82)/TREM2(kME=0.759,rank=83)/FCGR2B(k…
c5.go.bp	M3	GOBP_REGULATION_OF_ADAPTIVE_IMMUNE_RESPONSE	GO:0002819. Any process that modulates the frequency, rate, or extent of an adaptive immune response. [GOC:add]	15	130	0.115	198	0.011	11.74	5e-10	CLEC7A(kME=0.900,rank=2)/BTK(kME=0.884,rank=7)/HLA-DRA(kME=0.855,rank=18)/PTPRC(kME=0.852,rank=21)/CARD9(kME=0.849,rank=24)/PTPN6(kME=0.832,rank=33)/LILRB1(kME=0.794,rank=58)/P2RX7(kME=0.783,rank=65)/TREM2(kME=0.759,rank=83)/FCGR2B(kME=0.740,rank=95)/SASH3(kME=0.725,rank=105)/CD48(kME=0.696,rank=113)/FCGR1A(kME=0.638,rank=133)/IL4I1(kME=0.631,rank=135)/HLA-DRB1(kME=0.605,rank=141)
c5.go.bp	M3	GOBP_REGULATION_OF_LEUKOCYTE_DIFFERENTIATION	GO:1902105. Any process that modulates the frequency, rate or extent of leukocyte differentiation. [GOC:add, GOC:TermGenie]	18	130	0.138	319	0.0177	8.91	5.6e-10	BTK(kME=0.884,rank=7)/SYK(kME=0.862,rank=13)/HLA-DRA(kME=0.855,rank=18)/PTPRC(kME=0.852,rank=21)/PTPN6(kME=0.832,rank=33)/CD74(kME=0.826,rank=40)/CARD11(kME=0.801,rank=54)/NFAM1(kME=0.798,rank=56)/LILRB1(kME=0.794,rank=58)/LILRB2(kME=0.793,rank=60)/CD86(kME=0.779,rank=69)/SLAMF8(kME=0.768,rank=78)/TREM2(kME=0.759,rank=83)/FCGR2B(kME=0.740,rank=95)/SASH3(kME=0.725,rank=105)/HLA-DOA(kME=0.681,rank=…
c5.go.bp	M3	GOBP_LEUKOCYTE_CHEMOTAXIS	GO:0030595. The movement of a leukocyte in response to an external stimulus. [GOC:add, GOC:jl]	16	130	0.123	240	0.0133	10.39	6.7e-10	PTPRO(kME=0.882,rank=8)/SYK(kME=0.862,rank=13)/AIF1(kME=0.858,rank=16)/ITGB2(kME=0.831,rank=34)/ALOX5(kME=0.830,rank=36)/CD74(kME=0.826,rank=40)/CORO1A(kME=0.826,rank=41)/VAV1(kME=0.820,rank=42)/PIK3CG(kME=0.817,rank=45)/SPI1(kME=0.802,rank=53)/PIK3CD(kME=0.794,rank=57)/SLAMF8(kME=0.768,rank=78)/C3AR1(kME=0.753,rank=87)/JAML(kME=0.743,rank=92)/TRPM2(kME=0.711,rank=110)/CCR5(kME=0.632,rank=134)
c5.go.bp	M3	GOBP_MYELOID_LEUKOCYTE_MEDIATED_IMMUNITY	GO:0002444. Any process involved in the carrying out of an immune response by a myeloid leukocyte. [GO_REF:0000022, GOC:add, ISBN:0781735149]	12	130	0.0923	110	0.00611	16.55	8e-10	BTK(kME=0.884,rank=7)/SYK(kME=0.862,rank=13)/ITGAM(kME=0.854,rank=20)/CARD9(kME=0.849,rank=24)/ITGB2(kME=0.831,rank=34)/PIK3CG(kME=0.817,rank=45)/CD84(kME=0.814,rank=47)/SPI1(kME=0.802,rank=53)/PIK3CD(kME=0.794,rank=57)/CD300A(kME=0.762,rank=81)/FCGR2B(kME=0.740,rank=95)/FCGR1A(kME=0.638,rank=133)
c5.go.bp	M3	GOBP_POSITIVE_REGULATION_OF_LEUKOCYTE_MEDIATED_IMMUNITY	GO:0002705. Any process that activates or increases the frequency, rate, or extent of leukocyte mediated immunity. [GOC:add]	13	130	0.1	141	0.00783	14.08	9.6e-10	CLEC7A(kME=0.900,rank=2)/BTK(kME=0.884,rank=7)/HLA-DRA(kME=0.855,rank=18)/ITGAM(kME=0.854,rank=20)/PTPRC(kME=0.852,rank=21)/ITGB2(kME=0.831,rank=34)/VAV1(kME=0.820,rank=42)/SPI1(kME=0.802,rank=53)/P2RX7(kME=0.783,rank=65)/TREM2(kME=0.759,rank=83)/SASH3(kME=0.725,rank=105)/FCGR1A(kME=0.638,rank=133)/HLA-DRB1(kME=0.605,rank=141)
c5.go.bp	M3	GOBP_REGULATION_OF_LYMPHOCYTE_DIFFERENTIATION	GO:0045619. Any process that modulates the frequency, rate or extent of lymphocyte differentiation. [GOC:go_curators]	15	130	0.115	210	0.0117	11.06	1e-09	BTK(kME=0.884,rank=7)/SYK(kME=0.862,rank=13)/HLA-DRA(kME=0.855,rank=18)/PTPRC(kME=0.852,rank=21)/PTPN6(kME=0.832,rank=33)/CD74(kME=0.826,rank=40)/CARD11(kME=0.801,rank=54)/NFAM1(kME=0.798,rank=56)/LILRB2(kME=0.793,rank=60)/CD86(kME=0.779,rank=69)/SLAMF8(kME=0.768,rank=78)/SASH3(kME=0.725,rank=105)/HLA-DOA(kME=0.681,rank=117)/IL4I1(kME=0.631,rank=135)/HLA-DRB1(kME=0.605,rank=141)
c5.go.bp	M3	GOBP_IMMUNOGLOBULIN_PRODUCTION	GO:0002377. The appearance of immunoglobulin due to biosynthesis or secretion following a cellular stimulus, resulting in an increase in its intracellular or extracellular levels. [GOC:add, ISBN:0781735149]	15	130	0.115	219	0.0122	10.6	1.8e-09	HLA-DPB1(kME=0.890,rank=6)/BTK(kME=0.884,rank=7)/HLA-DMA(kME=0.861,rank=14)/HLA-DRA(kME=0.855,rank=18)/PTPRC(kME=0.852,rank=21)/HLA-DMB(kME=0.845,rank=27)/CD86(kME=0.779,rank=69)/HLA-DQA1(kME=0.778,rank=70)/HLA-DPA1(kME=0.742,rank=94)/FCGR2B(kME=0.740,rank=95)/GAPT(kME=0.739,rank=96)/SASH3(kME=0.725,rank=105)/HLA-DOA(kME=0.681,rank=117)/HLA-DQB1(kME=0.649,rank=127)/HLA-DRB1(kME=0.605,rank=141)
c5.go.bp	M3	GOBP_REGULATION_OF_HEMOPOIESIS	GO:1903706. Any process that modulates the frequency, rate or extent of hemopoiesis. [GO_REF:0000058, GOC:pad, GOC:PARL, GOC:TermGenie, PMID:20080761]	19	130	0.146	416	0.0231	7.24	4.5e-09	BTK(kME=0.884,rank=7)/SYK(kME=0.862,rank=13)/HLA-DRA(kME=0.855,rank=18)/PTPRC(kME=0.852,rank=21)/PTPN6(kME=0.832,rank=33)/CD74(kME=0.826,rank=40)/SPI1(kME=0.802,rank=53)/CARD11(kME=0.801,rank=54)/NFAM1(kME=0.798,rank=56)/LILRB1(kME=0.794,rank=58)/LILRB2(kME=0.793,rank=60)/CD86(kME=0.779,rank=69)/SLAMF8(kME=0.768,rank=78)/TREM2(kME=0.759,rank=83)/FCGR2B(kME=0.740,rank=95)/SASH3(kME=0.725,rank=105)…
c5.go.bp	M3	GOBP_REGULATION_OF_INNATE_IMMUNE_RESPONSE	GO:0045088. Any process that modulates the frequency, rate or extent of the innate immune response, the organism's first line of defense against infection. [GOC:ebc]	15	130	0.115	240	0.0133	9.66	6e-09	CLEC7A(kME=0.900,rank=2)/SYK(kME=0.862,rank=13)/CARD9(kME=0.849,rank=24)/MNDA(kME=0.846,rank=26)/HCK(kME=0.843,rank=29)/PTPN6(kME=0.832,rank=33)/VAV1(kME=0.820,rank=42)/GBP5(kME=0.818,rank=44)/SPI1(kME=0.802,rank=53)/LILRB1(kME=0.794,rank=58)/TLR8(kME=0.784,rank=64)/SLAMF8(kME=0.768,rank=78)/TREM2(kME=0.759,rank=83)/FCGR2B(kME=0.740,rank=95)/TASL(kME=0.682,rank=115)
c5.go.bp	M3	GOBP_LEUKOCYTE_MEDIATED_CYTOTOXICITY	GO:0001909. The directed killing of a target cell by a leukocyte. [GO_REF:0000022, GOC:add, ISBN:0781735149, PMID:11911826]	12	130	0.0923	133	0.00738	13.67	6.2e-09	HLA-DRA(kME=0.855,rank=18)/ITGAM(kME=0.854,rank=20)/PTPRC(kME=0.852,rank=21)/PTPN6(kME=0.832,rank=33)/CORO1A(kME=0.826,rank=41)/VAV1(kME=0.820,rank=42)/SPI1(kME=0.802,rank=53)/LILRB1(kME=0.794,rank=58)/P2RX7(kME=0.783,rank=65)/FCGR2B(kME=0.740,rank=95)/FCGR1A(kME=0.638,rank=133)/HLA-DRB1(kME=0.605,rank=141)
c5.go.bp	M3	GOBP_NEGATIVE_REGULATION_OF_LYMPHOCYTE_ACTIVATION	GO:0051250. Any process that stops, prevents, or reduces the frequency, rate or extent of lymphocyte activation. [GOC:ai]	13	130	0.1	166	0.00922	11.95	6.2e-09	BTK(kME=0.884,rank=7)/MNDA(kME=0.846,rank=26)/PTPN6(kME=0.832,rank=33)/CD74(kME=0.826,rank=40)/LILRB1(kME=0.794,rank=58)/LILRB2(kME=0.793,rank=60)/CD86(kME=0.779,rank=69)/CD300A(kME=0.762,rank=81)/LST1(kME=0.759,rank=82)/FCGR2B(kME=0.740,rank=95)/TNFAIP8L2(kME=0.729,rank=101)/IL4I1(kME=0.631,rank=135)/HLA-DRB1(kME=0.605,rank=141)
c5.go.bp	M3	GOBP_ANTIGEN_RECEPTOR_MEDIATED_SIGNALING_PATHWAY	GO:0050851. The series of molecular signals initiated by the cross-linking of an antigen receptor on a B or T cell. [GOC:add]	15	130	0.115	245	0.0136	9.46	7.4e-09	FYB1(kME=0.892,rank=5)/HLA-DPB1(kME=0.890,rank=6)/BTK(kME=0.884,rank=7)/SYK(kME=0.862,rank=13)/PTPRC(kME=0.852,rank=21)/MNDA(kME=0.846,rank=26)/PTPN6(kME=0.832,rank=33)/CARD11(kME=0.801,rank=54)/NFAM1(kME=0.798,rank=56)/PIK3CD(kME=0.794,rank=57)/CD300A(kME=0.762,rank=81)/FCGR2B(kME=0.740,rank=95)/HLA-DQB1(kME=0.649,rank=127)/LCP2(kME=0.642,rank=130)/HLA-DRB1(kME=0.605,rank=141)
c5.go.bp	M3	GOBP_LYMPHOCYTE_ACTIVATION_INVOLVED_IN_IMMUNE_RESPONSE	GO:0002285. A change in morphology and behavior of a lymphocyte resulting from exposure to a specific antigen, mitogen, cytokine, chemokine, cellular ligand, or soluble factor, leading to the initiation or perpetuation of an immune response. [GOC:add, ISBN:0781735149]	14	130	0.108	208	0.0116	10.33	8.5e-09	HLA-DRA(kME=0.855,rank=18)/PTPRC(kME=0.852,rank=21)/HLA-DMB(kME=0.845,rank=27)/DOCK10(kME=0.840,rank=31)/CD74(kME=0.826,rank=40)/CORO1A(kME=0.826,rank=41)/SPI1(kME=0.802,rank=53)/LILRB1(kME=0.794,rank=58)/IRF8(kME=0.782,rank=66)/CD86(kME=0.779,rank=69)/FCGR2B(kME=0.740,rank=95)/GAPT(kME=0.739,rank=96)/APBB1IP(kME=0.725,rank=104)/HLA-DRB1(kME=0.605,rank=141)
c5.go.bp	M3	GOBP_ALPHA_BETA_T_CELL_ACTIVATION	GO:0046631. The change in morphology and behavior of an alpha-beta T cell resulting from exposure to a mitogen, cytokine, chemokine, cellular ligand, or an antigen for which it is specific. [GOC:add]	13	130	0.1	174	0.00966	11.39	1e-08	SYK(kME=0.862,rank=13)/WDFY4(kME=0.858,rank=15)/HLA-DRA(kME=0.855,rank=18)/PTPRC(kME=0.852,rank=21)/DOCK2(kME=0.851,rank=23)/RASAL3(kME=0.815,rank=46)/CARD11(kME=0.801,rank=54)/LILRB1(kME=0.794,rank=58)/CD86(kME=0.779,rank=69)/CD300A(kME=0.762,rank=81)/SASH3(kME=0.725,rank=105)/TNFSF8(kME=0.721,rank=107)/HLA-DRB1(kME=0.605,rank=141)
c5.go.bp	M3	GOBP_T_CELL_DIFFERENTIATION	GO:0030217. The process in which a precursor cell type acquires characteristics of a more mature T-cell. A T cell is a type of lymphocyte whose definin characteristic is the expression of a T cell receptor complex. [GO_REF:0000022, GOC:jid, GOC:mah]	16	130	0.123	296	0.0164	8.4	1.1e-08	SYK(kME=0.862,rank=13)/HLA-DRA(kME=0.855,rank=18)/PTPRC(kME=0.852,rank=21)/DOCK2(kME=0.851,rank=23)/CD74(kME=0.826,rank=40)/VAV1(kME=0.820,rank=42)/SPI1(kME=0.802,rank=53)/CARD11(kME=0.801,rank=54)/PIK3CD(kME=0.794,rank=57)/LILRB2(kME=0.793,rank=60)/CD86(kME=0.779,rank=69)/SASH3(kME=0.725,rank=105)/TNFSF8(kME=0.721,rank=107)/HLA-DOA(kME=0.681,rank=117)/IL4I1(kME=0.631,rank=135)/HLA-DRB1(kME=0.605…
c5.go.bp	M3	GOBP_REGULATION_OF_MYELOID_LEUKOCYTE_MEDIATED_IMMUNITY	GO:0002886. Any process that modulates the frequency, rate, or extent of myeloid leukocyte mediated immunity. [GOC:add]	9	130	0.0692	61	0.00339	21.89	1.3e-08	BTK(kME=0.884,rank=7)/SYK(kME=0.862,rank=13)/ITGAM(kME=0.854,rank=20)/ITGB2(kME=0.831,rank=34)/CD84(kME=0.814,rank=47)/SPI1(kME=0.802,rank=53)/CD300A(kME=0.762,rank=81)/FCGR2B(kME=0.740,rank=95)/FCGR1A(kME=0.638,rank=133)
c5.go.bp	M3	GOBP_REGULATION_OF_LYMPHOCYTE_MEDIATED_IMMUNITY	GO:0002706. Any process that modulates the frequency, rate, or extent of lymphocyte mediated immunity. [GOC:add]	13	130	0.1	179	0.00994	11.07	1.4e-08	BTK(kME=0.884,rank=7)/HLA-DRA(kME=0.855,rank=18)/PTPRC(kME=0.852,rank=21)/PTPN6(kME=0.832,rank=33)/VAV1(kME=0.820,rank=42)/LILRB1(kME=0.794,rank=58)/P2RX7(kME=0.783,rank=65)/TREM2(kME=0.759,rank=83)/FCGR2B(kME=0.740,rank=95)/SASH3(kME=0.725,rank=105)/FCGR1A(kME=0.638,rank=133)/IL4I1(kME=0.631,rank=135)/HLA-DRB1(kME=0.605,rank=141)
c5.go.bp	M3	GOBP_REGULATION_OF_NEUTROPHIL_ACTIVATION	GO:1902563. Any process that modulates the frequency, rate or extent of neutrophil activation. [GOC:TermGenie, PMID:17588661]	6	130	0.0461	15	0.00083	58.06	1.5e-08	SYK(kME=0.862,rank=13)/ITGAM(kME=0.854,rank=20)/ITGB2(kME=0.831,rank=34)/SPI1(kME=0.802,rank=53)/CD300A(kME=0.762,rank=81)/FCGR2B(kME=0.740,rank=95)
c5.go.bp	M3	GOBP_NEGATIVE_REGULATION_OF_IMMUNE_RESPONSE	GO:0050777. Any process that stops, prevents, or reduces the frequency, rate or extent of the immune response, the immunological reaction of an organism to an immunogenic stimulus. [GOC:ai]	13	130	0.1	190	0.0106	10.42	2.7e-08	SYK(kME=0.862,rank=13)/PTPRC(kME=0.852,rank=21)/HCK(kME=0.843,rank=29)/PTPN6(kME=0.832,rank=33)/CD84(kME=0.814,rank=47)/SPI1(kME=0.802,rank=53)/LILRB1(kME=0.794,rank=58)/SLAMF8(kME=0.768,rank=78)/CD300A(kME=0.762,rank=81)/TREM2(kME=0.759,rank=83)/FCGR2B(kME=0.740,rank=95)/IL4I1(kME=0.631,rank=135)/HLA-DRB1(kME=0.605,rank=141)
c5.go.bp	M3	GOBP_REGULATION_OF_B_CELL_ACTIVATION	GO:0050864. Any process that modulates the frequency, rate or extent of B cell activation. [GOC:ai]	13	130	0.1	197	0.0109	10.05	4.1e-08	BTK(kME=0.884,rank=7)/SYK(kME=0.862,rank=13)/PTPRC(kME=0.852,rank=21)/MNDA(kME=0.846,rank=26)/PTPN6(kME=0.832,rank=33)/CD74(kME=0.826,rank=40)/CARD11(kME=0.801,rank=54)/NFAM1(kME=0.798,rank=56)/SLAMF8(kME=0.768,rank=78)/CD300A(kME=0.762,rank=81)/FCGR2B(kME=0.740,rank=95)/SASH3(kME=0.725,rank=105)/IL4I1(kME=0.631,rank=135)
c5.go.bp	M3	GOBP_MAST_CELL_ACTIVATION	GO:0045576. The change in morphology and behavior of a mast cell resulting from exposure to a cytokine, chemokine, soluble factor, or to (at least in mammals) an antigen which the mast cell has specifically bound via IgE bound to Fc-epsilonRI receptors. [GOC:mgi_curators, ISBN:0781735149]	9	130	0.0692	71	0.00394	18.8	4.6e-08	BTK(kME=0.884,rank=7)/SYK(kME=0.862,rank=13)/PTPN6(kME=0.832,rank=33)/PIK3CG(kME=0.817,rank=45)/CD84(kME=0.814,rank=47)/PIK3CD(kME=0.794,rank=57)/CD300A(kME=0.762,rank=81)/FCGR2B(kME=0.740,rank=95)/LCP2(kME=0.642,rank=130)
c5.go.bp	M3	GOBP_MYELOID_LEUKOCYTE_MIGRATION	GO:0097529. The movement of a myeloid leukocyte within or between different tissues and organs of the body. [GOC:cvs, PMID:22342843, PMID:24157461]	14	130	0.108	243	0.0135	8.83	5.4e-08	PTPRO(kME=0.882,rank=8)/SYK(kME=0.862,rank=13)/AIF1(kME=0.858,rank=16)/ITGB2(kME=0.831,rank=34)/CD74(kME=0.826,rank=40)/VAV1(kME=0.820,rank=42)/PIK3CG(kME=0.817,rank=45)/SPI1(kME=0.802,rank=53)/PIK3CD(kME=0.794,rank=57)/SLAMF8(kME=0.768,rank=78)/CD300A(kME=0.762,rank=81)/TREM2(kME=0.759,rank=83)/C3AR1(kME=0.753,rank=87)/JAML(kME=0.743,rank=92)
c5.go.bp	M3	GOBP_REGULATION_OF_B_CELL_DIFFERENTIATION	GO:0045577. Any process that modulates the frequency, rate or extent of B cell differentiation. [GOC:go_curators]	7	130	0.0538	33	0.00183	31.01	6.9e-08	BTK(kME=0.884,rank=7)/SYK(kME=0.862,rank=13)/PTPN6(kME=0.832,rank=33)/CARD11(kME=0.801,rank=54)/NFAM1(kME=0.798,rank=56)/SLAMF8(kME=0.768,rank=78)/IL4I1(kME=0.631,rank=135)
c5.go.bp	M3	GOBP_POSITIVE_REGULATION_OF_PRODUCTION_OF_MOLECULAR_MEDIATOR_OF_IMMUNE_RESPONSE	GO:0002702. Any process that activates or increases the frequency, rate, or extent of the production of molecular mediator of immune response. [GOC:add]	11	130	0.0846	135	0.00749	12.24	8e-08	CLEC7A(kME=0.900,rank=2)/BTK(kME=0.884,rank=7)/SYK(kME=0.862,rank=13)/PTPRC(kME=0.852,rank=21)/CARD9(kME=0.849,rank=24)/CD74(kME=0.826,rank=40)/LILRB1(kME=0.794,rank=58)/P2RX7(kME=0.783,rank=65)/CD86(kME=0.779,rank=69)/TLR7(kME=0.751,rank=88)/SASH3(kME=0.725,rank=105)
c5.go.bp	M3	GOBP_FC_RECEPTOR_SIGNALING_PATHWAY	GO:0038093. The series of molecular signals initiated by the binding of the Fc portion of an immunoglobulin to an Fc receptor on the surface of a target cell, and ending with the regulation of a downstream cellular process, e.g. transcription. The Fc portion of an immunoglobulin is its C-terminal constant region. [GOC:phg, Wikipedia:Fc_receptor]	8	130	0.0615	55	0.00305	21.41	1.1e-07	BTK(kME=0.884,rank=7)/SYK(kME=0.862,rank=13)/PTPRC(kME=0.852,rank=21)/HCK(kME=0.843,rank=29)/VAV1(kME=0.820,rank=42)/FCGR2B(kME=0.740,rank=95)/FCGR1B(kME=0.716,rank=109)/FCGR1A(kME=0.638,rank=133)
c5.go.bp	M3	GOBP_MACROPHAGE_ACTIVATION	GO:0042116. A change in morphology and behavior of a macrophage resulting from exposure to a cytokine, chemokine, cellular ligand, or soluble factor. [GOC:mgi_curators, ISBN:0781735149, PMID:14506301]	10	130	0.0769	109	0.00605	13.69	1.3e-07	SYK(kME=0.862,rank=13)/AIF1(kME=0.858,rank=16)/ITGAM(kME=0.854,rank=20)/PTPRC(kME=0.852,rank=21)/ITGB2(kME=0.831,rank=34)/CD74(kME=0.826,rank=40)/CD84(kME=0.814,rank=47)/TLR2(kME=0.809,rank=48)/TREM2(kME=0.759,rank=83)/FCGR2B(kME=0.740,rank=95)
c5.go.bp	M3	GOBP_REGULATION_OF_ALPHA_BETA_T_CELL_ACTIVATION	GO:0046634. Any process that modulates the frequency, rate or extent of alpha-beta T cell activation. [GOC:ai]	10	130	0.0769	115	0.00638	12.97	2.1e-07	SYK(kME=0.862,rank=13)/HLA-DRA(kME=0.855,rank=18)/PTPRC(kME=0.852,rank=21)/RASAL3(kME=0.815,rank=46)/CARD11(kME=0.801,rank=54)/LILRB1(kME=0.794,rank=58)/CD86(kME=0.779,rank=69)/CD300A(kME=0.762,rank=81)/SASH3(kME=0.725,rank=105)/HLA-DRB1(kME=0.605,rank=141)
c5.go.bp	M3	GOBP_REGULATION_OF_PRODUCTION_OF_MOLECULAR_MEDIATOR_OF_IMMUNE_RESPONSE	GO:0002700. Any process that modulates the frequency, rate, or extent of the production of molecular mediator of immune response. [GOC:add]	12	130	0.0923	189	0.0105	9.59	2.4e-07	CLEC7A(kME=0.900,rank=2)/BTK(kME=0.884,rank=7)/SYK(kME=0.862,rank=13)/PTPRC(kME=0.852,rank=21)/CARD9(kME=0.849,rank=24)/CD74(kME=0.826,rank=40)/LILRB1(kME=0.794,rank=58)/P2RX7(kME=0.783,rank=65)/CD86(kME=0.779,rank=69)/TLR7(kME=0.751,rank=88)/FCGR2B(kME=0.740,rank=95)/SASH3(kME=0.725,rank=105)
c5.go.bp	M3	GOBP_REGULATION_OF_LEUKOCYTE_MEDIATED_CYTOTOXICITY	GO:0001910. Any process that modulates the frequency, rate, or extent of leukocyte mediated cytotoxicity. [GOC:add, ISBN:0781735149, PMID:11911826]	9	130	0.0692	87	0.00483	15.33	2.5e-07	HLA-DRA(kME=0.855,rank=18)/ITGAM(kME=0.854,rank=20)/PTPRC(kME=0.852,rank=21)/VAV1(kME=0.820,rank=42)/SPI1(kME=0.802,rank=53)/LILRB1(kME=0.794,rank=58)/P2RX7(kME=0.783,rank=65)/FCGR2B(kME=0.740,rank=95)/HLA-DRB1(kME=0.605,rank=141)
c5.go.bp	M3	GOBP_POSITIVE_REGULATION_OF_ADAPTIVE_IMMUNE_RESPONSE	GO:0002821. Any process that activates or increases the frequency, rate, or extent of an adaptive immune response. [GOC:add]	10	130	0.0769	120	0.00666	12.43	3.1e-07	CLEC7A(kME=0.900,rank=2)/BTK(kME=0.884,rank=7)/HLA-DRA(kME=0.855,rank=18)/PTPRC(kME=0.852,rank=21)/CARD9(kME=0.849,rank=24)/P2RX7(kME=0.783,rank=65)/TREM2(kME=0.759,rank=83)/SASH3(kME=0.725,rank=105)/FCGR1A(kME=0.638,rank=133)/HLA-DRB1(kME=0.605,rank=141)
c5.go.bp	M3	GOBP_REGULATION_OF_B_CELL_PROLIFERATION	GO:0030888. Any process that modulates the frequency, rate or extent of B cell proliferation. [GOC:mah]	8	130	0.0615	67	0.00372	17.57	5.1e-07	BTK(kME=0.884,rank=7)/PTPRC(kME=0.852,rank=21)/MNDA(kME=0.846,rank=26)/CD74(kME=0.826,rank=40)/CARD11(kME=0.801,rank=54)/CD300A(kME=0.762,rank=81)/FCGR2B(kME=0.740,rank=95)/SASH3(kME=0.725,rank=105)
c5.go.bp	M3	GOBP_NEGATIVE_REGULATION_OF_LEUKOCYTE_MEDIATED_IMMUNITY	GO:0002704. Any process that stops, prevents, or reduces the frequency, rate, or extent of leukocyte mediated immunity. [GOC:add]	8	130	0.0615	68	0.00377	17.31	5.7e-07	PTPRC(kME=0.852,rank=21)/PTPN6(kME=0.832,rank=33)/CD84(kME=0.814,rank=47)/SPI1(kME=0.802,rank=53)/LILRB1(kME=0.794,rank=58)/CD300A(kME=0.762,rank=81)/FCGR2B(kME=0.740,rank=95)/IL4I1(kME=0.631,rank=135)
c5.go.bp	M3	GOBP_MONONUCLEAR_CELL_MIGRATION	GO:0071674. The movement of a mononuclear cell within or between different tissues and organs of the body. [GOC:mah]	12	130	0.0923	206	0.0114	8.79	6e-07	PTPRO(kME=0.882,rank=8)/AIF1(kME=0.858,rank=16)/ALOX5(kME=0.830,rank=36)/CORO1A(kME=0.826,rank=41)/PIK3CG(kME=0.817,rank=45)/SPI1(kME=0.802,rank=53)/PIK3CD(kME=0.794,rank=57)/SLAMF8(kME=0.768,rank=78)/C3AR1(kME=0.753,rank=87)/JAML(kME=0.743,rank=92)/TRPM2(kME=0.711,rank=110)/CCR5(kME=0.632,rank=134)
c5.go.bp	M3	GOBP_POSITIVE_REGULATION_OF_LYMPHOCYTE_DIFFERENTIATION	GO:0045621. Any process that activates or increases the frequency, rate or extent of lymphocyte differentiation. [GOC:go_curators]	10	130	0.0769	130	0.00722	11.46	6.4e-07	BTK(kME=0.884,rank=7)/SYK(kME=0.862,rank=13)/HLA-DRA(kME=0.855,rank=18)/PTPRC(kME=0.852,rank=21)/CD74(kME=0.826,rank=40)/LILRB2(kME=0.793,rank=60)/CD86(kME=0.779,rank=69)/SASH3(kME=0.725,rank=105)/IL4I1(kME=0.631,rank=135)/HLA-DRB1(kME=0.605,rank=141)
c5.go.bp	M3	GOBP_REGULATION_OF_INFLAMMATORY_RESPONSE_TO_ANTIGENIC_STIMULUS	GO:0002861. Any process that modulates the frequency, rate, or extent of an inflammatory response to an antigenic stimulus. [GOC:add]	7	130	0.0538	47	0.00261	21.76	7.6e-07	BTK(kME=0.884,rank=7)/SYK(kME=0.862,rank=13)/HCK(kME=0.843,rank=29)/TREM2(kME=0.759,rank=83)/FCGR2B(kME=0.740,rank=95)/FCGR1A(kME=0.638,rank=133)/HLA-DRB1(kME=0.605,rank=141)
c5.go.bp	M3	GOBP_RESPIRATORY_BURST_INVOLVED_IN_DEFENSE_RESPONSE	GO:0002679. A phase of elevated metabolic activity, during which oxygen consumption increases made as part of a defense response ; this leads to the production, by an NADH dependent system, of hydrogen peroxide (H2O2), superoxide anions and hydroxyl radicals. [GOC:add, ISBN:0781735149, PMID:12789499]	5	130	0.0385	15	0.00083	48	8.9e-07	HCK(kME=0.843,rank=29)/PIK3CG(kME=0.817,rank=45)/PIK3CD(kME=0.794,rank=57)/SLAMF8(kME=0.768,rank=78)/TREM2(kME=0.759,rank=83)
c5.go.bp	M3	GOBP_POSITIVE_REGULATION_OF_ALPHA_BETA_T_CELL_ACTIVATION	GO:0046635. Any process that activates or increases the frequency, rate or extent of alpha-beta T cell activation. [GOC:ai]	8	130	0.0615	73	0.00405	16.12	9.2e-07	SYK(kME=0.862,rank=13)/HLA-DRA(kME=0.855,rank=18)/PTPRC(kME=0.852,rank=21)/RASAL3(kME=0.815,rank=46)/CARD11(kME=0.801,rank=54)/CD86(kME=0.779,rank=69)/SASH3(kME=0.725,rank=105)/HLA-DRB1(kME=0.605,rank=141)
c5.go.bp	M3	GOBP_DENDRITIC_CELL_DIFFERENTIATION	GO:0097028. The process in which a precursor cell type acquires the specialized features of a dendritic cell. A dendritic cell is a leukocyte of dendritic lineage specialized in the uptake, processing, and transport of antigens to lymph nodes for the purpose of stimulating an immune response via T cell activation. [CL:0000451, GOC:pr]	7	130	0.0538	49	0.00272	20.86	9.7e-07	SPI1(kME=0.802,rank=53)/LILRB1(kME=0.794,rank=58)/LILRB2(kME=0.793,rank=60)/IRF8(kME=0.782,rank=66)/TREM2(kME=0.759,rank=83)/FCGR2B(kME=0.740,rank=95)/TRPM2(kME=0.711,rank=110)
c5.go.bp	M3	GOBP_REGULATION_OF_LEUKOCYTE_DEGRANULATION	GO:0043300. Any process that modulates the frequency, rate, or extent of leukocyte degranulation. [GOC:add, ISBN:0781735149]	7	130	0.0538	49	0.00272	20.86	9.7e-07	SYK(kME=0.862,rank=13)/ITGAM(kME=0.854,rank=20)/ITGB2(kME=0.831,rank=34)/CD84(kME=0.814,rank=47)/SPI1(kME=0.802,rank=53)/CD300A(kME=0.762,rank=81)/FCGR2B(kME=0.740,rank=95)
c5.go.bp	M3	GOBP_B_CELL_PROLIFERATION	GO:0042100. The expansion of a B cell population by cell division. Follows B cell activation. [GOC:jl]	9	130	0.0692	104	0.00577	12.81	1e-06	BTK(kME=0.884,rank=7)/PTPRC(kME=0.852,rank=21)/MNDA(kME=0.846,rank=26)/CD74(kME=0.826,rank=40)/CARD11(kME=0.801,rank=54)/CD300A(kME=0.762,rank=81)/FCGR2B(kME=0.740,rank=95)/GAPT(kME=0.739,rank=96)/SASH3(kME=0.725,rank=105)
c5.go.bp	M3	GOBP_T_CELL_RECEPTOR_SIGNALING_PATHWAY	GO:0050852. The series of molecular signals initiated by the cross-linking of an antigen receptor on a T cell. [GOC:add]	10	130	0.0769	139	0.00772	10.72	1.1e-06	FYB1(kME=0.892,rank=5)/HLA-DPB1(kME=0.890,rank=6)/PTPRC(kME=0.852,rank=21)/PTPN6(kME=0.832,rank=33)/CARD11(kME=0.801,rank=54)/PIK3CD(kME=0.794,rank=57)/CD300A(kME=0.762,rank=81)/HLA-DQB1(kME=0.649,rank=127)/LCP2(kME=0.642,rank=130)/HLA-DRB1(kME=0.605,rank=141)
c5.go.bp	M3	GOBP_POSITIVE_REGULATION_OF_INNATE_IMMUNE_RESPONSE	GO:0045089. Any process that activates or increases the frequency, rate or extent of the innate immune response, the organism's first line of defense against infection. [GOC:ebc]	10	130	0.0769	145	0.00805	10.27	1.6e-06	CLEC7A(kME=0.900,rank=2)/SYK(kME=0.862,rank=13)/CARD9(kME=0.849,rank=24)/MNDA(kME=0.846,rank=26)/HCK(kME=0.843,rank=29)/VAV1(kME=0.820,rank=42)/GBP5(kME=0.818,rank=44)/SPI1(kME=0.802,rank=53)/TLR8(kME=0.784,rank=64)/TASL(kME=0.682,rank=115)
c5.go.bp	M3	GOBP_POSITIVE_REGULATION_OF_HEMOPOIESIS	GO:1903708. Any process that activates or increases the frequency, rate or extent of hemopoiesis. [GO_REF:0000058, GOC:pad, GOC:PARL, GOC:TermGenie, PMID:20080761]	11	130	0.0846	186	0.0103	8.86	1.7e-06	BTK(kME=0.884,rank=7)/SYK(kME=0.862,rank=13)/HLA-DRA(kME=0.855,rank=18)/PTPRC(kME=0.852,rank=21)/CD74(kME=0.826,rank=40)/LILRB2(kME=0.793,rank=60)/CD86(kME=0.779,rank=69)/TREM2(kME=0.759,rank=83)/SASH3(kME=0.725,rank=105)/IL4I1(kME=0.631,rank=135)/HLA-DRB1(kME=0.605,rank=141)
c5.go.bp	M3	GOBP_POSITIVE_REGULATION_OF_CYTOKINE_PRODUCTION_INVOLVED_IN_IMMUNE_RESPONSE	GO:0002720. Any process that activates or increases the frequency, rate, or extent of cytokine production that contributes to an immune response. [GOC:add]	8	130	0.0615	80	0.00444	14.7	1.8e-06	CLEC7A(kME=0.900,rank=2)/SYK(kME=0.862,rank=13)/CARD9(kME=0.849,rank=24)/CD74(kME=0.826,rank=40)/LILRB1(kME=0.794,rank=58)/P2RX7(kME=0.783,rank=65)/TLR7(kME=0.751,rank=88)/SASH3(kME=0.725,rank=105)
c5.go.bp	M3	GOBP_FC_GAMMA_RECEPTOR_SIGNALING_PATHWAY	GO:0038094. The series of molecular signals initiated by the binding of the Fc portion of immunoglobulin G (IgG) to an Fc-gamma receptor on the surface of a target cell, and ending with the regulation of a downstream cellular process, e.g. transcription. The Fc portion of an immunoglobulin is its C-terminal constant region. [GOC:phg, PMID:11244038]	6	130	0.0461	33	0.00183	26.36	1.9e-06	SYK(kME=0.862,rank=13)/PTPRC(kME=0.852,rank=21)/HCK(kME=0.843,rank=29)/VAV1(kME=0.820,rank=42)/FCGR2B(kME=0.740,rank=95)/FCGR1A(kME=0.638,rank=133)
c5.go.bp	M3	GOBP_DENDRITIC_CELL_MIGRATION	GO:0036336. The movement of a dendritic cell within or between different tissues and organs of the body. [CL:0000451, GOC:nhn, PMID:19339990]	6	130	0.0461	34	0.00189	25.59	2.2e-06	ALOX5(kME=0.830,rank=36)/PIK3CG(kME=0.817,rank=45)/SPI1(kME=0.802,rank=53)/SLAMF8(kME=0.768,rank=78)/TRPM2(kME=0.711,rank=110)/CCR5(kME=0.632,rank=134)
c5.go.bp	M3	GOBP_POSITIVE_REGULATION_OF_MYELOID_LEUKOCYTE_CYTOKINE_PRODUCTION_INVOLVED_IN_IMMUNE_RESPONSE	GO:0061081. Any process that modulates the rate, frequency, or extent of the production of a cytokine that contributes to the immune response. [GOC:BHF, GOC:dph]	6	130	0.0461	35	0.00194	24.86	2.6e-06	SYK(kME=0.862,rank=13)/CARD9(kME=0.849,rank=24)/CD74(kME=0.826,rank=40)/LILRB1(kME=0.794,rank=58)/P2RX7(kME=0.783,rank=65)/TLR7(kME=0.751,rank=88)
c5.go.bp	M3	GOBP_POSITIVE_REGULATION_OF_LYMPHOCYTE_MEDIATED_IMMUNITY	GO:0002708. Any process that activates or increases the frequency, rate, or extent of lymphocyte mediated immunity. [GOC:add]	9	130	0.0692	119	0.00661	11.19	3e-06	BTK(kME=0.884,rank=7)/HLA-DRA(kME=0.855,rank=18)/PTPRC(kME=0.852,rank=21)/VAV1(kME=0.820,rank=42)/P2RX7(kME=0.783,rank=65)/TREM2(kME=0.759,rank=83)/SASH3(kME=0.725,rank=105)/FCGR1A(kME=0.638,rank=133)/HLA-DRB1(kME=0.605,rank=141)
c5.go.bp	M3	GOBP_GRANULOCYTE_MIGRATION	GO:0097530. The movement of a granulocyte within or between different tissues and organs of the body. [GOC:cvs, PMID:24163421, PMID:24193336]	10	130	0.0769	158	0.00877	9.42	3.3e-06	SYK(kME=0.862,rank=13)/ITGB2(kME=0.831,rank=34)/CD74(kME=0.826,rank=40)/VAV1(kME=0.820,rank=42)/PIK3CG(kME=0.817,rank=45)/PIK3CD(kME=0.794,rank=57)/SLAMF8(kME=0.768,rank=78)/CD300A(kME=0.762,rank=81)/C3AR1(kME=0.753,rank=87)/JAML(kME=0.743,rank=92)
c5.go.bp	M3	GOBP_CYTOKINE_PRODUCTION_INVOLVED_IN_IMMUNE_RESPONSE	GO:0002367. The appearance of a cytokine due to biosynthesis or secretion following a cellular stimulus contributing to an immune response, resulting in an increase in its intracellular or extracellular levels. [GO_REF:0000022, GOC:add, ISBN:0781735149]	9	130	0.0692	121	0.00672	11	3.4e-06	CLEC7A(kME=0.900,rank=2)/BTK(kME=0.884,rank=7)/SYK(kME=0.862,rank=13)/CARD9(kME=0.849,rank=24)/CD74(kME=0.826,rank=40)/LILRB1(kME=0.794,rank=58)/P2RX7(kME=0.783,rank=65)/TLR7(kME=0.751,rank=88)/SASH3(kME=0.725,rank=105)
c5.go.bp	M3	GOBP_NEGATIVE_REGULATION_OF_IMMUNE_EFFECTOR_PROCESS	GO:0002698. Any process that stops, prevents, or reduces the frequency, rate, or extent of an immune effector process. [GOC:add]	9	130	0.0692	122	0.00677	10.91	3.6e-06	PTPRC(kME=0.852,rank=21)/PTPN6(kME=0.832,rank=33)/CD84(kME=0.814,rank=47)/SPI1(kME=0.802,rank=53)/LILRB1(kME=0.794,rank=58)/SLAMF8(kME=0.768,rank=78)/CD300A(kME=0.762,rank=81)/FCGR2B(kME=0.740,rank=95)/IL4I1(kME=0.631,rank=135)
c5.go.bp	M3	GOBP_REGULATION_OF_T_CELL_MEDIATED_IMMUNITY	GO:0002709. Any process that modulates the frequency, rate, or extent of T cell mediated immunity. [GOC:add]	8	130	0.0615	89	0.00494	13.21	3.7e-06	HLA-DRA(kME=0.855,rank=18)/PTPRC(kME=0.852,rank=21)/LILRB1(kME=0.794,rank=58)/P2RX7(kME=0.783,rank=65)/FCGR2B(kME=0.740,rank=95)/SASH3(kME=0.725,rank=105)/IL4I1(kME=0.631,rank=135)/HLA-DRB1(kME=0.605,rank=141)
c5.go.bp	M3	GOBP_REGULATION_OF_ANTIGEN_PROCESSING_AND_PRESENTATION	GO:0002577. Any process that modulates the frequency, rate, or extent of antigen processing and presentation. [GOC:add]	5	130	0.0385	20	0.00111	35.99	3.7e-06	CD74(kME=0.826,rank=40)/LILRB2(kME=0.793,rank=60)/TREM2(kME=0.759,rank=83)/FCGR2B(kME=0.740,rank=95)/HLA-DOA(kME=0.681,rank=117)
c5.go.bp	M3	GOBP_B_CELL_RECEPTOR_SIGNALING_PATHWAY	GO:0050853. The series of molecular signals initiated by the cross-linking of an antigen receptor on a B cell. [GOC:add]	9	130	0.0692	123	0.00683	10.82	3.8e-06	BTK(kME=0.884,rank=7)/SYK(kME=0.862,rank=13)/PTPRC(kME=0.852,rank=21)/MNDA(kME=0.846,rank=26)/PTPN6(kME=0.832,rank=33)/NFAM1(kME=0.798,rank=56)/PIK3CD(kME=0.794,rank=57)/CD300A(kME=0.762,rank=81)/FCGR2B(kME=0.740,rank=95)
c5.go.bp	M3	GOBP_TOLL_LIKE_RECEPTOR_SIGNALING_PATHWAY	GO:0002224. The series of molecular signals initiated by a ligand binding to a toll-like receptor on the surface of a target cell. Toll-like receptors directly bind pattern motifs from a variety of microbial sources to initiate an innate immune response. [GO_REF:0000022, GOC:add, ISBN:0781735149, PMID:12467241, PMID:12524386, PMID:12855817, PMID:15585605, PMID:15728447]	9	130	0.0692	126	0.00699	10.56	4.6e-06	BTK(kME=0.884,rank=7)/TLR2(kME=0.809,rank=48)/PIK3AP1(kME=0.804,rank=51)/TLR8(kME=0.784,rank=64)/CD300A(kME=0.762,rank=81)/TREM2(kME=0.759,rank=83)/TLR7(kME=0.751,rank=88)/TASL(kME=0.682,rank=115)/TLR10(kME=0.545,rank=155)
c5.go.bp	M3	GOBP_POSITIVE_REGULATION_OF_MYELOID_LEUKOCYTE_MEDIATED_IMMUNITY	GO:0002888. Any process that activates or increases the frequency, rate, or extent of myeloid leukocyte mediated immunity. [GOC:add]	5	130	0.0385	21	0.00117	34.27	4.7e-06	BTK(kME=0.884,rank=7)/ITGAM(kME=0.854,rank=20)/ITGB2(kME=0.831,rank=34)/SPI1(kME=0.802,rank=53)/FCGR1A(kME=0.638,rank=133)
c5.go.bp	M3	GOBP_NEUTROPHIL_MIGRATION	GO:1990266. The movement of a neutrophil within or between different tissues and organs of the body. [PMID:1826836]	9	130	0.0692	130	0.00722	10.23	5.9e-06	SYK(kME=0.862,rank=13)/ITGB2(kME=0.831,rank=34)/CD74(kME=0.826,rank=40)/VAV1(kME=0.820,rank=42)/PIK3CG(kME=0.817,rank=45)/PIK3CD(kME=0.794,rank=57)/SLAMF8(kME=0.768,rank=78)/C3AR1(kME=0.753,rank=87)/JAML(kME=0.743,rank=92)
c5.go.bp	M3	GOBP_REGULATION_OF_T_CELL_MEDIATED_CYTOTOXICITY	GO:0001914. Any process that modulates the frequency, rate, or extent of T cell mediated cytotoxicity. [GOC:add, ISBN:0781735149]	6	130	0.0461	41	0.00228	21.21	6.3e-06	HLA-DRA(kME=0.855,rank=18)/PTPRC(kME=0.852,rank=21)/LILRB1(kME=0.794,rank=58)/P2RX7(kME=0.783,rank=65)/FCGR2B(kME=0.740,rank=95)/HLA-DRB1(kME=0.605,rank=141)
c5.go.bp	M3	GOBP_LEUKOCYTE_HOMEOSTASIS	GO:0001776. The process of regulating the proliferation and elimination of cells of the immune system such that the total number of cells of a particular cell type within a whole or part of an organism is stable over time in the absence of an outside stimulus. [GOC:add, ISBN:0781735149]	8	130	0.0615	100	0.00555	11.75	8.5e-06	BTK(kME=0.884,rank=7)/DOCK10(kME=0.840,rank=31)/CD74(kME=0.826,rank=40)/CORO1A(kME=0.826,rank=41)/PIK3CD(kME=0.794,rank=57)/P2RX7(kME=0.783,rank=65)/GAPT(kME=0.739,rank=96)/SASH3(kME=0.725,rank=105)
c5.go.bp	M3	GOBP_MYD88_DEPENDENT_TOLL_LIKE_RECEPTOR_SIGNALING_PATHWAY	GO:0002755. A toll-like receptor signaling pathway in which the MyD88 adaptor molecule mediates transduction of the signal. Toll-like receptors directly bind pattern motifs from a variety of microbial sources to initiate an innate immune response. [GOC:add, ISBN:0781735149, PMID:12467241, PMID:12524386, PMID:12855817, PMID:15585605, PMID:15728447]	5	130	0.0385	24	0.00133	29.98	9.2e-06	BTK(kME=0.884,rank=7)/TLR2(kME=0.809,rank=48)/TLR8(kME=0.784,rank=64)/CD300A(kME=0.762,rank=81)/TLR10(kME=0.545,rank=155)
c5.go.bp	M3	GOBP_POSITIVE_REGULATION_OF_MACROPHAGE_CYTOKINE_PRODUCTION	GO:0060907. Any process that increases the rate, frequency or extent of macrophage cytokine production. Macrophage cytokine production is the appearance of a chemokine due to biosynthesis or secretion following a cellular stimulus, resulting in an increase in its intracellular or extracellular levels. [GOC:dph, GOC:tb]	5	130	0.0385	24	0.00133	29.98	9.2e-06	CARD9(kME=0.849,rank=24)/CD74(kME=0.826,rank=40)/LILRB1(kME=0.794,rank=58)/P2RX7(kME=0.783,rank=65)/TLR7(kME=0.751,rank=88)
c5.go.bp	M3	GOBP_RESPONSE_TO_INTERFERON_GAMMA	GO:0034341. Any process that results in a change in state or activity of a cell or an organism (in terms of movement, secretion, enzyme production, gene expression, etc.) as a result of an interferon-gamma stimulus. Interferon-gamma is also known as type II interferon. [GOC:add, ISBN:0126896631, PMID:15546383]	9	130	0.0692	139	0.00772	9.56	9.9e-06	CIITA(kME=0.893,rank=4)/AIF1(kME=0.858,rank=16)/HCK(kME=0.843,rank=29)/CD74(kME=0.826,rank=40)/GBP5(kME=0.818,rank=44)/TLR2(kME=0.809,rank=48)/IRF8(kME=0.782,rank=66)/KYNU(kME=0.763,rank=80)/HLA-DPA1(kME=0.742,rank=94)
c5.go.bp	M3	GOBP_NEUTROPHIL_CHEMOTAXIS	GO:0030593. The directed movement of a neutrophil cell, the most numerous polymorphonuclear leukocyte found in the blood, in response to an external stimulus, usually an infection or wounding. [GOC:jl, ISBN:0198506732]	8	130	0.0615	105	0.00583	11.18	1.2e-05	SYK(kME=0.862,rank=13)/ITGB2(kME=0.831,rank=34)/CD74(kME=0.826,rank=40)/VAV1(kME=0.820,rank=42)/PIK3CG(kME=0.817,rank=45)/PIK3CD(kME=0.794,rank=57)/C3AR1(kME=0.753,rank=87)/JAML(kME=0.743,rank=92)
c5.go.bp	M3	GOBP_IMMUNE_RESPONSE_REGULATING_CELL_SURFACE_RECEPTOR_SIGNALING_PATHWAY_INVOLVED_IN_PHAGOCYTOSIS	GO:0002433. An immune response-regulating cell surface receptor signaling pathway that contributes to the endocytic engulfment of external particulate material by phagocytes. [GO_REF:0000022, GOC:add, GOC:bf, ISBN:0781735149]	5	130	0.0385	26	0.00144	27.67	1.3e-05	SYK(kME=0.862,rank=13)/PTPRC(kME=0.852,rank=21)/HCK(kME=0.843,rank=29)/VAV1(kME=0.820,rank=42)/FCGR2B(kME=0.740,rank=95)
c5.go.bp	M3	GOBP_GRANULOCYTE_ACTIVATION	GO:0036230. The change in morphology and behavior of a granulocyte resulting from exposure to a cytokine, chemokine, cellular ligand, or soluble factor. [CL:0000094, GOC:nhn]	6	130	0.0461	48	0.00266	18.11	1.5e-05	SYK(kME=0.862,rank=13)/ITGAM(kME=0.854,rank=20)/ITGB2(kME=0.831,rank=34)/SPI1(kME=0.802,rank=53)/CD300A(kME=0.762,rank=81)/FCGR2B(kME=0.740,rank=95)
c5.go.bp	M3	GOBP_NEGATIVE_REGULATION_OF_MYELOID_LEUKOCYTE_MEDIATED_IMMUNITY	GO:0002887. Any process that stops, prevents, or reduces the frequency, rate, or extent of myeloid leukocyte mediated immunity. [GOC:add]	4	130	0.0308	12	0.00067	47.62	1.5e-05	CD84(kME=0.814,rank=47)/SPI1(kME=0.802,rank=53)/CD300A(kME=0.762,rank=81)/FCGR2B(kME=0.740,rank=95)
c5.go.bp	M3	GOBP_PATTERN_RECOGNITION_RECEPTOR_SIGNALING_PATHWAY	GO:0002221. The series of molecular signals initiated by a ligand binding to a pattern recognition receptor (PRR), and ending with the regulation of a downstream cellular process, e.g. transcription. PRRs bind pathogen-associated molecular pattern (PAMPs), structures conserved among microbial species, or damage-associated molecular pattern (DAMPs), endogenous molecules released from damaged cells…	10	130	0.0769	191	0.0106	7.78	1.6e-05	BTK(kME=0.884,rank=7)/TLR2(kME=0.809,rank=48)/PIK3AP1(kME=0.804,rank=51)/TLR8(kME=0.784,rank=64)/CD300A(kME=0.762,rank=81)/TREM2(kME=0.759,rank=83)/TLR7(kME=0.751,rank=88)/TASL(kME=0.682,rank=115)/OASL(kME=0.679,rank=118)/TLR10(kME=0.545,rank=155)
c5.go.bp	M3	GOBP_DENDRITIC_CELL_CHEMOTAXIS	GO:0002407. The movement of a dendritic cell in response to an external stimulus. [CL:0000451, GOC:add, ISBN:0781735149, PMID:15814331, PMID:16056255]	5	130	0.0385	27	0.0015	26.65	1.6e-05	PIK3CG(kME=0.817,rank=45)/SPI1(kME=0.802,rank=53)/SLAMF8(kME=0.768,rank=78)/TRPM2(kME=0.711,rank=110)/CCR5(kME=0.632,rank=134)
c5.go.bp	M3	GOBP_LEUKOCYTE_ACTIVATION_INVOLVED_IN_INFLAMMATORY_RESPONSE	GO:0002269. A change in the morphology or behavior of a leukocyte resulting from exposure to an activating factor such as a cellular or soluble ligand, leading to the initiation or perpetuation of an inflammatory response. [GOC:add, ISBN:0781735149]	6	130	0.0461	50	0.00278	17.39	1.9e-05	AIF1(kME=0.858,rank=16)/ITGAM(kME=0.854,rank=20)/PTPRC(kME=0.852,rank=21)/ITGB2(kME=0.831,rank=34)/TLR2(kME=0.809,rank=48)/TREM2(kME=0.759,rank=83)
c5.go.bp	M3	GOBP_T_CELL_MEDIATED_IMMUNITY	GO:0002456. Any process involved in the carrying out of an immune response by a T cell. [GO_REF:0000022, GOC:add, ISBN:0781735149]	8	130	0.0615	113	0.00627	10.39	2e-05	HLA-DRA(kME=0.855,rank=18)/PTPRC(kME=0.852,rank=21)/LILRB1(kME=0.794,rank=58)/P2RX7(kME=0.783,rank=65)/FCGR2B(kME=0.740,rank=95)/SASH3(kME=0.725,rank=105)/IL4I1(kME=0.631,rank=135)/HLA-DRB1(kME=0.605,rank=141)
c5.go.bp	M3	GOBP_INFLAMMATORY_RESPONSE_TO_ANTIGENIC_STIMULUS	GO:0002437. An inflammatory response to an antigenic stimulus, which can be include any number of T cell or B cell epitopes. [GOC:add, ISBN:0781735149]	7	130	0.0538	79	0.00439	12.92	2e-05	BTK(kME=0.884,rank=7)/SYK(kME=0.862,rank=13)/HCK(kME=0.843,rank=29)/TREM2(kME=0.759,rank=83)/FCGR2B(kME=0.740,rank=95)/FCGR1A(kME=0.638,rank=133)/HLA-DRB1(kME=0.605,rank=141)
c5.go.bp	M3	GOBP_MYELOID_LEUKOCYTE_CYTOKINE_PRODUCTION	GO:0061082. Any process that contributes to cytokine production by a myeloid cell. [GOC:dph]	6	130	0.0461	51	0.00283	17.04	2.1e-05	SYK(kME=0.862,rank=13)/CARD9(kME=0.849,rank=24)/CD74(kME=0.826,rank=40)/LILRB1(kME=0.794,rank=58)/P2RX7(kME=0.783,rank=65)/TLR7(kME=0.751,rank=88)
c5.go.bp	M3	GOBP_T_CELL_MEDIATED_CYTOTOXICITY	GO:0001913. The directed killing of a target cell by a T cell through the release of granules containing cytotoxic mediators or through the engagement of death receptors. [GOC:add, GOC:pr, ISBN:0781735149, PMID:11911826]	6	130	0.0461	51	0.00283	17.04	2.1e-05	HLA-DRA(kME=0.855,rank=18)/PTPRC(kME=0.852,rank=21)/LILRB1(kME=0.794,rank=58)/P2RX7(kME=0.783,rank=65)/FCGR2B(kME=0.740,rank=95)/HLA-DRB1(kME=0.605,rank=141)
c5.go.bp	M3	GOBP_T_CELL_ACTIVATION_INVOLVED_IN_IMMUNE_RESPONSE	GO:0002286. The change in morphology and behavior of a mature or immature T cell resulting from exposure to a mitogen, cytokine, chemokine, cellular ligand, or an antigen for which it is specific, leading to the initiation or perpetuation of an immune response. [GOC:add, ISBN:0781735149]	8	130	0.0615	118	0.00655	9.95	2.7e-05	HLA-DRA(kME=0.855,rank=18)/HLA-DMB(kME=0.845,rank=27)/CD74(kME=0.826,rank=40)/LILRB1(kME=0.794,rank=58)/CD86(kME=0.779,rank=69)/FCGR2B(kME=0.740,rank=95)/APBB1IP(kME=0.725,rank=104)/HLA-DRB1(kME=0.605,rank=141)
c5.go.bp	M3	GOBP_NEGATIVE_REGULATION_OF_LEUKOCYTE_DEGRANULATION	GO:0043301. Any process that stops, prevents, or reduces the rate of leukocyte degranulation. [GOC:add, ISBN:0781735149]	4	130	0.0308	14	0.00078	40.82	2.9e-05	CD84(kME=0.814,rank=47)/SPI1(kME=0.802,rank=53)/CD300A(kME=0.762,rank=81)/FCGR2B(kME=0.740,rank=95)
c5.go.bp	M3	GOBP_NEUTROPHIL_DEGRANULATION	GO:0043312. The regulated exocytosis of secretory granules containing preformed mediators such as proteases, lipases, and inflammatory mediators by a neutrophil. [ISBN:0781735149]	4	130	0.0308	14	0.00078	40.82	2.9e-05	SYK(kME=0.862,rank=13)/ITGAM(kME=0.854,rank=20)/ITGB2(kME=0.831,rank=34)/SPI1(kME=0.802,rank=53)
c5.go.bp	M3	GOBP_NEGATIVE_REGULATION_OF_INFLAMMATORY_RESPONSE_TO_ANTIGENIC_STIMULUS	GO:0002862. Any process that stops, prevents, or reduces the frequency, rate, or extent of an inflammatory response to an antigenic stimulus. [GOC:add]	5	130	0.0385	32	0.00178	22.48	3.6e-05	SYK(kME=0.862,rank=13)/HCK(kME=0.843,rank=29)/TREM2(kME=0.759,rank=83)/FCGR2B(kME=0.740,rank=95)/HLA-DRB1(kME=0.605,rank=141)
c5.go.bp	M3	GOBP_DENDRITIC_CELL_ANTIGEN_PROCESSING_AND_PRESENTATION	GO:0002468. The process in which a dendritic cell expresses antigen (peptide or lipid) on its cell surface in association with an MHC protein complex. [GOC:add, ISBN:0781735149, PMID:15771591]	4	130	0.0308	15	0.00083	38.09	3.8e-05	HLA-DRA(kME=0.855,rank=18)/CD74(kME=0.826,rank=40)/FCGR2B(kME=0.740,rank=95)/HLA-DRB1(kME=0.605,rank=141)
c5.go.bp	M3	GOBP_FC_RECEPTOR_MEDIATED_STIMULATORY_SIGNALING_PATHWAY	GO:0002431. The series of molecular signals generated as a consequence of a the binding of the Fc portion of an immunoglobulin by an Fc receptor capable of activating or perpetuating an immune response. The Fc portion of an immunoglobulin is its C-terminal constant region. [GO_REF:0000022, GOC:add, ISBN:0781735149]	5	130	0.0385	33	0.00183	21.8	4.1e-05	SYK(kME=0.862,rank=13)/PTPRC(kME=0.852,rank=21)/HCK(kME=0.843,rank=29)/VAV1(kME=0.820,rank=42)/FCGR2B(kME=0.740,rank=95)
c5.go.bp	M3	GOBP_MAST_CELL_MEDIATED_IMMUNITY	GO:0002448. Any process involved in the carrying out of an immune response by a mast cell. [GO_REF:0000022, GOC:add, ISBN:0781735149]	6	130	0.0461	58	0.00322	14.98	4.2e-05	BTK(kME=0.884,rank=7)/SYK(kME=0.862,rank=13)/PIK3CG(kME=0.817,rank=45)/CD84(kME=0.814,rank=47)/PIK3CD(kME=0.794,rank=57)/CD300A(kME=0.762,rank=81)
c5.go.bp	M3	GOBP_GRANULOCYTE_CHEMOTAXIS	GO:0071621. The movement of a granulocyte in response to an external stimulus. [GOC:rph]	8	130	0.0615	129	0.00716	9.09	4.8e-05	SYK(kME=0.862,rank=13)/ITGB2(kME=0.831,rank=34)/CD74(kME=0.826,rank=40)/VAV1(kME=0.820,rank=42)/PIK3CG(kME=0.817,rank=45)/PIK3CD(kME=0.794,rank=57)/C3AR1(kME=0.753,rank=87)/JAML(kME=0.743,rank=92)
c5.go.bp	M3	GOBP_MACROPHAGE_CYTOKINE_PRODUCTION	GO:0010934. The appearance of a macrophage cytokine due to biosynthesis or secretion following a cellular stimulus, resulting in an increase in its intracellular or extracellular levels. [GOC:BHF, GOC:dph, GOC:rl, GOC:tb]	5	130	0.0385	37	0.00205	19.43	6.9e-05	CARD9(kME=0.849,rank=24)/CD74(kME=0.826,rank=40)/LILRB1(kME=0.794,rank=58)/P2RX7(kME=0.783,rank=65)/TLR7(kME=0.751,rank=88)
c5.go.bp	M3	GOBP_MATURE_B_CELL_DIFFERENTIATION	GO:0002335. The process in which transitional stage B cells acquire the specialized features of mature B cells in the spleen. [GOC:jal, ISBN:0781735149]	5	130	0.0385	37	0.00205	19.43	6.9e-05	DOCK10(kME=0.840,rank=31)/SPI1(kME=0.802,rank=53)/IRF8(kME=0.782,rank=66)/SLAMF8(kME=0.768,rank=78)/FCGR2B(kME=0.740,rank=95)
c5.go.bp	M3	GOBP_NEUTROPHIL_MEDIATED_IMMUNITY	GO:0002446. Any process involved in the carrying out of an immune response by a neutrophil. [GO_REF:0000022, GOC:add, ISBN:0781735149]	5	130	0.0385	37	0.00205	19.43	6.9e-05	SYK(kME=0.862,rank=13)/ITGAM(kME=0.854,rank=20)/CARD9(kME=0.849,rank=24)/ITGB2(kME=0.831,rank=34)/SPI1(kME=0.802,rank=53)
c5.go.bp	M3	GOBP_REGULATION_OF_B_CELL_MEDIATED_IMMUNITY	GO:0002712. Any process that modulates the frequency, rate, or extent of B cell mediated immunity. [GOC:add]	6	130	0.0461	64	0.00355	13.57	7e-05	BTK(kME=0.884,rank=7)/PTPRC(kME=0.852,rank=21)/PTPN6(kME=0.832,rank=33)/TREM2(kME=0.759,rank=83)/FCGR2B(kME=0.740,rank=95)/FCGR1A(kME=0.638,rank=133)
c5.go.bp	M3	GOBP_REGULATION_OF_ANTIGEN_RECEPTOR_MEDIATED_SIGNALING_PATHWAY	GO:0050854. Any process that modulates the frequency, rate or extent of signaling pathways initiated by the cross-linking of an antigen receptor on a B- or T cell. [GOC:ai]	6	130	0.0461	66	0.00366	13.16	8.4e-05	PTPRC(kME=0.852,rank=21)/PTPN6(kME=0.832,rank=33)/CARD11(kME=0.801,rank=54)/NFAM1(kME=0.798,rank=56)/CD300A(kME=0.762,rank=81)/FCGR2B(kME=0.740,rank=95)
c5.go.bp	M3	GOBP_NEGATIVE_REGULATION_OF_B_CELL_PROLIFERATION	GO:0030889. Any process that stops, prevents or reduces the rate or extent of B cell proliferation. [GOC:mah]	4	130	0.0308	19	0.00105	30.07	9.5e-05	BTK(kME=0.884,rank=7)/MNDA(kME=0.846,rank=26)/CD300A(kME=0.762,rank=81)/FCGR2B(kME=0.740,rank=95)
c5.go.bp	M3	GOBP_REGULATION_OF_HUMORAL_IMMUNE_RESPONSE_MEDIATED_BY_CIRCULATING_IMMUNOGLOBULIN	GO:0002923. Any process that modulates the frequency, rate, or extent of a humoral immune response mediated by circulating immunoglobulin. [GOC:add]	4	130	0.0308	19	0.00105	30.07	9.5e-05	PTPRC(kME=0.852,rank=21)/PTPN6(kME=0.832,rank=33)/TREM2(kME=0.759,rank=83)/FCGR2B(kME=0.740,rank=95)
c5.go.bp	M3	GOBP_LYMPHOCYTE_HOMEOSTASIS	GO:0002260. The process of regulating the proliferation and elimination of lymphocytes such that the total number of lymphocytes within a whole or part of an organism is stable over time in the absence of an outside stimulus. [GOC:add, PMID:15826826, PMID:16319493, PMID:16551252, PMID:16551262]	6	130	0.0461	69	0.00383	12.58	0.00011	DOCK10(kME=0.840,rank=31)/CD74(kME=0.826,rank=40)/CORO1A(kME=0.826,rank=41)/P2RX7(kME=0.783,rank=65)/GAPT(kME=0.739,rank=96)/SASH3(kME=0.725,rank=105)
c5.go.bp	M3	GOBP_NEGATIVE_REGULATION_OF_T_CELL_PROLIFERATION	GO:0042130. Any process that stops, prevents or reduces the rate or extent of T cell proliferation. [GOC:jl]	6	130	0.0461	70	0.00389	12.4	0.00011	PTPN6(kME=0.832,rank=33)/LILRB1(kME=0.794,rank=58)/LILRB2(kME=0.793,rank=60)/CD86(kME=0.779,rank=69)/IL4I1(kME=0.631,rank=135)/HLA-DRB1(kME=0.605,rank=141)
c5.go.bp	M3	GOBP_NEUTROPHIL_ACTIVATION_INVOLVED_IN_IMMUNE_RESPONSE	GO:0002283. The change in morphology and behavior of a neutrophil resulting from exposure to a cytokine, chemokine, cellular ligand, or soluble factor, leading to the initiation or perpetuation of an immune response. [GOC:add, ISBN:0781735149]	4	130	0.0308	21	0.00117	27.2	0.00014	SYK(kME=0.862,rank=13)/ITGAM(kME=0.854,rank=20)/ITGB2(kME=0.831,rank=34)/SPI1(kME=0.802,rank=53)
c5.go.bp	M3	GOBP_THYMIC_T_CELL_SELECTION	GO:0045061. The process of T cell selection that occurs in the thymus. [ISBN:0781735149, PMID:12414722]	4	130	0.0308	22	0.00122	25.96	0.00016	PTPRC(kME=0.852,rank=21)/DOCK2(kME=0.851,rank=23)/CD74(kME=0.826,rank=40)/CARD11(kME=0.801,rank=54)
c5.go.bp	M3	GOBP_POSITIVE_REGULATION_OF_B_CELL_PROLIFERATION	GO:0030890. Any process that activates or increases the rate or extent of B cell proliferation. [GOC:mah]	5	130	0.0385	45	0.0025	15.97	0.00017	BTK(kME=0.884,rank=7)/PTPRC(kME=0.852,rank=21)/CD74(kME=0.826,rank=40)/CARD11(kME=0.801,rank=54)/SASH3(kME=0.725,rank=105)
c5.go.bp	M3	GOBP_POSITIVE_REGULATION_OF_CD4_POSITIVE_ALPHA_BETA_T_CELL_ACTIVATION	GO:2000516. Any process that activates or increases the frequency, rate or extent of CD4-positive, alpha-beta T cell activation. [GOC:obol]	5	130	0.0385	45	0.0025	15.97	0.00017	HLA-DRA(kME=0.855,rank=18)/CARD11(kME=0.801,rank=54)/CD86(kME=0.779,rank=69)/SASH3(kME=0.725,rank=105)/HLA-DRB1(kME=0.605,rank=141)
c5.go.bp	M3	GOBP_POSITIVE_REGULATION_OF_REGULATORY_T_CELL_DIFFERENTIATION	GO:0045591. Any process that activates or increases the frequency, rate or extent of differentiation of regulatory T cells. [ISBN:0781735149]	4	130	0.0308	23	0.00128	24.83	0.00019	HLA-DRA(kME=0.855,rank=18)/LILRB2(kME=0.793,rank=60)/IL4I1(kME=0.631,rank=135)/HLA-DRB1(kME=0.605,rank=141)
c5.go.bp	M3	GOBP_ALPHA_BETA_T_CELL_PROLIFERATION	GO:0046633. The expansion of an alpha-beta T cell population by cell division. [GOC:ai]	5	130	0.0385	47	0.00261	15.29	0.0002	SYK(kME=0.862,rank=13)/PTPRC(kME=0.852,rank=21)/DOCK2(kME=0.851,rank=23)/RASAL3(kME=0.815,rank=46)/CARD11(kME=0.801,rank=54)
c5.go.bp	M3	GOBP_LYMPHOCYTE_COSTIMULATION	GO:0031294. The process of providing, via surface-bound receptor-ligand pairs, a second, antigen-independent, signal in addition to that provided by the B- or T cell receptor to augment B- or T cell activation. [ISBN:0781735149]	5	130	0.0385	47	0.00261	15.29	0.0002	PTPN6(kME=0.832,rank=33)/VAV1(kME=0.820,rank=42)/CARD11(kME=0.801,rank=54)/LILRB2(kME=0.793,rank=60)/CD86(kME=0.779,rank=69)
c5.go.bp	M3	GOBP_POSITIVE_REGULATION_OF_ALPHA_BETA_T_CELL_PROLIFERATION	GO:0046641. Any process that activates or increases the frequency, rate or extent of alpha-beta T cell proliferation. [GOC:ai]	4	130	0.0308	25	0.00139	22.84	0.00026	SYK(kME=0.862,rank=13)/PTPRC(kME=0.852,rank=21)/RASAL3(kME=0.815,rank=46)/CARD11(kME=0.801,rank=54)
c5.go.bp	M3	GOBP_T_CELL_SELECTION	GO:0045058. The process in which T cells that express T cell receptors that are restricted by self MHC protein complexes and tolerant to self antigens are selected for further maturation. [ISBN:0781735149, PMID:12414722]	5	130	0.0385	51	0.00283	14.09	0.00029	SYK(kME=0.862,rank=13)/PTPRC(kME=0.852,rank=21)/DOCK2(kME=0.851,rank=23)/CD74(kME=0.826,rank=40)/CARD11(kME=0.801,rank=54)
c5.go.bp	M3	GOBP_GAMMA_DELTA_T_CELL_ACTIVATION	GO:0046629. The change in morphology and behavior of a gamma-delta T cell resulting from exposure to a mitogen, cytokine, chemokine, cellular ligand, or an antigen for which it is specific. [GOC:add]	4	130	0.0308	26	0.00144	21.96	0.0003	SYK(kME=0.862,rank=13)/PTPRC(kME=0.852,rank=21)/LILRB1(kME=0.794,rank=58)/JAML(kME=0.743,rank=92)
c5.go.bp	M3	GOBP_POSITIVE_REGULATION_OF_ALPHA_BETA_T_CELL_DIFFERENTIATION	GO:0046638. Any process that activates or increases the frequency, rate or extent of alpha-beta T cell differentiation. [GOC:ai]	5	130	0.0385	53	0.00294	13.55	0.00034	SYK(kME=0.862,rank=13)/HLA-DRA(kME=0.855,rank=18)/CD86(kME=0.779,rank=69)/SASH3(kME=0.725,rank=105)/HLA-DRB1(kME=0.605,rank=141)
c5.go.bp	M3	GOBP_NEGATIVE_REGULATION_OF_T_CELL_MEDIATED_IMMUNITY	GO:0002710. Any process that stops, prevents, or reduces the frequency, rate, or extent of T cell mediated immunity. [GOC:add]	4	130	0.0308	27	0.0015	21.15	0.00035	PTPRC(kME=0.852,rank=21)/LILRB1(kME=0.794,rank=58)/FCGR2B(kME=0.740,rank=95)/IL4I1(kME=0.631,rank=135)
c5.go.bp	M3	GOBP_B_CELL_ACTIVATION_INVOLVED_IN_IMMUNE_RESPONSE	GO:0002312. The change in morphology and behavior of a mature or immature B cell during an immune response, resulting from exposure to a mitogen, cytokine, chemokine, cellular ligand, or an antigen for which it is specific. [GOC:jal]	6	130	0.0461	88	0.00489	9.86	0.00036	PTPRC(kME=0.852,rank=21)/DOCK10(kME=0.840,rank=31)/SPI1(kME=0.802,rank=53)/IRF8(kME=0.782,rank=66)/FCGR2B(kME=0.740,rank=95)/GAPT(kME=0.739,rank=96)
c5.go.bp	M3	GOBP_NEGATIVE_REGULATION_OF_MAST_CELL_ACTIVATION_INVOLVED_IN_IMMUNE_RESPONSE	GO:0033007. Any process that stops, prevents, or reduces the frequency, rate, or extent of mast cell activation as part of an immune response. [GOC:mah]	3	130	0.0231	10	0.00056	42.53	0.00036	PTPN6(kME=0.832,rank=33)/CD84(kME=0.814,rank=47)/CD300A(kME=0.762,rank=81)
c5.go.bp	M3	GOBP_NEGATIVE_REGULATION_OF_T_CELL_MEDIATED_CYTOTOXICITY	GO:0001915. Any process that stops, prevents, or reduces the rate of T cell mediated cytotoxicity. [GOC:add, ISBN:0781735149]	3	130	0.0231	10	0.00056	42.53	0.00036	PTPRC(kME=0.852,rank=21)/LILRB1(kME=0.794,rank=58)/FCGR2B(kME=0.740,rank=95)
c5.go.bp	M3	GOBP_T_CELL_ACTIVATION_VIA_T_CELL_RECEPTOR_CONTACT_WITH_ANTIGEN_BOUND_TO_MHC_MOLECULE_ON_ANTIGEN_PRESENTING_CELL	GO:0002291. The change in morphology and behavior of a mature or immature T cell resulting from exposure to an antigen for which its T cell receptor is specific bound to an MHC molecule on an antigen presenting cell, leading to the initiation or perpetuation of an immune response. [GOC:add, ISBN:0781735149]	3	130	0.0231	10	0.00056	42.53	0.00036	HLA-DMB(kME=0.845,rank=27)/LILRB1(kME=0.794,rank=58)/APBB1IP(kME=0.725,rank=104)
c5.go.bp	M3	GOBP_NEGATIVE_REGULATION_OF_LYMPHOCYTE_MEDIATED_IMMUNITY	GO:0002707. Any process that stops, prevents, or reduces the frequency, rate, or extent of lymphocyte mediated immunity. [GOC:add]	5	130	0.0385	56	0.00311	12.83	0.00042	PTPRC(kME=0.852,rank=21)/PTPN6(kME=0.832,rank=33)/LILRB1(kME=0.794,rank=58)/FCGR2B(kME=0.740,rank=95)/IL4I1(kME=0.631,rank=135)
c5.go.bp	M3	GOBP_IMMUNE_RESPONSE_INHIBITING_SIGNAL_TRANSDUCTION	GO:0002765. The cascade of processes by which a signal interacts with a receptor, causing a change in the level or activity of a second messenger or other downstream target, and ultimately leading to inhibition of an immune response. [GOC:add, ISBN:0781735149]	3	130	0.0231	11	0.00061	38.66	0.00047	CD33(kME=0.854,rank=19)/LILRB1(kME=0.794,rank=58)/LILRB2(kME=0.793,rank=60)
c5.go.bp	M3	GOBP_REGULATION_OF_GAMMA_DELTA_T_CELL_ACTIVATION	GO:0046643. Any process that modulates the frequency, rate or extent of gamma-delta T cell activation. [GOC:ai]	3	130	0.0231	11	0.00061	38.66	0.00047	SYK(kME=0.862,rank=13)/PTPRC(kME=0.852,rank=21)/LILRB1(kME=0.794,rank=58)
c5.go.bp	M3	GOBP_MATURE_B_CELL_DIFFERENTIATION_INVOLVED_IN_IMMUNE_RESPONSE	GO:0002313. The process in which a naive B cell acquires the specialized features of a mature or memory B cell during an immune response. [GOC:jal]	4	130	0.0308	31	0.00172	18.42	0.00055	DOCK10(kME=0.840,rank=31)/SPI1(kME=0.802,rank=53)/IRF8(kME=0.782,rank=66)/FCGR2B(kME=0.740,rank=95)
c5.go.bp	M3	GOBP_POSITIVE_REGULATION_OF_T_CELL_MEDIATED_CYTOTOXICITY	GO:0001916. Any process that activates or increases the frequency, rate or extent of T cell mediated cytotoxicity. [GOC:add, ISBN:0781735149]	4	130	0.0308	31	0.00172	18.42	0.00055	HLA-DRA(kME=0.855,rank=18)/PTPRC(kME=0.852,rank=21)/P2RX7(kME=0.783,rank=65)/HLA-DRB1(kME=0.605,rank=141)
c5.go.bp	M3	GOBP_POSITIVE_REGULATION_OF_T_CELL_MEDIATED_IMMUNITY	GO:0002711. Any process that activates or increases the frequency, rate, or extent of T cell mediated immunity. [GOC:add]	5	130	0.0385	60	0.00333	11.97	0.00056	HLA-DRA(kME=0.855,rank=18)/PTPRC(kME=0.852,rank=21)/P2RX7(kME=0.783,rank=65)/SASH3(kME=0.725,rank=105)/HLA-DRB1(kME=0.605,rank=141)
c5.go.bp	M3	GOBP_NEGATIVE_T_CELL_SELECTION	GO:0043383. The process of elimination of immature T cells which react strongly with self-antigens. [ISBN:0781735149, PMID:12414722]	3	130	0.0231	12	0.00067	35.44	0.00059	PTPRC(kME=0.852,rank=21)/DOCK2(kME=0.851,rank=23)/CD74(kME=0.826,rank=40)
c5.go.bp	M3	GOBP_TOLL_LIKE_RECEPTOR_7_SIGNALING_PATHWAY	GO:0034154. The series of molecular signals initiated by a ligand binding to toll-like receptor 7. [GOC:add, PMID:16551253, PMID:17328678]	3	130	0.0231	12	0.00067	35.44	0.00059	PIK3AP1(kME=0.804,rank=51)/TLR7(kME=0.751,rank=88)/TASL(kME=0.682,rank=115)
c5.go.bp	M3	GOBP_NEGATIVE_REGULATION_OF_ADAPTIVE_IMMUNE_RESPONSE	GO:0002820. Any process that stops, prevents, or reduces the frequency, rate, or extent of an adaptive immune response. [GOC:add]	5	130	0.0385	62	0.00344	11.58	0.00064	PTPRC(kME=0.852,rank=21)/PTPN6(kME=0.832,rank=33)/LILRB1(kME=0.794,rank=58)/FCGR2B(kME=0.740,rank=95)/IL4I1(kME=0.631,rank=135)
c5.go.bp	M3	GOBP_REGULATION_OF_MACROPHAGE_ACTIVATION	GO:0043030. Any process that modulates the frequency or rate of macrophage activation. [GOC:jl]	5	130	0.0385	62	0.00344	11.58	0.00064	PTPRC(kME=0.852,rank=21)/CD74(kME=0.826,rank=40)/CD84(kME=0.814,rank=47)/TREM2(kME=0.759,rank=83)/FCGR2B(kME=0.740,rank=95)
c5.go.bp	M3	GOBP_B_CELL_HOMEOSTASIS	GO:0001782. The process of regulating the proliferation and elimination of B cells such that the total number of B cells within a whole or part of an organism is stable over time in the absence of an outside stimulus. [GOC:add, ISBN:0781735149, PMID:12956429]	4	130	0.0308	33	0.00183	17.3	0.00068	DOCK10(kME=0.840,rank=31)/CD74(kME=0.826,rank=40)/GAPT(kME=0.739,rank=96)/SASH3(kME=0.725,rank=105)
c5.go.bp	M3	GOBP_HYPERSENSITIVITY	GO:0002524. An inflammatory response to an exogenous environmental antigen or an endogenous antigen initiated by the adaptive immune system. [GOC:jal, ISBN:0781735149]	3	130	0.0231	13	0.00072	32.71	0.00074	BTK(kME=0.884,rank=7)/FCGR2B(kME=0.740,rank=95)/FCGR1A(kME=0.638,rank=133)
c5.go.bp	M3	GOBP_REGULATION_OF_MAST_CELL_ACTIVATION_INVOLVED_IN_IMMUNE_RESPONSE	GO:0033006. Any process that modulates the frequency, rate, or extent of mast cell activation as part of an immune response. [GOC:mah]	4	130	0.0308	34	0.00189	16.79	0.00075	SYK(kME=0.862,rank=13)/PTPN6(kME=0.832,rank=33)/CD84(kME=0.814,rank=47)/CD300A(kME=0.762,rank=81)
c5.go.bp	M3	GOBP_POSITIVE_REGULATION_OF_CD4_POSITIVE_ALPHA_BETA_T_CELL_DIFFERENTIATION	GO:0043372. Any process that activates or increases the frequency, rate or extent of CD4-positive, alpha-beta T cell differentiation. [GOC:add, GOC:pr, ISBN:0781735149]	4	130	0.0308	35	0.00194	16.31	0.00083	HLA-DRA(kME=0.855,rank=18)/CD86(kME=0.779,rank=69)/SASH3(kME=0.725,rank=105)/HLA-DRB1(kME=0.605,rank=141)
c5.go.bp	M3	GOBP_NEGATIVE_REGULATION_OF_MAST_CELL_ACTIVATION	GO:0033004. Any process that stops, prevents, or reduces the frequency, rate, or extent of mast cell activation. [GOC:mah]	3	130	0.0231	14	0.00078	30.37	0.00091	PTPN6(kME=0.832,rank=33)/CD84(kME=0.814,rank=47)/CD300A(kME=0.762,rank=81)
c5.go.bp	M3	GOBP_POSITIVE_THYMIC_T_CELL_SELECTION	GO:0045059. The process of sparing immature T cells in the thymus which react with self-MHC protein complexes with low affinity levels from apoptotic death. [ISBN:0781735149, PMID:12414722]	3	130	0.0231	14	0.00078	30.37	0.00091	PTPRC(kME=0.852,rank=21)/DOCK2(kME=0.851,rank=23)/CD74(kME=0.826,rank=40)
c5.go.bp	M3	GOBP_NEGATIVE_REGULATION_OF_B_CELL_ACTIVATION	GO:0050869. Any process that stops, prevents, or reduces the frequency, rate or extent of B cell activation. [GOC:ai]	4	130	0.0308	36	0.002	15.85	0.00091	BTK(kME=0.884,rank=7)/MNDA(kME=0.846,rank=26)/CD300A(kME=0.762,rank=81)/FCGR2B(kME=0.740,rank=95)
c5.go.bp	M3	GOBP_NEUTROPHIL_EXTRAVASATION	GO:0072672. The migration of a neutrophil from the blood vessels into the surrounding tissue. [CL:0000775, GOC:BHF]	3	130	0.0231	15	0.00083	28.34	0.0011	PIK3CG(kME=0.817,rank=45)/PIK3CD(kME=0.794,rank=57)/JAML(kME=0.743,rank=92)
c5.go.bp	M3	GOBP_REGULATION_OF_ACUTE_INFLAMMATORY_RESPONSE_TO_ANTIGENIC_STIMULUS	GO:0002864. Any process that modulates the frequency, rate, or extent of an acute inflammatory response to an antigenic stimulus. [GOC:add]	3	130	0.0231	15	0.00083	28.34	0.0011	BTK(kME=0.884,rank=7)/FCGR2B(kME=0.740,rank=95)/FCGR1A(kME=0.638,rank=133)
c5.go.bp	M3	GOBP_REGULATION_OF_DENDRITIC_CELL_DIFFERENTIATION	GO:2001198. Any process that modulates the frequency, rate or extent of dendritic cell differentiation. [GOC:obol]	3	130	0.0231	15	0.00083	28.34	0.0011	LILRB1(kME=0.794,rank=58)/LILRB2(kME=0.793,rank=60)/FCGR2B(kME=0.740,rank=95)
c5.go.bp	M3	GOBP_REGULATORY_T_CELL_DIFFERENTIATION	GO:0045066. The process in which a relatively unspecialized T cell acquires specialized features of a regulatory T cell. Regulatory T cells control or suppress immune responses through a variety of mechanisms and subsets include the CD4+CD25+ cell type as well as certain CD8+ cell types. [ISBN:0781735149]	4	130	0.0308	39	0.00216	14.63	0.0012	HLA-DRA(kME=0.855,rank=18)/LILRB2(kME=0.793,rank=60)/IL4I1(kME=0.631,rank=135)/HLA-DRB1(kME=0.605,rank=141)
c5.go.bp	M3	GOBP_REGULATION_OF_ALPHA_BETA_T_CELL_DIFFERENTIATION	GO:0046637. Any process that modulates the frequency, rate or extent of alpha-beta T cell differentiation. [GOC:ai]	5	130	0.0385	73	0.00405	9.83	0.0013	SYK(kME=0.862,rank=13)/HLA-DRA(kME=0.855,rank=18)/CD86(kME=0.779,rank=69)/SASH3(kME=0.725,rank=105)/HLA-DRB1(kME=0.605,rank=141)
c5.go.bp	M3	GOBP_MYELOID_LEUKOCYTE_DIFFERENTIATION	GO:0002573. The process in which a relatively unspecialized myeloid precursor cell acquires the specialized features of any cell of the myeloid leukocyte lineage. [GOC:add, PMID:16551251]	8	130	0.0615	219	0.0122	5.33	0.0013	CD74(kME=0.826,rank=40)/TLR2(kME=0.809,rank=48)/SPI1(kME=0.802,rank=53)/PIK3CD(kME=0.794,rank=57)/LILRB1(kME=0.794,rank=58)/OSCAR(kME=0.769,rank=76)/TREM2(kME=0.759,rank=83)/HLA-DRB1(kME=0.605,rank=141)
c5.go.bp	M3	GOBP_ALPHA_BETA_T_CELL_DIFFERENTIATION	GO:0046632. The process in which a precursor cell type acquires the specialized features of an alpha-beta T cell. An alpha-beta T cell is a T cell that expresses an alpha-beta T cell receptor complex. [CL:0000789, GOC:ai]	6	130	0.0461	117	0.00649	7.4	0.0014	SYK(kME=0.862,rank=13)/HLA-DRA(kME=0.855,rank=18)/CD86(kME=0.779,rank=69)/SASH3(kME=0.725,rank=105)/TNFSF8(kME=0.721,rank=107)/HLA-DRB1(kME=0.605,rank=141)
c5.go.bp	M3	GOBP_CELLULAR_RESPONSE_TO_INTERFERON_GAMMA	GO:0071346. Any process that results in a change in state or activity of a cell (in terms of movement, secretion, enzyme production, gene expression, etc.) as a result of an interferon-gamma stimulus. Interferon gamma is the only member of the type II interferon found so far. [GOC:mah]	6	130	0.0461	117	0.00649	7.4	0.0014	AIF1(kME=0.858,rank=16)/HCK(kME=0.843,rank=29)/GBP5(kME=0.818,rank=44)/TLR2(kME=0.809,rank=48)/IRF8(kME=0.782,rank=66)/HLA-DPA1(kME=0.742,rank=94)
c5.go.bp	M3	GOBP_POSITIVE_REGULATION_OF_B_CELL_MEDIATED_IMMUNITY	GO:0002714. Any process that activates or increases the frequency, rate, or extent of B cell mediated immunity. [GOC:add]	4	130	0.0308	42	0.00233	13.58	0.0016	BTK(kME=0.884,rank=7)/PTPRC(kME=0.852,rank=21)/TREM2(kME=0.759,rank=83)/FCGR1A(kME=0.638,rank=133)
c5.go.bp	M3	GOBP_REGULATION_OF_IMMUNOGLOBULIN_PRODUCTION	GO:0002637. Any process that modulates the frequency, rate, or extent of immunoglobulin production. [GOC:add]	5	130	0.0385	77	0.00427	9.32	0.0016	BTK(kME=0.884,rank=7)/PTPRC(kME=0.852,rank=21)/CD86(kME=0.779,rank=69)/FCGR2B(kME=0.740,rank=95)/SASH3(kME=0.725,rank=105)
c5.go.bp	M3	GOBP_REGULATION_OF_CD4_POSITIVE_ALPHA_BETA_T_CELL_ACTIVATION	GO:2000514. Any process that modulates the frequency, rate or extent of CD4-positive, alpha-beta T cell activation. [GOC:obol]	5	130	0.0385	79	0.00439	9.08	0.0018	HLA-DRA(kME=0.855,rank=18)/CARD11(kME=0.801,rank=54)/CD86(kME=0.779,rank=69)/SASH3(kME=0.725,rank=105)/HLA-DRB1(kME=0.605,rank=141)
c5.go.bp	M3	GOBP_TOLL_LIKE_RECEPTOR_2_SIGNALING_PATHWAY	GO:0034134. The series of molecular signals initiated by a ligand binding to toll-like receptor 2. [GOC:add, PMID:16551253, PMID:17328678]	3	130	0.0231	18	0.001	23.62	0.0018	TLR2(kME=0.809,rank=48)/PIK3AP1(kME=0.804,rank=51)/TREM2(kME=0.759,rank=83)
c5.go.bp	M3	GOBP_REGULATION_OF_LEUKOCYTE_MIGRATION	GO:0002685. Any process that modulates the frequency, rate, or extent of leukocyte migration. [GOC:add]	8	130	0.0615	232	0.0129	5.03	0.0018	AIF1(kME=0.858,rank=16)/CD74(kME=0.826,rank=40)/CORO1A(kME=0.826,rank=41)/SPI1(kME=0.802,rank=53)/SLAMF8(kME=0.768,rank=78)/CD300A(kME=0.762,rank=81)/TREM2(kME=0.759,rank=83)/C3AR1(kME=0.753,rank=87)
c5.go.bp	M3	GOBP_REGULATION_OF_MAST_CELL_ACTIVATION	GO:0033003. Any process that modulates the frequency, rate, or extent of mast cell activation. [GOC:mah]	4	130	0.0308	45	0.0025	12.68	0.002	SYK(kME=0.862,rank=13)/PTPN6(kME=0.832,rank=33)/CD84(kME=0.814,rank=47)/CD300A(kME=0.762,rank=81)
c5.go.bp	M3	GOBP_REGULATION_OF_HUMORAL_IMMUNE_RESPONSE	GO:0002920. Any process that modulates the frequency, rate, or extent of a humoral immune response. [GOC:add]	4	130	0.0308	47	0.00261	12.14	0.0023	PTPRC(kME=0.852,rank=21)/PTPN6(kME=0.832,rank=33)/TREM2(kME=0.759,rank=83)/FCGR2B(kME=0.740,rank=95)
c5.go.bp	M3	GOBP_ANTIFUNGAL_INNATE_IMMUNE_RESPONSE	GO:0061760. An defense response against a fungus mediated through an innate immune response. An innate immune response is mediated by germline encoded components that directly recognize components of potential pathogens. [GOC:dph, PMID:22470487]	3	130	0.0231	23	0.00128	18.48	0.0035	CLEC7A(kME=0.900,rank=2)/CARD9(kME=0.849,rank=24)/SPI1(kME=0.802,rank=53)
c5.go.bp	M3	GOBP_POSITIVE_REGULATION_OF_IMMUNOGLOBULIN_PRODUCTION	GO:0002639. Any process that activates or increases the frequency, rate, or extent of immunoglobulin production. [GOC:add]	4	130	0.0308	54	0.003	10.56	0.0037	BTK(kME=0.884,rank=7)/PTPRC(kME=0.852,rank=21)/CD86(kME=0.779,rank=69)/SASH3(kME=0.725,rank=105)
c5.go.bp	M3	GOBP_FC_EPSILON_RECEPTOR_SIGNALING_PATHWAY	GO:0038095. The series of molecular signals initiated by the binding of the Fc portion of immunoglobulin E (IgE) to an Fc-epsilon receptor on the surface of a target cell, and ending with the regulation of a downstream cellular process, e.g. transcription. The Fc portion of an immunoglobulin is its C-terminal constant region. [GOC:phg, PMID:12413516, PMID:15048725]	3	130	0.0231	24	0.00133	17.71	0.0039	BTK(kME=0.884,rank=7)/SYK(kME=0.862,rank=13)/VAV1(kME=0.820,rank=42)
c5.go.bp	M3	GOBP_POSITIVE_REGULATION_OF_HUMORAL_IMMUNE_RESPONSE	GO:0002922. Any process that activates or increases the frequency, rate, or extent of a humoral immune response. [GOC:add]	3	130	0.0231	24	0.00133	17.71	0.0039	PTPRC(kME=0.852,rank=21)/TREM2(kME=0.759,rank=83)/FCGR2B(kME=0.740,rank=95)
c5.go.bp	M3	GOBP_REGULATION_OF_B_CELL_RECEPTOR_SIGNALING_PATHWAY	GO:0050855. Any process that modulates the frequency, rate or extent of signaling pathways initiated by the cross-linking of an antigen receptor on a B cell. [GOC:ai]	3	130	0.0231	24	0.00133	17.71	0.0039	NFAM1(kME=0.798,rank=56)/CD300A(kME=0.762,rank=81)/FCGR2B(kME=0.740,rank=95)
c5.go.bp	M3	GOBP_REGULATION_OF_CD4_POSITIVE_ALPHA_BETA_T_CELL_DIFFERENTIATION	GO:0043370. Any process that modulates the frequency, rate, or extent of CD4-positive, alpha-beta T cell differentiation. [GOC:add, GOC:pr, ISBN:0781735149]	4	130	0.0308	56	0.00311	10.18	0.0042	HLA-DRA(kME=0.855,rank=18)/CD86(kME=0.779,rank=69)/SASH3(kME=0.725,rank=105)/HLA-DRB1(kME=0.605,rank=141)
c5.go.bp	M3	GOBP_POSITIVE_REGULATION_OF_B_CELL_ACTIVATION	GO:0050871. Any process that activates or increases the frequency, rate or extent of B cell activation. [GOC:ai]	6	130	0.0461	148	0.00822	5.84	0.0042	BTK(kME=0.884,rank=7)/SYK(kME=0.862,rank=13)/PTPRC(kME=0.852,rank=21)/CD74(kME=0.826,rank=40)/CARD11(kME=0.801,rank=54)/SASH3(kME=0.725,rank=105)
c5.go.bp	M3	GOBP_POSITIVE_REGULATION_OF_LEUKOCYTE_MIGRATION	GO:0002687. Any process that activates or increases the frequency, rate, or extent of leukocyte migration. [GOC:add]	6	130	0.0461	148	0.00822	5.84	0.0042	AIF1(kME=0.858,rank=16)/CD74(kME=0.826,rank=40)/CORO1A(kME=0.826,rank=41)/SPI1(kME=0.802,rank=53)/TREM2(kME=0.759,rank=83)/C3AR1(kME=0.753,rank=87)
c5.go.bp	M3	GOBP_POSITIVE_REGULATION_OF_LEUKOCYTE_DEGRANULATION	GO:0043302. Any process that activates or increases the frequency, rate or extent of leukocyte degranulation. [GOC:add, ISBN:0781735149]	3	130	0.0231	25	0.00139	17	0.0044	SYK(kME=0.862,rank=13)/ITGAM(kME=0.854,rank=20)/ITGB2(kME=0.831,rank=34)
c5.go.bp	M3	GOBP_MYELOID_CELL_DIFFERENTIATION	GO:0030099. The process in which a relatively unspecialized myeloid precursor cell acquires the specialized features of any cell of the myeloid leukocyte, megakaryocyte, thrombocyte, or erythrocyte lineages. [GOC:add, ISBN:0781735149]	10	130	0.0769	409	0.0227	3.59	0.0045	PTPN6(kME=0.832,rank=33)/CD74(kME=0.826,rank=40)/TLR2(kME=0.809,rank=48)/SPI1(kME=0.802,rank=53)/PIK3CD(kME=0.794,rank=57)/LILRB1(kME=0.794,rank=58)/IRF8(kME=0.782,rank=66)/OSCAR(kME=0.769,rank=76)/TREM2(kME=0.759,rank=83)/HLA-DRB1(kME=0.605,rank=141)
c5.go.bp	M3	GOBP_ACUTE_INFLAMMATORY_RESPONSE_TO_ANTIGENIC_STIMULUS	GO:0002438. An acute inflammatory response to an antigenic stimulus. An acute inflammatory response occurs within a matter of minutes or hours, and either resolves within a few days or becomes a chronic inflammatory response. [GO_REF:0000022, GOC:add, ISBN:0781735149]	3	130	0.0231	26	0.00144	16.34	0.0048	BTK(kME=0.884,rank=7)/FCGR2B(kME=0.740,rank=95)/FCGR1A(kME=0.638,rank=133)
c5.go.bp	M3	GOBP_ANTIGEN_PROCESSING_AND_PRESENTATION_OF_ENDOGENOUS_ANTIGEN	GO:0019883. The process in which an antigen-presenting cell expresses antigen (peptide or lipid) of endogenous origin on its cell surface in association with an MHC protein complex. [GOC:add, ISBN:0781735149, PMID:15771591, PMID:15928678]	3	130	0.0231	26	0.00144	16.34	0.0048	HLA-DRA(kME=0.855,rank=18)/CD74(kME=0.826,rank=40)/HLA-DRB1(kME=0.605,rank=141)
c5.go.bp	M3	GOBP_POSITIVE_REGULATION_OF_ANTIGEN_RECEPTOR_MEDIATED_SIGNALING_PATHWAY	GO:0050857. Any process that activates or increases the frequency, rate or extent of signaling pathways initiated by the cross-linking of an antigen receptor on a B- or T cell. [GOC:ai]	3	130	0.0231	26	0.00144	16.34	0.0048	PTPRC(kME=0.852,rank=21)/CARD11(kME=0.801,rank=54)/NFAM1(kME=0.798,rank=56)
c5.go.bp	M3	GOBP_CD8_POSITIVE_ALPHA_BETA_T_CELL_ACTIVATION	GO:0036037. The change in morphology and behavior of a CD8-positive, alpha-beta T cell resulting from exposure to a mitogen, cytokine, chemokine, cellular ligand, or an antigen for which it is specific. [CL:0000625, GOC:yaf]	3	130	0.0231	27	0.0015	15.74	0.0054	WDFY4(kME=0.858,rank=15)/LILRB1(kME=0.794,rank=58)/TNFSF8(kME=0.721,rank=107)
c5.go.bp	M3	GOBP_REGULATION_OF_PATTERN_RECOGNITION_RECEPTOR_SIGNALING_PATHWAY	GO:0062207. Any process that modulates the rate, frequency or extent of a pattern recognition receptor signaling pathway. [PMID:30610168]	5	130	0.0385	108	0.006	6.63	0.0062	TLR2(kME=0.809,rank=48)/CD300A(kME=0.762,rank=81)/TREM2(kME=0.759,rank=83)/TASL(kME=0.682,rank=115)/OASL(kME=0.679,rank=118)
c5.go.bp	M3	GOBP_ACTIVATION_OF_INNATE_IMMUNE_RESPONSE	GO:0002218. Any process that initiates an innate immune response. Innate immune responses are defense responses mediated by germline encoded components that directly recognize components of potential pathogens. Examples of this process include activation of the hypersensitive response of Arabidopsis thaliana and activation of any NOD or TLR signaling pathway in vertebrate species. [GO_REF:0000022…	4	130	0.0308	64	0.00355	8.9	0.0064	CLEC7A(kME=0.900,rank=2)/SYK(kME=0.862,rank=13)/MNDA(kME=0.846,rank=26)/HCK(kME=0.843,rank=29)
c5.go.bp	M3	GOBP_CD4_POSITIVE_ALPHA_BETA_T_CELL_ACTIVATION	GO:0035710. The change in morphology and behavior of a CD4-positive, alpha-beta T cell resulting from exposure to a mitogen, cytokine, chemokine, cellular ligand, or an antigen for which it is specific. [CL:0000624, GOC:BHF]	5	130	0.0385	115	0.00638	6.23	0.0079	HLA-DRA(kME=0.855,rank=18)/CARD11(kME=0.801,rank=54)/CD86(kME=0.779,rank=69)/SASH3(kME=0.725,rank=105)/HLA-DRB1(kME=0.605,rank=141)
c5.go.bp	M3	GOBP_INNATE_IMMUNE_RESPONSE_ACTIVATING_SIGNAL_TRANSDUCTION	GO:0002758. The series of molecular signals generated as a consequence of a pathogen or microbial effector binding to a plant 'resistance-gene' receptor to activate a plant immune response, usually plant-type hypersensitive response. [GOC:jy, GOC:mah, PMID:11418339, PMID:28105028]	3	130	0.0231	32	0.00178	13.27	0.0083	CLEC7A(kME=0.900,rank=2)/SYK(kME=0.862,rank=13)/HCK(kME=0.843,rank=29)
c5.go.bp	M3	GOBP_NEGATIVE_REGULATION_OF_ANTIGEN_RECEPTOR_MEDIATED_SIGNALING_PATHWAY	GO:0050858. Any process that stops, prevents, or reduces the frequency, rate or extent of signaling pathways initiated by the cross-linking of an antigen receptor on a B- or T cell. [GOC:ai]	3	130	0.0231	33	0.00183	12.87	0.009	PTPN6(kME=0.832,rank=33)/CD300A(kME=0.762,rank=81)/FCGR2B(kME=0.740,rank=95)
c5.go.bp	M3	GOBP_T_CELL_MIGRATION	GO:0072678. The movement of a T cell within or between different tissues and organs of the body. [CL:0000084, GOC:BHF, GOC:mah]	4	130	0.0308	73	0.00405	7.8	0.0099	AIF1(kME=0.858,rank=16)/CORO1A(kME=0.826,rank=41)/PIK3CG(kME=0.817,rank=45)/PIK3CD(kME=0.794,rank=57)
c5.go.bp	M3	GOBP_REGULATION_OF_MONONUCLEAR_CELL_MIGRATION	GO:0071675. Any process that modulates the rate, frequency or extent of mononuclear cell migration. Mononuclear cell migration is the movement of a mononuclear cell within or between different tissues and organs of the body. [GOC:mah]	5	130	0.0385	123	0.00683	5.82	0.01	AIF1(kME=0.858,rank=16)/CORO1A(kME=0.826,rank=41)/SPI1(kME=0.802,rank=53)/SLAMF8(kME=0.768,rank=78)/C3AR1(kME=0.753,rank=87)
c5.go.bp	M3	GOBP_HUMORAL_IMMUNE_RESPONSE	GO:0006959. An immune response mediated through a body fluid. [GOC:hb, ISBN:0198506732]	8	130	0.0615	315	0.0175	3.68	0.011	PTPRC(kME=0.852,rank=21)/PTPN6(kME=0.832,rank=33)/ALOX5(kME=0.830,rank=36)/LYZ(kME=0.769,rank=77)/TREM2(kME=0.759,rank=83)/FCGR2B(kME=0.740,rank=95)/HLA-DQB1(kME=0.649,rank=127)/HLA-DRB1(kME=0.605,rank=141)
c5.go.bp	M3	GOBP_CELLULAR_EXTRAVASATION	GO:0045123. The migration of a leukocyte from the blood vessels into the surrounding tissue. [GOC:jl]	4	130	0.0308	75	0.00416	7.59	0.011	PIK3CG(kME=0.817,rank=45)/PIK3CD(kME=0.794,rank=57)/JAML(kME=0.743,rank=92)/SELPLG(kME=0.525,rank=160)
c5.go.bp	M3	GOBP_REGULATION_OF_LEUKOCYTE_CHEMOTAXIS	GO:0002688. Any process that modulates the frequency, rate, or extent of leukocyte chemotaxis. [GOC:add]	5	130	0.0385	127	0.00705	5.63	0.011	AIF1(kME=0.858,rank=16)/CD74(kME=0.826,rank=40)/SPI1(kME=0.802,rank=53)/SLAMF8(kME=0.768,rank=78)/C3AR1(kME=0.753,rank=87)
c5.go.bp	M3	GOBP_NATURAL_KILLER_CELL_MEDIATED_IMMUNITY	GO:0002228. The promotion of an immune response by natural killer cells through direct recognition of target cells or through the release of cytokines. [GO_REF:0000022, GOC:add, ISBN:0781735149]	4	130	0.0308	78	0.00433	7.3	0.012	PTPN6(kME=0.832,rank=33)/CORO1A(kME=0.826,rank=41)/VAV1(kME=0.820,rank=42)/LILRB1(kME=0.794,rank=58)
c5.go.bp	M3	GOBP_REGULATION_OF_TOLL_LIKE_RECEPTOR_SIGNALING_PATHWAY	GO:0034121. Any process that modulates the frequency, rate, or extent of toll-like receptor signaling pathway. [GOC:add, PMID:16551253, PMID:17328678]	4	130	0.0308	78	0.00433	7.3	0.012	TLR2(kME=0.809,rank=48)/CD300A(kME=0.762,rank=81)/TREM2(kME=0.759,rank=83)/TASL(kME=0.682,rank=115)
c5.go.bp	M3	GOBP_POSITIVE_T_CELL_SELECTION	GO:0043368. The process of sparing immature T cells which react with self-MHC protein complexes with low affinity levels from apoptotic death. [ISBN:0781735149, PMID:12414722]	3	130	0.0231	38	0.00211	11.17	0.013	PTPRC(kME=0.852,rank=21)/DOCK2(kME=0.851,rank=23)/CD74(kME=0.826,rank=40)
c5.go.bp	M3	GOBP_T_CELL_DIFFERENTIATION_IN_THYMUS	GO:0033077. The process in which a precursor cell type acquires the specialized features of a T cell via a differentiation pathway dependent upon transit through the thymus. [GOC:add, ISBN:0781735149]	4	130	0.0308	86	0.00477	6.62	0.016	PTPRC(kME=0.852,rank=21)/DOCK2(kME=0.851,rank=23)/CD74(kME=0.826,rank=40)/CARD11(kME=0.801,rank=54)
c5.go.bp	M3	GOBP_REGULATION_OF_T_HELPER_CELL_DIFFERENTIATION	GO:0045622. Any process that modulates the frequency, rate or extent of T-helper cell differentiation. [GOC:go_curators]	3	130	0.0231	43	0.00239	9.87	0.017	HLA-DRA(kME=0.855,rank=18)/CD86(kME=0.779,rank=69)/HLA-DRB1(kME=0.605,rank=141)
c5.go.bp	M3	GOBP_CD4_POSITIVE_ALPHA_BETA_T_CELL_DIFFERENTIATION	GO:0043367. The process in which a relatively unspecialized T cell acquires specialized features of a mature CD4-positive, alpha-beta T cell. [CL:0000624, ISBN:0781735149]	4	130	0.0308	88	0.00489	6.47	0.017	HLA-DRA(kME=0.855,rank=18)/CD86(kME=0.779,rank=69)/SASH3(kME=0.725,rank=105)/HLA-DRB1(kME=0.605,rank=141)
c5.go.bp	M3	GOBP_REGULATION_OF_MACROPHAGE_MIGRATION	GO:1905521. Any process that modulates the frequency, rate or extent of macrophage migration. [GO_REF:0000058, GOC:TermGenie, PMID:25749876]	3	130	0.0231	44	0.00244	9.65	0.017	SLAMF8(kME=0.768,rank=78)/TREM2(kME=0.759,rank=83)/C3AR1(kME=0.753,rank=87)
c5.go.bp	M3	GOBP_REGULATION_OF_T_CELL_RECEPTOR_SIGNALING_PATHWAY	GO:0050856. Any process that modulates the frequency, rate or extent of signaling pathways initiated by the cross-linking of an antigen receptor on a T cell. [GOC:ai]	3	130	0.0231	44	0.00244	9.65	0.017	PTPN6(kME=0.832,rank=33)/CARD11(kME=0.801,rank=54)/CD300A(kME=0.762,rank=81)
c5.go.bp	M3	GOBP_POSITIVE_REGULATION_OF_PATTERN_RECOGNITION_RECEPTOR_SIGNALING_PATHWAY	GO:0062208. Any process that decreases the rate, frequency or extent of a pattern recognition receptor signaling pathway. [PMID:30610168]	3	130	0.0231	45	0.0025	9.43	0.018	TLR2(kME=0.809,rank=48)/TASL(kME=0.682,rank=115)/OASL(kME=0.679,rank=118)
c5.go.bp	M3	GOBP_REGULATION_OF_NEUTROPHIL_MIGRATION	GO:1902622. Any process that modulates the frequency, rate or extent of neutrophil migration. [GO_REF:0000058, GOC:TermGenie, PMID:1826836]	3	130	0.0231	48	0.00266	8.84	0.021	CD74(kME=0.826,rank=40)/SLAMF8(kME=0.768,rank=78)/C3AR1(kME=0.753,rank=87)
c5.go.bp	M3	GOBP_POSITIVE_REGULATION_OF_LEUKOCYTE_CHEMOTAXIS	GO:0002690. Any process that activates or increases the frequency, rate, or extent of leukocyte chemotaxis. [GOC:add]	4	130	0.0308	97	0.00538	5.86	0.023	AIF1(kME=0.858,rank=16)/CD74(kME=0.826,rank=40)/SPI1(kME=0.802,rank=53)/C3AR1(kME=0.753,rank=87)
c5.go.bp	M3	GOBP_MACROPHAGE_DIFFERENTIATION	GO:0030225. The process in which a relatively unspecialized monocyte acquires the specialized features of a macrophage. [GOC:add, ISBN:0781735149]	3	130	0.0231	51	0.00283	8.32	0.025	TLR2(kME=0.809,rank=48)/SPI1(kME=0.802,rank=53)/HLA-DRB1(kME=0.605,rank=141)
c5.go.bp	M3	GOBP_HUMORAL_IMMUNE_RESPONSE_MEDIATED_BY_CIRCULATING_IMMUNOGLOBULIN	GO:0002455. An immune response dependent upon secreted immunoglobulin. An example of this process is found in Mus musculus. [GO_REF:0000022, GOC:add, ISBN:0781735149]	4	130	0.0308	112	0.00622	5.07	0.034	PTPRC(kME=0.852,rank=21)/PTPN6(kME=0.832,rank=33)/TREM2(kME=0.759,rank=83)/FCGR2B(kME=0.740,rank=95)
c5.go.bp	M3	GOBP_POSITIVE_REGULATION_OF_MYELOID_LEUKOCYTE_DIFFERENTIATION	GO:0002763. Any process that activates or increases the frequency, rate, or extent of myeloid leukocyte differentiation. [GOC:add]	3	130	0.0231	59	0.00328	7.19	0.034	CD74(kME=0.826,rank=40)/TREM2(kME=0.759,rank=83)/HLA-DRB1(kME=0.605,rank=141)
c5.go.bp	M3	GOBP_MACROPHAGE_MIGRATION	GO:1905517. The orderly movement of a macrophage from one site to another. [GO_REF:0000091, GOC:TermGenie, PMID:25749876]	3	130	0.0231	60	0.00333	7.07	0.035	SLAMF8(kME=0.768,rank=78)/TREM2(kME=0.759,rank=83)/C3AR1(kME=0.753,rank=87)
c5.go.bp	M3	GOBP_REGULATION_OF_MYELOID_LEUKOCYTE_DIFFERENTIATION	GO:0002761. Any process that modulates the frequency, rate, or extent of myeloid leukocyte differentiation. [GOC:add]	4	130	0.0308	122	0.00677	4.66	0.043	CD74(kME=0.826,rank=40)/LILRB1(kME=0.794,rank=58)/TREM2(kME=0.759,rank=83)/HLA-DRB1(kME=0.605,rank=141)
c5.go.bp	M3	GOBP_LYMPHOCYTE_MIGRATION	GO:0072676. The movement of a lymphocyte within or between different tissues and organs of the body. [CL:0000542, GOC:BHF, GOC:mah]	4	130	0.0308	123	0.00683	4.62	0.044	AIF1(kME=0.858,rank=16)/CORO1A(kME=0.826,rank=41)/PIK3CG(kME=0.817,rank=45)/PIK3CD(kME=0.794,rank=57)
c5.go.bp	M3	GOBP_LEUKOCYTE_PROLIFERATION	GO:0070661. The expansion of a leukocyte population by cell division. [GOC:add]	30	130	0.231	349	0.0194	15.19	3.2e-21	HLA-DPB1(kME=0.890,rank=6)/BTK(kME=0.884,rank=7)/SYK(kME=0.862,rank=13)/AIF1(kME=0.858,rank=16)/PTPRC(kME=0.852,rank=21)/DOCK2(kME=0.851,rank=23)/MNDA(kME=0.846,rank=26)/HLA-DMB(kME=0.845,rank=27)/CCDC88B(kME=0.845,rank=28)/PTPN6(kME=0.832,rank=33)/CD74(kME=0.826,rank=40)/CORO1A(kME=0.826,rank=41)/PIK3CG(kME=0.817,rank=45)/RASAL3(kME=0.815,rank=46)/CARD11(kME=0.801,rank=54)/LILRB1(kME=0.794,rank=…
c5.go.bp	M3	GOBP_REGULATION_OF_LEUKOCYTE_PROLIFERATION	GO:0070663. Any process that modulates the frequency, rate or extent of leukocyte proliferation. [GOC:add, GOC:mah]	25	130	0.192	269	0.0149	15.71	1.3e-18	HLA-DPB1(kME=0.890,rank=6)/BTK(kME=0.884,rank=7)/SYK(kME=0.862,rank=13)/AIF1(kME=0.858,rank=16)/PTPRC(kME=0.852,rank=21)/MNDA(kME=0.846,rank=26)/HLA-DMB(kME=0.845,rank=27)/CCDC88B(kME=0.845,rank=28)/PTPN6(kME=0.832,rank=33)/CD74(kME=0.826,rank=40)/CORO1A(kME=0.826,rank=41)/RASAL3(kME=0.815,rank=46)/CARD11(kME=0.801,rank=54)/LILRB1(kME=0.794,rank=58)/LILRB2(kME=0.793,rank=60)/CD86(kME=0.779,rank=6…
c5.go.bp	M3	GOBP_POSITIVE_REGULATION_OF_LEUKOCYTE_PROLIFERATION	GO:0070665. Any process that activates or increases the frequency, rate or extent of leukocyte proliferation. [GOC:add, GOC:mah]	16	130	0.123	167	0.00927	15	3.6e-12	HLA-DPB1(kME=0.890,rank=6)/BTK(kME=0.884,rank=7)/SYK(kME=0.862,rank=13)/AIF1(kME=0.858,rank=16)/PTPRC(kME=0.852,rank=21)/HLA-DMB(kME=0.845,rank=27)/CCDC88B(kME=0.845,rank=28)/CD74(kME=0.826,rank=40)/CORO1A(kME=0.826,rank=41)/RASAL3(kME=0.815,rank=46)/CARD11(kME=0.801,rank=54)/LILRB2(kME=0.793,rank=60)/CD86(kME=0.779,rank=69)/HLA-DPA1(kME=0.742,rank=94)/SASH3(kME=0.725,rank=105)/CLECL1(kME=0.669,r…
c5.go.bp	M3	GOBP_NEGATIVE_REGULATION_OF_LEUKOCYTE_PROLIFERATION	GO:0070664. Any process that stops, prevents, or reduces the frequency, rate or extent of leukocyte proliferation. [GOC:add, GOC:mah]	11	130	0.0846	96	0.00533	17.25	3e-09	BTK(kME=0.884,rank=7)/MNDA(kME=0.846,rank=26)/PTPN6(kME=0.832,rank=33)/LILRB1(kME=0.794,rank=58)/LILRB2(kME=0.793,rank=60)/CD86(kME=0.779,rank=69)/CD300A(kME=0.762,rank=81)/LST1(kME=0.759,rank=82)/FCGR2B(kME=0.740,rank=95)/IL4I1(kME=0.631,rank=135)/HLA-DRB1(kME=0.605,rank=141)
c5.go.bp	M3	GOBP_POSITIVE_REGULATION_OF_CYTOKINE_PRODUCTION	GO:0001819. Any process that activates or increases the frequency, rate or extent of production of a cytokine. [GOC:add, ISBN:0781735149]	31	130	0.238	487	0.027	11.27	1.3e-18	CLEC7A(kME=0.900,rank=2)/HLA-DPB1(kME=0.890,rank=6)/BTK(kME=0.884,rank=7)/SYK(kME=0.862,rank=13)/AIF1(kME=0.858,rank=16)/CYBB(kME=0.855,rank=17)/PTPRC(kME=0.852,rank=21)/CARD9(kME=0.849,rank=24)/MNDA(kME=0.846,rank=26)/CCDC88B(kME=0.845,rank=28)/CD74(kME=0.826,rank=40)/IRF5(kME=0.819,rank=43)/GBP5(kME=0.818,rank=44)/PIK3CG(kME=0.817,rank=45)/CD84(kME=0.814,rank=47)/TLR2(kME=0.809,rank=48)/CARD11(…
c5.go.bp	M3	GOBP_INTERLEUKIN_6_PRODUCTION	GO:0032635. The appearance of interleukin-6 due to biosynthesis or secretion following a cellular stimulus, resulting in an increase in its intracellular or extracellular levels. [GOC:mah]	14	130	0.108	176	0.00977	12.23	1.1e-09	CLEC7A(kME=0.900,rank=2)/BTK(kME=0.884,rank=7)/SYK(kME=0.862,rank=13)/AIF1(kME=0.858,rank=16)/CARD9(kME=0.849,rank=24)/PTPN6(kME=0.832,rank=33)/CD74(kME=0.826,rank=40)/CD84(kME=0.814,rank=47)/TLR2(kME=0.809,rank=48)/LILRB2(kME=0.793,rank=60)/TLR8(kME=0.784,rank=64)/P2RX7(kME=0.783,rank=65)/TREM2(kME=0.759,rank=83)/TLR7(kME=0.751,rank=88)
c5.go.bp	M3	GOBP_TUMOR_NECROSIS_FACTOR_SUPERFAMILY_CYTOKINE_PRODUCTION	GO:0071706. The appearance of any member of the TNF superfamily due to biosynthesis or secretion following a cellular stimulus, resulting in an increase in its intracellular or extracellular levels. [GOC:add]	14	130	0.108	190	0.0106	11.32	3e-09	CLEC7A(kME=0.900,rank=2)/BTK(kME=0.884,rank=7)/SYK(kME=0.862,rank=13)/CYBB(kME=0.855,rank=17)/CD33(kME=0.854,rank=19)/PTPRC(kME=0.852,rank=21)/CARD9(kME=0.849,rank=24)/PTPN6(kME=0.832,rank=33)/CD84(kME=0.814,rank=47)/TLR2(kME=0.809,rank=48)/LILRB1(kME=0.794,rank=58)/CD86(kME=0.779,rank=69)/TREM2(kME=0.759,rank=83)/SASH3(kME=0.725,rank=105)
c5.go.bp	M3	GOBP_POSITIVE_REGULATION_OF_INTERLEUKIN_6_PRODUCTION	GO:0032755. Any process that activates or increases the frequency, rate, or extent of interleukin-6 production. [GOC:mah]	11	130	0.0846	99	0.0055	16.73	4e-09	CLEC7A(kME=0.900,rank=2)/BTK(kME=0.884,rank=7)/SYK(kME=0.862,rank=13)/AIF1(kME=0.858,rank=16)/CARD9(kME=0.849,rank=24)/CD74(kME=0.826,rank=40)/TLR2(kME=0.809,rank=48)/LILRB2(kME=0.793,rank=60)/TLR8(kME=0.784,rank=64)/P2RX7(kME=0.783,rank=65)/TLR7(kME=0.751,rank=88)
c5.go.bp	M3	GOBP_INTERLEUKIN_10_PRODUCTION	GO:0032613. The appearance of interleukin-10 due to biosynthesis or secretion following a cellular stimulus, resulting in an increase in its intracellular or extracellular levels. [GOC:mah]	9	130	0.0692	65	0.00361	20.54	2.2e-08	CLEC7A(kME=0.900,rank=2)/BTK(kME=0.884,rank=7)/SYK(kME=0.862,rank=13)/TLR2(kME=0.809,rank=48)/LILRB1(kME=0.794,rank=58)/TREM2(kME=0.759,rank=83)/FCGR2B(kME=0.740,rank=95)/SASH3(kME=0.725,rank=105)/HLA-DRB1(kME=0.605,rank=141)
c5.go.bp	M3	GOBP_POSITIVE_REGULATION_OF_TUMOR_NECROSIS_FACTOR_SUPERFAMILY_CYTOKINE_PRODUCTION	GO:1903557. Any process that activates or increases the frequency, rate or extent of tumor necrosis factor superfamily cytokine production. [GO_REF:0000058, GOC:TermGenie, PMID:24187568]	10	130	0.0769	109	0.00605	13.69	1.3e-07	CLEC7A(kME=0.900,rank=2)/BTK(kME=0.884,rank=7)/SYK(kME=0.862,rank=13)/CYBB(kME=0.855,rank=17)/PTPRC(kME=0.852,rank=21)/CARD9(kME=0.849,rank=24)/CD84(kME=0.814,rank=47)/TLR2(kME=0.809,rank=48)/CD86(kME=0.779,rank=69)/SASH3(kME=0.725,rank=105)
c5.go.bp	M3	GOBP_POSITIVE_REGULATION_OF_CHEMOKINE_PRODUCTION	GO:0032722. Any process that activates or increases the frequency, rate, or extent of chemokine production. [GOC:mah]	8	130	0.0615	70	0.00389	16.81	7e-07	CLEC7A(kME=0.900,rank=2)/SYK(kME=0.862,rank=13)/AIF1(kME=0.858,rank=16)/CARD9(kME=0.849,rank=24)/CD74(kME=0.826,rank=40)/CD84(kME=0.814,rank=47)/TLR2(kME=0.809,rank=48)/TLR7(kME=0.751,rank=88)
c5.go.bp	M3	GOBP_CHEMOKINE_PRODUCTION	GO:0032602. The appearance of a chemokine due to biosynthesis or secretion following a cellular stimulus, resulting in an increase in its intracellular or extracellular levels. All chemokines possess a number of conserved cysteine residues involved in intramolecular disulfide bond formation. Some chemokines are considered pro-inflammatory and can be induced during an immune response to recruit ce…	9	130	0.0692	99	0.0055	13.46	7.2e-07	CLEC7A(kME=0.900,rank=2)/SYK(kME=0.862,rank=13)/AIF1(kME=0.858,rank=16)/CARD9(kME=0.849,rank=24)/CD74(kME=0.826,rank=40)/CD84(kME=0.814,rank=47)/TLR2(kME=0.809,rank=48)/TREM2(kME=0.759,rank=83)/TLR7(kME=0.751,rank=88)
c5.go.bp	M3	GOBP_POSITIVE_REGULATION_OF_INTERFERON_GAMMA_PRODUCTION	GO:0032729. Any process that activates or increases the frequency, rate, or extent of interferon-gamma production. Interferon-gamma is also known as type II interferon. [GOC:add, GOC:mah, PMID:15546383]	8	130	0.0615	77	0.00427	15.28	1.3e-06	CLEC7A(kME=0.900,rank=2)/HLA-DPB1(kME=0.890,rank=6)/LILRB1(kME=0.794,rank=58)/TLR8(kME=0.784,rank=64)/IRF8(kME=0.782,rank=66)/TLR7(kME=0.751,rank=88)/HLA-DPA1(kME=0.742,rank=94)/SASH3(kME=0.725,rank=105)
c5.go.bp	M3	GOBP_INTERFERON_GAMMA_PRODUCTION	GO:0032609. The appearance of interferon-gamma due to biosynthesis or secretion following a cellular stimulus, resulting in an increase in its intracellular or extracellular levels. Interferon-gamma is also known as type II interferon. [GOC:add, GOC:mah, PMID:15546383]	9	130	0.0692	119	0.00661	11.19	3e-06	CLEC7A(kME=0.900,rank=2)/HLA-DPB1(kME=0.890,rank=6)/LILRB1(kME=0.794,rank=58)/TLR8(kME=0.784,rank=64)/IRF8(kME=0.782,rank=66)/TLR7(kME=0.751,rank=88)/HLA-DPA1(kME=0.742,rank=94)/SASH3(kME=0.725,rank=105)/HLA-DRB1(kME=0.605,rank=141)
c5.go.bp	M3	GOBP_INTERLEUKIN_12_PRODUCTION	GO:0032615. The appearance of interleukin-12 due to biosynthesis or secretion following a cellular stimulus, resulting in an increase in its intracellular or extracellular levels. [GOC:mah]	7	130	0.0538	63	0.0035	16.22	4.8e-06	CLEC7A(kME=0.900,rank=2)/SYK(kME=0.862,rank=13)/IRF5(kME=0.819,rank=43)/TLR2(kME=0.809,rank=48)/LILRB1(kME=0.794,rank=58)/TLR8(kME=0.784,rank=64)/IRF8(kME=0.782,rank=66)
c5.go.bp	M3	GOBP_INTERLEUKIN_8_PRODUCTION	GO:0032637. The appearance of interleukin-8 due to biosynthesis or secretion following a cellular stimulus, resulting in an increase in its intracellular or extracellular levels. [GOC:mah]	8	130	0.0615	104	0.00577	11.29	1.1e-05	CLEC7A(kME=0.900,rank=2)/SYK(kME=0.862,rank=13)/CD33(kME=0.854,rank=19)/PTPRC(kME=0.852,rank=21)/CD74(kME=0.826,rank=40)/TLR2(kME=0.809,rank=48)/TLR8(kME=0.784,rank=64)/TLR7(kME=0.751,rank=88)
c5.go.bp	M3	GOBP_POSITIVE_REGULATION_OF_INTERLEUKIN_2_PRODUCTION	GO:0032743. Any process that activates or increases the frequency, rate, or extent of interleukin-2 production. [GOC:mah]	5	130	0.0385	34	0.00189	21.15	4.8e-05	CLEC7A(kME=0.900,rank=2)/PTPRC(kME=0.852,rank=21)/CARD11(kME=0.801,rank=54)/CD86(kME=0.779,rank=69)/SASH3(kME=0.725,rank=105)
c5.go.bp	M3	GOBP_INTERLEUKIN_4_PRODUCTION	GO:0032633. The appearance of interleukin-4 due to biosynthesis or secretion following a cellular stimulus, resulting in an increase in its intracellular or extracellular levels. [GOC:mah]	5	130	0.0385	35	0.00194	20.55	5.4e-05	SYK(kME=0.862,rank=13)/CD86(kME=0.779,rank=69)/SASH3(kME=0.725,rank=105)/CLECL1(kME=0.669,rank=121)/HLA-DRB1(kME=0.605,rank=141)
c5.go.bp	M3	GOBP_INTERLEUKIN_2_PRODUCTION	GO:0032623. The appearance of interleukin-2 due to biosynthesis or secretion following a cellular stimulus, resulting in an increase in its intracellular or extracellular levels. [GOC:mah]	6	130	0.0461	63	0.0035	13.79	6.6e-05	CLEC7A(kME=0.900,rank=2)/PTPRC(kME=0.852,rank=21)/CARD9(kME=0.849,rank=24)/CARD11(kME=0.801,rank=54)/CD86(kME=0.779,rank=69)/SASH3(kME=0.725,rank=105)
c5.go.bp	M3	GOBP_POSITIVE_REGULATION_OF_INTERLEUKIN_8_PRODUCTION	GO:0032757. Any process that activates or increases the frequency, rate, or extent of interleukin-8 production. [GOC:mah]	6	130	0.0461	63	0.0035	13.79	6.6e-05	CLEC7A(kME=0.900,rank=2)/SYK(kME=0.862,rank=13)/CD74(kME=0.826,rank=40)/TLR2(kME=0.809,rank=48)/TLR8(kME=0.784,rank=64)/TLR7(kME=0.751,rank=88)
c5.go.bp	M3	GOBP_TYPE_I_INTERFERON_PRODUCTION	GO:0032606. The appearance of type I interferon due to biosynthesis or secretion following a cellular stimulus, resulting in an increase in its intracellular or extracellular levels. Type I interferons include the interferon-alpha, beta, delta, episilon, zeta, kappa, tau, and omega gene families. [GOC:add, ISBN:0126896631, PMID:15546383, PMID:16681834]	7	130	0.0538	105	0.00583	9.71	0.00011	SYK(kME=0.862,rank=13)/IRF5(kME=0.819,rank=43)/TLR2(kME=0.809,rank=48)/LILRB1(kME=0.794,rank=58)/TLR8(kME=0.784,rank=64)/IRF8(kME=0.782,rank=66)/TLR7(kME=0.751,rank=88)
c5.go.bp	M3	GOBP_POSITIVE_REGULATION_OF_INTERLEUKIN_10_PRODUCTION	GO:0032733. Any process that activates or increases the frequency, rate, or extent of interleukin-10 production. [GOC:mah]	5	130	0.0385	41	0.00228	17.54	0.00011	CLEC7A(kME=0.900,rank=2)/SYK(kME=0.862,rank=13)/TLR2(kME=0.809,rank=48)/TREM2(kME=0.759,rank=83)/SASH3(kME=0.725,rank=105)
c5.go.bp	M3	GOBP_POSITIVE_REGULATION_OF_INTERLEUKIN_12_PRODUCTION	GO:0032735. Any process that activates or increases the frequency, rate, or extent of interleukin-12 production. [GOC:mah]	5	130	0.0385	42	0.00233	17.12	0.00012	CLEC7A(kME=0.900,rank=2)/SYK(kME=0.862,rank=13)/IRF5(kME=0.819,rank=43)/TLR2(kME=0.809,rank=48)/IRF8(kME=0.782,rank=66)
c5.go.bp	M3	GOBP_CYTOKINE_PRODUCTION_INVOLVED_IN_INFLAMMATORY_RESPONSE	GO:0002534. The synthesis or release of a cytokine following a inflammatory stimulus as part of an inflammatory response, resulting in an increase in its intracellular or extracellular levels. [GOC:add, ISBN:0781735149]	6	130	0.0461	77	0.00427	11.27	0.00018	CLEC7A(kME=0.900,rank=2)/CARD9(kME=0.849,rank=24)/ALOX5(kME=0.830,rank=36)/GBP5(kME=0.818,rank=44)/TREM2(kME=0.759,rank=83)/PLD4(kME=0.618,rank=139)
c5.go.bp	M3	GOBP_POSITIVE_REGULATION_OF_INTERLEUKIN_4_PRODUCTION	GO:0032753. Any process that activates or increases the frequency, rate, or extent of interleukin-4 production. [GOC:mah]	4	130	0.0308	27	0.0015	21.15	0.00035	SYK(kME=0.862,rank=13)/CD86(kME=0.779,rank=69)/SASH3(kME=0.725,rank=105)/CLECL1(kME=0.669,rank=121)
c5.go.bp	M3	GOBP_INTERLEUKIN_1_PRODUCTION	GO:0032612. The appearance of interleukin-1 due to biosynthesis or secretion following a cellular stimulus, resulting in an increase in its intracellular or extracellular levels. [GOC:mah]	7	130	0.0538	131	0.00727	7.77	0.00038	CLEC7A(kME=0.900,rank=2)/CD33(kME=0.854,rank=19)/MNDA(kME=0.846,rank=26)/GBP5(kME=0.818,rank=44)/TLR8(kME=0.784,rank=64)/P2RX7(kME=0.783,rank=65)/TREM2(kME=0.759,rank=83)
c5.go.bp	M3	GOBP_INTERFERON_BETA_PRODUCTION	GO:0032608. The appearance of interferon-beta due to biosynthesis or secretion following a cellular stimulus, resulting in an increase in its intracellular or extracellular levels. [GOC:mah, PMID:15546383]	5	130	0.0385	57	0.00316	12.6	0.00046	IRF5(kME=0.819,rank=43)/TLR2(kME=0.809,rank=48)/LILRB1(kME=0.794,rank=58)/TLR8(kME=0.784,rank=64)/TLR7(kME=0.751,rank=88)
c5.go.bp	M3	GOBP_POSITIVE_REGULATION_OF_KINASE_ACTIVITY	GO:0033674. Any process that activates or increases the frequency, rate or extent of kinase activity, the catalysis of the transfer of a phosphate group, usually from ATP, to a substrate molecule. [GOC:mah]	13	130	0.1	498	0.0276	3.91	0.00051	SYK(kME=0.862,rank=13)/PTPRC(kME=0.852,rank=21)/CD74(kME=0.826,rank=40)/PIK3CG(kME=0.817,rank=45)/P2RX7(kME=0.783,rank=65)/CD86(kME=0.779,rank=69)/CD300A(kME=0.762,rank=81)/TREM2(kME=0.759,rank=83)/FGD2(kME=0.729,rank=99)/PIK3R5(kME=0.700,rank=112)/LCP2(kME=0.642,rank=130)/FCGR1A(kME=0.638,rank=133)/HLA-DRB1(kME=0.605,rank=141)
c5.go.bp	M3	GOBP_REGULATION_OF_MAP_KINASE_ACTIVITY	GO:0043405. Any process that modulates the frequency, rate or extent of MAP kinase activity. [GOC:dph, GOC:go_curators]	8	130	0.0615	190	0.0106	6.15	0.00056	SYK(kME=0.862,rank=13)/PTPRC(kME=0.852,rank=21)/PTPN6(kME=0.832,rank=33)/PIK3CG(kME=0.817,rank=45)/P2RX7(kME=0.783,rank=65)/CD300A(kME=0.762,rank=81)/FGD2(kME=0.729,rank=99)/PIK3R5(kME=0.700,rank=112)
c5.go.bp	M3	GOBP_POSITIVE_REGULATION_OF_TYPE_I_INTERFERON_PRODUCTION	GO:0032481. Any process that activates or increases the frequency, rate, or extent of type I interferon production. Type I interferons include the interferon-alpha, beta, delta, episilon, zeta, kappa, tau, and omega gene families. [GOC:add, GOC:mah]	5	130	0.0385	63	0.0035	11.4	0.00068	SYK(kME=0.862,rank=13)/IRF5(kME=0.819,rank=43)/TLR2(kME=0.809,rank=48)/TLR8(kME=0.784,rank=64)/TLR7(kME=0.751,rank=88)
c5.go.bp	M3	GOBP_INTERLEUKIN_18_PRODUCTION	GO:0032621. The appearance of interleukin-18 due to biosynthesis or secretion following a cellular stimulus, resulting in an increase in its intracellular or extracellular levels. [GOC:mah]	3	130	0.0231	13	0.00072	32.71	0.00074	GBP5(kME=0.818,rank=44)/CD84(kME=0.814,rank=47)/TLR2(kME=0.809,rank=48)
c5.go.bp	M3	GOBP_REGULATION_OF_PEPTIDYL_TYROSINE_PHOSPHORYLATION	GO:0050730. Any process that modulates the frequency, rate or extent of the phosphorylation of peptidyl-tyrosine. [GOC:ai]	9	130	0.0692	266	0.0148	4.96	0.00097	SYK(kME=0.862,rank=13)/PTPRC(kME=0.852,rank=21)/PTPN6(kME=0.832,rank=33)/ITGB2(kME=0.831,rank=34)/CD74(kME=0.826,rank=40)/CD300A(kME=0.762,rank=81)/TREM2(kME=0.759,rank=83)/SEMA4D(kME=0.639,rank=131)/FCGR1A(kME=0.638,rank=133)
c5.go.bp	M3	GOBP_POSITIVE_REGULATION_OF_MONOCYTE_CHEMOTACTIC_PROTEIN_1_PRODUCTION	GO:0071639. Any process that activates or increases the frequency, rate, or extent of production of monocyte chemotactic protein-1. [GOC:mah]	3	130	0.0231	15	0.00083	28.34	0.0011	CLEC7A(kME=0.900,rank=2)/SYK(kME=0.862,rank=13)/CD84(kME=0.814,rank=47)
c5.go.bp	M3	GOBP_POSITIVE_REGULATION_OF_INTERFERON_BETA_PRODUCTION	GO:0032728. Any process that activates or increases the frequency, rate, or extent of interferon-beta production. [GOC:mah, PMID:15546383]	4	130	0.0308	39	0.00216	14.63	0.0012	IRF5(kME=0.819,rank=43)/TLR2(kME=0.809,rank=48)/TLR8(kME=0.784,rank=64)/TLR7(kME=0.751,rank=88)
c5.go.bp	M3	GOBP_POSITIVE_REGULATION_OF_INTERLEUKIN_1_PRODUCTION	GO:0032732. Any process that activates or increases the frequency, rate, or extent of interleukin-1 production. [GOC:mah]	5	130	0.0385	74	0.00411	9.7	0.0013	CLEC7A(kME=0.900,rank=2)/MNDA(kME=0.846,rank=26)/GBP5(kME=0.818,rank=44)/TLR8(kME=0.784,rank=64)/P2RX7(kME=0.783,rank=65)
c5.go.bp	M3	GOBP_GRANULOCYTE_MACROPHAGE_COLONY_STIMULATING_FACTOR_PRODUCTION	GO:0032604. The appearance of granulocyte macrophage colony-stimulating factor due to biosynthesis or secretion following a cellular stimulus, resulting in an increase in its intracellular or extracellular levels. [GOC:mah, ISBN:0198506732]	3	130	0.0231	18	0.001	23.62	0.0018	SYK(kME=0.862,rank=13)/CARD9(kME=0.849,rank=24)/CD84(kME=0.814,rank=47)
c5.go.bp	M3	GOBP_NEGATIVE_REGULATION_OF_CYTOKINE_PRODUCTION	GO:0001818. Any process that stops, prevents, or reduces the rate of production of a cytokine. [GOC:add, ISBN:0781735149]	10	130	0.0769	373	0.0207	3.94	0.0024	BTK(kME=0.884,rank=7)/CD33(kME=0.854,rank=19)/PTPRC(kME=0.852,rank=21)/PTPN6(kME=0.832,rank=33)/CD84(kME=0.814,rank=47)/LILRB1(kME=0.794,rank=58)/TLR8(kME=0.784,rank=64)/TREM2(kME=0.759,rank=83)/FCGR2B(kME=0.740,rank=95)/HLA-DRB1(kME=0.605,rank=141)
c5.go.bp	M3	GOBP_POSITIVE_REGULATION_OF_PROTEIN_DEPHOSPHORYLATION	GO:0035307. Any process that activates or increases the frequency, rate or extent of removal of phosphate groups from a protein. [GOC:bf]	4	130	0.0308	49	0.00272	11.64	0.0027	CD33(kME=0.854,rank=19)/PTPRC(kME=0.852,rank=21)/LILRB2(kME=0.793,rank=60)/CD300A(kME=0.762,rank=81)
c5.go.bp	M3	GOBP_MONOCYTE_CHEMOTACTIC_PROTEIN_1_PRODUCTION	GO:0071605. The appearance of monocyte chemotactic protein-1 due to biosynthesis or secretion following a cellular stimulus, resulting in an increase in its intracellular or extracellular levels. [GOC:add, GOC:rv]	3	130	0.0231	21	0.00117	20.24	0.0027	CLEC7A(kME=0.900,rank=2)/SYK(kME=0.862,rank=13)/CD84(kME=0.814,rank=47)
c5.go.bp	M3	GOBP_POSITIVE_REGULATION_OF_PHOSPHOPROTEIN_PHOSPHATASE_ACTIVITY	GO:0032516. Any process that activates or increases the activity of a phosphoprotein phosphatase. [GOC:mah]	3	130	0.0231	22	0.00122	19.32	0.0031	CD33(kME=0.854,rank=19)/PTPRC(kME=0.852,rank=21)/CD300A(kME=0.762,rank=81)
c5.go.bp	M3	GOBP_POSITIVE_REGULATION_OF_INTERFERON_ALPHA_PRODUCTION	GO:0032727. Any process that activates or increases the frequency, rate, or extent of interferon-alpha production. [GOC:mah, PMID:15546383]	3	130	0.0231	23	0.00128	18.48	0.0035	IRF5(kME=0.819,rank=43)/TLR8(kME=0.784,rank=64)/TLR7(kME=0.751,rank=88)
c5.go.bp	M3	GOBP_NEGATIVE_REGULATION_OF_INTERLEUKIN_10_PRODUCTION	GO:0032693. Any process that stops, prevents, or reduces the frequency, rate, or extent of interleukin-10 production. [GOC:mah]	3	130	0.0231	25	0.00139	17	0.0044	BTK(kME=0.884,rank=7)/LILRB1(kME=0.794,rank=58)/FCGR2B(kME=0.740,rank=95)
c5.go.bp	M3	GOBP_POSITIVE_REGULATION_OF_PROTEIN_KINASE_ACTIVITY	GO:0045860. Any process that activates or increases the frequency, rate or extent of protein kinase activity. [GOC:go_curators]	10	130	0.0769	422	0.0234	3.47	0.0055	SYK(kME=0.862,rank=13)/PTPRC(kME=0.852,rank=21)/PIK3CG(kME=0.817,rank=45)/P2RX7(kME=0.783,rank=65)/CD86(kME=0.779,rank=69)/CD300A(kME=0.762,rank=81)/FGD2(kME=0.729,rank=99)/PIK3R5(kME=0.700,rank=112)/LCP2(kME=0.642,rank=130)/FCGR1A(kME=0.638,rank=133)
c5.go.bp	M3	GOBP_POSITIVE_REGULATION_OF_CYTOKINE_PRODUCTION_INVOLVED_IN_INFLAMMATORY_RESPONSE	GO:1900017. Any process that activates or increases the frequency, rate or extent of cytokine production involved in inflammatory response. [GOC:TermGenie]	3	130	0.0231	28	0.00155	15.17	0.0059	CLEC7A(kME=0.900,rank=2)/CARD9(kME=0.849,rank=24)/GBP5(kME=0.818,rank=44)
c5.go.bp	M3	GOBP_INTERFERON_ALPHA_PRODUCTION	GO:0032607. The appearance of interferon-alpha due to biosynthesis or secretion following a cellular stimulus, resulting in an increase in its intracellular or extracellular levels. [GOC:mah, PMID:15546383]	3	130	0.0231	29	0.00161	14.65	0.0064	IRF5(kME=0.819,rank=43)/TLR8(kME=0.784,rank=64)/TLR7(kME=0.751,rank=88)
c5.go.bp	M3	GOBP_POSITIVE_REGULATION_OF_DEPHOSPHORYLATION	GO:0035306. Any process that activates or increases the frequency, rate or extent of removal of phosphate groups from a molecule. [GOC:bf]	4	130	0.0308	64	0.00355	8.9	0.0064	CD33(kME=0.854,rank=19)/PTPRC(kME=0.852,rank=21)/LILRB2(kME=0.793,rank=60)/CD300A(kME=0.762,rank=81)
c5.go.bp	M3	GOBP_POSITIVE_REGULATION_OF_REACTIVE_OXYGEN_SPECIES_METABOLIC_PROCESS	GO:2000379. Any process that activates or increases the frequency, rate or extent of reactive oxygen species metabolic process. [GOC:mah]	4	130	0.0308	71	0.00394	8.02	0.0091	CLEC7A(kME=0.900,rank=2)/SYK(kME=0.862,rank=13)/ITGAM(kME=0.854,rank=20)/ITGB2(kME=0.831,rank=34)
c5.go.bp	M3	GOBP_POSITIVE_REGULATION_OF_PHOSPHATASE_ACTIVITY	GO:0010922. Any process that increases the rate or frequency of phosphatase activity. Phosphatases catalyze the hydrolysis of phosphoric monoesters, releasing inorganic phosphate. [GOC:BHF, GOC:dph, GOC:tb]	3	130	0.0231	36	0.002	11.8	0.011	CD33(kME=0.854,rank=19)/PTPRC(kME=0.852,rank=21)/CD300A(kME=0.762,rank=81)
c5.go.bp	M3	GOBP_REGULATION_OF_PROTEIN_SERINE_THREONINE_KINASE_ACTIVITY	GO:0071900. Any process that modulates the rate, frequency, or extent of protein serine/threonine kinase activity. [GOC:mah]	9	130	0.0692	399	0.0222	3.28	0.012	SYK(kME=0.862,rank=13)/PTPRC(kME=0.852,rank=21)/PTPN6(kME=0.832,rank=33)/PIK3CG(kME=0.817,rank=45)/P2RX7(kME=0.783,rank=65)/SLC8A1(kME=0.782,rank=68)/CD300A(kME=0.762,rank=81)/FGD2(kME=0.729,rank=99)/PIK3R5(kME=0.700,rank=112)
c5.go.bp	M3	GOBP_NEGATIVE_REGULATION_OF_TUMOR_NECROSIS_FACTOR_SUPERFAMILY_CYTOKINE_PRODUCTION	GO:1903556. Any process that stops, prevents or reduces the frequency, rate or extent of tumor necrosis factor superfamily cytokine production. [GO_REF:0000058, GOC:TermGenie, PMID:24187568]	4	130	0.0308	79	0.00439	7.21	0.013	CD33(kME=0.854,rank=19)/PTPN6(kME=0.832,rank=33)/LILRB1(kME=0.794,rank=58)/TREM2(kME=0.759,rank=83)
c5.go.bp	M3	GOBP_POSITIVE_REGULATION_OF_PEPTIDYL_TYROSINE_PHOSPHORYLATION	GO:0050731. Any process that activates or increases the frequency, rate or extent of the phosphorylation of peptidyl-tyrosine. [GOC:ai]	6	130	0.0461	193	0.0107	4.47	0.013	SYK(kME=0.862,rank=13)/PTPRC(kME=0.852,rank=21)/CD74(kME=0.826,rank=40)/TREM2(kME=0.759,rank=83)/SEMA4D(kME=0.639,rank=131)/FCGR1A(kME=0.638,rank=133)
c5.go.bp	M3	GOBP_POSITIVE_REGULATION_OF_BONE_MINERALIZATION	GO:0030501. Any process that activates or increases the frequency, rate or extent of bone mineralization. [GOC:go_curators]	3	130	0.0231	45	0.0025	9.43	0.018	ALOX5(kME=0.830,rank=36)/P2RX7(kME=0.783,rank=65)/SLC8A1(kME=0.782,rank=68)
c5.go.bp	M3	GOBP_REGULATION_OF_PROTEIN_DEPHOSPHORYLATION	GO:0035304. Any process that modulates the frequency, rate or extent of removal of phosphate groups from a protein. [GOC:bf]	4	130	0.0308	94	0.00522	6.05	0.021	CD33(kME=0.854,rank=19)/PTPRC(kME=0.852,rank=21)/LILRB2(kME=0.793,rank=60)/CD300A(kME=0.762,rank=81)
c5.go.bp	M3	GOBP_POSITIVE_REGULATION_OF_NF_KAPPAB_TRANSCRIPTION_FACTOR_ACTIVITY	GO:0051092. Any process that activates or increases the frequency, rate or extent of activity of the transcription factor NF-kappaB. [GOC:dph, GOC:tb, PMID:15087454, PMID:15170030]	5	130	0.0385	155	0.0086	4.61	0.023	CLEC7A(kME=0.900,rank=2)/BTK(kME=0.884,rank=7)/CARD9(kME=0.849,rank=24)/TLR2(kME=0.809,rank=48)/CARD11(kME=0.801,rank=54)
c5.go.bp	M3	GOBP_REGULATION_OF_DNA_BINDING_TRANSCRIPTION_FACTOR_ACTIVITY	GO:0051090. Any process that modulates the frequency, rate or extent of the activity of a transcription factor, any factor involved in the initiation or regulation of transcription. [GOC:ai]	9	130	0.0692	454	0.0252	2.88	0.024	CLEC7A(kME=0.900,rank=2)/BTK(kME=0.884,rank=7)/SYK(kME=0.862,rank=13)/CARD9(kME=0.849,rank=24)/HCK(kME=0.843,rank=29)/TLR2(kME=0.809,rank=48)/SPI1(kME=0.802,rank=53)/CARD11(kME=0.801,rank=54)/NFAM1(kME=0.798,rank=56)
c5.go.bp	M3	GOBP_POSITIVE_REGULATION_OF_PROTEIN_SERINE_THREONINE_KINASE_ACTIVITY	GO:0071902. Any process that increases the rate, frequency, or extent of protein serine/threonine kinase activity. [GOC:mah]	6	130	0.0461	231	0.0128	3.72	0.027	SYK(kME=0.862,rank=13)/PTPRC(kME=0.852,rank=21)/PIK3CG(kME=0.817,rank=45)/P2RX7(kME=0.783,rank=65)/FGD2(kME=0.729,rank=99)/PIK3R5(kME=0.700,rank=112)
c5.go.bp	M3	GOBP_POSITIVE_REGULATION_OF_OSSIFICATION	GO:0045778. Any process that activates or increases the frequency, rate or extent of ossification, the formation of bone or of a bony substance or the conversion of fibrous tissue or of cartilage into bone or a bony substance. [GOC:go_curators]	3	130	0.0231	54	0.003	7.86	0.028	ALOX5(kME=0.830,rank=36)/P2RX7(kME=0.783,rank=65)/SLC8A1(kME=0.782,rank=68)
c5.go.bp	M3	GOBP_REGULATION_OF_PHOSPHOPROTEIN_PHOSPHATASE_ACTIVITY	GO:0043666. Any process that modulates the frequency, rate or extent of phosphoprotein phosphatase activity, the catalysis of the hydrolysis of phosphate from a phosphoprotein. [GOC:jp, PMID:11724821]	3	130	0.0231	59	0.00328	7.19	0.034	CD33(kME=0.854,rank=19)/PTPRC(kME=0.852,rank=21)/CD300A(kME=0.762,rank=81)
c5.go.bp	M3	GOBP_POSITIVE_REGULATION_OF_DNA_BINDING_TRANSCRIPTION_FACTOR_ACTIVITY	GO:0051091. Any process that activates or increases the frequency, rate or extent of activity of a transcription factor, any factor involved in the initiation or regulation of transcription. [GOC:ai]	6	130	0.0461	266	0.0148	3.23	0.046	CLEC7A(kME=0.900,rank=2)/BTK(kME=0.884,rank=7)/CARD9(kME=0.849,rank=24)/TLR2(kME=0.809,rank=48)/CARD11(kME=0.801,rank=54)/NFAM1(kME=0.798,rank=56)
c5.go.bp	M3	GOBP_POSITIVE_REGULATION_OF_CELL_ACTIVATION	GO:0050867. Any process that activates or increases the frequency, rate or extent of activation. [GOC:ai]	30	130	0.231	460	0.0255	11.45	2.6e-18	CLEC7A(kME=0.900,rank=2)/HLA-DPB1(kME=0.890,rank=6)/BTK(kME=0.884,rank=7)/SYK(kME=0.862,rank=13)/HLA-DMA(kME=0.861,rank=14)/AIF1(kME=0.858,rank=16)/HLA-DRA(kME=0.855,rank=18)/ITGAM(kME=0.854,rank=20)/PTPRC(kME=0.852,rank=21)/HLA-DMB(kME=0.845,rank=27)/CCDC88B(kME=0.845,rank=28)/PTPN6(kME=0.832,rank=33)/ITGB2(kME=0.831,rank=34)/CD74(kME=0.826,rank=40)/CORO1A(kME=0.826,rank=41)/VAV1(kME=0.820,rank=…
c5.go.bp	M3	GOBP_NEGATIVE_REGULATION_OF_CELL_ACTIVATION	GO:0050866. Any process that stops, prevents, or reduces the frequency, rate or extent of cell activation. [GOC:ai]	17	130	0.131	221	0.0123	12.11	2e-11	BTK(kME=0.884,rank=7)/PTPRC(kME=0.852,rank=21)/MNDA(kME=0.846,rank=26)/PTPN6(kME=0.832,rank=33)/CD74(kME=0.826,rank=40)/CD84(kME=0.814,rank=47)/SPI1(kME=0.802,rank=53)/LILRB1(kME=0.794,rank=58)/LILRB2(kME=0.793,rank=60)/CD86(kME=0.779,rank=69)/CD300A(kME=0.762,rank=81)/LST1(kME=0.759,rank=82)/TREM2(kME=0.759,rank=83)/FCGR2B(kME=0.740,rank=95)/TNFAIP8L2(kME=0.729,rank=101)/IL4I1(kME=0.631,rank=135…
c5.go.bp	M3	GOBP_PHAGOCYTOSIS	GO:0006909. A vesicle-mediated transport process that results in the engulfment of external particulate material by phagocytes and their delivery to the lysosome. The particles are initially contained within phagocytic vacuoles (phagosomes), which then fuse with primary lysosomes to effect digestion of the particles. [ISBN:0198506732]	22	130	0.169	308	0.0171	11.71	3.5e-14	CLEC7A(kME=0.900,rank=2)/BTK(kME=0.884,rank=7)/SYK(kME=0.862,rank=13)/AIF1(kME=0.858,rank=16)/ITGAM(kME=0.854,rank=20)/PTPRC(kME=0.852,rank=21)/DOCK2(kME=0.851,rank=23)/HCK(kME=0.843,rank=29)/ITGB2(kME=0.831,rank=34)/CORO1A(kME=0.826,rank=41)/VAV1(kME=0.820,rank=42)/TLR2(kME=0.809,rank=48)/BIN2(kME=0.806,rank=49)/P2RX7(kME=0.783,rank=65)/IRF8(kME=0.782,rank=66)/CD300A(kME=0.762,rank=81)/TREM2(kME…
c5.go.bp	M3	GOBP_REGULATION_OF_PHAGOCYTOSIS	GO:0050764. Any process that modulates the frequency, rate or extent of phagocytosis, the process in which phagocytes engulf external particulate material. [GOC:ai]	11	130	0.0846	104	0.00577	15.92	6.3e-09	CLEC7A(kME=0.900,rank=2)/BTK(kME=0.884,rank=7)/SYK(kME=0.862,rank=13)/PTPRC(kME=0.852,rank=21)/DOCK2(kME=0.851,rank=23)/HCK(kME=0.843,rank=29)/TLR2(kME=0.809,rank=48)/CD300A(kME=0.762,rank=81)/TREM2(kME=0.759,rank=83)/FCGR2B(kME=0.740,rank=95)/FCGR1A(kME=0.638,rank=133)
c5.go.bp	M3	GOBP_REGULATED_EXOCYTOSIS	GO:0045055. A process of exocytosis in which soluble proteins and other substances are initially stored in secretory vesicles for later release. It is found mainly in cells that are specialized for secreting products such as hormones, neurotransmitters, or digestive enzymes rapidly on demand. [GOC:mah, ISBN:0716731363]	13	130	0.1	243	0.0135	8.13	4.4e-07	BTK(kME=0.884,rank=7)/SYK(kME=0.862,rank=13)/ITGAM(kME=0.854,rank=20)/HCK(kME=0.843,rank=29)/ITGB2(kME=0.831,rank=34)/CORO1A(kME=0.826,rank=41)/PIK3CG(kME=0.817,rank=45)/CD84(kME=0.814,rank=47)/SPI1(kME=0.802,rank=53)/PIK3CD(kME=0.794,rank=57)/P2RX7(kME=0.783,rank=65)/CD300A(kME=0.762,rank=81)/FCGR2B(kME=0.740,rank=95)
c5.go.bp	M3	GOBP_POSITIVE_REGULATION_OF_PHAGOCYTOSIS	GO:0050766. Any process that activates or increases the frequency, rate or extent of phagocytosis. [GOC:ai]	7	130	0.0538	74	0.00411	13.8	1.3e-05	CLEC7A(kME=0.900,rank=2)/BTK(kME=0.884,rank=7)/PTPRC(kME=0.852,rank=21)/DOCK2(kME=0.851,rank=23)/TREM2(kME=0.759,rank=83)/FCGR2B(kME=0.740,rank=95)/FCGR1A(kME=0.638,rank=133)
c5.go.bp	M3	GOBP_EXOCYTOSIS	GO:0006887. A process of secretion by a cell that results in the release of intracellular molecules (e.g. hormones, matrix proteins) contained within a membrane-bounded vesicle. Exocytosis can occur either by full fusion, when the vesicle collapses into the plasma membrane, or by a kiss-and-run mechanism that involves the formation of a transient contact, a pore, between a granule (for exemple of…	13	130	0.1	372	0.0207	5.27	3.5e-05	BTK(kME=0.884,rank=7)/SYK(kME=0.862,rank=13)/ITGAM(kME=0.854,rank=20)/HCK(kME=0.843,rank=29)/ITGB2(kME=0.831,rank=34)/CORO1A(kME=0.826,rank=41)/PIK3CG(kME=0.817,rank=45)/CD84(kME=0.814,rank=47)/SPI1(kME=0.802,rank=53)/PIK3CD(kME=0.794,rank=57)/P2RX7(kME=0.783,rank=65)/CD300A(kME=0.762,rank=81)/FCGR2B(kME=0.740,rank=95)
c5.go.bp	M3	GOBP_NEGATIVE_REGULATION_OF_REGULATED_SECRETORY_PATHWAY	GO:1903306. Any process that stops, prevents or reduces the frequency, rate or extent of regulated secretory pathway. [GO_REF:0000058, GOC:pad, GOC:PARL, GOC:TermGenie, PMID:12526776]	4	130	0.0308	26	0.00144	21.96	0.0003	CD84(kME=0.814,rank=47)/SPI1(kME=0.802,rank=53)/CD300A(kME=0.762,rank=81)/FCGR2B(kME=0.740,rank=95)
c5.go.bp	M3	GOBP_VACUOLAR_LOCALIZATION	GO:1990849. Any process in which the vacuole is transported to, and/or maintained in, a specific location within the cell. [PMID:26283797]	6	130	0.0461	87	0.00483	9.97	0.00034	BTK(kME=0.884,rank=7)/SYK(kME=0.862,rank=13)/PIK3CG(kME=0.817,rank=45)/CD84(kME=0.814,rank=47)/PIK3CD(kME=0.794,rank=57)/CD300A(kME=0.762,rank=81)
c5.go.bp	M3	GOBP_SEQUESTERING_OF_CALCIUM_ION	GO:0051208. The process of binding or confining calcium ions such that they are separated from other components of a biological system. [GOC:ai]	7	130	0.0538	131	0.00727	7.77	0.00038	PTPRC(kME=0.852,rank=21)/PTPN6(kME=0.832,rank=33)/CORO1A(kME=0.826,rank=41)/P2RX7(kME=0.783,rank=65)/SLC8A1(kME=0.782,rank=68)/TRPM2(kME=0.711,rank=110)/CCR5(kME=0.632,rank=134)
c5.go.bp	M3	GOBP_CALCIUM_ION_TRANSPORT	GO:0006816. The directed movement of calcium (Ca) ions into, out of or within a cell, or between cells, by means of some agent such as a transporter or pore. [GOC:ai]	12	130	0.0923	440	0.0244	4.06	0.00064	CD33(kME=0.854,rank=19)/PTPRC(kME=0.852,rank=21)/PTPN6(kME=0.832,rank=33)/CORO1A(kME=0.826,rank=41)/PIK3CG(kME=0.817,rank=45)/CD84(kME=0.814,rank=47)/LILRB1(kME=0.794,rank=58)/LILRB2(kME=0.793,rank=60)/P2RX7(kME=0.783,rank=65)/SLC8A1(kME=0.782,rank=68)/TRPM2(kME=0.711,rank=110)/CCR5(kME=0.632,rank=134)
c5.go.bp	M3	GOBP_REGULATION_OF_REGULATED_SECRETORY_PATHWAY	GO:1903305. Any process that modulates the frequency, rate or extent of regulated secretory pathway. [GO_REF:0000058, GOC:pad, GOC:PARL, GOC:TermGenie, PMID:12526776]	7	130	0.0538	145	0.00805	7.01	0.00066	SYK(kME=0.862,rank=13)/ITGAM(kME=0.854,rank=20)/ITGB2(kME=0.831,rank=34)/CD84(kME=0.814,rank=47)/SPI1(kME=0.802,rank=53)/CD300A(kME=0.762,rank=81)/FCGR2B(kME=0.740,rank=95)
c5.go.bp	M3	GOBP_REGULATION_OF_CALCIUM_ION_TRANSPORT	GO:0051924. Any process that modulates the frequency, rate or extent of the directed movement of calcium ions into, out of or within a cell, or between cells, by means of some agent such as a transporter or pore. [GOC:ai]	9	130	0.0692	268	0.0149	4.92	0.001	CD33(kME=0.854,rank=19)/PTPN6(kME=0.832,rank=33)/CORO1A(kME=0.826,rank=41)/PIK3CG(kME=0.817,rank=45)/CD84(kME=0.814,rank=47)/LILRB1(kME=0.794,rank=58)/LILRB2(kME=0.793,rank=60)/P2RX7(kME=0.783,rank=65)/SLC8A1(kME=0.782,rank=68)
c5.go.bp	M3	GOBP_NEGATIVE_REGULATION_OF_EXOCYTOSIS	GO:0045920. Any process that stops, prevents, or reduces the frequency, rate or extent of exocytosis. [GOC:go_curators]	4	130	0.0308	38	0.00211	15.02	0.0011	CD84(kME=0.814,rank=47)/SPI1(kME=0.802,rank=53)/CD300A(kME=0.762,rank=81)/FCGR2B(kME=0.740,rank=95)
c5.go.bp	M3	GOBP_PHAGOLYSOSOME_ASSEMBLY	GO:0001845. The process that results in the fusion of a phagosome, a vesicle formed by phagocytosis, with a lysosome. [GOC:add, ISBN:0781735149]	3	130	0.0231	19	0.00105	22.37	0.0021	CORO1A(kME=0.826,rank=41)/P2RX7(kME=0.783,rank=65)/RAB39A(kME=0.721,rank=108)
c5.go.bp	M3	GOBP_POSITIVE_REGULATION_OF_PROTEIN_SECRETION	GO:0050714. Any process that activates or increases the frequency, rate or extent of the controlled release of a protein from a cell. [GOC:ai]	6	130	0.0461	129	0.00716	6.71	0.0022	CD33(kME=0.854,rank=19)/TLR2(kME=0.809,rank=48)/P2RX7(kME=0.783,rank=65)/TREM2(kME=0.759,rank=83)/TRPM2(kME=0.711,rank=110)/HLA-DRB1(kME=0.605,rank=141)
c5.go.bp	M3	GOBP_CALCIUM_ION_TRANSMEMBRANE_IMPORT_INTO_CYTOSOL	GO:0097553. A process in which a calcium ion is transported from one side of a membrane to the other into the cytosol by means of some agent such as a transporter or pore. [GOC:vw]	7	130	0.0538	182	0.0101	5.58	0.0023	PTPRC(kME=0.852,rank=21)/PTPN6(kME=0.832,rank=33)/CORO1A(kME=0.826,rank=41)/P2RX7(kME=0.783,rank=65)/SLC8A1(kME=0.782,rank=68)/TRPM2(kME=0.711,rank=110)/CCR5(kME=0.632,rank=134)
c5.go.bp	M3	GOBP_POSITIVE_REGULATION_OF_SECRETION	GO:0051047. Any process that activates or increases the frequency, rate or extent of the controlled release of a substance from a cell or a tissue. [GOC:ai]	9	130	0.0692	304	0.0169	4.33	0.0023	SYK(kME=0.862,rank=13)/CD33(kME=0.854,rank=19)/ITGAM(kME=0.854,rank=20)/ITGB2(kME=0.831,rank=34)/TLR2(kME=0.809,rank=48)/P2RX7(kME=0.783,rank=65)/TREM2(kME=0.759,rank=83)/TRPM2(kME=0.711,rank=110)/HLA-DRB1(kME=0.605,rank=141)
c5.go.bp	M3	GOBP_NEGATIVE_REGULATION_OF_PHAGOCYTOSIS	GO:0050765. Any process that stops, prevents, or reduces the frequency, rate or extent of phagocytosis. [GOC:ai]	3	130	0.0231	22	0.00122	19.32	0.0031	TLR2(kME=0.809,rank=48)/CD300A(kME=0.762,rank=81)/FCGR2B(kME=0.740,rank=95)
c5.go.bp	M3	GOBP_REGULATION_OF_EXOCYTOSIS	GO:0017157. Any process that modulates the frequency, rate or extent of exocytosis. [GOC:go_curators]	7	130	0.0538	215	0.0119	4.71	0.0054	SYK(kME=0.862,rank=13)/ITGAM(kME=0.854,rank=20)/ITGB2(kME=0.831,rank=34)/CD84(kME=0.814,rank=47)/SPI1(kME=0.802,rank=53)/CD300A(kME=0.762,rank=81)/FCGR2B(kME=0.740,rank=95)
c5.go.bp	M3	GOBP_REGULATION_OF_METAL_ION_TRANSPORT	GO:0010959. Any process that modulates the frequency, rate, or extent of metal ion transport. Metal ion transport is the directed movement of metal ions, any metal ion with an electric charge, into, out of or within a cell, or between cells, by means of some agent such as a transporter or pore. [GOC:dph, GOC:tb]	10	130	0.0769	423	0.0235	3.47	0.0056	CD33(kME=0.854,rank=19)/PTPN6(kME=0.832,rank=33)/CORO1A(kME=0.826,rank=41)/PIK3CG(kME=0.817,rank=45)/CD84(kME=0.814,rank=47)/LILRB1(kME=0.794,rank=58)/LILRB2(kME=0.793,rank=60)/P2RX7(kME=0.783,rank=65)/SLC8A1(kME=0.782,rank=68)/TREM2(kME=0.759,rank=83)
c5.go.bp	M3	GOBP_MAINTENANCE_OF_LOCATION_IN_CELL	GO:0051651. Any process in which a substance or cellular entity, such as a protein complex or organelle, is maintained in a specific location within, or in the membrane of, a cell, and is prevented from moving elsewhere. [GOC:ai]	7	130	0.0538	225	0.0125	4.5	0.0068	PTPRC(kME=0.852,rank=21)/PTPN6(kME=0.832,rank=33)/CORO1A(kME=0.826,rank=41)/P2RX7(kME=0.783,rank=65)/SLC8A1(kME=0.782,rank=68)/TRPM2(kME=0.711,rank=110)/CCR5(kME=0.632,rank=134)
c5.go.bp	M3	GOBP_NEGATIVE_REGULATION_OF_SECRETION	GO:0051048. Any process that stops, prevents, or reduces the frequency, rate or extent of the controlled release of a substance from a cell or a tissue. [GOC:ai]	6	130	0.0461	175	0.00971	4.93	0.009	CD74(kME=0.826,rank=40)/CD84(kME=0.814,rank=47)/SPI1(kME=0.802,rank=53)/LILRB1(kME=0.794,rank=58)/CD300A(kME=0.762,rank=81)/FCGR2B(kME=0.740,rank=95)
c5.go.bp	M3	GOBP_POSITIVE_REGULATION_OF_ESTABLISHMENT_OF_PROTEIN_LOCALIZATION	GO:1904951. Any process that activates or increases the frequency, rate or extent of establishment of protein localization. [GO_REF:0000058, GOC:TermGenie, PMID:22761445]	8	130	0.0615	309	0.0172	3.76	0.0095	CD33(kME=0.854,rank=19)/ITGAM(kME=0.854,rank=20)/ITGB2(kME=0.831,rank=34)/TLR2(kME=0.809,rank=48)/P2RX7(kME=0.783,rank=65)/TREM2(kME=0.759,rank=83)/TRPM2(kME=0.711,rank=110)/HLA-DRB1(kME=0.605,rank=141)
c5.go.bp	M3	GOBP_NEGATIVE_REGULATION_OF_TRANSPORT	GO:0051051. Any process that stops, prevents, or reduces the frequency, rate or extent of the directed movement of substances (such as macromolecules, small molecules, ions) into, out of or within a cell, or between cells, by means of some agent such as a transporter or pore. [GOC:ai]	10	130	0.0769	482	0.0268	3.03	0.013	CD33(kME=0.854,rank=19)/CD74(kME=0.826,rank=40)/CORO1A(kME=0.826,rank=41)/CD84(kME=0.814,rank=47)/TLR2(kME=0.809,rank=48)/SPI1(kME=0.802,rank=53)/LILRB1(kME=0.794,rank=58)/LILRB2(kME=0.793,rank=60)/CD300A(kME=0.762,rank=81)/FCGR2B(kME=0.740,rank=95)
c5.go.bp	M3	GOBP_REGULATION_OF_PROTEIN_SECRETION	GO:0050708. Any process that modulates the frequency, rate or extent of the controlled release of a protein from a cell. [GOC:ai]	7	130	0.0538	257	0.0143	3.93	0.013	CD33(kME=0.854,rank=19)/ALOX5(kME=0.830,rank=36)/TLR2(kME=0.809,rank=48)/P2RX7(kME=0.783,rank=65)/TREM2(kME=0.759,rank=83)/TRPM2(kME=0.711,rank=110)/HLA-DRB1(kME=0.605,rank=141)
c5.go.bp	M3	GOBP_MAINTENANCE_OF_LOCATION	GO:0051235. Any process in which a cell, substance or cellular entity, such as a protein complex or organelle, is maintained in a location and prevented from moving elsewhere. [GOC:ai, GOC:dph, GOC:tb]	8	130	0.0615	341	0.0189	3.4	0.016	PTPRC(kME=0.852,rank=21)/PTPN6(kME=0.832,rank=33)/CORO1A(kME=0.826,rank=41)/P2RX7(kME=0.783,rank=65)/SLC8A1(kME=0.782,rank=68)/TREM2(kME=0.759,rank=83)/TRPM2(kME=0.711,rank=110)/CCR5(kME=0.632,rank=134)
c5.go.bp	M3	GOBP_CALCIUM_ION_TRANSMEMBRANE_TRANSPORT	GO:0070588. A process in which a calcium ion is transported from one side of a membrane to the other by means of some agent such as a transporter or pore. [GOC:mah]	8	130	0.0615	345	0.0192	3.36	0.017	PTPRC(kME=0.852,rank=21)/PTPN6(kME=0.832,rank=33)/CORO1A(kME=0.826,rank=41)/PIK3CG(kME=0.817,rank=45)/P2RX7(kME=0.783,rank=65)/SLC8A1(kME=0.782,rank=68)/TRPM2(kME=0.711,rank=110)/CCR5(kME=0.632,rank=134)
c5.go.bp	M3	GOBP_POSITIVE_REGULATION_OF_REGULATED_SECRETORY_PATHWAY	GO:1903307. Any process that activates or increases the frequency, rate or extent of regulated secretory pathway. [GO_REF:0000058, GOC:pad, GOC:PARL, GOC:TermGenie, PMID:12526776]	3	130	0.0231	51	0.00283	8.32	0.025	SYK(kME=0.862,rank=13)/ITGAM(kME=0.854,rank=20)/ITGB2(kME=0.831,rank=34)
c5.go.bp	M3	GOBP_REGULATION_OF_CALCIUM_ION_TRANSMEMBRANE_TRANSPORT	GO:1903169. Any process that modulates the frequency, rate or extent of calcium ion transmembrane transport. [GO_REF:0000058, GOC:BHF, GOC:rl, GOC:TermGenie, PMID:24125847]	5	130	0.0385	188	0.0104	3.79	0.043	PTPN6(kME=0.832,rank=33)/CORO1A(kME=0.826,rank=41)/PIK3CG(kME=0.817,rank=45)/P2RX7(kME=0.783,rank=65)/SLC8A1(kME=0.782,rank=68)
c5.go.bp	M3	GOBP_RECEPTOR_MEDIATED_ENDOCYTOSIS	GO:0006898. An endocytosis process in which cell surface receptors ensure specificity of transport. A specific receptor on the cell surface binds tightly to the extracellular macromolecule (the ligand) that it recognizes; the plasma-membrane region containing the receptor-ligand complex then undergoes endocytosis, forming a transport vesicle containing the receptor-ligand complex and excluding mo…	6	130	0.0461	262	0.0145	3.28	0.043	SYK(kME=0.862,rank=13)/ITGAM(kME=0.854,rank=20)/ITGB2(kME=0.831,rank=34)/LILRB1(kME=0.794,rank=58)/FCGR2B(kME=0.740,rank=95)/FCGR1A(kME=0.638,rank=133)
c5.go.bp	M3	GOBP_POSITIVE_REGULATION_OF_RESPONSE_TO_EXTERNAL_STIMULUS	GO:0032103. Any process that activates, maintains or increases the rate of a response to an external stimulus. [GOC:mah]	23	130	0.177	464	0.0258	8.13	1.3e-11	CLEC7A(kME=0.900,rank=2)/BTK(kME=0.884,rank=7)/SYK(kME=0.862,rank=13)/AIF1(kME=0.858,rank=16)/CARD9(kME=0.849,rank=24)/MNDA(kME=0.846,rank=26)/HCK(kME=0.843,rank=29)/CD74(kME=0.826,rank=40)/VAV1(kME=0.820,rank=42)/GBP5(kME=0.818,rank=44)/PIK3CG(kME=0.817,rank=45)/TLR2(kME=0.809,rank=48)/SPI1(kME=0.802,rank=53)/TLR8(kME=0.784,rank=64)/LY86(kME=0.772,rank=73)/TREM2(kME=0.759,rank=83)/C3AR1(kME=0.75…
c5.go.bp	M3	GOBP_REGULATION_OF_RESPONSE_TO_BIOTIC_STIMULUS	GO:0002831. Any process that modulates the frequency, rate, or extent of a response to biotic stimulus. [GOC:add]	19	130	0.146	361	0.02	8.37	5e-10	CLEC7A(kME=0.900,rank=2)/SYK(kME=0.862,rank=13)/CARD9(kME=0.849,rank=24)/MNDA(kME=0.846,rank=26)/HCK(kME=0.843,rank=29)/PTPN6(kME=0.832,rank=33)/VAV1(kME=0.820,rank=42)/GBP5(kME=0.818,rank=44)/SPI1(kME=0.802,rank=53)/LILRB1(kME=0.794,rank=58)/TLR8(kME=0.784,rank=64)/LY86(kME=0.772,rank=73)/SLAMF8(kME=0.768,rank=78)/TREM2(kME=0.759,rank=83)/FCGR2B(kME=0.740,rank=95)/TASL(kME=0.682,rank=115)/OASL(k…
c5.go.bp	M3	GOBP_CELL_CHEMOTAXIS	GO:0060326. The directed movement of a motile cell guided by a specific chemical concentration gradient. Movement may be towards a higher concentration (positive chemotaxis) or towards a lower concentration (negative chemotaxis). [GOC:dph]	17	130	0.131	319	0.0177	8.35	4.3e-09	PTPRO(kME=0.882,rank=8)/SYK(kME=0.862,rank=13)/AIF1(kME=0.858,rank=16)/ITGB2(kME=0.831,rank=34)/ALOX5(kME=0.830,rank=36)/CD74(kME=0.826,rank=40)/CORO1A(kME=0.826,rank=41)/VAV1(kME=0.820,rank=42)/PIK3CG(kME=0.817,rank=45)/BIN2(kME=0.806,rank=49)/SPI1(kME=0.802,rank=53)/PIK3CD(kME=0.794,rank=57)/SLAMF8(kME=0.768,rank=78)/C3AR1(kME=0.753,rank=87)/JAML(kME=0.743,rank=92)/TRPM2(kME=0.711,rank=110)/CCR…
c5.go.bp	M3	GOBP_POSITIVE_REGULATION_OF_RESPONSE_TO_BIOTIC_STIMULUS	GO:0002833. Any process that activates or increases the frequency, rate, or extent of a response to biotic stimulus. [GOC:add]	13	130	0.1	188	0.0104	10.54	2.5e-08	CLEC7A(kME=0.900,rank=2)/SYK(kME=0.862,rank=13)/CARD9(kME=0.849,rank=24)/MNDA(kME=0.846,rank=26)/HCK(kME=0.843,rank=29)/VAV1(kME=0.820,rank=42)/GBP5(kME=0.818,rank=44)/SPI1(kME=0.802,rank=53)/TLR8(kME=0.784,rank=64)/LY86(kME=0.772,rank=73)/TASL(kME=0.682,rank=115)/OASL(kME=0.679,rank=118)/HLA-DRB1(kME=0.605,rank=141)
c5.go.bp	M3	GOBP_REGULATION_OF_INFLAMMATORY_RESPONSE	GO:0050727. Any process that modulates the frequency, rate or extent of the inflammatory response, the immediate defensive reaction (by vertebrate tissue) to infection or injury caused by chemical or physical agents. [GOC:ai]	18	130	0.138	417	0.0232	6.78	2.7e-08	BTK(kME=0.884,rank=7)/AOAH(kME=0.871,rank=11)/SYK(kME=0.862,rank=13)/PTPRC(kME=0.852,rank=21)/HCK(kME=0.843,rank=29)/ALOX5(kME=0.830,rank=36)/PIK3CG(kME=0.817,rank=45)/TLR2(kME=0.809,rank=48)/PIK3AP1(kME=0.804,rank=51)/SLAMF8(kME=0.768,rank=78)/TREM2(kME=0.759,rank=83)/TLR7(kME=0.751,rank=88)/FCGR2B(kME=0.740,rank=95)/TNFAIP8L2(kME=0.729,rank=101)/ALOX5AP(kME=0.655,rank=126)/FCGR1A(kME=0.638,rank…
c5.go.bp	M3	GOBP_CELLULAR_RESPONSE_TO_BIOTIC_STIMULUS	GO:0071216. Any process that results in a change in state or activity of a cell (in terms of movement, secretion, enzyme production, gene expression, etc.) as a result of a biotic stimulus, a stimulus caused or produced by a living organism. [GOC:mah]	14	130	0.108	261	0.0145	8.21	1.3e-07	CLEC7A(kME=0.900,rank=2)/BTK(kME=0.884,rank=7)/SYK(kME=0.862,rank=13)/HCK(kME=0.843,rank=29)/TLR2(kME=0.809,rank=48)/SPI1(kME=0.802,rank=53)/LILRB1(kME=0.794,rank=58)/LILRB2(kME=0.793,rank=60)/IRF8(kME=0.782,rank=66)/CD86(kME=0.779,rank=69)/LY86(kME=0.772,rank=73)/TREM2(kME=0.759,rank=83)/FCGR2B(kME=0.740,rank=95)/CCR5(kME=0.632,rank=134)
c5.go.bp	M3	GOBP_RESPONSE_TO_MOLECULE_OF_BACTERIAL_ORIGIN	GO:0002237. Any process that results in a change in state or activity of an organism (in terms of movement, secretion, enzyme production, gene expression, etc.) as a result of a stimulus by molecules of bacterial origin such as peptides derived from bacterial flagellin. [GOC:rl, GOC:sm]	15	130	0.115	360	0.02	6.4	8.9e-07	BTK(kME=0.884,rank=7)/CARD9(kME=0.849,rank=24)/HCK(kME=0.843,rank=29)/IRF5(kME=0.819,rank=43)/TLR2(kME=0.809,rank=48)/SPI1(kME=0.802,rank=53)/LILRB1(kME=0.794,rank=58)/LILRB2(kME=0.793,rank=60)/P2RX7(kME=0.783,rank=65)/IRF8(kME=0.782,rank=66)/CD86(kME=0.779,rank=69)/LY86(kME=0.772,rank=73)/TREM2(kME=0.759,rank=83)/FCGR2B(kME=0.740,rank=95)/CCR5(kME=0.632,rank=134)
c5.go.bp	M3	GOBP_NEGATIVE_REGULATION_OF_INFLAMMATORY_RESPONSE	GO:0050728. Any process that stops, prevents, or reduces the frequency, rate or extent of the inflammatory response. [GOC:ai]	10	130	0.0769	184	0.0102	8.07	1.2e-05	AOAH(kME=0.871,rank=11)/SYK(kME=0.862,rank=13)/PTPRC(kME=0.852,rank=21)/HCK(kME=0.843,rank=29)/ALOX5(kME=0.830,rank=36)/SLAMF8(kME=0.768,rank=78)/TREM2(kME=0.759,rank=83)/FCGR2B(kME=0.740,rank=95)/TNFAIP8L2(kME=0.729,rank=101)/HLA-DRB1(kME=0.605,rank=141)
c5.go.bp	M3	GOBP_NEGATIVE_REGULATION_OF_RESPONSE_TO_EXTERNAL_STIMULUS	GO:0032102. Any process that stops, prevents, or reduces the frequency, rate or extent of a response to an external stimulus. [GOC:mah]	14	130	0.108	436	0.0242	4.87	3.7e-05	PTPRO(kME=0.882,rank=8)/AOAH(kME=0.871,rank=11)/SYK(kME=0.862,rank=13)/AIF1(kME=0.858,rank=16)/PTPRC(kME=0.852,rank=21)/HCK(kME=0.843,rank=29)/ALOX5(kME=0.830,rank=36)/LILRB1(kME=0.794,rank=58)/SLAMF8(kME=0.768,rank=78)/TREM2(kME=0.759,rank=83)/FCGR2B(kME=0.740,rank=95)/TNFAIP8L2(kME=0.729,rank=101)/SEMA4D(kME=0.639,rank=131)/HLA-DRB1(kME=0.605,rank=141)
c5.go.bp	M3	GOBP_POSITIVE_REGULATION_OF_INFLAMMATORY_RESPONSE	GO:0050729. Any process that activates or increases the frequency, rate or extent of the inflammatory response. [GOC:ai]	8	130	0.0615	154	0.00855	7.61	0.00015	BTK(kME=0.884,rank=7)/PIK3CG(kME=0.817,rank=45)/TLR2(kME=0.809,rank=48)/TREM2(kME=0.759,rank=83)/TLR7(kME=0.751,rank=88)/ALOX5AP(kME=0.655,rank=126)/FCGR1A(kME=0.638,rank=133)/TLR10(kME=0.545,rank=155)
c5.go.bp	M3	GOBP_REGULATION_OF_ACUTE_INFLAMMATORY_RESPONSE	GO:0002673. Any process that modulates the frequency, rate, or extent of an acute inflammatory response. [GOC:add]	5	130	0.0385	48	0.00266	14.97	0.00022	BTK(kME=0.884,rank=7)/PIK3CG(kME=0.817,rank=45)/FCGR2B(kME=0.740,rank=95)/ALOX5AP(kME=0.655,rank=126)/FCGR1A(kME=0.638,rank=133)
c5.go.bp	M3	GOBP_DETECTION_OF_EXTERNAL_BIOTIC_STIMULUS	GO:0098581. The series of events in which an external biotic stimulus is detected and converted into a molecular signal. An external biotic stimulus is defined as one caused or produced by a living organism other than the one being stimulated. [GOC:dos]	4	130	0.0308	25	0.00139	22.84	0.00026	CLEC7A(kME=0.900,rank=2)/TLR2(kME=0.809,rank=48)/TREM2(kME=0.759,rank=83)/HLA-DRB1(kME=0.605,rank=141)
c5.go.bp	M3	GOBP_POSITIVE_REGULATION_OF_ACUTE_INFLAMMATORY_RESPONSE	GO:0002675. Any process that activates or increases the frequency, rate, or extent of an acute inflammatory response. [GOC:add]	4	130	0.0308	28	0.00155	20.39	0.00038	BTK(kME=0.884,rank=7)/PIK3CG(kME=0.817,rank=45)/ALOX5AP(kME=0.655,rank=126)/FCGR1A(kME=0.638,rank=133)
c5.go.bp	M3	GOBP_RESPONSE_TO_PEPTIDOGLYCAN	GO:0032494. Any process that results in a change in state or activity of an organism (in terms of movement, secretion, enzyme production, gene expression, etc.) as a result of a peptidoglycan stimulus. Peptidoglycan is a bacterial cell wall macromolecule. [GOC:add, ISBN:0721601464]	3	130	0.0231	13	0.00072	32.71	0.00074	CARD9(kME=0.849,rank=24)/IRF5(kME=0.819,rank=43)/TREM2(kME=0.759,rank=83)
c5.go.bp	M3	GOBP_RESPONSE_TO_FUNGUS	GO:0009620. Any process that results in a change in state or activity of a cell or an organism (in terms of movement, secretion, enzyme production, gene expression, etc.) as a result of a stimulus from a fungus. [GOC:hb]	5	130	0.0385	67	0.00372	10.71	0.00089	CLEC7A(kME=0.900,rank=2)/BTK(kME=0.884,rank=7)/SYK(kME=0.862,rank=13)/CARD9(kME=0.849,rank=24)/SPI1(kME=0.802,rank=53)
c5.go.bp	M3	GOBP_DETECTION_OF_BIOTIC_STIMULUS	GO:0009595. The series of events in which a biotic stimulus, one caused or produced by a living organism, is received and converted into a molecular signal. [GOC:hb]	4	130	0.0308	37	0.00205	15.42	0.001	CLEC7A(kME=0.900,rank=2)/TLR2(kME=0.809,rank=48)/TREM2(kME=0.759,rank=83)/HLA-DRB1(kME=0.605,rank=141)
c5.go.bp	M3	GOBP_RESPONSE_TO_TUMOR_CELL	GO:0002347. Any process that results in a change in state or activity of a cell or an organism (in terms of movement, secretion, enzyme production, gene expression, etc.) as a result of a stimulus from a tumor cell. [GOC:add, ISBN:0781735149, PMID:16730260]	4	130	0.0308	41	0.00228	13.92	0.0014	SPI1(kME=0.802,rank=53)/ABI3(kME=0.723,rank=106)/IL4I1(kME=0.631,rank=135)/HLA-DRB1(kME=0.605,rank=141)
c5.go.bp	M3	GOBP_REGULATION_OF_CHEMOTAXIS	GO:0050920. Any process that modulates the frequency, rate or extent of the directed movement of a motile cell or organism in response to a specific chemical concentration gradient. [GOC:ai]	8	130	0.0615	230	0.0128	5.07	0.0018	PTPRO(kME=0.882,rank=8)/AIF1(kME=0.858,rank=16)/CD74(kME=0.826,rank=40)/SPI1(kME=0.802,rank=53)/SLAMF8(kME=0.768,rank=78)/TREM2(kME=0.759,rank=83)/C3AR1(kME=0.753,rank=87)/SEMA4D(kME=0.639,rank=131)
c5.go.bp	M3	GOBP_KILLING_OF_CELLS_OF_ANOTHER_ORGANISM	GO:0031640. Any process in an organism that results in the killing of cells of another organism, including in some cases the death of the other organism. Killing here refers to the induction of death in one cell by another cell, not cell-autonomous death due to internal or other environmental conditions. [GOC:add]	4	130	0.0308	46	0.00255	12.4	0.0021	CLEC7A(kME=0.900,rank=2)/SYK(kME=0.862,rank=13)/P2RX7(kME=0.783,rank=65)/LYZ(kME=0.769,rank=77)
c5.go.bp	M3	GOBP_DETECTION_OF_OTHER_ORGANISM	GO:0098543. The series of events in which a stimulus from another organism is received and converted into a molecular signal. [GOC:dos]	3	130	0.0231	20	0.00111	21.25	0.0024	CLEC7A(kME=0.900,rank=2)/TLR2(kME=0.809,rank=48)/HLA-DRB1(kME=0.605,rank=141)
c5.go.bp	M3	GOBP_DEFENSE_RESPONSE_TO_BACTERIUM	GO:0042742. Reactions triggered in response to the presence of a bacterium that act to protect the cell or organism. [GOC:jl]	10	130	0.0769	379	0.021	3.88	0.0027	SYK(kME=0.862,rank=13)/CARD9(kME=0.849,rank=24)/TLR2(kME=0.809,rank=48)/P2RX7(kME=0.783,rank=65)/IRF8(kME=0.782,rank=66)/LYZ(kME=0.769,rank=77)/SLAMF8(kME=0.768,rank=78)/TREM2(kME=0.759,rank=83)/TNFSF8(kME=0.721,rank=107)/FCGR1A(kME=0.638,rank=133)
c5.go.bp	M3	GOBP_MODULATION_OF_PROCESS_OF_ANOTHER_ORGANISM	GO:0035821. The process in which an organism effects a change in the structure or processes of another organism. [GOC:bf]	3	130	0.0231	26	0.00144	16.34	0.0048	CLEC7A(kME=0.900,rank=2)/SYK(kME=0.862,rank=13)/P2RX7(kME=0.783,rank=65)
c5.go.bp	M3	GOBP_ENTRY_INTO_HOST	GO:0044409. Entry of a symbiont into the body, tissues, or cells of a host organism as part of the symbiont life cycle. The host is defined as the larger of the organisms involved in a symbiotic interaction. [GOC:vw]	6	130	0.0461	159	0.00883	5.43	0.0058	CIITA(kME=0.893,rank=4)/CD74(kME=0.826,rank=40)/CD86(kME=0.779,rank=69)/CCR5(kME=0.632,rank=134)/HLA-DRB1(kME=0.605,rank=141)/SELPLG(kME=0.525,rank=160)
c5.go.bp	M3	GOBP_RESPONSE_TO_PROTOZOAN	GO:0001562. Any process that results in a change in state or activity of a cell or an organism (in terms of movement, secretion, enzyme production, gene expression, etc.) as a result of a stimulus from a protozoan. [GOC:ai]	3	130	0.0231	28	0.00155	15.17	0.0059	CLEC7A(kME=0.900,rank=2)/CCDC88B(kME=0.845,rank=28)/IRF8(kME=0.782,rank=66)
c5.go.bp	M3	GOBP_LIPOPOLYSACCHARIDE_MEDIATED_SIGNALING_PATHWAY	GO:0031663. The series of molecular signals initiated by the binding of a lipopolysaccharide (LPS) to a receptor on the surface of a target cell, and ending with the regulation of a downstream cellular process, e.g. transcription. Lipopolysaccharides are major components of the outer membrane of Gram-negative bacteria, making them prime targets for recognition by the immune system. [GOC:mah, GOC:…	4	130	0.0308	63	0.0035	9.05	0.0061	HCK(kME=0.843,rank=29)/TLR2(kME=0.809,rank=48)/SPI1(kME=0.802,rank=53)/LY86(kME=0.772,rank=73)
c5.go.bp	M3	GOBP_NEGATIVE_REGULATION_OF_CHEMOTAXIS	GO:0050922. Any process that stops, prevents, or reduces the frequency, rate or extent of the directed movement of a motile cell or organism in response to a specific chemical concentration gradient. [GOC:ai]	4	130	0.0308	69	0.00383	8.26	0.0083	PTPRO(kME=0.882,rank=8)/AIF1(kME=0.858,rank=16)/SLAMF8(kME=0.768,rank=78)/SEMA4D(kME=0.639,rank=131)
c5.go.bp	M3	GOBP_DEFENSE_RESPONSE_TO_SYMBIONT	GO:0140546. Reactions triggered in response to the presence of a symbiont that act to protect the cell or organism from damage caused by that symbiont. [GOC:pg]	8	130	0.0615	306	0.017	3.8	0.009	PTPRC(kME=0.852,rank=21)/CARD9(kME=0.849,rank=24)/IRF5(kME=0.819,rank=43)/TLR2(kME=0.809,rank=48)/LILRB1(kME=0.794,rank=58)/TLR8(kME=0.784,rank=64)/TLR7(kME=0.751,rank=88)/OASL(kME=0.679,rank=118)
c5.go.bp	M3	GOBP_DEFENSE_RESPONSE_TO_GRAM_POSITIVE_BACTERIUM	GO:0050830. Reactions triggered in response to the presence of a Gram-positive bacterium that act to protect the cell or organism. [GOC:ai]	5	130	0.0385	121	0.00672	5.92	0.0096	CARD9(kME=0.849,rank=24)/TLR2(kME=0.809,rank=48)/P2RX7(kME=0.783,rank=65)/LYZ(kME=0.769,rank=77)/TNFSF8(kME=0.721,rank=107)
c5.go.bp	M3	GOBP_RESPONSE_TO_VIRUS	GO:0009615. Any process that results in a change in state or activity of a cell or an organism (in terms of movement, secretion, enzyme production, gene expression, etc.) as a result of a stimulus from a virus. [GOC:hb]	9	130	0.0692	410	0.0228	3.19	0.014	WDFY4(kME=0.858,rank=15)/PTPRC(kME=0.852,rank=21)/CARD9(kME=0.849,rank=24)/IRF5(kME=0.819,rank=43)/TLR2(kME=0.809,rank=48)/LILRB1(kME=0.794,rank=58)/TLR8(kME=0.784,rank=64)/TLR7(kME=0.751,rank=88)/OASL(kME=0.679,rank=118)
c5.go.bp	M3	GOBP_BIOLOGICAL_PROCESS_INVOLVED_IN_INTERACTION_WITH_HOST	GO:0051701. An interaction between two organisms living together in more or less intimate association. The term host is used for the larger (macro) of the two members of a symbiosis; the various forms of symbiosis include parasitism, commensalism and mutualism. [GOC:cc]	6	130	0.0461	205	0.0114	4.2	0.017	CIITA(kME=0.893,rank=4)/CD74(kME=0.826,rank=40)/CD86(kME=0.779,rank=69)/CCR5(kME=0.632,rank=134)/HLA-DRB1(kME=0.605,rank=141)/SELPLG(kME=0.525,rank=160)
c5.go.bp	M3	GOBP_POSITIVE_REGULATION_OF_CHEMOTAXIS	GO:0050921. Any process that activates or increases the frequency, rate or extent of the directed movement of a motile cell or organism in response to a specific chemical concentration gradient. [GOC:ai]	5	130	0.0385	144	0.00799	4.96	0.017	AIF1(kME=0.858,rank=16)/CD74(kME=0.826,rank=40)/SPI1(kME=0.802,rank=53)/TREM2(kME=0.759,rank=83)/C3AR1(kME=0.753,rank=87)
c5.go.bp	M3	GOBP_REGULATION_OF_VIRAL_ENTRY_INTO_HOST_CELL	GO:0046596. Any process that modulates the frequency, rate or extent of the viral entry into the host cell. [GOC:jl]	3	130	0.0231	46	0.00255	9.23	0.019	CIITA(kME=0.893,rank=4)/CD74(kME=0.826,rank=40)/HLA-DRB1(kME=0.605,rank=141)
c5.go.bp	M3	GOBP_BIOLOGICAL_PROCESS_INVOLVED_IN_SYMBIOTIC_INTERACTION	GO:0044403. A process carried out by gene products in an organism that enable the organism to engage in a symbiotic relationship, a more or less intimate association, with another organism. The various forms of symbiosis include parasitism, in which the association is disadvantageous or destructive to one of the organisms; mutualism, in which the association is advantageous, or often necessary to…	7	130	0.0538	308	0.0171	3.27	0.028	CIITA(kME=0.893,rank=4)/CARD9(kME=0.849,rank=24)/CD74(kME=0.826,rank=40)/CD86(kME=0.779,rank=69)/CCR5(kME=0.632,rank=134)/HLA-DRB1(kME=0.605,rank=141)/SELPLG(kME=0.525,rank=160)
c5.go.bp	M3	GOBP_DEFENSE_RESPONSE_TO_FUNGUS	GO:0050832. Reactions triggered in response to the presence of a fungus that act to protect the cell or organism. [GOC:ai]	3	130	0.0231	56	0.00311	7.58	0.03	CLEC7A(kME=0.900,rank=2)/CARD9(kME=0.849,rank=24)/SPI1(kME=0.802,rank=53)
c5.go.bp	M3	GOBP_REGULATION_OF_BIOLOGICAL_PROCESS_INVOLVED_IN_SYMBIOTIC_INTERACTION	GO:0043903. Any process that modulates the frequency, rate or extent of symbiosis, an interaction between two organisms living together in more or less intimate association. [GOC:jl]	3	130	0.0231	59	0.00328	7.19	0.034	CIITA(kME=0.893,rank=4)/CD74(kME=0.826,rank=40)/HLA-DRB1(kME=0.605,rank=141)
c5.go.bp	M3	GOBP_CELL_KILLING	GO:0001906. Any process in an organism that results in the killing of its own cells or those of another organism, including in some cases the death of the other organism. Killing here refers to the induction of death in one cell by another cell, not cell-autonomous death due to internal or other environmental conditions. [GOC:add]	15	130	0.115	191	0.0106	12.17	3.3e-10	CLEC7A(kME=0.900,rank=2)/SYK(kME=0.862,rank=13)/HLA-DRA(kME=0.855,rank=18)/ITGAM(kME=0.854,rank=20)/PTPRC(kME=0.852,rank=21)/PTPN6(kME=0.832,rank=33)/CORO1A(kME=0.826,rank=41)/VAV1(kME=0.820,rank=42)/SPI1(kME=0.802,rank=53)/LILRB1(kME=0.794,rank=58)/P2RX7(kME=0.783,rank=65)/LYZ(kME=0.769,rank=77)/FCGR2B(kME=0.740,rank=95)/FCGR1A(kME=0.638,rank=133)/HLA-DRB1(kME=0.605,rank=141)
c5.go.bp	M3	GOBP_REGULATION_OF_CELL_KILLING	GO:0031341. Any process that modulates the frequency, rate or extent of cell killing, the process in which a cell brings about the death of another cell, either in the same or a different organism. [GOC:mah]	11	130	0.0846	105	0.00583	15.77	6.9e-09	CLEC7A(kME=0.900,rank=2)/SYK(kME=0.862,rank=13)/HLA-DRA(kME=0.855,rank=18)/ITGAM(kME=0.854,rank=20)/PTPRC(kME=0.852,rank=21)/VAV1(kME=0.820,rank=42)/SPI1(kME=0.802,rank=53)/LILRB1(kME=0.794,rank=58)/P2RX7(kME=0.783,rank=65)/FCGR2B(kME=0.740,rank=95)/HLA-DRB1(kME=0.605,rank=141)
c5.go.bp	M3	GOBP_POSITIVE_REGULATION_OF_CELL_KILLING	GO:0031343. Any process that activates or increases the frequency, rate or extent of cell killing. [GOC:mah]	9	130	0.0692	66	0.00366	20.23	2.5e-08	CLEC7A(kME=0.900,rank=2)/SYK(kME=0.862,rank=13)/HLA-DRA(kME=0.855,rank=18)/ITGAM(kME=0.854,rank=20)/PTPRC(kME=0.852,rank=21)/VAV1(kME=0.820,rank=42)/SPI1(kME=0.802,rank=53)/P2RX7(kME=0.783,rank=65)/HLA-DRB1(kME=0.605,rank=141)
c5.go.bp	M3	GOBP_NEGATIVE_REGULATION_OF_CELL_KILLING	GO:0031342. Any process that stops, prevents, or reduces the frequency, rate or extent of cell killing. [GOC:mah]	3	130	0.0231	28	0.00155	15.17	0.0059	PTPRC(kME=0.852,rank=21)/LILRB1(kME=0.794,rank=58)/FCGR2B(kME=0.740,rank=95)
c5.go.bp	M3	GOBP_POSITIVE_REGULATION_OF_DEFENSE_RESPONSE	GO:0031349. Any process that activates or increases the frequency, rate or extent of a defense response. [GOC:mah]	18	130	0.138	307	0.017	9.27	3.3e-10	CLEC7A(kME=0.900,rank=2)/BTK(kME=0.884,rank=7)/SYK(kME=0.862,rank=13)/CARD9(kME=0.849,rank=24)/MNDA(kME=0.846,rank=26)/HCK(kME=0.843,rank=29)/VAV1(kME=0.820,rank=42)/GBP5(kME=0.818,rank=44)/PIK3CG(kME=0.817,rank=45)/TLR2(kME=0.809,rank=48)/SPI1(kME=0.802,rank=53)/TLR8(kME=0.784,rank=64)/TREM2(kME=0.759,rank=83)/TLR7(kME=0.751,rank=88)/TASL(kME=0.682,rank=115)/ALOX5AP(kME=0.655,rank=126)/FCGR1A(kM…
c5.go.bp	M3	GOBP_NEGATIVE_REGULATION_OF_DEFENSE_RESPONSE	GO:0031348. Any process that stops, prevents, or reduces the frequency, rate or extent of a defense response. [GOC:mah]	11	130	0.0846	272	0.0151	6.03	5e-05	AOAH(kME=0.871,rank=11)/SYK(kME=0.862,rank=13)/PTPRC(kME=0.852,rank=21)/HCK(kME=0.843,rank=29)/ALOX5(kME=0.830,rank=36)/LILRB1(kME=0.794,rank=58)/SLAMF8(kME=0.768,rank=78)/TREM2(kME=0.759,rank=83)/FCGR2B(kME=0.740,rank=95)/TNFAIP8L2(kME=0.729,rank=101)/HLA-DRB1(kME=0.605,rank=141)
c5.go.bp	M3	GOBP_REGULATION_OF_SMALL_GTPASE_MEDIATED_SIGNAL_TRANSDUCTION	GO:0051056. Any process that modulates the frequency, rate or extent of small GTPase mediated signal transduction. [GOC:go_curators]	11	130	0.0846	306	0.017	5.35	0.00014	ARHGAP22(kME=0.897,rank=3)/ARHGAP15(kME=0.868,rank=12)/ARHGAP45(kME=0.852,rank=22)/DOCK2(kME=0.851,rank=23)/VAV1(kME=0.820,rank=42)/PIK3CG(kME=0.817,rank=45)/RASAL3(kME=0.815,rank=46)/TAGAP(kME=0.802,rank=52)/FGD3(kME=0.766,rank=79)/GPR65(kME=0.736,rank=97)/FGD2(kME=0.729,rank=99)
c5.go.bp	M3	GOBP_INTEGRIN_MEDIATED_SIGNALING_PATHWAY	GO:0007229. The series of molecular signals initiated by an extracellular ligand binding to an integrin on the surface of a target cell, and ending with the regulation of a downstream cellular process, e.g. transcription. [GOC:mah, GOC:signaling]	7	130	0.0538	115	0.00638	8.86	0.00019	FYB1(kME=0.892,rank=5)/SYK(kME=0.862,rank=13)/ITGAM(kME=0.854,rank=20)/HCK(kME=0.843,rank=29)/ITGB2(kME=0.831,rank=34)/VAV1(kME=0.820,rank=42)/FERMT3(kME=0.746,rank=90)
c5.go.bp	M3	GOBP_CALCIUM_MEDIATED_SIGNALING	GO:0019722. Any intracellular signal transduction in which the signal is passed on within the cell via calcium ions. [GOC:signaling]	9	130	0.0692	208	0.0116	6.37	0.00019	CLEC7A(kME=0.900,rank=2)/BTK(kME=0.884,rank=7)/SYK(kME=0.862,rank=13)/PTPRC(kME=0.852,rank=21)/P2RX7(kME=0.783,rank=65)/SLC8A1(kME=0.782,rank=68)/TREM2(kME=0.759,rank=83)/TRPM2(kME=0.711,rank=110)/CCR5(kME=0.632,rank=134)
c5.go.bp	M3	GOBP_I_KAPPAB_KINASE_NF_KAPPAB_SIGNALING	GO:0007249. The process in which a signal is passed on to downstream components within the cell through the I-kappaB-kinase (IKK)-dependent activation of NF-kappaB. The cascade begins with activation of a trimeric IKK complex (consisting of catalytic kinase subunits IKKalpha and/or IKKbeta, and the regulatory scaffold protein NEMO) and ends with the regulation of transcription of target genes by …	10	130	0.0769	288	0.016	5.13	0.00038	CLEC7A(kME=0.900,rank=2)/BTK(kME=0.884,rank=7)/CARD9(kME=0.849,rank=24)/CD74(kME=0.826,rank=40)/TLR2(kME=0.809,rank=48)/CARD11(kME=0.801,rank=54)/TLR8(kME=0.784,rank=64)/TREM2(kME=0.759,rank=83)/TLR7(kME=0.751,rank=88)/HLA-DRB1(kME=0.605,rank=141)
c5.go.bp	M3	GOBP_INOSITOL_LIPID_MEDIATED_SIGNALING	GO:0048017. The series of molecular signals in which a cell uses an inositol-containing lipid to convert a signal into a response. Inositol lipids include the phosphoinositides (phosphatidylinositol and its phosphorylated derivatives), ceramides containing inositol, and inositol glycolipids. [GOC:bf, GOC:ceb, PMID:16088939]	8	130	0.0615	182	0.0101	6.42	0.00043	PTPN6(kME=0.832,rank=33)/PIK3CG(kME=0.817,rank=45)/PIK3AP1(kME=0.804,rank=51)/PIK3CD(kME=0.794,rank=57)/PLCB2(kME=0.771,rank=74)/TREM2(kME=0.759,rank=83)/PIK3R5(kME=0.700,rank=112)/SEMA4D(kME=0.639,rank=131)
c5.go.bp	M3	GOBP_CYTOKINE_MEDIATED_SIGNALING_PATHWAY	GO:0019221. The series of molecular signals initiated by the binding of a cytokine to a receptor on the surface of a cell, and ending with the regulation of a downstream cellular process, e.g. transcription. [GOC:mah, GOC:signaling, PMID:19295629]	13	130	0.1	495	0.0275	3.93	0.00049	SYK(kME=0.862,rank=13)/PTPRC(kME=0.852,rank=21)/HCK(kME=0.843,rank=29)/PTPN6(kME=0.832,rank=33)/CD74(kME=0.826,rank=40)/IRF5(kME=0.819,rank=43)/SPI1(kME=0.802,rank=53)/LILRB1(kME=0.794,rank=58)/LILRB2(kME=0.793,rank=60)/TREM2(kME=0.759,rank=83)/LILRA1(kME=0.735,rank=98)/OASL(kME=0.679,rank=118)/CCR5(kME=0.632,rank=134)
c5.go.bp	M3	GOBP_POSITIVE_REGULATION_OF_MAPK_CASCADE	GO:0043410. Any process that activates or increases the frequency, rate or extent of signal transduction mediated by the MAPK cascade. [GOC:go_curators]	13	130	0.1	498	0.0276	3.91	0.00051	SYK(kME=0.862,rank=13)/PTPRC(kME=0.852,rank=21)/CARD9(kME=0.849,rank=24)/CD74(kME=0.826,rank=40)/PIK3CG(kME=0.817,rank=45)/SPI1(kME=0.802,rank=53)/P2RX7(kME=0.783,rank=65)/TREM2(kME=0.759,rank=83)/FCGR2B(kME=0.740,rank=95)/FGD2(kME=0.729,rank=99)/PIK3R5(kME=0.700,rank=112)/HLA-DRB1(kME=0.605,rank=141)/FGF20(kME=0.598,rank=145)
c5.go.bp	M3	GOBP_PHOSPHATIDYLINOSITOL_3_KINASE_SIGNALING	GO:0014065. A series of reactions within the signal-receiving cell, mediated by the intracellular phosphatidylinositol 3-kinase (PI3K). Many cell surface receptor linked signaling pathways signal through PI3K to regulate numerous cellular functions. [GOC:ef, http://www.biocarta.com, PMID:22525052, Wikipedia:PI3K]	7	130	0.0538	145	0.00805	7.01	0.00066	PTPN6(kME=0.832,rank=33)/PIK3CG(kME=0.817,rank=45)/PIK3AP1(kME=0.804,rank=51)/PIK3CD(kME=0.794,rank=57)/TREM2(kME=0.759,rank=83)/PIK3R5(kME=0.700,rank=112)/SEMA4D(kME=0.639,rank=131)
c5.go.bp	M3	GOBP_POSITIVE_REGULATION_OF_MAP_KINASE_ACTIVITY	GO:0043406. Any process that activates or increases the frequency, rate or extent of MAP kinase activity. [GOC:dph, GOC:go_curators]	6	130	0.0461	119	0.00661	7.28	0.0015	SYK(kME=0.862,rank=13)/PTPRC(kME=0.852,rank=21)/PIK3CG(kME=0.817,rank=45)/P2RX7(kME=0.783,rank=65)/FGD2(kME=0.729,rank=99)/PIK3R5(kME=0.700,rank=112)
c5.go.bp	M3	GOBP_SECOND_MESSENGER_MEDIATED_SIGNALING	GO:0019932. Any intracellular signal transduction in which the signal is passed on within the cell via a second messenger; a small molecule or ion that can be quickly generated or released from intracellular stores, and can diffuse within the cell. Second-messenger signaling includes production or release of the second messenger, and effectors downstream of the second messenger that further trans…	9	130	0.0692	314	0.0174	4.19	0.0028	CLEC7A(kME=0.900,rank=2)/BTK(kME=0.884,rank=7)/SYK(kME=0.862,rank=13)/PTPRC(kME=0.852,rank=21)/P2RX7(kME=0.783,rank=65)/SLC8A1(kME=0.782,rank=68)/TREM2(kME=0.759,rank=83)/TRPM2(kME=0.711,rank=110)/CCR5(kME=0.632,rank=134)
c5.go.bp	M3	GOBP_POSITIVE_REGULATION_OF_NIK_NF_KAPPAB_SIGNALING	GO:1901224. Any process that activates or increases the frequency, rate or extent of NIK/NF-kappaB signaling. [GOC:TermGenie]	4	130	0.0308	67	0.00372	8.5	0.0075	TLR2(kME=0.809,rank=48)/CD86(kME=0.779,rank=69)/TREM2(kME=0.759,rank=83)/TLR7(kME=0.751,rank=88)
c5.go.bp	M3	GOBP_REGULATION_OF_NIK_NF_KAPPAB_SIGNALING	GO:1901222. Any process that modulates the frequency, rate or extent of NIK/NF-kappaB signaling. [GOC:TermGenie]	5	130	0.0385	114	0.00633	6.28	0.0076	TLR2(kME=0.809,rank=48)/SPI1(kME=0.802,rank=53)/CD86(kME=0.779,rank=69)/TREM2(kME=0.759,rank=83)/TLR7(kME=0.751,rank=88)
c5.go.bp	M3	GOBP_REGULATION_OF_RESPONSE_TO_CYTOKINE_STIMULUS	GO:0060759. Any process that modulates the rate, frequency, or extent of a response to cytokine stimulus. [GOC:BHF, GOC:dph, GOC:tb]	6	130	0.0461	179	0.00994	4.82	0.0099	SYK(kME=0.862,rank=13)/PTPRC(kME=0.852,rank=21)/PTPN6(kME=0.832,rank=33)/CD74(kME=0.826,rank=40)/TLR2(kME=0.809,rank=48)/TREM2(kME=0.759,rank=83)
c5.go.bp	M3	GOBP_POSITIVE_REGULATION_OF_PHOSPHATIDYLINOSITOL_3_KINASE_SIGNALING	GO:0014068. Any process that activates or increases the frequency, rate or extent of signal transduction mediated by the phosphatidylinositol 3-kinase cascade. [GOC:ef]	4	130	0.0308	80	0.00444	7.12	0.013	PTPN6(kME=0.832,rank=33)/PIK3AP1(kME=0.804,rank=51)/TREM2(kME=0.759,rank=83)/SEMA4D(kME=0.639,rank=131)
c5.go.bp	M3	GOBP_POSITIVE_REGULATION_OF_CALCIUM_MEDIATED_SIGNALING	GO:0050850. Any process that activates or increases the frequency, rate or extent of calcium-mediated signaling. [GOC:ai]	3	130	0.0231	41	0.00228	10.36	0.015	CLEC7A(kME=0.900,rank=2)/SYK(kME=0.862,rank=13)/TREM2(kME=0.759,rank=83)
c5.go.bp	M3	GOBP_ERK1_AND_ERK2_CASCADE	GO:0070371. An intracellular protein kinase cascade containing at least ERK1 or ERK2 (MAPKs), a MEK (a MAPKK) and a MAP3K. The cascade may involve 4 different kinases, as it can also contain an additional tier: the upstream MAP4K. The kinases in each tier phosphorylate and activate the kinase in the downstream tier to transmit a signal within a cell. [GOC:add, GOC:signaling, ISBN:0121245462, ISBN…	8	130	0.0615	346	0.0192	3.35	0.017	SYK(kME=0.862,rank=13)/PTPRC(kME=0.852,rank=21)/CARD9(kME=0.849,rank=24)/PTPN6(kME=0.832,rank=33)/CD74(kME=0.826,rank=40)/TREM2(kME=0.759,rank=83)/HLA-DRB1(kME=0.605,rank=141)/FGF20(kME=0.598,rank=145)
c5.go.bp	M3	GOBP_NIK_NF_KAPPAB_SIGNALING	GO:0038061. The process in which a signal is passed on to downstream components within the cell through the NIK-dependent processing and activation of NF-KappaB. Begins with activation of the NF-KappaB-inducing kinase (NIK), which in turn phosphorylates and activates IkappaB kinase alpha (IKKalpha). IKKalpha phosphorylates the NF-Kappa B2 protein (p100) leading to p100 processing and release of a…	5	130	0.0385	145	0.00805	4.93	0.018	TLR2(kME=0.809,rank=48)/SPI1(kME=0.802,rank=53)/CD86(kME=0.779,rank=69)/TREM2(kME=0.759,rank=83)/TLR7(kME=0.751,rank=88)
c5.go.bp	M3	GOBP_POSITIVE_REGULATION_OF_ERK1_AND_ERK2_CASCADE	GO:0070374. Any process that activates or increases the frequency, rate or extent of signal transduction mediated by the ERK1 and ERK2 cascade. [GOC:mah]	6	130	0.0461	226	0.0126	3.81	0.025	PTPRC(kME=0.852,rank=21)/CARD9(kME=0.849,rank=24)/CD74(kME=0.826,rank=40)/TREM2(kME=0.759,rank=83)/HLA-DRB1(kME=0.605,rank=141)/FGF20(kME=0.598,rank=145)
c5.go.bp	M3	GOBP_PHOSPHOLIPASE_C_ACTIVATING_G_PROTEIN_COUPLED_RECEPTOR_SIGNALING_PATHWAY	GO:0007200. A G protein-coupled receptor signaling pathway in which the signal is transmitted via the activation of phospholipase C (PLC) and a subsequent increase in the intracellular concentration of inositol trisphosphate (IP3) and diacylglycerol (DAG). [GOC:dph, GOC:mah, GOC:signaling, GOC:tb, ISBN:0815316194]	4	130	0.0308	105	0.00583	5.42	0.028	PLCB2(kME=0.771,rank=74)/C3AR1(kME=0.753,rank=87)/GPR65(kME=0.736,rank=97)/FPR3(kME=0.644,rank=129)
c5.go.bp	M3	GOBP_REGULATION_OF_PHOSPHATIDYLINOSITOL_3_KINASE_SIGNALING	GO:0014066. Any process that modulates the frequency, rate or extent of signal transduction mediated by the phosphatidylinositol 3-kinase cascade. [GOC:ef]	4	130	0.0308	111	0.00616	5.12	0.033	PTPN6(kME=0.832,rank=33)/PIK3AP1(kME=0.804,rank=51)/TREM2(kME=0.759,rank=83)/SEMA4D(kME=0.639,rank=131)
c5.go.bp	M3	GOBP_NEGATIVE_REGULATION_OF_MAPK_CASCADE	GO:0043409. Any process that stops, prevents, or reduces the frequency, rate or extent of signal transduction mediated by the MAPKKK cascade. [GOC:go_curators]	5	130	0.0385	181	0.01	3.94	0.038	PTPRC(kME=0.852,rank=21)/PTPN6(kME=0.832,rank=33)/P2RX7(kME=0.783,rank=65)/CD300A(kME=0.762,rank=81)/TREM2(kME=0.759,rank=83)
c5.go.bp	M3	GOBP_POSITIVE_REGULATION_OF_RESPONSE_TO_CYTOKINE_STIMULUS	GO:0060760. Any process that increases the rate, frequency, or extent of a response to cytokine stimulus. [GOC:BHF, GOC:dph, GOC:tb]	3	130	0.0231	65	0.00361	6.52	0.042	CD74(kME=0.826,rank=40)/TLR2(kME=0.809,rank=48)/TREM2(kME=0.759,rank=83)
c5.go.bp	M3	GOBP_POSITIVE_REGULATION_OF_I_KAPPAB_KINASE_NF_KAPPAB_SIGNALING	GO:0043123. Any process that activates or increases the frequency, rate or extent of I-kappaB kinase/NF-kappaB signaling. [GOC:jl]	5	130	0.0385	189	0.0105	3.77	0.043	CLEC7A(kME=0.900,rank=2)/CARD9(kME=0.849,rank=24)/CD74(kME=0.826,rank=40)/CARD11(kME=0.801,rank=54)/HLA-DRB1(kME=0.605,rank=141)
c5.go.bp	M3	GOBP_RESPIRATORY_BURST	GO:0045730. A phase of elevated metabolic activity, during which oxygen consumption increases; this leads to the production, by an NADH dependent system, of hydrogen peroxide (H2O2), superoxide anions and hydroxyl radicals. [ISBN:0198506732]	8	130	0.0615	39	0.00216	30.22	8e-09	CLEC7A(kME=0.900,rank=2)/CYBB(kME=0.855,rank=17)/HCK(kME=0.843,rank=29)/PIK3CG(kME=0.817,rank=45)/PIK3CD(kME=0.794,rank=57)/SLAMF8(kME=0.768,rank=78)/TREM2(kME=0.759,rank=83)/NCF4(kME=0.667,rank=122)
c5.go.bp	M3	GOBP_PRODUCTION_OF_MOLECULAR_MEDIATOR_INVOLVED_IN_INFLAMMATORY_RESPONSE	GO:0002532. The synthesis or release of any molecular mediator of the inflammatory response following an inflammatory stimulus, resulting in an increase in its intracellular or extracellular levels. [GOC:add, GOC:dph, GOC:tb, ISBN:0781735149]	10	130	0.0769	103	0.00572	14.49	7.7e-08	CLEC7A(kME=0.900,rank=2)/BTK(kME=0.884,rank=7)/SYK(kME=0.862,rank=13)/CARD9(kME=0.849,rank=24)/ALOX5(kME=0.830,rank=36)/GBP5(kME=0.818,rank=44)/SLAMF8(kME=0.768,rank=78)/TREM2(kME=0.759,rank=83)/ALOX5AP(kME=0.655,rank=126)/PLD4(kME=0.618,rank=139)
c5.go.bp	M3	GOBP_GLIAL_CELL_ACTIVATION	GO:0061900. A change in morphology and behavior of a glial cell resulting from exposure to a cytokine, chemokine, cellular ligand, or soluble factor. [GOC:aruk, GOC:bc, PMID:18723082]	6	130	0.0461	54	0.003	16.09	2.9e-05	AIF1(kME=0.858,rank=16)/ITGAM(kME=0.854,rank=20)/PTPRC(kME=0.852,rank=21)/ITGB2(kME=0.831,rank=34)/TLR2(kME=0.809,rank=48)/TREM2(kME=0.759,rank=83)
c5.go.bp	M3	GOBP_NEUROINFLAMMATORY_RESPONSE	GO:0150076. The immediate defensive reaction by neural vertebrate tissue to infection or injury caused by chemical or physical agents. [GOC:aruk, GOC:bc, PMID:10981966, PMID:11099416, PMID:18164423]	6	130	0.0461	73	0.00405	11.89	0.00014	AIF1(kME=0.858,rank=16)/ITGAM(kME=0.854,rank=20)/PTPRC(kME=0.852,rank=21)/ITGB2(kME=0.831,rank=34)/TLR2(kME=0.809,rank=48)/TREM2(kME=0.759,rank=83)
c5.go.bp	M3	GOBP_ACUTE_INFLAMMATORY_RESPONSE	GO:0002526. Inflammation which comprises a rapid, short-lived, relatively uniform response to acute injury or antigenic challenge and is characterized by accumulations of fluid, plasma proteins, and granulocytic leukocytes. An acute inflammatory response occurs within a matter of minutes or hours, and either resolves within a few days or becomes a chronic inflammatory response. [GO_REF:0000022, G…	6	130	0.0461	114	0.00633	7.6	0.0012	BTK(kME=0.884,rank=7)/PIK3CG(kME=0.817,rank=45)/SERPINA1(kME=0.742,rank=93)/FCGR2B(kME=0.740,rank=95)/ALOX5AP(kME=0.655,rank=126)/FCGR1A(kME=0.638,rank=133)
c5.go.bp	M3	GOBP_CELLULAR_DEFENSE_RESPONSE	GO:0006968. A defense response that is mediated by cells. [GOC:ebc]	4	130	0.0308	52	0.00289	10.97	0.0033	MNDA(kME=0.846,rank=26)/LILRB2(kME=0.793,rank=60)/CD300C(kME=0.784,rank=63)/CCR5(kME=0.632,rank=134)
c5.go.bp	M3	GOBP_WOUND_HEALING	GO:0042060. The series of events that restore integrity to a damaged tissue, following an injury. [GOC:bf, PMID:15269788]	9	130	0.0692	444	0.0246	2.94	0.021	CLEC7A(kME=0.900,rank=2)/SYK(kME=0.862,rank=13)/PTPN6(kME=0.832,rank=33)/ALOX5(kME=0.830,rank=36)/VAV1(kME=0.820,rank=42)/PIK3CG(kME=0.817,rank=45)/FERMT3(kME=0.746,rank=90)/JAML(kME=0.743,rank=92)/SERPINA1(kME=0.742,rank=93)
c5.go.bp	M3	GOBP_SUPEROXIDE_ANION_GENERATION	GO:0042554. The enzymatic generation of superoxide, the superoxide anion O2- (superoxide free radical), or any compound containing this species, by a cell in response to environmental stress, thereby mediating the activation of various stress-inducible signaling pathways. [GOC:jl, PMID:12359750]	6	130	0.0461	43	0.00239	20.22	8.4e-06	CLEC7A(kME=0.900,rank=2)/SYK(kME=0.862,rank=13)/CYBB(kME=0.855,rank=17)/ITGAM(kME=0.854,rank=20)/ITGB2(kME=0.831,rank=34)/NCF4(kME=0.667,rank=122)
c5.go.bp	M3	GOBP_SUPEROXIDE_METABOLIC_PROCESS	GO:0006801. The chemical reactions and pathways involving superoxide, the superoxide anion O2- (superoxide free radical), or any compound containing this species. [GOC:jl]	6	130	0.0461	74	0.00411	11.73	0.00015	CLEC7A(kME=0.900,rank=2)/SYK(kME=0.862,rank=13)/CYBB(kME=0.855,rank=17)/ITGAM(kME=0.854,rank=20)/ITGB2(kME=0.831,rank=34)/NCF4(kME=0.667,rank=122)
c5.go.bp	M3	GOBP_REGULATION_OF_SUPEROXIDE_ANION_GENERATION	GO:0032928. Any process that modulates the frequency, rate or extent of enzymatic generation of superoxide by a cell. [GOC:mah]	4	130	0.0308	22	0.00122	25.96	0.00016	CLEC7A(kME=0.900,rank=2)/SYK(kME=0.862,rank=13)/ITGAM(kME=0.854,rank=20)/ITGB2(kME=0.831,rank=34)
c5.go.bp	M3	GOBP_REACTIVE_OXYGEN_SPECIES_METABOLIC_PROCESS	GO:0072593. The chemical reactions and pathways involving a reactive oxygen species, any molecules or ions formed by the incomplete one-electron reduction of oxygen. They contribute to the microbicidal activity of phagocytes, regulation of signal transduction and gene expression, and the oxidative damage to biopolymers. [GOC:mah]	9	130	0.0692	235	0.013	5.63	0.00043	CLEC7A(kME=0.900,rank=2)/SYK(kME=0.862,rank=13)/CYBB(kME=0.855,rank=17)/ITGAM(kME=0.854,rank=20)/ITGB2(kME=0.831,rank=34)/ALOX5(kME=0.830,rank=36)/VAV1(kME=0.820,rank=42)/P2RX7(kME=0.783,rank=65)/NCF4(kME=0.667,rank=122)
c5.go.bp	M3	GOBP_REGULATION_OF_SUPEROXIDE_METABOLIC_PROCESS	GO:0090322. Any process that modulates the rate, frequency, or extent of superoxide metabolism, the chemical reactions and pathways involving superoxide, the superoxide anion O2- (superoxide free radical), or any compound containing this species. [GOC:tb]	4	130	0.0308	34	0.00189	16.79	0.00075	CLEC7A(kME=0.900,rank=2)/SYK(kME=0.862,rank=13)/ITGAM(kME=0.854,rank=20)/ITGB2(kME=0.831,rank=34)
c5.go.bp	M3	GOBP_REGULATION_OF_REACTIVE_OXYGEN_SPECIES_METABOLIC_PROCESS	GO:2000377. Any process that modulates the frequency, rate or extent of reactive oxygen species metabolic process. [GOC:mah]	5	130	0.0385	149	0.00827	4.8	0.02	CLEC7A(kME=0.900,rank=2)/SYK(kME=0.862,rank=13)/ITGAM(kME=0.854,rank=20)/ITGB2(kME=0.831,rank=34)/ALOX5(kME=0.830,rank=36)
c5.go.bp	M3	GOBP_MEMBRANE_INVAGINATION	GO:0010324. The infolding of a membrane. [GOC:tb]	8	130	0.0615	136	0.00755	8.62	6.9e-05	AIF1(kME=0.858,rank=16)/ITGAM(kME=0.854,rank=20)/ITGB2(kME=0.831,rank=34)/BIN2(kME=0.806,rank=49)/CD300A(kME=0.762,rank=81)/TREM2(kME=0.759,rank=83)/FCGR2B(kME=0.740,rank=95)/FCGR1A(kME=0.638,rank=133)
c5.go.bp	M3	GOBP_PHAGOSOME_MATURATION	GO:0090382. A process that is carried out at the cellular level which results in the arrangement of constituent parts of a phagosome within a cell. Phagosome maturation begins with endocytosis and formation of the early phagosome and ends with the formation of the hybrid organelle, the phagolysosome. [GOC:kmv, GOC:tb]	4	130	0.0308	28	0.00155	20.39	0.00038	CORO1A(kME=0.826,rank=41)/P2RX7(kME=0.783,rank=65)/SLAMF8(kME=0.768,rank=78)/RAB39A(kME=0.721,rank=108)
c5.go.bp	M3	GOBP_SYNAPSE_ORGANIZATION	GO:0050808. A process that is carried out at the cellular level which results in the assembly, arrangement of constituent parts, or disassembly of a synapse, the junction between a neuron and a target (neuron, muscle, or secretory cell). [GOC:ai, GOC:pr]	11	130	0.0846	432	0.024	3.76	0.0019	ARHGAP22(kME=0.897,rank=3)/PTPRO(kME=0.882,rank=8)/ITGAM(kME=0.854,rank=20)/DOCK10(kME=0.840,rank=31)/TLR2(kME=0.809,rank=48)/LILRB2(kME=0.793,rank=60)/TREM2(kME=0.759,rank=83)/FCGR2B(kME=0.740,rank=95)/ABI3(kME=0.723,rank=106)/SEMA4D(kME=0.639,rank=131)/ADGRB3(kME=0.639,rank=132)
c5.go.bp	M3	GOBP_POSTSYNAPSE_ORGANIZATION	GO:0099173. A process that is carried out at the cellular level which results in the assembly, arrangement of constituent parts, or disassembly of a postsynapse. [GOC:dos]	6	130	0.0461	166	0.00922	5.2	0.0071	ARHGAP22(kME=0.897,rank=3)/DOCK10(kME=0.840,rank=31)/LILRB2(kME=0.793,rank=60)/TREM2(kME=0.759,rank=83)/FCGR2B(kME=0.740,rank=95)/ABI3(kME=0.723,rank=106)
c5.go.bp	M3	GOBP_PROTEIN_COMPLEX_OLIGOMERIZATION	GO:0051259. The process of creating protein oligomers, compounds composed of a small number, usually between three and ten, of component monomers; protein oligomers may be composed of different or identical monomers. Oligomers may be formed by the polymerization of a number of monomers or the depolymerization of a large protein polymer. [GOC:ai, PMID:18293929]	7	130	0.0538	247	0.0137	4.09	0.011	CARD9(kME=0.849,rank=24)/CD74(kME=0.826,rank=40)/GBP5(kME=0.818,rank=44)/CARD11(kME=0.801,rank=54)/TRPM2(kME=0.711,rank=110)/ALOX5AP(kME=0.655,rank=126)/HLA-DRB1(kME=0.605,rank=141)
c5.go.bp	M3	GOBP_REGULATION_OF_ACTIN_CYTOSKELETON_REORGANIZATION	GO:2000249. Any process that modulates the frequency, rate or extent of actin cytoskeleton reorganization. [GOC:BHF]	3	130	0.0231	42	0.00233	10.11	0.016	HCK(kME=0.843,rank=29)/ABI3(kME=0.723,rank=106)/TRPM2(kME=0.711,rank=110)
c5.go.bp	M3	GOBP_REGULATION_OF_POSTSYNAPSE_ORGANIZATION	GO:0099175. Any process that modulates the physical form of a postsynapse. [GOC:ai, GOC:dph, GOC:tb]	4	130	0.0308	87	0.00483	6.54	0.017	ARHGAP22(kME=0.897,rank=3)/LILRB2(kME=0.793,rank=60)/FCGR2B(kME=0.740,rank=95)/ABI3(kME=0.723,rank=106)
c5.go.bp	M3	GOBP_NEURON_PROJECTION_ORGANIZATION	GO:0106027. A process that is carried out at the cellular level which results in the assembly, arrangement of constituent parts, or disassembly of a prolongation or process extending from a neuron, e.g. an axon, or a dendrite. [GOC:aruk, GOC:bc, PMID:11585923]	4	130	0.0308	91	0.00505	6.25	0.019	DOCK10(kME=0.840,rank=31)/TREM2(kME=0.759,rank=83)/FCGR2B(kME=0.740,rank=95)/ABI3(kME=0.723,rank=106)
c5.go.bp	M3	GOBP_LYTIC_VACUOLE_ORGANIZATION	GO:0080171. A process that is carried out at the cellular level which results in the assembly, arrangement of constituent parts, or disassembly of a lytic vacuole. [PMID:20729380]	4	130	0.0308	98	0.00544	5.8	0.023	CORO1A(kME=0.826,rank=41)/P2RX7(kME=0.783,rank=65)/RAB39A(kME=0.721,rank=108)/TASL(kME=0.682,rank=115)
c5.go.bp	M3	GOBP_REGULATION_OF_SYNAPSE_ASSEMBLY	GO:0051963. Any process that modulates the frequency, rate or extent of synapse assembly, the aggregation, arrangement and bonding together of a set of components to form a synapse. [GOC:ai, GOC:pr]	4	130	0.0308	104	0.00577	5.47	0.027	TLR2(kME=0.809,rank=48)/ABI3(kME=0.723,rank=106)/SEMA4D(kME=0.639,rank=131)/ADGRB3(kME=0.639,rank=132)
c5.go.bp	M3	GOBP_ACTIN_CYTOSKELETON_REORGANIZATION	GO:0031532. A process that is carried out at the cellular level which results in dynamic structural changes to the arrangement of constituent parts of cytoskeletal structures comprising actin filaments and their associated proteins. [GOC:ecd, GOC:mah]	4	130	0.0308	111	0.00616	5.12	0.033	HCK(kME=0.843,rank=29)/GPR65(kME=0.736,rank=97)/ABI3(kME=0.723,rank=106)/TRPM2(kME=0.711,rank=110)
c5.go.bp	M3	GOBP_PROTEIN_HOMOOLIGOMERIZATION	GO:0051260. The process of creating protein oligomers, compounds composed of a small number, usually between three and ten, of identical component monomers. Oligomers may be formed by the polymerization of a number of monomers or the depolymerization of a large protein polymer. [GOC:ai]	5	130	0.0385	190	0.0106	3.75	0.044	CARD9(kME=0.849,rank=24)/GBP5(kME=0.818,rank=44)/CARD11(kME=0.801,rank=54)/TRPM2(kME=0.711,rank=110)/ALOX5AP(kME=0.655,rank=126)
c5.go.bp	M3	GOBP_CELLULAR_COMPONENT_MAINTENANCE	GO:0043954. The organization process that preserves a cellular component in a stable functional or structural state. [GOC:dph, GOC:jl, GOC:mah]	3	130	0.0231	68	0.00377	6.23	0.046	TREM2(kME=0.759,rank=83)/FCGR2B(kME=0.740,rank=95)/ADGRB3(kME=0.639,rank=132)
c5.go.bp	M3	GOBP_FILOPODIUM_ASSEMBLY	GO:0046847. The assembly of a filopodium, a thin, stiff protrusion extended by the leading edge of a motile cell such as a crawling fibroblast or amoeba, or an axonal growth cone. [GOC:dph, GOC:mah, GOC:tb, PMID:16337369, PMID:18464790]	3	130	0.0231	69	0.00383	6.14	0.048	FGD3(kME=0.766,rank=79)/FGD2(kME=0.729,rank=99)/TRPM2(kME=0.711,rank=110)
c5.go.bp	M3	GOBP_HOMEOSTASIS_OF_NUMBER_OF_CELLS	GO:0048872. Any biological process involved in the maintenance of the steady-state number of cells within a population of cells. [GOC:isa_complete]	11	130	0.0846	297	0.0165	5.51	0.00011	BTK(kME=0.884,rank=7)/CARD9(kME=0.849,rank=24)/DOCK10(kME=0.840,rank=31)/CD74(kME=0.826,rank=40)/CORO1A(kME=0.826,rank=41)/SPI1(kME=0.802,rank=53)/CARD11(kME=0.801,rank=54)/PIK3CD(kME=0.794,rank=57)/P2RX7(kME=0.783,rank=65)/GAPT(kME=0.739,rank=96)/SASH3(kME=0.725,rank=105)
c5.go.bp	M3	GOBP_REGULATION_OF_SYNAPSE_STRUCTURE_OR_ACTIVITY	GO:0050803. Any process that modulates the physical form or the activity of a synapse, the junction between a neuron and a target (neuron, muscle, or secretory cell). [GOC:ai]	9	130	0.0692	215	0.0119	6.16	0.00024	ARHGAP22(kME=0.897,rank=3)/PTPRO(kME=0.882,rank=8)/TLR2(kME=0.809,rank=48)/LILRB2(kME=0.793,rank=60)/TREM2(kME=0.759,rank=83)/FCGR2B(kME=0.740,rank=95)/ABI3(kME=0.723,rank=106)/SEMA4D(kME=0.639,rank=131)/ADGRB3(kME=0.639,rank=132)
c5.go.bp	M3	GOBP_POSITIVE_REGULATION_OF_CYTOSOLIC_CALCIUM_ION_CONCENTRATION	GO:0007204. Any process that increases the concentration of calcium ions in the cytosol. [GOC:ai]	7	130	0.0538	205	0.0114	4.94	0.0042	PIK3CG(kME=0.817,rank=45)/P2RX7(kME=0.783,rank=65)/SLC8A1(kME=0.782,rank=68)/C3AR1(kME=0.753,rank=87)/GPR65(kME=0.736,rank=97)/FPR3(kME=0.644,rank=129)/CCR5(kME=0.632,rank=134)
c5.go.bp	M3	GOBP_HOMEOSTASIS_OF_NUMBER_OF_CELLS_WITHIN_A_TISSUE	GO:0048873. Any biological process involved in the maintenance of the steady-state number of cells within a population of cells in a tissue. [GOC:isa_complete]	3	130	0.0231	29	0.00161	14.65	0.0064	CORO1A(kME=0.826,rank=41)/P2RX7(kME=0.783,rank=65)/SASH3(kME=0.725,rank=105)
c5.go.bp	M3	GOBP_PLATELET_ACTIVATION	GO:0030168. A series of progressive, overlapping events triggered by exposure of the platelets to subendothelial tissue. These events include shape change, adhesiveness, aggregation, and release reactions. When carried through to completion, these events lead to the formation of a stable hemostatic plug. [http://www.graylab.ac.uk/omd/]	5	130	0.0385	134	0.00744	5.34	0.014	SYK(kME=0.862,rank=13)/PTPN6(kME=0.832,rank=33)/VAV1(kME=0.820,rank=42)/PIK3CG(kME=0.817,rank=45)/FERMT3(kME=0.746,rank=90)
c5.go.bp	M3	GOBP_HEMOSTASIS	GO:0007599. The stopping of bleeding (loss of body fluid) or the arrest of the circulation to an organ or part. [ISBN:0198506732]	6	130	0.0461	232	0.0129	3.71	0.027	SYK(kME=0.862,rank=13)/PTPN6(kME=0.832,rank=33)/VAV1(kME=0.820,rank=42)/PIK3CG(kME=0.817,rank=45)/FERMT3(kME=0.746,rank=90)/SERPINA1(kME=0.742,rank=93)
c5.go.bp	M3	GOBP_CALCIUM_ION_HOMEOSTASIS	GO:0055074. Any process involved in the maintenance of an internal steady state of calcium ions within an organism or cell. [GOC:ceb, GOC:jid, GOC:mah]	7	130	0.0538	310	0.0172	3.25	0.029	PTPRC(kME=0.852,rank=21)/PTPN6(kME=0.832,rank=33)/CORO1A(kME=0.826,rank=41)/P2RX7(kME=0.783,rank=65)/SLC8A1(kME=0.782,rank=68)/TRPM2(kME=0.711,rank=110)/CCR5(kME=0.632,rank=134)
c5.go.bp	M3	GOBP_CELLULAR_MONOVALENT_INORGANIC_CATION_HOMEOSTASIS	GO:0030004. Any process involved in the maintenance of an internal steady state of monovalent inorganic cations at the level of a cell. [GOC:ai, GOC:mah]	4	130	0.0308	114	0.00633	4.98	0.035	SLC8A1(kME=0.782,rank=68)/SLAMF8(kME=0.768,rank=78)/RAB39A(kME=0.721,rank=108)/TASL(kME=0.682,rank=115)
c5.go.bp	M3	GOBP_REGULATION_OF_CELL_SHAPE	GO:0008360. Any process that modulates the surface configuration of a cell. [GOC:dph, GOC:go_curators, GOC:tb]	8	130	0.0615	153	0.00849	7.66	0.00015	ARHGAP15(kME=0.868,rank=12)/HCK(kME=0.843,rank=29)/ITGB2(kME=0.831,rank=34)/CORO1A(kME=0.826,rank=41)/FGD3(kME=0.766,rank=79)/LST1(kME=0.759,rank=82)/FGD2(kME=0.729,rank=99)/SEMA4D(kME=0.639,rank=131)
c5.go.bp	M3	GOBP_SYNCYTIUM_FORMATION	GO:0006949. The formation of a syncytium, a mass of cytoplasm containing several nuclei enclosed within a single plasma membrane. Syncytia are normally derived from single cells that fuse or fail to complete cell division. [ISBN:0198506732]	4	130	0.0308	68	0.00377	8.38	0.0079	CD53(kME=0.876,rank=10)/DOCK2(kME=0.851,rank=23)/TREM2(kME=0.759,rank=83)/ADGRB3(kME=0.639,rank=132)
c5.go.bp	M3	GOBP_REGULATION_OF_CELL_MORPHOGENESIS	GO:0022604. Any process that modulates the frequency, rate or extent of cell morphogenesis. Cell morphogenesis is the developmental process in which the shape of a cell is generated and organized. [GOC:isa_complete]	8	130	0.0615	311	0.0173	3.73	0.0098	ARHGAP15(kME=0.868,rank=12)/HCK(kME=0.843,rank=29)/ITGB2(kME=0.831,rank=34)/CORO1A(kME=0.826,rank=41)/FGD3(kME=0.766,rank=79)/LST1(kME=0.759,rank=82)/FGD2(kME=0.729,rank=99)/SEMA4D(kME=0.639,rank=131)
c5.go.bp	M3	GOBP_MYOBLAST_FUSION	GO:0007520. A process in which non-proliferating myoblasts fuse to existing fibers or to myotubes to form new fibers. A myoblast is a mononucleate cell type that, by fusion with other myoblasts, gives rise to the myotubes that eventually develop into skeletal muscle fibers. [CL:0000056, GOC:mtg_muscle]	3	130	0.0231	50	0.00278	8.49	0.024	CD53(kME=0.876,rank=10)/DOCK2(kME=0.851,rank=23)/ADGRB3(kME=0.639,rank=132)
c5.go.bp	M3	GOBP_PEPTIDYL_TYROSINE_MODIFICATION	GO:0018212. The modification of peptidyl-tyrosine. [GOC:go_curators]	12	130	0.0923	383	0.0213	4.68	0.0002	BTK(kME=0.884,rank=7)/SYK(kME=0.862,rank=13)/PTPRC(kME=0.852,rank=21)/HCK(kME=0.843,rank=29)/PTPN6(kME=0.832,rank=33)/ITGB2(kME=0.831,rank=34)/CD74(kME=0.826,rank=40)/CD300A(kME=0.762,rank=81)/TREM2(kME=0.759,rank=83)/ABI3(kME=0.723,rank=106)/SEMA4D(kME=0.639,rank=131)/FCGR1A(kME=0.638,rank=133)
c5.go.bp	M3	GOBP_CELLULAR_BIOGENIC_AMINE_METABOLIC_PROCESS	GO:0006576. The chemical reactions and pathways occurring at the level of individual cells involving any of a group of naturally occurring, biologically active amines, such as norepinephrine, histamine, and serotonin, many of which act as neurotransmitters. [GOC:jl, ISBN:0395825172]	4	130	0.0308	98	0.00544	5.8	0.023	ITGAM(kME=0.854,rank=20)/ITGB2(kME=0.831,rank=34)/KYNU(kME=0.763,rank=80)/IL4I1(kME=0.631,rank=135)
c5.go.bp	M3	GOBP_AMINE_METABOLIC_PROCESS	GO:0009308. The chemical reactions and pathways involving any organic compound that is weakly basic in character and contains an amino or a substituted amino group. Amines are called primary, secondary, or tertiary according to whether one, two, or three carbon atoms are attached to the nitrogen atom. [GOC:jl, ISBN:0198506732]	4	130	0.0308	118	0.00655	4.82	0.039	ITGAM(kME=0.854,rank=20)/ITGB2(kME=0.831,rank=34)/KYNU(kME=0.763,rank=80)/IL4I1(kME=0.631,rank=135)
c5.go.bp	M3	GOBP_LEUKOTRIENE_METABOLIC_PROCESS	GO:0006691. The chemical reactions and pathways involving leukotriene, a pharmacologically active substance derived from a polyunsaturated fatty acid, such as arachidonic acid. [GOC:ma]	4	130	0.0308	35	0.00194	16.31	0.00083	SYK(kME=0.862,rank=13)/ALOX5(kME=0.830,rank=36)/TLR2(kME=0.809,rank=48)/ALOX5AP(kME=0.655,rank=126)
c5.go.bp	M3	GOBP_LEUKOTRIENE_BIOSYNTHETIC_PROCESS	GO:0019370. The chemical reactions and pathways resulting in the formation of leukotriene, a pharmacologically active substance derived from a polyunsaturated fatty acid, such as arachidonic acid. [GOC:go_curators]	3	130	0.0231	21	0.00117	20.24	0.0027	SYK(kME=0.862,rank=13)/ALOX5(kME=0.830,rank=36)/ALOX5AP(kME=0.655,rank=126)
c5.go.bp	M3	GOBP_ICOSANOID_BIOSYNTHETIC_PROCESS	GO:0046456. The chemical reactions and pathways resulting in the formation of icosanoids, any of a group of C20 polyunsaturated fatty acids. [ISBN:0198506732]	4	130	0.0308	61	0.00339	9.34	0.0055	SYK(kME=0.862,rank=13)/ALOX5(kME=0.830,rank=36)/CD74(kME=0.826,rank=40)/ALOX5AP(kME=0.655,rank=126)
[truncated: 8,037 more rows]
