# Supplementary material for: Super-enhancer hijacking drives ectopic expression of hedgehog pathway ligands in meningiomas
Source: Nat Commun. 2023 Oct 7;14:6279. doi: 10.1038/s41467-023-41926-y (PMC10560290; doi:10.1038/s41467-023-41926-y)
Supplement: Supplementary file 19 — Supplementary Data 17 [file 41467_2023_41926_MOESM19_ESM.xlsx]

## Sheet: SD17
Supplementary Data 17: Module assignment of top 30 differentially expressed genes for each transcriptional cluster
This table shows the frequencies of the module assignment of the top 30 DE genes that were also subjected to gene co-expression network analysis for each cluster using Supplementary Data 13.
Module specificity of the top DE genes are observed only in 1_Hh (M5) and 5_POLR2A (M18).
ClusterName	Module	nGenes	pGenes
1_Hh	M5	24	0.8
1_Hh	M9	4	0.133
1_Hh	M22	2	0.067
1_Hh	none	2	0.067
1_Hh	M15	1	0.033
1_Hh	M20	1	0.033
1_Hh	M24	1	0.033
1_Hh	M41	1	0.033
1_Hh	M7	1	0.033
1_Hh	M8	1	0.033
2_KLF4	none	19	0.633
2_KLF4	M7	3	0.1
2_KLF4	M75	2	0.067
2_KLF4	M1	1	0.033
2_KLF4	M20	1	0.033
2_KLF4	M37	1	0.033
2_KLF4	M39	1	0.033
2_KLF4	M4	1	0.033
2_KLF4	M50	1	0.033
2_KLF4	M77	1	0.033
2_PI3K	none	23	0.767
2_PI3K	M7	3	0.1
2_PI3K	M1	2	0.067
2_PI3K	M6	2	0.067
2_PI3K	M11	1	0.033
3_22qLOSS	M2	13	0.433
3_22qLOSS	M1	9	0.3
3_22qLOSS	none	8	0.267
3_22qLOSS	M47	4	0.133
3_22qLOSS	M12	3	0.1
4_22qLOSS	none	22	0.733
4_22qLOSS	M15	2	0.067
4_22qLOSS	M27	2	0.067
4_22qLOSS	M10	1	0.033
4_22qLOSS	M25	1	0.033
4_22qLOSS	M4	1	0.033
4_22qLOSS	M6	1	0.033
4_22qLOSS	M74	1	0.033
4_3pLOSS	none	12	0.4
4_3pLOSS	M6	9	0.3
4_3pLOSS	M15	4	0.133
4_3pLOSS	M4	4	0.133
4_3pLOSS	M9	4	0.133
4_3pLOSS	M65	3	0.1
4_3pLOSS	M10	2	0.067
4_3pLOSS	M67	2	0.067
4_3pLOSS	M11	1	0.033
4_3pLOSS	M48	1	0.033
4_3pLOSS	M5	1	0.033
5_POLR2A	M18	19	0.633
5_POLR2A	none	11	0.367
