# Supplementary material for: Super-enhancer hijacking drives ectopic expression of hedgehog pathway ligands in meningiomas
Source: Nat Commun. 2023 Oct 7;14:6279. doi: 10.1038/s41467-023-41926-y (PMC10560290; doi:10.1038/s41467-023-41926-y)
Supplement: Supplementary file 20 — Supplementary Data 18 [file 41467_2023_41926_MOESM20_ESM.xlsx]

## Sheet: SD18
Supplementary Data 18: Significant loops identified by FitHiChIP in TD set (from 217 Mb to 221 Mb on chromosome 2).
374 significant interactions were identified at a 5% FDR (q-value).
chri, si, ei (i = 1,2): chromosome, start and end positions of 50 kb bins.
cc, contact count. exp_cc_Bias, expected contact counts.
isIHHi (i = 1,2): is bin i contain IHH (yes = 1, no = 0)?
isPeaki (i = 1,2): is bin i within the H3K27ac ChIP-seq peak identified in MN-52323 (yes = 1, no = 0)?
foundInControl, is this interaction found also in the control set at a 5% FDR (yes = 1, no = 0).
SEi (i = 1,2): a super-enhancer identified in MN-52323 (tandem duplication case) that overlaps bin i. The super-enhancer is labeled by (protein coding gene(s)):start-end.
p-value and q-value, FitHiChIP p-value and q-value of the interaction (two-sided).
The following columns represent results of merge filtering of neighboring interactions implemented in FitHiChIP. Column descriptions were taken from https://ay-lab.github.io/FitHiChIP/usage/output.html#details-of-merge-filtering-output.
bin1_low, bin1_high: the lower and upper coordinates of the first set of interacting bins (x axis of the proposed connected component model).
bin2_low, bin2_high: the lower and upper coordinates of the second set of interacting bins (y axis of the proposed connected component model).
sumCC, the sum of contact counts of all the significant interactions applied to the connected component model, with respect to the current retained interaction.
StrongConn, the fraction of all possible interactions within the connected component which are significant.
chr1	s1	e1	chr2	s2	e2	cc	exp_cc_Bias	isIHH1	isIHH2	isPeak1	isPeak2	SE1	SE2	foundInControl	p_value	q_value	bin1_low	bin1_high	bin2_low	bin2_high	sumCC	StrongConn
chr2	217000000	217050000	chr2	217300000	217350000	45	24.6618	0	0	1	1			0	0.00015	0.00379
chr2	217350000	217400000	chr2	217450000	217500000	101	62.9433	0	0	1	1		IGFBP2|IGFBP5:217,484,418-217,626,416	1	6.18e-06	0.000255
chr2	217350000	217400000	chr2	217500000	217550000	153	46.8699	0	0	1	1		IGFBP2|IGFBP5:217,484,418-217,626,416	1	1.4e-34	5.14e-31	217350000	217450000	217450000	217550000	604	1
chr2	217350000	217400000	chr2	218200000	218250000	23	9.65479	0	0	1	1		DIRC3:218,191,185-218,347,270	1	0.000182	0.00445	217350000	217400000	218200000	218250000	23	1
chr2	217350000	217400000	chr2	218500000	218550000	27	6.51456	0	0	1	1		DIRC3:218,449,022-218,606,390	1	1.67e-09	1.75e-07
chr2	217350000	217400000	chr2	218550000	218600000	31	6.48391	0	0	1	1		DIRC3:218,449,022-218,606,390	1	3.42e-12	6.18e-10
chr2	217350000	217400000	chr2	218600000	218650000	26	5.41766	0	0	1	1		DIRC3:218,449,022-218,606,390	1	1.65e-10	2.15e-08
chr2	217350000	217400000	chr2	218650000	218700000	18	5.5101	0	0	1	1			0	1.94e-05	0.000679
chr2	217350000	217400000	chr2	218750000	218800000	17	5.09531	0	0	1	1			1	2.51e-05	0.000845
chr2	217350000	217400000	chr2	218850000	218900000	14	4.67902	0	0	1	1			0	0.000369	0.00793
chr2	217350000	217400000	chr2	218900000	218950000	21	4.47723	0	0	1	0			1	1.31e-08	1.12e-06	217350000	218550000	217650000	218950000	13643	0.344551
chr2	217400000	217450000	chr2	217450000	217500000	207	118.427	0	0	1	1		IGFBP2|IGFBP5:217,484,418-217,626,416	1	1.18e-13	2.78e-11
chr2	217400000	217450000	chr2	217500000	217550000	143	62.361	0	0	1	1		IGFBP2|IGFBP5:217,484,418-217,626,416	1	1.77e-18	8.83e-16
chr2	217400000	217450000	chr2	218300000	218350000	23	8.43226	0	0	1	1		DIRC3:218,191,185-218,347,270	1	2.54e-05	0.000855	217350000	218550000	217650000	218950000	13643	0.344551
chr2	217400000	217450000	chr2	218350000	218400000	22	7.88042	0	0	1	1			0	2.68e-05	0.000895
chr2	217400000	217450000	chr2	218450000	218500000	25	7.11476	0	0	1	1		DIRC3:218,449,022-218,606,390	1	1.45e-07	9.57e-06
chr2	217400000	217450000	chr2	218500000	218550000	25	6.7771	0	0	1	1		DIRC3:218,449,022-218,606,390	1	5.91e-08	4.31e-06
chr2	217400000	217450000	chr2	218550000	218600000	39	6.74041	0	0	1	1		DIRC3:218,449,022-218,606,390	1	1.45e-17	6.32e-15	217350000	218550000	217650000	218950000	13643	0.344551
chr2	217400000	217450000	chr2	218600000	218650000	25	5.63231	0	0	1	1		DIRC3:218,449,022-218,606,390	1	1.72e-09	1.8e-07
chr2	217400000	217450000	chr2	218700000	218750000	19	5.58355	0	0	1	1			1	6.62e-06	0.00027	217350000	218550000	217650000	218950000	13643	0.344551
chr2	217400000	217450000	chr2	218800000	218850000	22	5.10532	0	0	1	1			1	2.61e-08	2.07e-06
chr2	217450000	217500000	chr2	218350000	218400000	23	8.42777	0	0	1	1	IGFBP2|IGFBP5:217,484,418-217,626,416		0	2.52e-05	0.000849
chr2	217450000	217500000	chr2	218500000	218550000	18	7.13819	0	0	1	1	IGFBP2|IGFBP5:217,484,418-217,626,416	DIRC3:218,449,022-218,606,390	0	0.000453	0.00936
chr2	217450000	217500000	chr2	218800000	218850000	16	5.30898	0	0	1	1	IGFBP2|IGFBP5:217,484,418-217,626,416		1	0.000136	0.00349
chr2	217500000	217550000	chr2	218150000	218200000	26	11.9423	0	0	1	1	IGFBP2|IGFBP5:217,484,418-217,626,416	DIRC3:218,191,185-218,347,270	1	0.000287	0.00646
chr2	217500000	217550000	chr2	218200000	218250000	27	12.0463	0	0	1	1	IGFBP2|IGFBP5:217,484,418-217,626,416	DIRC3:218,191,185-218,347,270	1	0.000142	0.00362
chr2	217500000	217550000	chr2	218250000	218300000	32	10.9027	0	0	1	1	IGFBP2|IGFBP5:217,484,418-217,626,416	DIRC3:218,191,185-218,347,270	1	1.65e-07	1.07e-05
chr2	217500000	217550000	chr2	218300000	218350000	28	9.7182	0	0	1	1	IGFBP2|IGFBP5:217,484,418-217,626,416	DIRC3:218,191,185-218,347,270	1	1.32e-06	6.69e-05
chr2	217500000	217550000	chr2	218350000	218400000	32	9.1382	0	0	1	1	IGFBP2|IGFBP5:217,484,418-217,626,416		1	3.15e-09	3.11e-07
chr2	217500000	217550000	chr2	218450000	218500000	40	8.04624	0	0	1	1	IGFBP2|IGFBP5:217,484,418-217,626,416	DIRC3:218,449,022-218,606,390	1	8.16e-16	2.73e-13
chr2	217500000	217550000	chr2	218500000	218550000	41	7.61562	0	0	1	1	IGFBP2|IGFBP5:217,484,418-217,626,416	DIRC3:218,449,022-218,606,390	1	2.54e-17	1.07e-14
chr2	217500000	217550000	chr2	218550000	218600000	54	7.5928	0	0	1	1	IGFBP2|IGFBP5:217,484,418-217,626,416	DIRC3:218,449,022-218,606,390	1	8.81e-28	1.49e-24
chr2	217500000	217550000	chr2	218600000	218650000	34	6.26403	0	0	1	1	IGFBP2|IGFBP5:217,484,418-217,626,416	DIRC3:218,449,022-218,606,390	1	9.72e-15	2.75e-12
chr2	217500000	217550000	chr2	218750000	218800000	18	5.76475	0	0	1	1	IGFBP2|IGFBP5:217,484,418-217,626,416		1	3.45e-05	0.00111
chr2	217500000	217550000	chr2	218850000	218900000	19	5.32083	0	0	1	1	IGFBP2|IGFBP5:217,484,418-217,626,416		0	3.38e-06	0.000152
chr2	217500000	217550000	chr2	218950000	219000000	17	4.83269	0	0	1	0	IGFBP2|IGFBP5:217,484,418-217,626,416		0	1.3e-05	0.000483	217500000	217550000	218950000	219000000	17	1
chr2	217550000	217600000	chr2	217650000	217700000	107	61.386	0	0	1	1	IGFBP2|IGFBP5:217,484,418-217,626,416		1	8.58e-08	6.01e-06
chr2	217550000	217600000	chr2	217700000	217750000	74	46.003	0	0	1	1	IGFBP2|IGFBP5:217,484,418-217,626,416		1	8.87e-05	0.00245
chr2	217550000	217600000	chr2	217750000	217800000	73	34.4247	0	0	1	1	IGFBP2|IGFBP5:217,484,418-217,626,416		0	7.22e-09	6.55e-07	217350000	218550000	217650000	218950000	13643	0.344551
chr2	217550000	217600000	chr2	217800000	217850000	82	28.7368	0	0	1	1	IGFBP2|IGFBP5:217,484,418-217,626,416		1	4.15e-16	1.45e-13
chr2	217550000	217600000	chr2	217850000	217900000	66	24.8625	0	0	1	1	IGFBP2|IGFBP5:217,484,418-217,626,416		1	5.91e-12	1.03e-09
chr2	217550000	217600000	chr2	217900000	217950000	71	21.2464	0	0	1	1	IGFBP2|IGFBP5:217,484,418-217,626,416		1	1.7e-17	7.35e-15	217350000	218550000	217650000	218950000	13643	0.344551
chr2	217550000	217600000	chr2	217950000	218000000	62	19.8035	0	0	1	0	IGFBP2|IGFBP5:217,484,418-217,626,416		1	2.9e-14	7.63e-12
chr2	217550000	217600000	chr2	218000000	218050000	69	17.2543	0	0	1	1	IGFBP2|IGFBP5:217,484,418-217,626,416		1	5.51e-21	3.94e-18
chr2	217550000	217600000	chr2	218050000	218100000	52	16.0798	0	0	1	1	IGFBP2|IGFBP5:217,484,418-217,626,416		1	9.82e-13	1.97e-10
chr2	217550000	217600000	chr2	218100000	218150000	74	15.0977	0	0	1	1	IGFBP2|IGFBP5:217,484,418-217,626,416		1	1.82e-27	2.98e-24	217350000	218550000	217650000	218950000	13643	0.344551
chr2	217550000	217600000	chr2	218150000	218200000	44	12.9776	0	0	1	1	IGFBP2|IGFBP5:217,484,418-217,626,416	DIRC3:218,191,185-218,347,270	1	1.16e-11	1.91e-09
chr2	217550000	217600000	chr2	218200000	218250000	61	12.9184	0	0	1	1	IGFBP2|IGFBP5:217,484,418-217,626,416	DIRC3:218,191,185-218,347,270	1	3.71e-22	3.11e-19
chr2	217550000	217600000	chr2	218250000	218300000	55	11.7707	0	0	1	1	IGFBP2|IGFBP5:217,484,418-217,626,416	DIRC3:218,191,185-218,347,270	1	6.03e-20	3.73e-17
chr2	217550000	217600000	chr2	218300000	218350000	67	10.4544	0	0	1	1	IGFBP2|IGFBP5:217,484,418-217,626,416	DIRC3:218,191,185-218,347,270	1	1.83e-31	4.76e-28
chr2	217550000	217600000	chr2	218350000	218400000	87	9.70376	0	0	1	1	IGFBP2|IGFBP5:217,484,418-217,626,416		1	2.38e-51	5.05e-47	217350000	218550000	217650000	218950000	13643	0.344551
chr2	217550000	217600000	chr2	218400000	218450000	37	8.9753	0	0	1	1	IGFBP2|IGFBP5:217,484,418-217,626,416	DIRC3:218,449,022-218,606,390	1	2.2e-12	4.13e-10
chr2	217550000	217600000	chr2	218450000	218500000	58	8.60452	0	0	1	1	IGFBP2|IGFBP5:217,484,418-217,626,416	DIRC3:218,449,022-218,606,390	1	1.49e-28	2.74e-25
chr2	217550000	217600000	chr2	218500000	218550000	44	8.07154	0	0	1	1	IGFBP2|IGFBP5:217,484,418-217,626,416	DIRC3:218,449,022-218,606,390	1	1.15e-18	5.91e-16
chr2	217550000	217600000	chr2	218550000	218600000	74	7.99702	0	0	1	1	IGFBP2|IGFBP5:217,484,418-217,626,416	DIRC3:218,449,022-218,606,390	1	7.46e-45	8.29e-41	217350000	218550000	217650000	218950000	13643	0.344551
chr2	217550000	217600000	chr2	218600000	218650000	34	6.57407	0	0	1	1	IGFBP2|IGFBP5:217,484,418-217,626,416	DIRC3:218,449,022-218,606,390	1	3.72e-14	9.62e-12
chr2	217550000	217600000	chr2	218650000	218700000	20	6.71236	0	0	1	1	IGFBP2|IGFBP5:217,484,418-217,626,416		1	2.51e-05	0.000846
chr2	217550000	217600000	chr2	218700000	218750000	21	6.52812	0	0	1	1	IGFBP2|IGFBP5:217,484,418-217,626,416		1	5.21e-06	0.00022
chr2	217550000	217600000	chr2	218750000	218800000	17	6.04232	0	0	1	1	IGFBP2|IGFBP5:217,484,418-217,626,416		1	0.00019	0.0046
chr2	217550000	217600000	chr2	218800000	218850000	22	5.82139	0	0	1	1	IGFBP2|IGFBP5:217,484,418-217,626,416		1	2.38e-07	1.48e-05	217350000	218550000	217650000	218950000	13643	0.344551
chr2	217600000	217650000	chr2	217700000	217750000	106	61.1082	0	0	1	1	IGFBP2|IGFBP5:217,484,418-217,626,416		1	1.23e-07	8.27e-06
chr2	217600000	217650000	chr2	217750000	217800000	72	42.118	0	0	1	1	IGFBP2|IGFBP5:217,484,418-217,626,416		1	1.77e-05	0.000628
chr2	217600000	217650000	chr2	217800000	217850000	58	33.9935	0	0	1	1	IGFBP2|IGFBP5:217,484,418-217,626,416		1	0.000112	0.00297
chr2	217600000	217650000	chr2	217850000	217900000	74	28.4951	0	0	1	1	IGFBP2|IGFBP5:217,484,418-217,626,416		1	9.2e-13	1.85e-10
chr2	217600000	217650000	chr2	217950000	218000000	57	22.0943	0	0	1	0	IGFBP2|IGFBP5:217,484,418-217,626,416		1	4.23e-10	5.06e-08
chr2	217600000	217650000	chr2	218000000	218050000	48	19.0788	0	0	1	1	IGFBP2|IGFBP5:217,484,418-217,626,416		0	1.98e-08	1.62e-06
chr2	217600000	217650000	chr2	218050000	218100000	47	17.577	0	0	1	1	IGFBP2|IGFBP5:217,484,418-217,626,416		1	4.59e-09	4.37e-07
chr2	217600000	217650000	chr2	218100000	218150000	49	16.3305	0	0	1	1	IGFBP2|IGFBP5:217,484,418-217,626,416		0	5.38e-11	7.75e-09
chr2	217600000	217650000	chr2	218200000	218250000	43	13.9244	0	0	1	1	IGFBP2|IGFBP5:217,484,418-217,626,416	DIRC3:218,191,185-218,347,270	1	3.29e-10	4.03e-08
chr2	217600000	217650000	chr2	218300000	218350000	36	11.1662	0	0	1	1	IGFBP2|IGFBP5:217,484,418-217,626,416	DIRC3:218,191,185-218,347,270	1	2.87e-09	2.87e-07
chr2	217600000	217650000	chr2	218350000	218400000	42	10.3256	0	0	1	1	IGFBP2|IGFBP5:217,484,418-217,626,416		1	1.18e-13	2.78e-11
chr2	217600000	217650000	chr2	218400000	218450000	34	9.4226	0	0	1	1	IGFBP2|IGFBP5:217,484,418-217,626,416	DIRC3:218,449,022-218,606,390	1	4.94e-10	5.82e-08
chr2	217600000	217650000	chr2	218450000	218500000	33	9.10012	0	0	1	1	IGFBP2|IGFBP5:217,484,418-217,626,416	DIRC3:218,449,022-218,606,390	1	7.79e-10	8.79e-08
chr2	217600000	217650000	chr2	218500000	218550000	24	8.55185	0	0	1	1	IGFBP2|IGFBP5:217,484,418-217,626,416	DIRC3:218,449,022-218,606,390	1	1.1e-05	0.000417
chr2	217600000	217650000	chr2	218550000	218600000	53	8.40519	0	0	1	1	IGFBP2|IGFBP5:217,484,418-217,626,416	DIRC3:218,449,022-218,606,390	1	6.21e-25	7.44e-22
chr2	217600000	217650000	chr2	218600000	218650000	25	6.8317	0	0	1	1	IGFBP2|IGFBP5:217,484,418-217,626,416	DIRC3:218,449,022-218,606,390	1	6.86e-08	4.91e-06
chr2	217600000	217650000	chr2	218900000	218950000	16	5.37834	0	0	1	0	IGFBP2|IGFBP5:217,484,418-217,626,416		0	0.000157	0.00392	217600000	217650000	218900000	218950000	16	1
chr2	217650000	217700000	chr2	217800000	217850000	73	43.5956	0	0	1	1			1	2.96e-05	0.000972
chr2	217650000	217700000	chr2	217850000	217900000	84	35.3142	0	0	1	1			1	2.52e-12	4.68e-10
chr2	217650000	217700000	chr2	217900000	217950000	54	28.748	0	0	1	1			1	1.7e-05	0.000607
chr2	217650000	217700000	chr2	217950000	218000000	57	26	0	0	1	0			1	1.02e-07	6.99e-06
chr2	217650000	217700000	chr2	218000000	218050000	60	22.1702	0	0	1	1			1	2.46e-11	3.79e-09
chr2	217650000	217700000	chr2	218100000	218150000	38	18.4805	0	0	1	1			1	4.59e-05	0.00141
chr2	217650000	217700000	chr2	218200000	218250000	50	15.6472	0	0	1	1		DIRC3:218,191,185-218,347,270	1	3.99e-12	7.13e-10
chr2	217650000	217700000	chr2	218250000	218300000	48	13.8948	0	0	1	1		DIRC3:218,191,185-218,347,270	1	7.45e-13	1.53e-10
chr2	217650000	217700000	chr2	218300000	218350000	29	12.2396	0	0	1	1		DIRC3:218,191,185-218,347,270	1	3.2e-05	0.00104
chr2	217650000	217700000	chr2	218350000	218400000	47	11.4143	0	0	1	1			1	2.8e-15	8.6e-13
chr2	217650000	217700000	chr2	218450000	218500000	28	9.87505	0	0	1	1		DIRC3:218,449,022-218,606,390	1	1.78e-06	8.69e-05
chr2	217650000	217700000	chr2	218500000	218550000	26	9.32771	0	0	1	1		DIRC3:218,449,022-218,606,390	1	5.47e-06	0.000229
chr2	217650000	217700000	chr2	218550000	218600000	33	9.18698	0	0	1	1		DIRC3:218,449,022-218,606,390	1	9.8e-10	1.08e-07
chr2	217650000	217700000	chr2	218600000	218650000	23	7.37292	0	0	1	1		DIRC3:218,449,022-218,606,390	0	3.14e-06	0.000142
chr2	217700000	217750000	chr2	217800000	217850000	95	60.5451	0	0	1	1			0	2.57e-05	0.000862
chr2	217700000	217750000	chr2	217850000	217900000	78	45.1952	0	0	1	1			0	5.96e-06	0.000247	217350000	218550000	217650000	218950000	13643	0.344551
chr2	217700000	217750000	chr2	217950000	218000000	59	31.1259	0	0	1	0			1	5.55e-06	0.000233
chr2	217700000	217750000	chr2	218000000	218050000	65	26.0702	0	0	1	1			1	1.06e-10	1.44e-08	217350000	218550000	217650000	218950000	13643	0.344551
chr2	217700000	217750000	chr2	218050000	218100000	48	23.3967	0	0	1	1			1	5.49e-06	0.00023
chr2	217700000	217750000	chr2	218100000	218150000	46	21.171	0	0	1	1			1	2.01e-06	9.65e-05
chr2	217700000	217750000	chr2	218150000	218200000	38	17.8947	0	0	1	1		DIRC3:218,191,185-218,347,270	0	2.36e-05	0.000803
chr2	217700000	217750000	chr2	218250000	218300000	46	15.6021	0	0	1	1		DIRC3:218,191,185-218,347,270	1	3.49e-10	4.25e-08	217350000	218550000	217650000	218950000	13643	0.344551
chr2	217700000	217750000	chr2	218300000	218350000	33	13.571	0	0	1	1		DIRC3:218,191,185-218,347,270	1	5.75e-06	0.00024
chr2	217700000	217750000	chr2	218350000	218400000	39	12.479	0	0	1	1			1	1.52e-09	1.61e-07
chr2	217700000	217750000	chr2	218400000	218450000	33	11.4399	0	0	1	1		DIRC3:218,449,022-218,606,390	1	1.57e-07	1.03e-05
chr2	217700000	217750000	chr2	218450000	218500000	34	10.8695	0	0	1	1		DIRC3:218,449,022-218,606,390	1	1.58e-08	1.33e-06	217350000	218550000	217650000	218950000	13643	0.344551
chr2	217700000	217750000	chr2	218500000	218550000	26	10.123	0	0	1	1		DIRC3:218,449,022-218,606,390	1	2.16e-05	0.000746
chr2	217700000	217750000	chr2	218550000	218600000	25	10.0168	0	0	1	1		DIRC3:218,449,022-218,606,390	1	4.82e-05	0.00147
chr2	217700000	217750000	chr2	218600000	218650000	34	8.03093	0	0	1	1		DIRC3:218,449,022-218,606,390	1	8.25e-12	1.39e-09	217350000	218550000	217650000	218950000	13643	0.344551
chr2	217700000	217750000	chr2	218800000	218850000	23	6.92574	0	0	1	1			1	1.14e-06	5.87e-05	217700000	217800000	218800000	218950000	64	0.5
chr2	217700000	217750000	chr2	218850000	218900000	22	6.5145	0	0	1	1			1	1.47e-06	7.34e-05
chr2	217750000	217800000	chr2	218000000	218050000	63	28.6672	0	0	1	1			0	2.1e-08	1.71e-06
chr2	217750000	217800000	chr2	218100000	218150000	41	22.7391	0	0	1	1			0	0.000358	0.00775
chr2	217750000	217800000	chr2	218200000	218250000	35	18.4793	0	0	1	1		DIRC3:218,191,185-218,347,270	0	0.000394	0.00837
chr2	217750000	217800000	chr2	218250000	218300000	38	16.368	0	0	1	1		DIRC3:218,191,185-218,347,270	0	3.44e-06	0.000153
chr2	217750000	217800000	chr2	218350000	218400000	31	13.0734	0	0	1	1			1	1.73e-05	0.000617
chr2	217750000	217800000	chr2	218500000	218550000	24	10.4432	0	0	1	1		DIRC3:218,449,022-218,606,390	1	0.000224	0.00529
chr2	217750000	217800000	chr2	218550000	218600000	28	10.2241	0	0	1	1		DIRC3:218,449,022-218,606,390	1	3.39e-06	0.000152
chr2	217750000	217800000	chr2	218600000	218650000	25	8.24969	0	0	1	1		DIRC3:218,449,022-218,606,390	1	2e-06	9.59e-05
chr2	217750000	217800000	chr2	218900000	218950000	19	6.1774	0	0	1	0			0	2.59e-05	0.000869
chr2	217800000	217850000	chr2	217950000	218000000	71	44.8001	0	0	1	0			0	0.000183	0.00448
chr2	217800000	217850000	chr2	218100000	218150000	50	26.4453	0	0	1	1			1	2.87e-05	0.000947
chr2	217800000	217850000	chr2	218200000	218250000	40	20.9509	0	0	1	1		DIRC3:218,191,185-218,347,270	0	0.000138	0.00353
chr2	217800000	217850000	chr2	218250000	218300000	35	18.3507	0	0	1	1		DIRC3:218,191,185-218,347,270	0	0.000349	0.00758
chr2	217800000	217850000	chr2	218350000	218400000	40	14.5737	0	0	1	1			1	3.09e-08	2.41e-06
chr2	217800000	217850000	chr2	218400000	218450000	35	13.0102	0	0	1	1		DIRC3:218,449,022-218,606,390	1	3.36e-07	2.01e-05
chr2	217800000	217850000	chr2	218450000	218500000	35	12.2837	0	0	1	1		DIRC3:218,449,022-218,606,390	0	9.03e-08	6.29e-06
chr2	217800000	217850000	chr2	218550000	218600000	38	11.1906	0	0	1	1		DIRC3:218,449,022-218,606,390	1	2.65e-10	3.31e-08
chr2	217800000	217850000	chr2	218600000	218650000	21	8.85701	0	0	1	1		DIRC3:218,449,022-218,606,390	1	0.000358	0.00775
chr2	217850000	217900000	chr2	218000000	218050000	84	44.7844	0	0	1	1			1	1.11e-07	7.53e-06	217350000	218550000	217650000	218950000	13643	0.344551
chr2	217850000	217900000	chr2	218050000	218100000	73	36.9749	0	0	1	1			1	1.11e-07	7.54e-06
chr2	217850000	217900000	chr2	218100000	218150000	62	31.4629	0	0	1	1			1	9.9e-07	5.2e-05
chr2	217850000	217900000	chr2	218200000	218250000	67	24.1313	0	0	1	1		DIRC3:218,191,185-218,347,270	1	6.02e-13	1.26e-10	217350000	218550000	217650000	218950000	13643	0.344551
chr2	217850000	217900000	chr2	218250000	218300000	52	20.8957	0	0	1	1		DIRC3:218,191,185-218,347,270	1	7.52e-09	6.79e-07
chr2	217850000	217900000	chr2	218300000	218350000	42	17.9259	0	0	1	1		DIRC3:218,191,185-218,347,270	1	8.77e-07	4.67e-05
chr2	217850000	217900000	chr2	218350000	218400000	43	16.2098	0	0	1	1			1	2.49e-08	1.99e-06	217350000	218550000	217650000	218950000	13643	0.344551
chr2	217850000	217900000	chr2	218400000	218450000	33	14.548	0	0	1	1		DIRC3:218,449,022-218,606,390	1	2.25e-05	0.000771
chr2	217850000	217900000	chr2	218450000	218500000	32	13.5877	0	0	1	1		DIRC3:218,449,022-218,606,390	1	1.46e-05	0.000533
chr2	217850000	217900000	chr2	218500000	218550000	38	12.5452	0	0	1	1		DIRC3:218,449,022-218,606,390	1	5.52e-09	5.15e-07
chr2	217850000	217900000	chr2	218550000	218600000	50	12.3449	0	0	1	1		DIRC3:218,449,022-218,606,390	1	7.07e-16	2.39e-13	217350000	218550000	217650000	218950000	13643	0.344551
chr2	217850000	217900000	chr2	218600000	218650000	29	9.69316	0	0	1	1		DIRC3:218,449,022-218,606,390	1	4.15e-07	2.42e-05
chr2	217900000	217950000	chr2	218000000	218050000	92	60.0778	0	0	1	1			0	7.82e-05	0.0022
chr2	217900000	217950000	chr2	218100000	218150000	61	37.5771	0	0	1	1			0	0.000273	0.00621
chr2	217900000	217950000	chr2	218200000	218250000	51	27.3972	0	0	1	1		DIRC3:218,191,185-218,347,270	1	3.55e-05	0.00113
chr2	217900000	217950000	chr2	218250000	218300000	52	23.4559	0	0	1	1		DIRC3:218,191,185-218,347,270	0	2.56e-07	1.58e-05
chr2	217900000	217950000	chr2	218300000	218350000	43	19.939	0	0	1	1		DIRC3:218,191,185-218,347,270	1	5.04e-06	0.000214
chr2	217900000	217950000	chr2	218350000	218400000	47	17.8352	0	0	1	1			1	7.09e-09	6.44e-07
chr2	217900000	217950000	chr2	218500000	218550000	30	13.6072	0	0	1	1		DIRC3:218,449,022-218,606,390	1	8.38e-05	0.00234
chr2	217900000	217950000	chr2	218550000	218600000	50	13.2354	0	0	1	1		DIRC3:218,449,022-218,606,390	1	9.67e-15	2.74e-12
chr2	217900000	217950000	chr2	218600000	218650000	25	10.419	0	0	1	1		DIRC3:218,449,022-218,606,390	0	8.83e-05	0.00244
chr2	217950000	218000000	chr2	218100000	218150000	76	50.1808	0	0	0	1			1	0.000411	0.00865
chr2	217950000	218000000	chr2	218300000	218350000	46	23.9618	0	0	0	1		DIRC3:218,191,185-218,347,270	0	4.09e-05	0.00128
chr2	217950000	218000000	chr2	218400000	218450000	37	18.4825	0	0	0	1		DIRC3:218,449,022-218,606,390	0	9.66e-05	0.00263
chr2	217950000	218000000	chr2	218550000	218600000	43	15.1021	0	0	0	1		DIRC3:218,449,022-218,606,390	1	3.46e-09	3.39e-07
chr2	217950000	218000000	chr2	218600000	218650000	27	11.709	0	0	0	1		DIRC3:218,449,022-218,606,390	1	9.04e-05	0.00249
chr2	218000000	218050000	chr2	218050000	218100000	176	125.444	0	0	1	1			0	1.19e-05	0.000446
chr2	218000000	218050000	chr2	218150000	218200000	82	47.1424	0	0	1	1		DIRC3:218,191,185-218,347,270	0	2.66e-06	0.000123
chr2	218000000	218050000	chr2	218200000	218250000	90	40.6416	0	0	1	1		DIRC3:218,191,185-218,347,270	1	1.73e-11	2.75e-09
chr2	218000000	218050000	chr2	218250000	218300000	75	33.0201	0	0	1	1		DIRC3:218,191,185-218,347,270	1	2.62e-10	3.27e-08
chr2	218000000	218050000	chr2	218300000	218350000	87	27.21	0	0	1	1		DIRC3:218,191,185-218,347,270	1	6.92e-20	4.25e-17	217350000	218550000	217650000	218950000	13643	0.344551
chr2	218000000	218050000	chr2	218350000	218400000	62	23.7282	0	0	1	1			1	4.64e-11	6.76e-09
chr2	218000000	218050000	chr2	218400000	218450000	43	20.5663	0	0	1	1		DIRC3:218,449,022-218,606,390	0	1.05e-05	0.000401
chr2	218000000	218050000	chr2	218450000	218500000	40	18.8308	0	0	1	1		DIRC3:218,449,022-218,606,390	0	1.46e-05	0.000535
chr2	218000000	218050000	chr2	218500000	218550000	50	17.0942	0	0	1	1		DIRC3:218,449,022-218,606,390	0	8.14e-11	1.13e-08
chr2	218000000	218050000	chr2	218550000	218600000	58	16.5433	0	0	1	1		DIRC3:218,449,022-218,606,390	1	1.85e-15	5.84e-13	217350000	218550000	217650000	218950000	13643	0.344551
chr2	218000000	218050000	chr2	218600000	218650000	36	12.6549	0	0	1	1		DIRC3:218,449,022-218,606,390	0	6.22e-08	4.51e-06
chr2	218000000	218050000	chr2	219950000	220000000	15	3.46092	0	0	1	0			0	3.74e-06	0.000165
chr2	218000000	218050000	chr2	220000000	220050000	21	3.27034	0	0	1	1			0	5.59e-11	8.02e-09
chr2	218000000	218050000	chr2	220050000	220100000	15	3.09674	0	0	1	1			0	9.87e-07	5.18e-05
chr2	218050000	218100000	chr2	218100000	218150000	219	134.355	0	0	1	1			1	1.34e-11	2.17e-09	217350000	218550000	217650000	218950000	13643	0.344551
chr2	218050000	218100000	chr2	218150000	218200000	111	66.5846	0	0	1	1		DIRC3:218,191,185-218,347,270	0	4.12e-07	2.41e-05
chr2	218050000	218100000	chr2	218200000	218250000	109	52.8986	0	0	1	1		DIRC3:218,191,185-218,347,270	1	1.01e-11	1.67e-09
chr2	218050000	218100000	chr2	218250000	218300000	84	41.5142	0	0	1	1		DIRC3:218,191,185-218,347,270	0	4.63e-09	4.41e-07
chr2	218050000	218100000	chr2	218300000	218350000	77	33.101	0	0	1	1		DIRC3:218,191,185-218,347,270	1	5.34e-11	7.7e-09
chr2	218050000	218100000	chr2	218350000	218400000	80	28.3159	0	0	1	1			1	1.57e-15	5.02e-13
chr2	218050000	218100000	chr2	218400000	218450000	56	24.2242	0	0	1	1		DIRC3:218,449,022-218,606,390	1	2.41e-08	1.93e-06
chr2	218050000	218100000	chr2	218450000	218500000	54	21.8718	0	0	1	1		DIRC3:218,449,022-218,606,390	0	5.11e-09	4.82e-07
chr2	218050000	218100000	chr2	218500000	218550000	49	19.5703	0	0	1	1		DIRC3:218,449,022-218,606,390	0	1.65e-08	1.38e-06
chr2	218050000	218100000	chr2	218550000	218600000	82	18.702	0	0	1	1		DIRC3:218,449,022-218,606,390	1	4.04e-27	6.38e-24
chr2	218050000	218100000	chr2	218600000	218650000	37	14.3701	0	0	1	1		DIRC3:218,449,022-218,606,390	1	4.46e-07	2.58e-05
chr2	218050000	218100000	chr2	219800000	219850000	14	4.03167	0	0	1	0			0	8.28e-05	0.00231	218050000	218100000	219800000	219850000	14	1
chr2	218050000	218100000	chr2	219900000	219950000	19	3.74481	0	1	1	0			0	1.87e-08	1.54e-06
chr2	218050000	218100000	chr2	220000000	220050000	24	3.38051	0	0	1	1			0	3.14e-13	6.91e-11	218000000	218700000	219800000	220100000	1233	0.654762
chr2	218050000	218100000	chr2	220050000	220100000	13	3.22739	0	0	1	1			0	3.39e-05	0.00109
chr2	218100000	218150000	chr2	218200000	218250000	153	74.4546	0	0	1	1		DIRC3:218,191,185-218,347,270	0	1.11e-15	3.65e-13
chr2	218100000	218150000	chr2	218250000	218300000	121	53.7886	0	0	1	1		DIRC3:218,191,185-218,347,270	1	2.49e-15	7.7e-13
chr2	218100000	218150000	chr2	218300000	218350000	95	41.4555	0	0	1	1		DIRC3:218,191,185-218,347,270	0	7.86e-13	1.6e-10
chr2	218100000	218150000	chr2	218350000	218400000	105	34.3491	0	0	1	1			1	3.08e-22	2.61e-19
chr2	218100000	218150000	chr2	218400000	218450000	65	28.8414	0	0	1	1		DIRC3:218,449,022-218,606,390	0	5.07e-09	4.78e-07
chr2	218100000	218150000	chr2	218450000	218500000	57	25.7005	0	0	1	1		DIRC3:218,449,022-218,606,390	1	7.03e-08	5.03e-06
chr2	218100000	218150000	chr2	218550000	218600000	72	21.3416	0	0	1	1		DIRC3:218,449,022-218,606,390	1	6.28e-18	2.87e-15
chr2	218100000	218150000	chr2	218600000	218650000	38	16.2515	0	0	1	1		DIRC3:218,449,022-218,606,390	0	2.93e-06	0.000134
chr2	218100000	218150000	chr2	219650000	219700000	14	4.60539	0	0	1	1			0	0.000316	0.007	218100000	218150000	219650000	219700000	14	1
chr2	218100000	218150000	chr2	219950000	220000000	17	3.85892	0	0	1	0			0	7.02e-07	3.84e-05
chr2	218100000	218150000	chr2	220000000	220050000	23	3.57467	0	0	1	1			0	6.75e-12	1.16e-09
chr2	218100000	218150000	chr2	220050000	220100000	12	3.32602	0	0	1	1			0	0.000183	0.00447
chr2	218150000	218200000	chr2	218200000	218250000	270	136.898	0	0	1	1	DIRC3:218,191,185-218,347,270	DIRC3:218,191,185-218,347,270	0	7.13e-24	7.44e-21
chr2	218150000	218200000	chr2	218250000	218300000	115	69.9016	0	0	1	1	DIRC3:218,191,185-218,347,270	DIRC3:218,191,185-218,347,270	1	4.84e-07	2.77e-05
chr2	218150000	218200000	chr2	218300000	218350000	99	49.6049	0	0	1	1	DIRC3:218,191,185-218,347,270	DIRC3:218,191,185-218,347,270	1	4.34e-10	5.18e-08
chr2	218150000	218200000	chr2	218350000	218400000	91	39.7616	0	0	1	1	DIRC3:218,191,185-218,347,270		0	2.48e-12	4.62e-10
chr2	218150000	218200000	chr2	218400000	218450000	63	32.4133	0	0	1	1	DIRC3:218,191,185-218,347,270	DIRC3:218,449,022-218,606,390	0	1.26e-06	6.43e-05
chr2	218150000	218200000	chr2	218450000	218500000	71	28.4351	0	0	1	1	DIRC3:218,191,185-218,347,270	DIRC3:218,449,022-218,606,390	0	1.45e-11	2.33e-09
chr2	218150000	218200000	chr2	218550000	218600000	95	23.1813	0	0	1	1	DIRC3:218,191,185-218,347,270	DIRC3:218,449,022-218,606,390	1	5.32e-29	1.02e-25	217350000	218550000	217650000	218950000	13643	0.344551
chr2	218150000	218200000	chr2	218600000	218650000	47	17.5207	0	0	1	1	DIRC3:218,191,185-218,347,270	DIRC3:218,449,022-218,606,390	0	4.16e-09	4.01e-07
chr2	218150000	218200000	chr2	219900000	219950000	20	3.94198	0	1	1	0	DIRC3:218,191,185-218,347,270		0	8.04e-09	7.22e-07
chr2	218150000	218200000	chr2	219950000	220000000	20	3.86979	0	0	1	0	DIRC3:218,191,185-218,347,270		0	5.95e-09	5.51e-07
chr2	218150000	218200000	chr2	220000000	220050000	33	3.60606	0	0	1	1	DIRC3:218,191,185-218,347,270		0	8.43e-21	5.88e-18
chr2	218150000	218200000	chr2	220050000	220100000	12	3.3832	0	0	1	1	DIRC3:218,191,185-218,347,270		0	0.000214	0.00508
chr2	218200000	218250000	chr2	218250000	218300000	295	146.576	0	0	1	1	DIRC3:218,191,185-218,347,270	DIRC3:218,191,185-218,347,270	1	3.25e-27	5.17e-24	217350000	218550000	217650000	218950000	13643	0.344551
chr2	218200000	218250000	chr2	218300000	218350000	156	73.3957	0	0	1	1	DIRC3:218,191,185-218,347,270	DIRC3:218,191,185-218,347,270	1	3.69e-17	1.52e-14
chr2	218200000	218250000	chr2	218350000	218400000	125	54.1646	0	0	1	1	DIRC3:218,191,185-218,347,270		1	1.44e-16	5.39e-14
chr2	218200000	218250000	chr2	218400000	218450000	82	42.675	0	0	1	1	DIRC3:218,191,185-218,347,270	DIRC3:218,449,022-218,606,390	0	5.91e-08	4.31e-06	217350000	218550000	217650000	218950000	13643	0.344551
chr2	218200000	218250000	chr2	218450000	218500000	90	36.21	0	0	1	1	DIRC3:218,191,185-218,347,270	DIRC3:218,449,022-218,606,390	1	4.12e-14	1.06e-11
chr2	218200000	218250000	chr2	218500000	218550000	91	31.0189	0	0	1	1	DIRC3:218,191,185-218,347,270	DIRC3:218,449,022-218,606,390	1	2.06e-18	1.01e-15
chr2	218200000	218250000	chr2	218550000	218600000	100	28.4148	0	0	1	1	DIRC3:218,191,185-218,347,270	DIRC3:218,449,022-218,606,390	1	1.54e-25	1.99e-22
chr2	218200000	218250000	chr2	218600000	218650000	45	21.2043	0	0	1	1	DIRC3:218,191,185-218,347,270	DIRC3:218,449,022-218,606,390	1	4.62e-06	0.000198
chr2	218200000	218250000	chr2	219850000	219900000	17	4.32123	0	0	1	0	DIRC3:218,191,185-218,347,270		0	3.12e-06	0.000141
chr2	218200000	218250000	chr2	219900000	219950000	26	4.22402	0	1	1	0	DIRC3:218,191,185-218,347,270		0	7.98e-13	1.63e-10
chr2	218200000	218250000	chr2	219950000	220000000	32	4.16504	0	0	1	0	DIRC3:218,191,185-218,347,270		0	4.54e-18	2.13e-15
chr2	218200000	218250000	chr2	220000000	220050000	46	3.87572	0	0	1	1	DIRC3:218,191,185-218,347,270		0	4.76e-33	1.47e-29	218000000	218700000	219800000	220100000	1233	0.654762
chr2	218200000	218250000	chr2	220050000	220100000	15	3.65417	0	0	1	1	DIRC3:218,191,185-218,347,270		0	7.06e-06	0.000286
chr2	218250000	218300000	chr2	218300000	218350000	217	139.3	0	0	1	1	DIRC3:218,191,185-218,347,270	DIRC3:218,191,185-218,347,270	1	6.91e-10	7.9e-08
chr2	218250000	218300000	chr2	218350000	218400000	120	72.6195	0	0	1	1	DIRC3:218,191,185-218,347,270		1	2.26e-07	1.42e-05
chr2	218250000	218300000	chr2	218400000	218450000	88	52.6789	0	0	1	1	DIRC3:218,191,185-218,347,270	DIRC3:218,449,022-218,606,390	0	5.47e-06	0.000229
chr2	218250000	218300000	chr2	218450000	218500000	98	43.2652	0	0	1	1	DIRC3:218,191,185-218,347,270	DIRC3:218,449,022-218,606,390	0	6.67e-13	1.38e-10
chr2	218250000	218300000	chr2	218500000	218550000	85	35.9874	0	0	1	1	DIRC3:218,191,185-218,347,270	DIRC3:218,449,022-218,606,390	0	2.67e-12	4.94e-10
chr2	218250000	218300000	chr2	218550000	218600000	96	32.3869	0	0	1	1	DIRC3:218,191,185-218,347,270	DIRC3:218,449,022-218,606,390	1	1.29e-19	7.58e-17
chr2	218250000	218300000	chr2	218600000	218650000	46	24.0161	0	0	1	1	DIRC3:218,191,185-218,347,270	DIRC3:218,449,022-218,606,390	0	4.31e-05	0.00134
chr2	218250000	218300000	chr2	218900000	218950000	31	13.5283	0	0	1	0	DIRC3:218,191,185-218,347,270		0	3.24e-05	0.00105	218250000	218300000	218900000	218950000	31	1
chr2	218250000	218300000	chr2	219850000	219900000	18	4.45519	0	0	1	0	DIRC3:218,191,185-218,347,270		0	1.13e-06	5.83e-05	218000000	218700000	219800000	220100000	1233	0.654762
chr2	218250000	218300000	chr2	219900000	219950000	23	4.35705	0	1	1	0	DIRC3:218,191,185-218,347,270		0	3.04e-10	3.75e-08
chr2	218250000	218300000	chr2	219950000	220000000	22	4.25037	0	0	1	0	DIRC3:218,191,185-218,347,270		0	1.04e-09	1.14e-07
chr2	218250000	218300000	chr2	220000000	220050000	33	3.94864	0	0	1	1	DIRC3:218,191,185-218,347,270		0	1.21e-19	7.15e-17
chr2	218300000	218350000	chr2	218350000	218400000	181	135.135	0	0	1	1	DIRC3:218,191,185-218,347,270		0	9.82e-05	0.00267
chr2	218300000	218350000	chr2	218450000	218500000	95	52.4031	0	0	1	1	DIRC3:218,191,185-218,347,270	DIRC3:218,449,022-218,606,390	0	8e-08	5.65e-06
chr2	218300000	218350000	chr2	218500000	218550000	97	42.1722	0	0	1	1	DIRC3:218,191,185-218,347,270	DIRC3:218,449,022-218,606,390	0	3.73e-13	8.08e-11
chr2	218300000	218350000	chr2	218550000	218600000	107	36.8304	0	0	1	1	DIRC3:218,191,185-218,347,270	DIRC3:218,449,022-218,606,390	1	4.79e-21	3.45e-18	217350000	218550000	217650000	218950000	13643	0.344551
chr2	218300000	218350000	chr2	219850000	219900000	16	4.5434	0	0	1	0	DIRC3:218,191,185-218,347,270		0	2.27e-05	0.000778
chr2	218300000	218350000	chr2	219900000	219950000	16	4.45115	0	1	1	0	DIRC3:218,191,185-218,347,270		0	1.78e-05	0.000633
chr2	218300000	218350000	chr2	219950000	220000000	21	4.34734	0	0	1	0	DIRC3:218,191,185-218,347,270		0	7.96e-09	7.15e-07
chr2	218300000	218350000	chr2	220000000	220050000	36	3.98529	0	0	1	1	DIRC3:218,191,185-218,347,270		0	2.31e-22	2e-19
chr2	218350000	218400000	chr2	218400000	218450000	197	134.327	0	0	1	1		DIRC3:218,449,022-218,606,390	0	2.48e-07	1.54e-05	217350000	218550000	217650000	218950000	13643	0.344551
chr2	218350000	218400000	chr2	218450000	218500000	130	71.8206	0	0	1	1		DIRC3:218,449,022-218,606,390	0	4.48e-10	5.32e-08
chr2	218350000	218400000	chr2	218500000	218550000	126	53.2248	0	0	1	1		DIRC3:218,449,022-218,606,390	1	1.71e-17	7.39e-15
chr2	218350000	218400000	chr2	218550000	218600000	125	44.942	0	0	1	1		DIRC3:218,449,022-218,606,390	1	9.53e-23	8.6e-20
chr2	218350000	218400000	chr2	218600000	218650000	57	31.8764	0	0	1	1		DIRC3:218,449,022-218,606,390	1	3.83e-05	0.00121
chr2	218350000	218400000	chr2	219850000	219900000	18	4.73174	0	0	1	0			0	2.58e-06	0.00012
chr2	218350000	218400000	chr2	219900000	219950000	28	4.63776	0	1	1	0			0	1.71e-13	3.93e-11
chr2	218350000	218400000	chr2	219950000	220000000	17	4.53412	0	0	1	0			0	5.8e-06	0.000242
chr2	218350000	218400000	chr2	220000000	220050000	48	4.1479	0	0	1	1			0	6.29e-34	2.12e-30	218000000	218700000	219800000	220100000	1233	0.654762
chr2	218400000	218450000	chr2	218450000	218500000	186	136.802	0	0	1	1	DIRC3:218,449,022-218,606,390	DIRC3:218,449,022-218,606,390	1	3.73e-05	0.00118
chr2	218400000	218450000	chr2	218500000	218550000	108	71.6459	0	0	1	1	DIRC3:218,449,022-218,606,390	DIRC3:218,449,022-218,606,390	0	3.76e-05	0.00119
chr2	218400000	218450000	chr2	218550000	218600000	108	55.7286	0	0	1	1	DIRC3:218,449,022-218,606,390	DIRC3:218,449,022-218,606,390	1	3.62e-10	4.39e-08
chr2	218400000	218450000	chr2	219700000	219750000	15	5.3851	0	0	1	1	DIRC3:218,449,022-218,606,390		0	0.000484	0.00987	218400000	218450000	219700000	219750000	15	1
chr2	218400000	218450000	chr2	219900000	219950000	17	4.79103	0	1	1	0	DIRC3:218,449,022-218,606,390		0	1.17e-05	0.00044
chr2	218400000	218450000	chr2	219950000	220000000	31	4.68626	0	0	1	0	DIRC3:218,449,022-218,606,390		0	8.2e-16	2.74e-13
chr2	218400000	218450000	chr2	220000000	220050000	18	4.27597	0	0	1	1	DIRC3:218,449,022-218,606,390		0	6.37e-07	3.53e-05
chr2	218450000	218500000	chr2	218500000	218550000	252	142.686	0	0	1	1	DIRC3:218,449,022-218,606,390	DIRC3:218,449,022-218,606,390	1	9.62e-17	3.71e-14
chr2	218450000	218500000	chr2	218550000	218600000	241	78.4317	0	0	1	1	DIRC3:218,449,022-218,606,390	DIRC3:218,449,022-218,606,390	1	4.88e-49	8.71e-45	217350000	218550000	217650000	218950000	13643	0.344551
chr2	218450000	218500000	chr2	219850000	219900000	18	5.27275	0	0	1	0	DIRC3:218,449,022-218,606,390		0	1.09e-05	0.000416
chr2	218450000	218500000	chr2	219900000	219950000	24	5.09185	0	1	1	0	DIRC3:218,449,022-218,606,390		0	1.15e-09	1.24e-07
chr2	218450000	218500000	chr2	220000000	220050000	30	4.50322	0	0	1	1	DIRC3:218,449,022-218,606,390		0	1.97e-15	6.2e-13
chr2	218500000	218550000	chr2	218550000	218600000	367	153.016	0	0	1	1	DIRC3:218,449,022-218,606,390	DIRC3:218,449,022-218,606,390	1	1.12e-48	1.88e-44
chr2	218500000	218550000	chr2	219850000	219900000	16	5.54631	0	0	1	0	DIRC3:218,449,022-218,606,390		0	0.000219	0.00519
chr2	218500000	218550000	chr2	219900000	219950000	26	5.40638	0	1	1	0	DIRC3:218,449,022-218,606,390		0	1.58e-10	2.06e-08
chr2	218500000	218550000	chr2	219950000	220000000	19	5.20912	0	0	1	0	DIRC3:218,449,022-218,606,390		0	2.51e-06	0.000117
chr2	218500000	218550000	chr2	220000000	220050000	23	4.69668	0	0	1	1	DIRC3:218,449,022-218,606,390		0	1.24e-09	1.34e-07
chr2	218550000	218600000	chr2	218850000	218900000	54	32.5721	0	0	1	1	DIRC3:218,449,022-218,606,390		0	0.000363	0.00783
chr2	218550000	218600000	chr2	219800000	219850000	17	6.54016	0	0	1	0	DIRC3:218,449,022-218,606,390		0	0.00046	0.00948
chr2	218550000	218600000	chr2	219850000	219900000	20	5.93966	0	0	1	0	DIRC3:218,449,022-218,606,390		0	4.48e-06	0.000193
chr2	218550000	218600000	chr2	219900000	219950000	34	5.85686	0	1	1	0	DIRC3:218,449,022-218,606,390		0	1.47e-15	4.71e-13	218000000	218700000	219800000	220100000	1233	0.654762
chr2	218550000	218600000	chr2	219950000	220000000	30	5.697	0	0	1	0	DIRC3:218,449,022-218,606,390		0	7.23e-13	1.48e-10
chr2	218550000	218600000	chr2	220000000	220050000	31	5.07187	0	0	1	1	DIRC3:218,449,022-218,606,390		0	6.56e-15	1.91e-12
chr2	218550000	218600000	chr2	220050000	220100000	16	4.63101	0	0	1	1	DIRC3:218,449,022-218,606,390		0	2.84e-05	0.000939	218000000	218700000	219800000	220100000	1233	0.654762
chr2	218600000	218650000	chr2	218800000	218850000	72	40.1949	0	0	1	1	DIRC3:218,449,022-218,606,390		0	3.95e-06	0.000173
chr2	218600000	218650000	chr2	218850000	218900000	90	32.9283	0	0	1	1	DIRC3:218,449,022-218,606,390		1	2.01e-16	7.34e-14
chr2	218600000	218650000	chr2	218900000	218950000	56	27.8454	0	0	1	0	DIRC3:218,449,022-218,606,390		1	1.76e-06	8.6e-05
chr2	218600000	218650000	chr2	219800000	219850000	30	6.29691	0	0	1	0	DIRC3:218,449,022-218,606,390		0	8.19e-12	1.38e-09
chr2	218600000	218650000	chr2	219850000	219900000	31	5.73458	0	0	1	0	DIRC3:218,449,022-218,606,390		0	1.56e-13	3.61e-11
chr2	218600000	218650000	chr2	219900000	219950000	28	5.54729	0	1	1	0	DIRC3:218,449,022-218,606,390		0	1.08e-11	1.78e-09
chr2	218600000	218650000	chr2	219950000	220000000	18	5.44409	0	0	1	0	DIRC3:218,449,022-218,606,390		0	1.66e-05	0.000595
chr2	218600000	218650000	chr2	220000000	220050000	25	4.9047	0	0	1	1	DIRC3:218,449,022-218,606,390		0	1.08e-10	1.46e-08
chr2	218650000	218700000	chr2	218700000	218750000	312	146.722	0	0	1	1			1	1.5e-32	4.34e-29	218550000	218850000	218700000	219000000	2210	0.472222
chr2	218650000	218700000	chr2	218750000	218800000	180	73.7995	0	0	1	1			1	1.32e-25	1.73e-22
chr2	218650000	218700000	chr2	218800000	218850000	142	55.1767	0	0	1	1			1	1.4e-22	1.24e-19
chr2	218650000	218700000	chr2	218850000	218900000	145	43.6522	0	0	1	1			1	1.23e-33	4e-30	218550000	218850000	218700000	219000000	2210	0.472222
chr2	218650000	218700000	chr2	218900000	218950000	73	35.6667	0	0	1	0			1	2.86e-08	2.25e-06
chr2	218650000	218700000	chr2	218950000	219000000	52	30.4942	0	0	1	0			0	0.000245	0.00568
chr2	218650000	218700000	chr2	219800000	219850000	20	7.06403	0	0	1	0			0	5.02e-05	0.00152
chr2	218650000	218700000	chr2	219900000	219950000	17	6.16064	0	1	1	0			0	0.000236	0.00552
chr2	218650000	218700000	chr2	219950000	220000000	18	5.9377	0	0	1	0			0	5e-05	0.00151
chr2	218700000	218750000	chr2	218800000	218850000	135	77.7803	0	0	1	1			1	2.64e-09	2.65e-07
chr2	218700000	218750000	chr2	218850000	218900000	121	56.6387	0	0	1	1			1	7.74e-14	1.9e-11
chr2	218700000	218750000	chr2	218900000	218950000	85	44.7602	0	0	1	0			0	5.63e-08	4.12e-06
chr2	218700000	218750000	chr2	219200000	219250000	37	19.1844	0	0	1	1			0	0.000197	0.00474	218700000	218750000	219200000	219250000	37	1
chr2	218700000	218750000	chr2	219700000	219750000	25	7.75737	0	0	1	1			0	6.83e-07	3.76e-05
chr2	218750000	218800000	chr2	218800000	218850000	234	145.542	0	0	1	1			1	9.78e-12	1.63e-09
chr2	218750000	218800000	chr2	218850000	218900000	168	74.8633	0	0	1	1			1	1.64e-20	1.1e-17
chr2	218750000	218800000	chr2	218900000	218950000	84	54.4675	0	0	1	0			0	0.000123	0.00323
chr2	218750000	218800000	chr2	219750000	219800000	22	7.81874	0	0	1	1			0	2.39e-05	0.000812
chr2	218750000	218800000	chr2	219800000	219850000	25	7.88823	0	0	1	0			0	9.17e-07	4.86e-05
chr2	218750000	218800000	chr2	219950000	220000000	20	6.67872	0	0	1	0			0	2.34e-05	0.000798	218750000	218800000	219950000	220050000	37	1
chr2	218750000	218800000	chr2	220000000	220050000	17	5.9075	0	0	1	1			0	0.000146	0.00371
chr2	218800000	218850000	chr2	218850000	218900000	207	147.393	0	0	1	1			0	2.1e-06	0.0001	218550000	218850000	218700000	219000000	2210	0.472222
chr2	218800000	218850000	chr2	219800000	219850000	28	8.46196	0	0	1	0			0	9.07e-08	6.31e-06	218700000	218900000	219700000	219900000	140	0.375
chr2	218800000	218850000	chr2	219850000	219900000	20	7.63407	0	0	1	0			0	0.000139	0.00357
chr2	218850000	218900000	chr2	219850000	219900000	20	8.04227	0	0	1	0			0	0.00027	0.00616
chr2	219000000	219050000	chr2	219100000	219150000	136	77.9793	0	0	1	1		PNKD|TMBIM1:219,145,943-219,158,139	1	1.74e-09	1.82e-07	219000000	219050000	219100000	219150000	136	1
chr2	219000000	219050000	chr2	219300000	219350000	66	31.9202	0	0	1	1			0	8.83e-08	6.16e-06	219000000	219500000	219150000	219700000	4862	0.409091
chr2	219000000	219050000	chr2	219450000	219500000	55	21.3709	0	0	1	1			0	9.15e-10	1.02e-07	219000000	219500000	219150000	219700000	4862	0.409091
chr2	219000000	219050000	chr2	219500000	219550000	41	18.9049	0	0	1	1			0	7.22e-06	0.000291
chr2	219000000	219050000	chr2	219650000	219700000	28	13.7537	0	0	1	1			0	0.000487	0.00992	219000000	219050000	219650000	219700000	28	1
chr2	219000000	219050000	chr2	219900000	219950000	24	9.55064	0	1	1	0			0	6.08e-05	0.00178	219000000	219050000	219900000	219950000	24	1
chr2	219050000	219100000	chr2	219250000	219300000	72	43.0582	0	0	1	1		SLC11A1|CTDSP1:219,260,247-219,268,739	0	3.48e-05	0.00111
chr2	219050000	219100000	chr2	219300000	219350000	68	35.1864	0	0	1	1			0	6.04e-07	3.37e-05
chr2	219050000	219100000	chr2	219400000	219450000	45	24.89	0	0	1	1			0	0.000182	0.00445
chr2	219100000	219150000	chr2	219150000	219200000	201	156.635	0	0	1	1	PNKD|TMBIM1:219,145,943-219,158,139	PNKD|TMBIM1:219,145,943-219,158,139	1	0.000375	0.00803
chr2	219100000	219150000	chr2	219200000	219250000	113	78.9203	0	0	1	1	PNKD|TMBIM1:219,145,943-219,158,139		1	0.00018	0.0044
chr2	219100000	219150000	chr2	219250000	219300000	123	58.1679	0	0	1	1	PNKD|TMBIM1:219,145,943-219,158,139	SLC11A1|CTDSP1:219,260,247-219,268,739	1	9.59e-14	2.31e-11
chr2	219100000	219150000	chr2	219300000	219350000	90	45.934	0	0	1	1	PNKD|TMBIM1:219,145,943-219,158,139		0	5.91e-09	5.48e-07
chr2	219100000	219150000	chr2	219400000	219450000	67	30.8002	0	0	1	1	PNKD|TMBIM1:219,145,943-219,158,139		0	1.13e-08	9.78e-07
chr2	219100000	219150000	chr2	219500000	219550000	50	24.0352	0	0	1	1	PNKD|TMBIM1:219,145,943-219,158,139		1	2.46e-06	0.000115
chr2	219100000	219150000	chr2	219950000	220000000	27	10.5518	0	0	1	0	PNKD|TMBIM1:219,145,943-219,158,139		0	1.62e-05	0.000585
chr2	219100000	219150000	chr2	220000000	220050000	26	9.10001	0	0	1	1	PNKD|TMBIM1:219,145,943-219,158,139		0	3.57e-06	0.000159	219100000	219150000	219950000	220050000	53	1
chr2	219150000	219200000	chr2	219200000	219250000	376	157.919	0	0	1	1	PNKD|TMBIM1:219,145,943-219,158,139		1	3.98e-49	7.18e-45	219000000	219500000	219150000	219700000	4862	0.409091
chr2	219150000	219200000	chr2	219250000	219300000	194	82.1489	0	0	1	1	PNKD|TMBIM1:219,145,943-219,158,139	SLC11A1|CTDSP1:219,260,247-219,268,739	1	7.39e-26	9.98e-23
chr2	219150000	219200000	chr2	219300000	219350000	134	59.6956	0	0	1	1	PNKD|TMBIM1:219,145,943-219,158,139		1	1.01e-16	3.87e-14
chr2	219150000	219200000	chr2	219400000	219450000	62	37.587	0	0	1	1	PNKD|TMBIM1:219,145,943-219,158,139		1	0.000163	0.00406
chr2	219150000	219200000	chr2	219450000	219500000	68	33.3535	0	0	1	1	PNKD|TMBIM1:219,145,943-219,158,139		1	9.46e-08	6.55e-06
chr2	219150000	219200000	chr2	219500000	219550000	61	28.4274	0	0	1	1	PNKD|TMBIM1:219,145,943-219,158,139		1	7.73e-08	5.48e-06
chr2	219150000	219200000	chr2	219550000	219600000	46	25.061	0	0	1	1	PNKD|TMBIM1:219,145,943-219,158,139		0	0.000112	0.00298
chr2	219150000	219200000	chr2	219650000	219700000	38	19.0825	0	0	1	1	PNKD|TMBIM1:219,145,943-219,158,139		0	8.73e-05	0.00242	219150000	219250000	219650000	219700000	77	1
chr2	219150000	219200000	chr2	219750000	219800000	37	14.9548	0	0	1	1	PNKD|TMBIM1:219,145,943-219,158,139		0	1.11e-06	5.76e-05	219150000	219200000	219750000	219800000	37	1
chr2	219200000	219250000	chr2	219250000	219300000	201	154.244	0	0	1	1		SLC11A1|CTDSP1:219,260,247-219,268,739	0	0.000178	0.00436
chr2	219200000	219250000	chr2	219300000	219350000	128	79.1436	0	0	1	1			0	2.78e-07	1.7e-05
chr2	219200000	219250000	chr2	219500000	219550000	60	32.1255	0	0	1	1			0	7.18e-06	0.00029
chr2	219200000	219250000	chr2	219650000	219700000	39	20.9003	0	0	1	1			0	0.000257	0.00591
chr2	219250000	219300000	chr2	219300000	219350000	310	153.662	0	0	1	1	SLC11A1|CTDSP1:219,260,247-219,268,739		0	1.15e-28	2.13e-25
chr2	219250000	219300000	chr2	219400000	219450000	98	56.017	0	0	1	1	SLC11A1|CTDSP1:219,260,247-219,268,739		0	2.45e-07	1.52e-05
chr2	219250000	219300000	chr2	219450000	219500000	96	46.7731	0	0	1	1	SLC11A1|CTDSP1:219,260,247-219,268,739		0	1.96e-10	2.52e-08
chr2	219250000	219300000	chr2	219500000	219550000	89	38.0815	0	0	1	1	SLC11A1|CTDSP1:219,260,247-219,268,739		1	1.46e-12	2.84e-10	219000000	219500000	219150000	219700000	4862	0.409091
chr2	219250000	219300000	chr2	219550000	219600000	54	32.6891	0	0	1	1	SLC11A1|CTDSP1:219,260,247-219,268,739		0	0.000394	0.00836
chr2	219300000	219350000	chr2	219350000	219400000	196	144.842	0	0	1	1			0	3.07e-05	0.001
chr2	219300000	219350000	chr2	219400000	219450000	132	75.636	0	0	1	1			0	2.85e-09	2.85e-07
chr2	219300000	219350000	chr2	219450000	219500000	113	58.1599	0	0	1	1			1	1.26e-10	1.68e-08
chr2	219300000	219350000	chr2	219500000	219550000	86	45.8263	0	0	1	1			1	7.74e-08	5.48e-06
chr2	219300000	219350000	chr2	219550000	219600000	62	38.2032	0	0	1	1			0	0.000247	0.00571
chr2	219300000	219350000	chr2	219600000	219650000	52	31.0812	0	0	1	1			0	0.000375	0.00804
chr2	219300000	219350000	chr2	219650000	219700000	52	27.1072	0	0	1	1			0	1.39e-05	0.000513	219000000	219500000	219150000	219700000	4862	0.409091
chr2	219350000	219400000	chr2	219400000	219450000	197	138.615	0	0	1	1			0	1.77e-06	8.65e-05
chr2	219350000	219400000	chr2	219450000	219500000	113	75.3576	0	0	1	1			1	3.14e-05	0.00102
chr2	219350000	219400000	chr2	219500000	219550000	95	54.6637	0	0	1	1			0	4.85e-07	2.78e-05
chr2	219350000	219400000	chr2	219550000	219600000	83	44.1006	0	0	1	1			0	1.14e-07	7.75e-06
chr2	219350000	219400000	chr2	220200000	220250000	21	8.62427	0	0	1	1			0	0.000254	0.00586	219350000	219400000	220200000	220250000	21	1
chr2	219400000	219450000	chr2	219450000	219500000	251	146.631	0	0	1	1			0	3.22e-15	9.79e-13	219000000	219500000	219150000	219700000	4862	0.409091
chr2	219400000	219450000	chr2	219500000	219550000	149	75.1217	0	0	1	1			0	3.82e-14	9.86e-12
chr2	219400000	219450000	chr2	219550000	219600000	94	55.8	0	0	1	1			0	1.95e-06	9.39e-05
chr2	219400000	219450000	chr2	219950000	220000000	33	17.0541	0	0	1	0			0	0.000395	0.00838	219400000	219450000	219950000	220000000	33	1
chr2	219450000	219500000	chr2	219500000	219550000	219	152.421	0	0	1	1			0	2.39e-07	1.49e-05
chr2	219500000	219550000	chr2	219650000	219700000	97	56.16	0	0	1	1			1	4.83e-07	2.77e-05
chr2	219500000	219550000	chr2	219700000	219750000	80	42.2402	0	0	1	1			1	1.49e-07	9.82e-06
chr2	219500000	219550000	chr2	220000000	220050000	34	17.8464	0	0	1	1			0	0.000427	0.00893
chr2	219550000	219600000	chr2	219600000	219650000	203	148.154	0	0	1	1			0	1.12e-05	0.000424
chr2	219550000	219600000	chr2	219650000	219700000	181	77.5662	0	0	1	1			1	1.06e-23	1.08e-20
chr2	219550000	219600000	chr2	219700000	219750000	139	53.6824	0	0	1	1			1	2.28e-22	1.97e-19
chr2	219550000	219600000	chr2	219750000	219800000	84	44.0231	0	0	1	1			1	5.51e-08	4.05e-06
chr2	219550000	219600000	chr2	219950000	220000000	52	24.7617	0	0	1	0			0	1.21e-06	6.21e-05	219500000	219600000	219950000	220050000	126	0.75
chr2	219550000	219600000	chr2	220000000	220050000	40	20.1612	0	0	1	1			0	6.29e-05	0.00184
chr2	219600000	219650000	chr2	219650000	219700000	287	143.249	0	0	1	1			1	3.06e-26	4.33e-23	219500000	219650000	219600000	219800000	1177	0.666667
chr2	219600000	219650000	chr2	219700000	219750000	106	70.0003	0	0	1	1			1	3.71e-05	0.00118
chr2	219800000	219850000	chr2	220000000	220050000	69	44.1994	0	0	0	1			0	0.000333	0.00731
chr2	219850000	219900000	chr2	220000000	220050000	84	52.6791	0	0	0	1			1	4.24e-05	0.00132
chr2	219900000	219950000	chr2	220000000	220050000	114	73.6287	1	0	0	1			0	7.85e-06	0.000313	219800000	219950000	220000000	220050000	267	1
chr2	220250000	220300000	chr2	220350000	220400000	112	65.1648	0	0	1	1			1	8.71e-08	6.09e-06	220250000	220350000	220350000	220400000	267	1
chr2	220250000	220300000	chr2	220500000	220550000	57	30.2901	0	0	1	1			1	9.65e-06	0.000374	220250000	220300000	220500000	220550000	57	1
chr2	220300000	220350000	chr2	220350000	220400000	155	114.528	0	0	1	1			1	0.000186	0.00453
chr2	220400000	220450000	chr2	220500000	220550000	94	60.6334	0	0	1	1			1	4.32e-05	0.00134	220400000	220450000	220500000	220550000	94	1
