# Supplementary material for: Super-enhancer hijacking drives ectopic expression of hedgehog pathway ligands in meningiomas
Source: Nat Commun. 2023 Oct 7;14:6279. doi: 10.1038/s41467-023-41926-y (PMC10560290; doi:10.1038/s41467-023-41926-y)
Supplement: Supplementary file 22 — Source Data [file 41467_2023_41926_MOESM22_ESM.xlsx]

## Sheet: Figure1
PID

## Sheet: Figure2a
PID

## Sheet: Figure2b
PID

## Sheet: Figure2c
PID

## Sheet: Figure2d
PID

## Sheet: Figure3a
PID

## Sheet: Figure3b
symbol

## Sheet: Figure3c
PID

## Sheet: Figure3d
PID

## Sheet: Figure5a
x

[truncated: 8 more sheets: Figure5b, Figure5c, Figure5d, Figure5e, Figure5f, Figure5g, Figure5h, SuppFig2]
